# Supplementary material for: A slot region in the magnetosphere of Jupiter
Source: Nat Commun. 2025 Aug 25;16:7916. doi: 10.1038/s41467-025-63186-8 (PMC12379232; doi:10.1038/s41467-025-63186-8)
Supplement: Supplementary file 3 — Source Data [file 41467_2025_63186_MOESM3_ESM.zip]

Archive with 12 entries (11 files):
- Source Data/
- Source Data/Figure1.xlsx
- Source Data/Figure2.xlsx
- Source Data/Figure3.xlsx
- Source Data/Figure4.xlsx
- Source Data/Figure5.xlsx
- Source Data/Supplementary Figure1.xlsx
- Source Data/Supplementary Figure2.xlsx
- Source Data/Supplementary Figure3.xlsx
- Source Data/Supplementary Figure4.xlsx
- Source Data/Supplementary Figure5.xlsx
- Source Data/Supplementary Table1.xlsx
