# Supplementary material for: A slot region in the magnetosphere of Jupiter
Source: Nat Commun. 2025 Aug 25;16:7916. doi: 10.1038/s41467-025-63186-8 (PMC12379232; doi:10.1038/s41467-025-63186-8)
Supplement: Supplementary file 3 — Source Data [file 41467_2025_63186_MOESM3_ESM.zip › Source Data/Figure1.xlsx]

## Sheet: Figure1a
	# Data for Figure 1a: Time-resolved magnetic field power spectral density
	Frequency (unti of Hz)		Spectral denstiy (nT^2/Hz)
Time (hour)	48.828	97.656	146.48	195.31	244.14	292.97	341.8	390.62	439.45	488.28	537.11	585.94	634.77	708.01	805.66	903.32	1001	1123	1269.5	1416	1586.9	1782.2	2002	2246.1	2514.7	2832	3173.8	3540	3979.5	4467.8	5004.9	5615.2	6298.8	7080.1	7959	8935.5	10010	11230	12622	14160	15869	17798	19971
18.9999	1.3221e-07	8.0999e-08	2.3571e-08	1.2095e-08	1.4756e-08	4.5667e-09	9.1841e-09	1.3484e-08	1.1631e-08	9.7805e-09	1.2542e-08	6.7064e-09	2.7341e-09	1.365e-09	1.9767e-09	3.3915e-09	1.2787e-09	1.029e-09	1.522e-09	1.5198e-09	6.0033e-10	7.8782e-10	5.9815e-10	1.0758e-09	5.4542e-10	2.9291e-10	5.5124e-10	4.457e-10	2.3741e-10	2.0034e-10	3.0307e-10	2.102e-10	9.5424e-11	1.491e-10	1.7137e-10	1.6764e-10	1.2876e-10	1.3209e-10	1.7648e-10	1.7892e-10	1.4591e-10	1.6046e-10	2.0596e-10
19.0002	1.3221e-07	1.6149e-08	1.0957e-08	2.0192e-08	1.4756e-08	7.9646e-09	3.3938e-09	7.3368e-09	9.1728e-09	9.7805e-09	1.1313e-08	9.1574e-09	7.0086e-09	1.7182e-09	1.3839e-09	3.3915e-09	3.1057e-09	1.8636e-09	7.2478e-10	1.8588e-09	8.5657e-10	1.8429e-09	5.2746e-10	8.6005e-10	4.809e-10	2.5085e-10	2.1498e-10	2.8905e-10	2.0561e-10	3.0914e-10	2.2702e-10	2.102e-10	1.5851e-10	1.491e-10	1.4662e-10	1.1753e-10	1.024e-10	1.6629e-10	1.4012e-10	1.3771e-10	2.6404e-10	1.6046e-10	2.0596e-10
19.0004	8.176e-08	4.2343e-08	3.5407e-08	2.8308e-08	1.2288e-08	2.2709e-09	8.8277e-10	1.1935e-09	3.1955e-09	1.8937e-09	3.9585e-09	1.7346e-09	4.8751e-10	2.112e-09	1.0472e-09	1.6924e-09	1.9735e-09	1.2644e-09	3.2215e-09	1.1812e-09	8.5657e-10	6.9464e-10	5.9815e-10	1.4944e-10	5.4542e-10	3.8681e-10	4.1284e-10	4.457e-10	3.0787e-10	2.3399e-10	2.2702e-10	1.0956e-10	1.3571e-10	1.047e-10	1.238e-10	1.1753e-10	1.5814e-10	1.1646e-10	9.3436e-11	1.7892e-10	2.2623e-10	3.0973e-10	2.6804e-10
19.0007	3.9822e-07	1.5861e-07	5.3205e-08	9.4014e-09	6.3606e-09	3.7132e-09	1.534e-08	6.1104e-09	1.0401e-08	1.2239e-08	6.4047e-09	3.6506e-09	2.7341e-09	1.7182e-09	4.2457e-09	5.0956e-09	1.6909e-09	3.9604e-10	1.8613e-09	5.5382e-10	1.3165e-09	6.9464e-10	4.6122e-10	2.5909e-10	5.4542e-10	2.9291e-10	4.1284e-10	5.7345e-10	3.0787e-10	3.0914e-10	1.6828e-10	1.8199e-10	1.3571e-10	1.047e-10	1.238e-10	9.5799e-11	1.024e-10	1.3209e-10	1.0795e-10	1.1912e-10	1.4591e-10	1.9042e-10	2.3598e-10
19.001	2.6501e-07	3.6113e-08	7.3713e-09	6.5602e-09	1.4756e-08	6.736e-09	5.5014e-09	8.4003e-10	1.0401e-08	6.1011e-09	3.9585e-09	1.3801e-09	1.1356e-09	2.5464e-09	1.5698e-09	1.4918e-09	9.2394e-10	2.5436e-09	1.183e-09	6.5553e-10	1.5807e-09	1.3148e-09	2.8916e-10	1.0758e-09	3.6406e-10	1.4422e-10	5.5124e-10	2.4748e-10	4.108e-10	2.3399e-10	1.9655e-10	1.5582e-10	7.7933e-11	1.7423e-10	1.7137e-10	1.4147e-10	1.5814e-10	1.6629e-10	1.4012e-10	1.5764e-10	2.6404e-10	1.9042e-10	2.3598e-10
19.0013	9.7235e-08	3.0379e-08	1.7664e-08	7.4507e-09	5.4329e-09	3.7132e-09	6.7279e-09	1.2253e-08	9.1728e-09	4.8773e-09	3.4637e-10	2.1295e-09	1.1356e-09	7.8039e-10	1.0472e-09	6.7863e-10	2.5393e-09	1.8636e-09	1.522e-09	5.5382e-10	8.5657e-10	1.8429e-09	7.5284e-10	3.1135e-10	2.6345e-10	4.3864e-10	1.0858e-10	2.8905e-10	3.0787e-10	3.0914e-10	1.6828e-10	2.8062e-10	1.3571e-10	1.2592e-10	1.238e-10	1.1753e-10	1.9054e-10	2.0444e-10	1.7648e-10	1.5764e-10	2.2623e-10	2.5801e-10	2.0596e-10
19.0016	1.3221e-07	1.4211e-08	2.3248e-09	1.6877e-09	9.8549e-10	1.1656e-08	1.2875e-08	1.2253e-08	9.1728e-09	8.5528e-09	4.5695e-09	4.8717e-09	5.7853e-09	4.2504e-09	5.9524e-09	2.8245e-09	1.0941e-09	7.2143e-10	9.3995e-10	6.5553e-10	1.0526e-09	5.2586e-10	3.9942e-10	3.684e-10	4.2045e-10	3.8681e-10	4.1284e-10	2.4748e-10	3.0787e-10	1.693e-10	1.1833e-10	1.3167e-10	9.5424e-11	1.047e-10	1.0291e-10	1.1753e-10	1.2876e-10	1.3209e-10	1.2351e-10	1.0188e-10	1.9751e-10	1.6046e-10	2.0596e-10
19.0018	1.3221e-07	3.0379e-08	4.1334e-08	2.0192e-08	6.3606e-09	3.7132e-09	6.7279e-09	9.5096e-10	8.3219e-10	8.2334e-10	2.8624e-09	9.1574e-09	1.3143e-08	3.682e-09	1.2097e-09	2.2581e-09	2.5393e-09	1.029e-09	1.183e-09	2.5377e-09	6.8069e-10	7.8782e-10	3.4207e-10	5.6834e-10	5.4542e-10	5.5209e-10	3.0592e-10	3.3385e-10	2.715e-10	3.608e-10	3.8995e-10	1.5582e-10	2.0942e-10	8.5439e-11	1.238e-10	1.1753e-10	1.5814e-10	1.6629e-10	2.2705e-10	1.7892e-10	1.9751e-10	2.2293e-10	2.3598e-10
19.0021	5.4831e-08	1.4211e-08	5.1468e-09	2.0192e-08	1.2288e-08	2.948e-09	6.7279e-09	4.8852e-09	1.6574e-09	6.1011e-09	2.0051e-09	6.7064e-09	1.8484e-09	2.5464e-09	1.3839e-09	3.4249e-10	1.9735e-09	2.2035e-09	1.8613e-09	1.1812e-09	2.1097e-09	7.8782e-10	9.6855e-10	8.6005e-10	9.1026e-10	5.5209e-10	2.1498e-10	3.3385e-10	1.7609e-10	3.0914e-10	9.6637e-11	1.5582e-10	2.0942e-10	1.2592e-10	1.9805e-10	9.5799e-11	1.5814e-10	1.3209e-10	1.4012e-10	1.0188e-10	1.7073e-10	1.6046e-10	2.3598e-10
19.0024	1.7642e-07	3.6113e-08	9.0756e-09	1.9134e-09	9.8231e-09	1.0425e-08	3.3938e-09	1.3484e-08	1.0401e-08	9.7805e-09	1.0084e-08	4.2609e-09	4.8751e-10	3.1139e-09	4.2457e-09	2.8245e-09	1.6909e-09	1.2644e-09	4.5439e-10	7.6581e-10	8.5657e-10	7.8782e-10	4.6122e-10	1.0758e-09	4.2045e-10	3.3823e-10	3.5738e-10	2.0913e-10	4.108e-10	1.693e-10	1.9655e-10	2.4044e-10	1.3571e-10	1.491e-10	1.0291e-10	1.1753e-10	1.024e-10	2.0444e-10	1.4012e-10	1.7892e-10	2.2623e-10	2.5801e-10	2.6804e-10
19.0027	3.9822e-07	6.5522e-08	5.844e-09	4.2289e-09	1.4756e-08	1.1656e-08	1.3578e-09	1.1935e-09	9.5018e-10	8.5528e-09	1.0084e-08	6.7064e-09	7.1434e-10	1.7182e-09	4.2457e-09	6.2338e-09	1.0941e-09	3.2247e-09	2.201e-09	7.6581e-10	1.3165e-09	7.8782e-10	9.6855e-10	1.6897e-10	3.6406e-10	5.5209e-10	2.5845e-10	2.4748e-10	3.0787e-10	1.693e-10	1.1833e-10	1.5582e-10	2.0942e-10	1.7423e-10	1.238e-10	1.4147e-10	2.3301e-10	1.6629e-10	1.4012e-10	1.7892e-10	1.9751e-10	2.5801e-10	2.3598e-10
19.0029	9.7235e-08	6.5522e-08	7.1045e-08	1.749e-08	5.4329e-09	2.948e-09	1.3578e-09	3.8852e-10	1.076e-09	2.7026e-09	2.8624e-09	2.1295e-09	7.0086e-09	1.7182e-09	1.2097e-09	4.5271e-09	1.2787e-09	1.029e-09	8.2887e-10	5.5382e-10	1.5807e-09	1.5787e-09	5.2746e-10	6.4458e-10	3.1172e-10	2.1205e-10	5.5124e-10	2.4748e-10	2.3741e-10	1.4086e-10	2.5968e-10	1.3167e-10	1.3571e-10	1.2592e-10	1.7137e-10	9.5799e-11	1.2876e-10	1.6629e-10	1.4012e-10	1.5764e-10	1.4591e-10	2.2293e-10	2.6804e-10
19.0032	3.0937e-07	3.0379e-08	5.844e-09	5.7265e-09	7.3614e-09	1.9059e-08	1.534e-08	7.3368e-09	2.7641e-09	1.1009e-08	8.8564e-09	7.9313e-09	5.7853e-09	1.365e-09	4.2457e-09	2.8245e-09	9.2394e-10	1.029e-09	8.2887e-10	3.7611e-10	8.5657e-10	2.5866e-10	7.5284e-10	3.684e-10	5.4542e-10	3.8681e-10	5.5124e-10	2.8905e-10	2.715e-10	3.608e-10	2.5968e-10	1.0956e-10	1.1468e-10	1.491e-10	8.3952e-11	1.1753e-10	1.9054e-10	1.6629e-10	1.4012e-10	1.0188e-10	1.4591e-10	1.6046e-10	2.6804e-10
19.0035	1.3221e-07	8.0999e-08	1.7664e-08	6.5602e-09	9.8231e-09	7.9646e-09	1.6334e-09	3.8852e-10	3.6583e-09	8.5528e-09	1.6335e-09	1.0662e-09	9.8437e-10	9.9549e-09	3.6776e-09	2.2581e-09	1.4776e-09	1.029e-09	6.2767e-10	1.5198e-09	1.0526e-09	7.8782e-10	5.9815e-10	6.4458e-10	3.6406e-10	5.5209e-10	5.5124e-10	5.7345e-10	3.0787e-10	2.7026e-10	1.6828e-10	1.3167e-10	1.5851e-10	1.2592e-10	2.3115e-10	9.5799e-11	1.2876e-10	2.0444e-10	2.2705e-10	1.7892e-10	1.7073e-10	1.9042e-10	3.383e-10
19.0038	1.7642e-07	9.6493e-08	1.3016e-08	3.565e-09	3.7968e-09	1.9655e-09	4.2762e-09	6.1104e-09	6.7187e-09	1.1009e-08	7.6299e-09	2.1295e-09	4.5635e-09	2.5464e-09	1.9767e-09	2.2581e-09	1.9735e-09	1.2644e-09	9.3995e-10	5.5382e-10	1.8451e-09	1.3148e-09	5.9815e-10	4.3025e-10	3.1172e-10	7.1027e-10	1.4005e-10	2.8905e-10	2.3741e-10	1.4086e-10	1.6828e-10	2.8062e-10	1.5851e-10	1.2592e-10	1.238e-10	1.1753e-10	1.9054e-10	1.6629e-10	1.0795e-10	1.7892e-10	3.3974e-10	1.9042e-10	2.6804e-10
19.0041	1.7642e-07	2.0397e-08	1.5251e-08	2.8308e-08	7.3614e-09	1.6588e-08	1.1644e-08	2.4386e-09	4.2696e-09	4.8773e-09	2.8624e-09	5.5961e-10	1.2976e-09	3.682e-09	1.5698e-09	1.6924e-09	1.9735e-09	5.4663e-10	1.183e-09	8.8466e-10	6.8069e-10	7.8782e-10	7.5284e-10	4.3025e-10	1.7908e-10	4.3864e-10	2.1498e-10	1.1344e-10	3.0787e-10	2.3399e-10	1.4221e-10	1.5582e-10	1.8308e-10	1.491e-10	1.238e-10	1.4147e-10	2.3301e-10	1.3209e-10	1.4012e-10	1.5764e-10	1.9751e-10	1.9042e-10	3.383e-10
19.0043	2.2069e-07	6.5522e-08	1.3016e-08	4.2289e-09	5.4329e-09	9.6419e-10	1.9346e-09	9.5096e-10	5.4935e-09	6.1011e-09	7.6299e-09	7.9313e-09	3.9532e-09	5.3887e-09	4.8141e-09	4.5271e-09	1.4776e-09	2.1555e-10	8.2887e-10	1.8588e-09	2.1097e-09	5.2586e-10	9.6855e-10	6.4458e-10	4.809e-10	4.3864e-10	4.1284e-10	3.3385e-10	3.0787e-10	3.608e-10	1.9655e-10	2.102e-10	1.3571e-10	1.491e-10	1.238e-10	1.4147e-10	1.2876e-10	1.1646e-10	1.4012e-10	1.5764e-10	1.7073e-10	1.6046e-10	2.0596e-10
19.0046	1.1405e-07	6.5522e-08	2.9486e-08	2.2895e-08	5.4329e-09	6.736e-09	1.2875e-08	6.1104e-09	4.2696e-09	3.655e-09	2.8624e-09	2.5648e-09	1.4704e-09	1.365e-09	7.5742e-10	1.1286e-09	1.9735e-09	2.2035e-09	1.183e-09	1.8588e-09	8.5657e-10	1.0512e-09	3.9942e-10	2.5909e-10	2.6345e-10	2.5085e-10	5.5124e-10	2.4748e-10	2.715e-10	1.693e-10	1.6828e-10	1.5582e-10	3.8461e-10	1.047e-10	8.3952e-11	1.6764e-10	1.2876e-10	1.6629e-10	1.4012e-10	1.5764e-10	1.9751e-10	2.2293e-10	2.0596e-10
19.0049	1.1405e-07	3.6113e-08	3.8852e-09	9.4014e-09	2.7128e-08	2.4006e-08	1.2875e-08	2.0887e-08	1.6558e-08	3.1609e-09	1.0084e-08	4.8717e-09	4.5635e-09	3.1139e-09	1.3839e-09	1.4918e-09	3.6727e-09	4.5894e-09	6.2767e-10	3.001e-10	3.2933e-10	7.8782e-10	9.6855e-10	1.0758e-09	9.1026e-10	4.3864e-10	5.5124e-10	8.8001e-11	2.3741e-10	2.7026e-10	1.9655e-10	1.8199e-10	2.0942e-10	1.491e-10	1.238e-10	1.1753e-10	1.024e-10	2.0444e-10	1.4012e-10	1.7892e-10	1.4591e-10	1.9042e-10	2.3598e-10
19.0052	9.7235e-08	3.6113e-08	2.9486e-08	2.8308e-08	2.4649e-08	6.736e-09	2.6133e-09	6.1104e-09	7.9452e-09	1.2283e-09	5.1809e-09	7.9313e-09	5.7853e-09	4.2504e-09	5.1446e-10	1.4918e-09	4.2403e-09	1.8636e-09	8.2887e-10	8.8466e-10	1.8451e-09	7.8782e-10	3.4207e-10	2.5909e-10	5.4542e-10	4.3864e-10	3.5738e-10	3.8188e-10	2.715e-10	1.693e-10	3.0307e-10	2.102e-10	9.5424e-11	1.491e-10	1.7137e-10	7.629e-11	1.2876e-10	1.6629e-10	1.2351e-10	1.7892e-10	2.6404e-10	1.9042e-10	2.0596e-10
19.0054	1.543e-07	4.2343e-08	1.0957e-08	2.9578e-09	9.8231e-09	4.5667e-09	1.9346e-09	3.8852e-10	6.1968e-10	2.7026e-09	2.8624e-09	6.7064e-09	9.4593e-09	2.5464e-09	6.3009e-10	2.2581e-09	6.267e-10	6.3101e-10	6.2767e-10	1.8588e-09	6.8069e-10	7.8782e-10	1.4006e-09	5.6834e-10	3.6406e-10	1.0271e-09	2.5845e-10	3.8188e-10	2.715e-10	1.4086e-10	1.9655e-10	2.8062e-10	1.3571e-10	1.2592e-10	1.4662e-10	9.5799e-11	1.024e-10	3.07e-10	1.7648e-10	1.5764e-10	1.9751e-10	1.6046e-10	2.6804e-10
19.0057	1.7642e-07	1.8974e-07	6.5094e-08	6.5602e-09	5.4329e-09	1.1656e-08	4.2762e-09	1.1023e-08	7.9452e-09	1.47e-08	1.1313e-08	4.8717e-09	3.9532e-09	4.2504e-09	1.5698e-09	4.5271e-09	1.4776e-09	1.8636e-09	7.2478e-10	4.6068e-10	5.2501e-10	1.3148e-09	4.6122e-10	4.969e-10	1.7908e-10	5.5209e-10	5.5124e-10	4.457e-10	2.3741e-10	2.7026e-10	1.4221e-10	4.816e-11	1.3571e-10	1.7423e-10	1.0291e-10	1.4147e-10	1.5814e-10	2.0444e-10	1.2351e-10	1.7892e-10	1.4591e-10	1.9042e-10	3.383e-10
19.006	1.1405e-07	4.2343e-08	1.7664e-08	1.2095e-08	7.3614e-09	6.736e-09	9.1841e-09	3.6613e-09	6.7187e-09	1.543e-09	1.1475e-09	4.2609e-09	1.1356e-09	4.8194e-09	2.5431e-09	1.6924e-09	4.9965e-10	1.8636e-09	6.2767e-10	4.6068e-10	6.0033e-10	1.3148e-09	5.9815e-10	8.6005e-10	4.2045e-10	2.5085e-10	1.2381e-10	3.8188e-10	2.0561e-10	1.4086e-10	3.8995e-10	2.102e-10	7.7933e-11	2.0132e-10	1.4662e-10	9.5799e-11	9.0351e-11	1.1646e-10	1.0795e-10	2.3873e-10	1.9751e-10	1.6046e-10	2.0596e-10
19.0063	2.6501e-07	8.0999e-08	4.7267e-08	2.0192e-08	9.8231e-09	1.1656e-08	4.2762e-09	6.1104e-09	3.6583e-09	3.1609e-09	2.8624e-09	1.7346e-09	1.4704e-09	1.365e-09	5.3831e-09	1.6924e-09	1.2787e-09	1.029e-09	8.2887e-10	5.5382e-10	6.0033e-10	2.1073e-09	1.8334e-09	8.6005e-10	3.1172e-10	3.8681e-10	4.1284e-10	1.7401e-10	1.2392e-10	2.3399e-10	3.0307e-10	2.102e-10	1.3571e-10	1.7423e-10	1.7137e-10	1.4147e-10	1.5814e-10	2.557e-10	1.7648e-10	1.7892e-10	2.2623e-10	1.9042e-10	2.6804e-10
19.0066	8.176e-08	1.2397e-08	9.0756e-09	1.4792e-08	5.4329e-09	7.9646e-09	1.2875e-08	7.3368e-09	5.4935e-09	4.2659e-09	7.6299e-09	3.6506e-09	8.4395e-10	1.7182e-09	5.1446e-10	2.2581e-09	1.9735e-09	2.2035e-09	9.3995e-10	7.6581e-10	2.742e-10	4.5027e-10	2.8916e-10	3.1135e-10	1.4298e-10	4.3864e-10	5.5124e-10	4.457e-10	2.715e-10	3.608e-10	7.7141e-11	1.0956e-10	9.5424e-11	1.2592e-10	1.238e-10	7.629e-11	1.2876e-10	1.6629e-10	1.7648e-10	1.7892e-10	1.7073e-10	1.9042e-10	2.3598e-10
19.0068	5.3174e-07	8.0999e-08	2.3571e-08	1.749e-08	1.637e-09	1.1656e-08	9.1841e-09	2.086e-09	9.5018e-10	9.4934e-10	2.4147e-09	3.6506e-09	1.1356e-09	1.7182e-09	3.1101e-09	1.4918e-09	2.5393e-09	2.5436e-09	1.8613e-09	1.1812e-09	1.3165e-09	4.5027e-10	1.1845e-09	8.6005e-10	1.093e-09	4.3864e-10	3.0592e-10	2.8905e-10	2.3741e-10	1.693e-10	3.0307e-10	2.4044e-10	9.5424e-11	1.047e-10	1.7137e-10	1.1753e-10	1.2876e-10	2.0444e-10	1.4012e-10	1.7892e-10	1.7073e-10	1.9042e-10	2.3598e-10
19.0071	6.7625e-08	2.0397e-08	2.3571e-08	2.8308e-08	2.9608e-08	1.6588e-08	1.2875e-08	7.3368e-09	9.1728e-09	4.8773e-09	8.7109e-10	1.7346e-09	1.8484e-09	2.112e-09	1.3839e-09	5.0956e-09	9.2394e-10	5.4663e-10	9.3995e-10	1.1812e-09	8.5657e-10	7.8782e-10	1.6169e-09	3.684e-10	2.6345e-10	2.9291e-10	2.1498e-10	3.3385e-10	2.0561e-10	5.6776e-10	3.0307e-10	1.0956e-10	2.0942e-10	2.3497e-10	1.4662e-10	1.1753e-10	1.9054e-10	1.6629e-10	1.4012e-10	1.7892e-10	1.9751e-10	1.6046e-10	2.3598e-10
19.0074	9.7235e-08	1.4211e-08	3.5407e-08	1.749e-08	7.3614e-09	3.7132e-09	2.9908e-09	8.4003e-10	1.6574e-09	4.09e-10	6.3267e-10	4.2609e-09	5.7853e-09	7.6694e-09	1.2097e-09	2.2581e-09	4.2403e-09	1.8636e-09	1.8613e-09	8.8466e-10	1.0526e-09	4.5027e-10	9.6855e-10	5.6834e-10	1.642e-09	7.1027e-10	4.723e-10	2.4748e-10	5.1385e-10	3.0914e-10	2.2702e-10	1.5582e-10	1.8308e-10	3.3608e-10	1.4662e-10	1.1753e-10	1.5814e-10	1.3209e-10	1.4012e-10	2.3873e-10	1.9751e-10	1.9042e-10	3.383e-10
19.0077	9.7235e-08	2.0397e-08	4.1334e-08	4.4583e-08	1.2288e-08	1.4121e-08	1.534e-08	9.7931e-09	6.7187e-09	4.8773e-09	4.5695e-09	2.1295e-09	1.0686e-08	2.112e-09	5.9524e-09	1.3039e-09	1.0941e-09	4.6831e-10	1.183e-09	1.1812e-09	1.0526e-09	4.5027e-10	3.9942e-10	4.3025e-10	4.809e-10	2.5085e-10	3.0592e-10	2.4748e-10	4.108e-10	2.0034e-10	2.5968e-10	2.8062e-10	1.8308e-10	1.7423e-10	1.0291e-10	1.6764e-10	1.9054e-10	1.6629e-10	1.7648e-10	1.3771e-10	1.4591e-10	1.6046e-10	1.5204e-10
19.0079	6.7625e-08	1.6149e-08	2.3248e-09	9.4014e-09	8.5918e-09	2.5984e-09	1.0414e-08	1.3484e-08	1.4093e-08	9.7805e-09	8.8564e-09	6.7064e-09	4.5635e-09	4.2504e-09	8.9647e-10	6.7863e-10	4.8083e-09	8.1792e-10	9.3995e-10	7.6581e-10	1.5807e-09	2.5866e-10	5.9815e-10	4.969e-10	7.2773e-10	5.5209e-10	5.5124e-10	1.4211e-10	2.715e-10	2.3399e-10	1.4221e-10	2.102e-10	1.1468e-10	2.0132e-10	1.4662e-10	1.6764e-10	1.024e-10	1.6629e-10	1.4012e-10	1.7892e-10	1.9751e-10	1.9042e-10	2.0596e-10
19.0082	9.7235e-08	4.2343e-08	2.9486e-08	1.749e-08	7.3614e-09	7.9646e-09	5.5014e-09	3.6613e-09	5.4935e-09	3.655e-09	5.1809e-09	5.4829e-09	3.9532e-09	4.2504e-09	5.3831e-09	2.2581e-09	2.5393e-09	1.2644e-09	1.8613e-09	1.1812e-09	2.6394e-09	1.0512e-09	2.8916e-10	4.3025e-10	5.4542e-10	2.9291e-10	3.5738e-10	2.4748e-10	5.1385e-10	1.693e-10	1.4221e-10	2.102e-10	1.5851e-10	1.491e-10	1.4662e-10	1.9602e-10	1.024e-10	1.6629e-10	1.7648e-10	1.7892e-10	2.6404e-10	1.3307e-10	2.3598e-10
19.0085	3.9822e-07	9.6493e-08	6.5094e-08	4.4583e-08	2.7128e-08	1.6588e-08	7.9555e-09	2.4386e-09	2.3639e-09	8.2334e-10	1.3e-09	1.3801e-09	5.7853e-09	9.1132e-10	1.2097e-09	9.6595e-10	2.5393e-09	1.2644e-09	2.5409e-09	8.8466e-10	6.0033e-10	6.9464e-10	3.4207e-10	8.6005e-10	5.4542e-10	3.8681e-10	7.0924e-10	1.0032e-10	5.1385e-10	1.1504e-10	2.2702e-10	1.5582e-10	1.3571e-10	1.7423e-10	1.9805e-10	9.5799e-11	2.7551e-10	2.0444e-10	1.7648e-10	1.7892e-10	1.9751e-10	1.6046e-10	2.3598e-10
19.0088	4.3377e-08	7.6968e-09	3.3208e-09	1.2095e-08	1.7226e-08	3.7132e-09	5.5014e-09	6.1104e-09	5.4935e-09	1.543e-09	1.1475e-09	4.2609e-09	1.4704e-09	1.7182e-09	1.5698e-09	2.2581e-09	1.2787e-09	2.8841e-09	5.3754e-10	3.7611e-10	1.0526e-09	7.8782e-10	1.6169e-09	6.4458e-10	1.7908e-10	4.3864e-10	4.1284e-10	3.8188e-10	2.715e-10	1.4086e-10	1.9655e-10	2.8062e-10	1.3571e-10	1.2592e-10	1.238e-10	1.1753e-10	1.5814e-10	1.3209e-10	1.4012e-10	1.3771e-10	1.9751e-10	1.6046e-10	2.6804e-10
19.0091	1.7642e-07	1.8974e-07	9.4883e-08	6.5602e-09	2.4649e-08	1.6588e-08	1.2875e-08	4.8852e-09	4.2696e-09	2.2802e-09	1.3e-09	9.2435e-10	1.8484e-09	2.5464e-09	1.9767e-09	1.1286e-09	3.3603e-10	1.2644e-09	6.2767e-10	7.6581e-10	6.8069e-10	6.9464e-10	1.6169e-09	8.6005e-10	2.6345e-10	4.3864e-10	8.6743e-10	2.4748e-10	6.17e-10	2.3399e-10	2.5968e-10	2.102e-10	7.7933e-11	2.3497e-10	1.0291e-10	9.5799e-11	1.5814e-10	1.6629e-10	1.4012e-10	1.5764e-10	1.7073e-10	1.9042e-10	2.6804e-10
19.0093	1.7642e-07	4.2343e-08	1.7664e-08	1.4792e-08	1.7226e-08	1.6588e-08	1.0414e-08	7.3368e-09	3.1955e-09	7.3264e-09	2.8624e-09	1.7346e-09	1.8484e-09	3.1139e-09	5.9524e-09	2.2581e-09	2.5393e-09	2.2035e-09	9.3995e-10	1.8588e-09	2.1097e-09	1.3148e-09	5.2746e-10	2.1163e-10	1.7908e-10	3.3823e-10	4.1284e-10	4.457e-10	3.0787e-10	2.7026e-10	1.6828e-10	8.9478e-11	1.3571e-10	1.491e-10	1.4662e-10	1.9602e-10	1.2876e-10	1.3209e-10	1.4012e-10	1.1912e-10	1.9751e-10	1.9042e-10	1.7798e-10
19.0096	1.543e-07	5.0064e-08	3.5407e-08	2.5601e-08	9.8231e-09	1.4121e-08	2.6133e-09	3.6613e-09	1.076e-09	1.8937e-09	2.8624e-09	1.7346e-09	3.3434e-09	1.365e-09	3.1101e-09	5.0956e-09	8.7957e-09	2.2035e-09	9.3995e-10	1.8588e-09	4.5474e-10	7.8782e-10	3.4207e-10	8.6005e-10	4.809e-10	7.1027e-10	4.1284e-10	2.8905e-10	3.0787e-10	3.608e-10	1.9655e-10	1.5582e-10	2.4441e-10	1.7423e-10	1.4662e-10	1.1753e-10	1.5814e-10	1.1646e-10	2.2705e-10	1.7892e-10	2.6404e-10	1.9042e-10	1.7798e-10
19.0099	6.7625e-08	2.0397e-08	5.844e-09	9.4014e-09	7.3614e-09	6.736e-09	1.7808e-08	1.3484e-08	3.1955e-09	4.2659e-09	1.0046e-09	3.6506e-09	3.9532e-09	4.2504e-09	7.5742e-10	5.6645e-09	7.6813e-10	1.8636e-09	5.3754e-10	1.1812e-09	6.8069e-10	3.8054e-10	7.5284e-10	8.6005e-10	7.2773e-10	3.3823e-10	3.5738e-10	2.4748e-10	2.715e-10	2.3399e-10	1.4221e-10	1.5582e-10	9.5424e-11	1.7423e-10	1.238e-10	1.4147e-10	1.5814e-10	1.6629e-10	1.7648e-10	1.7892e-10	2.2623e-10	3.0973e-10	2.6804e-10
19.0102	1.7058e-08	9.1395e-09	7.3713e-09	9.4014e-09	1.2288e-08	4.5667e-09	1.9346e-09	9.5096e-10	4.3843e-10	3.655e-09	1.0084e-08	4.8717e-09	2.7341e-09	2.112e-09	6.3009e-10	1.3039e-09	7.6813e-10	6.3101e-10	6.2767e-10	6.5553e-10	4.5474e-10	1.8429e-09	5.9815e-10	8.6005e-10	3.1172e-10	4.3864e-10	7.0924e-10	1.7401e-10	2.715e-10	2.3399e-10	1.4221e-10	7.1427e-11	1.3571e-10	1.7423e-10	1.0291e-10	1.4147e-10	1.9054e-10	1.6629e-10	1.2351e-10	1.7892e-10	1.7073e-10	1.6046e-10	3.383e-10
19.0104	2.6501e-07	1.4306e-07	4.7267e-08	9.4014e-09	9.8231e-09	1.4121e-08	1.2875e-08	9.7931e-09	1.2861e-08	7.3264e-09	1.3e-09	3.0407e-09	9.8437e-10	5.4897e-10	6.3009e-10	1.4918e-09	1.4776e-09	2.2035e-09	1.8613e-09	7.6581e-10	1.0526e-09	6.9464e-10	7.5284e-10	6.4458e-10	3.1172e-10	5.5209e-10	2.1498e-10	2.0913e-10	3.0787e-10	1.4086e-10	1.6828e-10	1.5582e-10	1.3571e-10	1.047e-10	1.9805e-10	1.4147e-10	1.024e-10	1.1646e-10	1.4012e-10	1.7892e-10	1.9751e-10	1.6046e-10	2.0596e-10
19.0107	2.871e-08	2.0397e-08	2.0617e-08	1.2095e-08	8.5918e-09	7.9646e-09	5.5014e-09	2.086e-09	3.6583e-09	4.2659e-09	1.0084e-08	1.0385e-08	4.5635e-09	2.5464e-09	2.5431e-09	1.1286e-09	9.2394e-10	1.5239e-09	2.201e-09	1.1812e-09	5.2501e-10	6.0732e-10	2.4069e-10	1.0758e-09	3.1172e-10	3.3823e-10	2.5845e-10	4.457e-10	2.715e-10	2.0034e-10	1.9655e-10	8.9478e-11	1.1468e-10	2.0132e-10	1.7137e-10	1.4147e-10	1.9054e-10	1.6629e-10	1.7648e-10	1.7892e-10	1.7073e-10	1.6046e-10	2.3598e-10
19.011	8.176e-08	8.0999e-08	2.9486e-08	1.749e-08	1.7226e-08	2.948e-09	1.3578e-09	7.3368e-09	7.9452e-09	8.5528e-09	7.6299e-09	6.7064e-09	1.8484e-09	1.7182e-09	1.9767e-09	5.5393e-10	4.4152e-10	1.8636e-09	9.3995e-10	1.5198e-09	2.3744e-09	1.0512e-09	7.5284e-10	4.969e-10	2.6345e-10	5.5209e-10	2.5845e-10	3.3385e-10	4.108e-10	2.0034e-10	2.5968e-10	2.102e-10	1.3571e-10	1.491e-10	1.4662e-10	1.4147e-10	1.5814e-10	2.0444e-10	1.2351e-10	1.7892e-10	1.7073e-10	2.5801e-10	2.6804e-10
19.0113	5.4831e-08	4.2343e-08	4.7267e-08	2.8308e-08	5.4329e-09	1.4207e-09	2.2612e-09	3.6613e-09	6.7187e-09	6.1011e-09	2.0051e-09	2.1295e-09	7.0086e-09	1.365e-09	1.2097e-09	1.3039e-09	1.0941e-09	1.2644e-09	9.3995e-10	8.8466e-10	1.7908e-10	6.0732e-10	7.5284e-10	5.6834e-10	4.2045e-10	4.3864e-10	3.0592e-10	4.457e-10	1.0126e-10	2.0034e-10	1.6828e-10	1.8199e-10	1.1468e-10	1.491e-10	2.6428e-10	1.6764e-10	1.9054e-10	1.3209e-10	1.4012e-10	2.3873e-10	1.4591e-10	1.6046e-10	3.383e-10
19.0116	1.543e-07	8.0999e-08	1.3016e-08	7.4507e-09	1.7226e-08	9.1942e-09	3.3938e-09	2.4386e-09	6.7187e-09	4.2659e-09	2.4147e-09	1.7346e-09	1.1356e-09	7.8039e-10	6.3009e-10	1.3039e-09	1.2787e-09	8.1792e-10	8.2887e-10	8.8466e-10	6.8069e-10	7.8782e-10	1.1845e-09	8.6005e-10	4.2045e-10	5.5209e-10	3.5738e-10	1.4211e-10	2.715e-10	3.0914e-10	1.4221e-10	1.8199e-10	1.5851e-10	1.7423e-10	1.238e-10	1.1753e-10	1.024e-10	1.1646e-10	1.0795e-10	1.5764e-10	1.7073e-10	2.2293e-10	2.6804e-10
19.0118	8.176e-08	2.514e-08	1.3016e-08	1.4792e-08	9.8231e-09	5.5083e-09	3.3938e-09	3.2262e-09	5.4935e-09	9.7805e-09	8.8564e-09	4.8717e-09	1.2976e-09	4.8194e-09	1.5698e-09	6.7863e-10	1.0941e-09	4.6831e-10	9.3995e-10	4.6068e-10	5.2501e-10	3.8054e-10	9.6855e-10	3.684e-10	5.4542e-10	4.3864e-10	3.5738e-10	1.4211e-10	1.7609e-10	1.693e-10	1.4221e-10	1.3167e-10	7.7933e-11	1.491e-10	1.4662e-10	1.6764e-10	1.5814e-10	1.6629e-10	1.7648e-10	1.7892e-10	1.4591e-10	1.6046e-10	2.6804e-10
19.0121	3.0937e-07	5.0064e-08	1.3016e-08	2.0192e-08	6.3606e-09	3.7132e-09	6.7279e-09	1.5949e-08	9.1728e-09	4.8773e-09	2.8624e-09	3.0407e-09	1.4704e-09	1.365e-09	5.9524e-09	1.4918e-09	7.6813e-10	1.2644e-09	6.2767e-10	1.1812e-09	1.0526e-09	1.8429e-09	5.9815e-10	1.2917e-09	2.6345e-10	4.3864e-10	1.0258e-09	2.4748e-10	1.4886e-10	2.3399e-10	1.9655e-10	1.0956e-10	9.5424e-11	1.491e-10	1.9805e-10	1.1753e-10	1.2876e-10	1.6629e-10	9.3436e-11	1.0188e-10	1.2303e-10	1.3307e-10	2.6804e-10
19.0124	7.1016e-07	1.7417e-07	7.3713e-09	5.7265e-09	1.2288e-08	2.896e-08	2.0278e-08	4.8852e-09	2.3639e-09	3.1609e-09	2.0051e-09	1.0662e-09	1.4704e-09	5.4897e-10	1.2097e-09	3.3915e-09	1.2787e-09	2.2035e-09	2.201e-09	4.6068e-10	1.0526e-09	6.0732e-10	2.4069e-10	8.6005e-10	4.809e-10	2.9291e-10	1.7552e-10	2.4748e-10	4.108e-10	2.3399e-10	2.5968e-10	2.4044e-10	2.4441e-10	1.491e-10	1.238e-10	2.3177e-10	1.2876e-10	1.6629e-10	1.4012e-10	1.7892e-10	1.7073e-10	1.9042e-10	2.6804e-10
19.0127	8.176e-08	6.5522e-08	1.0957e-08	1.9134e-09	5.4329e-09	3.7132e-09	5.5014e-09	6.1104e-09	4.2696e-09	9.7805e-09	7.6299e-09	5.4829e-09	1.4704e-09	9.1132e-10	3.6776e-09	4.5271e-09	4.4152e-10	2.2035e-09	2.881e-09	2.5377e-09	6.8069e-10	5.2586e-10	3.4207e-10	6.4458e-10	7.2773e-10	1.1857e-09	5.5124e-10	7.0135e-10	4.108e-10	2.0034e-10	1.9655e-10	1.8199e-10	2.4441e-10	1.491e-10	2.3115e-10	1.9602e-10	2.7551e-10	3.5835e-10	3.2832e-10	2.3873e-10	2.6404e-10	2.2293e-10	4.1672e-10
19.0129	2.6501e-07	2.514e-08	1.5251e-08	1.2095e-08	2.2173e-08	1.1656e-08	5.5014e-09	1.5949e-08	1.9025e-08	1.47e-08	3.9585e-09	7.9266e-10	9.8437e-10	1.7182e-09	1.9767e-09	1.3039e-09	3.6727e-09	1.029e-09	8.2887e-10	2.1981e-09	2.3744e-09	1.3148e-09	5.2746e-10	6.4458e-10	4.2045e-10	3.8681e-10	2.1498e-10	2.8905e-10	1.7609e-10	1.4086e-10	1.1833e-10	8.9478e-11	1.8308e-10	2.0132e-10	1.7137e-10	1.1753e-10	1.024e-10	1.3209e-10	1.4012e-10	2.3873e-10	1.9751e-10	1.6046e-10	2.3598e-10
19.0132	9.7235e-08	5.0064e-08	2.0617e-08	2.0192e-08	1.9698e-08	1.1656e-08	1.1644e-08	3.6613e-09	6.7187e-09	9.7805e-09	3.9585e-09	2.5648e-09	7.1434e-10	1.7182e-09	1.5698e-09	1.6924e-09	2.5393e-09	1.8636e-09	5.3754e-10	8.8466e-10	6.0033e-10	6.9464e-10	3.9942e-10	1.0758e-09	2.1923e-10	3.8681e-10	5.5124e-10	2.0913e-10	4.108e-10	2.7026e-10	3.0307e-10	2.4044e-10	2.0942e-10	2.3497e-10	1.0291e-10	9.5799e-11	1.2876e-10	1.6629e-10	1.2351e-10	1.1912e-10	2.2623e-10	1.6046e-10	2.3598e-10
19.0135	1.7642e-07	6.5522e-08	2.3571e-08	2.8308e-08	9.8231e-09	6.736e-09	1.2875e-08	8.5645e-09	5.4935e-09	2.2802e-09	3.9585e-09	5.4829e-09	8.2334e-09	1.7182e-09	8.9647e-10	2.8245e-09	3.6727e-09	1.029e-09	8.2887e-10	1.0121e-09	6.8069e-10	6.9464e-10	7.5284e-10	3.1135e-10	7.2773e-10	3.8681e-10	1.7552e-10	4.457e-10	2.715e-10	3.608e-10	3.0307e-10	1.8199e-10	1.3571e-10	2.0132e-10	1.4662e-10	1.6764e-10	1.2876e-10	1.6629e-10	1.7648e-10	2.3873e-10	1.7073e-10	2.2293e-10	2.6804e-10
19.0138	3.5377e-07	8.0999e-08	5.1468e-09	1.2095e-08	1.2288e-08	4.5667e-09	3.3938e-09	2.8187e-09	7.9452e-09	4.8773e-09	6.4047e-09	1.0385e-08	7.0086e-09	3.1139e-09	5.3831e-09	1.3039e-09	4.8083e-09	1.5239e-09	9.3995e-10	6.5553e-10	3.8951e-10	7.8782e-10	3.4207e-10	3.1135e-10	1.2758e-09	7.1027e-10	1.7552e-10	1.4211e-10	2.0561e-10	2.3399e-10	2.2702e-10	1.8199e-10	1.3571e-10	2.0132e-10	1.0291e-10	1.4147e-10	1.024e-10	1.6629e-10	1.0795e-10	2.3873e-10	1.7073e-10	2.2293e-10	2.3598e-10
19.0141	3.0937e-07	6.5522e-08	5.9147e-08	1.749e-08	1.7575e-10	9.6419e-10	4.2762e-09	9.5096e-10	2.8846e-10	1.0843e-09	2.0051e-09	1.7346e-09	1.4704e-09	3.1139e-09	2.5431e-09	4.5271e-09	5.3768e-09	2.8841e-09	1.183e-09	1.5198e-09	1.0526e-09	3.8054e-10	3.9942e-10	5.6834e-10	4.809e-10	2.5085e-10	1.7552e-10	2.4748e-10	2.715e-10	2.3399e-10	6.5112e-10	2.8062e-10	2.0942e-10	1.047e-10	1.4662e-10	1.1753e-10	2.3301e-10	3.07e-10	1.4012e-10	1.7892e-10	2.2623e-10	2.5801e-10	2.6804e-10
19.0143	1.7058e-08	9.1395e-09	9.0756e-09	7.4507e-09	3.0884e-09	9.1942e-09	2.2612e-09	9.7931e-09	1.0401e-08	1.1009e-08	1.2542e-08	7.9313e-09	1.2976e-09	9.1132e-10	5.3831e-09	2.2581e-09	1.2787e-09	1.2644e-09	8.2887e-10	1.1812e-09	6.8069e-10	1.8429e-09	1.1845e-09	2.1572e-09	5.4542e-10	1.7651e-10	1.4005e-10	1.1344e-10	4.108e-10	1.4086e-10	1.9655e-10	1.8199e-10	1.1468e-10	1.7423e-10	1.9805e-10	1.4147e-10	1.024e-10	1.3209e-10	1.2351e-10	1.3771e-10	1.7073e-10	1.9042e-10	2.6804e-10
19.0146	8.176e-08	2.514e-08	5.844e-09	1.4792e-08	9.8231e-09	6.736e-09	5.5014e-09	1.1935e-09	5.2514e-10	8.5528e-09	7.6299e-09	5.4829e-09	1.3143e-08	8.8117e-09	3.6776e-09	1.6924e-09	3.1057e-09	1.5239e-09	1.522e-09	3.001e-10	2.742e-10	5.2586e-10	7.5284e-10	1.0758e-09	4.809e-10	3.3823e-10	3.5738e-10	5.7345e-10	2.715e-10	2.3399e-10	2.5968e-10	2.4044e-10	1.3571e-10	2.3497e-10	1.7137e-10	1.6764e-10	1.5814e-10	1.3209e-10	1.4012e-10	1.5764e-10	1.7073e-10	2.2293e-10	2.0596e-10
19.0149	8.176e-08	1.4211e-08	5.1468e-09	9.4014e-09	3.4572e-08	1.6588e-08	1.534e-08	9.7931e-09	1.3511e-09	3.655e-09	3.9585e-09	4.2609e-09	1.4704e-09	2.5464e-09	3.1101e-09	5.6645e-09	4.9965e-10	7.2143e-10	9.3995e-10	1.1812e-09	1.8451e-09	1.3148e-09	1.4006e-09	6.4458e-10	9.1026e-10	7.1027e-10	5.5124e-10	2.4748e-10	2.0561e-10	1.4086e-10	1.4221e-10	1.3167e-10	2.0942e-10	1.491e-10	1.7137e-10	9.5799e-11	1.2876e-10	1.3209e-10	1.2351e-10	1.5764e-10	1.2303e-10	1.6046e-10	2.0596e-10
19.0152	3.0937e-07	1.4306e-07	4.1334e-08	9.4014e-09	1.2288e-08	5.5083e-09	2.2751e-08	1.5949e-08	3.6583e-09	2.7026e-09	2.8624e-09	9.2435e-10	1.1356e-09	4.8194e-09	5.3831e-09	2.2581e-09	3.6727e-09	7.2143e-10	3.0904e-10	4.6068e-10	6.8069e-10	6.9464e-10	7.5284e-10	3.684e-10	5.4542e-10	7.1027e-10	5.5124e-10	5.7345e-10	2.3741e-10	5.6776e-10	1.9655e-10	2.4044e-10	1.8308e-10	2.6866e-10	2.3115e-10	9.5799e-11	1.2876e-10	1.1646e-10	1.4012e-10	1.7892e-10	2.2623e-10	1.9042e-10	2.6804e-10
19.0154	8.176e-08	2.0397e-08	3.8852e-09	7.4507e-09	9.8231e-09	1.6821e-09	1.3578e-09	8.5645e-09	1.4093e-08	1.8937e-09	2.8624e-09	2.5648e-09	2.7341e-09	6.5284e-09	3.6776e-09	2.8245e-09	1.2787e-09	1.029e-09	1.8613e-09	5.5382e-10	1.5807e-09	1.0512e-09	7.5284e-10	6.4458e-10	4.809e-10	2.5085e-10	4.1284e-10	2.0913e-10	3.0787e-10	9.1835e-11	2.2702e-10	1.3167e-10	1.3571e-10	1.7423e-10	1.7137e-10	9.5799e-11	6.8512e-11	1.0181e-10	1.4012e-10	1.3771e-10	1.9751e-10	2.2293e-10	2.6804e-10
19.0157	2.6501e-07	4.2343e-08	3.8852e-09	1.6877e-09	8.5918e-09	1.4121e-08	3.3938e-09	3.6613e-09	1.1631e-08	8.5528e-09	1.1313e-08	6.7064e-09	2.2696e-09	1.0524e-09	1.2097e-09	2.8245e-09	2.5393e-09	1.029e-09	2.201e-09	2.1981e-09	1.3165e-09	6.9464e-10	5.9815e-10	2.5909e-10	1.7908e-10	3.3823e-10	4.723e-10	3.8188e-10	3.0787e-10	1.693e-10	3.0307e-10	2.4044e-10	1.5851e-10	1.2592e-10	6.6919e-11	1.9602e-10	1.024e-10	1.1646e-10	1.4012e-10	1.5764e-10	2.6404e-10	1.6046e-10	4.1672e-10
19.016	1.7642e-07	3.6113e-08	4.1334e-08	2.0192e-08	1.4756e-08	9.1942e-09	2.2612e-09	3.2262e-09	7.9452e-09	7.3264e-09	1.0084e-08	2.1295e-09	3.9532e-09	4.2504e-09	2.5431e-09	8.1596e-10	1.0941e-09	2.5436e-09	8.2887e-10	1.1812e-09	5.2501e-10	1.0512e-09	5.9815e-10	2.5909e-10	1.093e-09	2.5085e-10	1.4005e-10	2.8905e-10	2.715e-10	1.4086e-10	3.0307e-10	1.3167e-10	1.3571e-10	2.3497e-10	1.238e-10	1.6764e-10	1.9054e-10	1.3209e-10	1.2351e-10	1.7892e-10	2.6404e-10	1.3307e-10	2.0596e-10
19.0163	6.7625e-08	1.0706e-08	1.5251e-08	1.749e-08	8.5918e-09	3.7132e-09	2.2612e-09	3.6613e-09	1.3511e-09	3.655e-09	6.4047e-09	3.0407e-09	2.7341e-09	1.365e-09	7.5742e-10	9.6595e-10	7.6813e-10	3.9604e-10	1.8613e-09	3.001e-10	1.5807e-09	1.5787e-09	3.4207e-10	5.6834e-10	5.4542e-10	1.4422e-10	1.2381e-10	2.0913e-10	2.3741e-10	2.0034e-10	1.9655e-10	1.8199e-10	1.3571e-10	1.2592e-10	1.238e-10	9.5799e-11	1.2876e-10	2.0444e-10	1.7648e-10	1.7892e-10	2.2623e-10	2.5801e-10	3.383e-10
19.0166	1.543e-07	3.0379e-08	2.3248e-09	4.2289e-09	8.5918e-09	9.1942e-09	1.2875e-08	9.7931e-09	6.7187e-09	4.8773e-09	2.4147e-09	7.9313e-09	3.9532e-09	4.8194e-09	4.8141e-09	2.2581e-09	4.9965e-10	4.6831e-10	2.881e-09	1.5198e-09	6.8069e-10	7.8782e-10	1.1845e-09	8.6005e-10	3.6406e-10	2.1205e-10	1.7552e-10	3.3385e-10	3.0787e-10	3.608e-10	2.2702e-10	1.5582e-10	2.0942e-10	3.3608e-10	1.238e-10	1.6764e-10	2.3301e-10	1.3209e-10	1.0795e-10	1.3771e-10	1.7073e-10	1.9042e-10	2.6804e-10
19.0168	2.6501e-07	8.0999e-08	3.5407e-08	9.4014e-09	9.8231e-09	7.9646e-09	2.6133e-09	9.5096e-10	4.2696e-09	7.3264e-09	5.1809e-09	4.2609e-09	7.0086e-09	1.0524e-09	6.3009e-10	2.2581e-09	1.6909e-09	1.8636e-09	1.522e-09	2.1981e-09	1.0526e-09	5.2586e-10	9.6855e-10	4.969e-10	1.7908e-10	4.3864e-10	2.1498e-10	1.7401e-10	1.7609e-10	2.0034e-10	1.9655e-10	1.8199e-10	1.8308e-10	1.7423e-10	8.3952e-11	1.1753e-10	1.2876e-10	1.6629e-10	1.2351e-10	1.7892e-10	1.7073e-10	1.9042e-10	2.6804e-10
19.0171	2.6501e-07	1.4306e-07	9.4883e-08	7.1805e-08	2.4649e-08	2.948e-09	6.7279e-09	1.1023e-08	1.0401e-08	2.2802e-09	1.3e-09	7.9266e-10	5.7853e-09	4.8194e-09	8.9647e-10	1.4918e-09	1.4776e-09	8.1792e-10	2.201e-09	2.5377e-09	1.5807e-09	3.8054e-10	5.9815e-10	4.3025e-10	5.4542e-10	2.1205e-10	5.5124e-10	3.8188e-10	4.108e-10	2.7026e-10	3.0307e-10	1.3167e-10	9.5424e-11	2.0132e-10	1.0291e-10	1.1753e-10	1.2876e-10	1.6629e-10	1.7648e-10	1.7892e-10	2.2623e-10	1.6046e-10	3.383e-10
19.0174	3.9822e-07	1.12e-07	2.8007e-09	7.4507e-09	3.0884e-09	7.9646e-09	7.9555e-09	1.2253e-08	5.4935e-09	3.655e-09	4.3229e-10	1.7346e-09	2.7341e-09	3.682e-09	1.5698e-09	2.2581e-09	3.1057e-09	3.2247e-09	1.183e-09	1.1812e-09	6.8069e-10	1.0512e-09	1.4006e-09	3.1135e-10	4.809e-10	3.8681e-10	2.5845e-10	1.7401e-10	2.0561e-10	1.1504e-10	1.4221e-10	2.4044e-10	2.0942e-10	2.0132e-10	8.3952e-11	9.5799e-11	1.5814e-10	1.3209e-10	1.2351e-10	1.3771e-10	1.4591e-10	1.9042e-10	2.6804e-10
19.0177	1.7642e-07	3.0379e-08	2.9486e-08	1.749e-08	5.4329e-09	1.9655e-09	7.7994e-10	9.5096e-10	4.3843e-10	4.8773e-09	1.1313e-08	1.0385e-08	8.2334e-09	3.1139e-09	7.0921e-09	3.9591e-09	9.2394e-10	3.2982e-10	7.2478e-10	2.6532e-10	4.5474e-10	7.8782e-10	1.4006e-09	3.684e-10	7.2773e-10	3.3823e-10	4.723e-10	2.4748e-10	3.0787e-10	2.7026e-10	1.1833e-10	1.8199e-10	2.0942e-10	2.0132e-10	1.4662e-10	1.9602e-10	9.0351e-11	1.6629e-10	1.2351e-10	1.7892e-10	2.2623e-10	1.9042e-10	2.6804e-10
19.0179	3.8153e-08	1.2397e-08	2.9486e-08	2.8308e-08	1.4756e-08	6.736e-09	2.9908e-09	1.5949e-08	7.9452e-09	6.1011e-09	7.6299e-09	1.3801e-09	5.9552e-10	5.4897e-10	2.5431e-09	4.5271e-09	3.1057e-09	1.5239e-09	1.522e-09	1.1812e-09	1.3165e-09	1.0512e-09	7.5284e-10	4.3025e-10	3.1172e-10	2.9291e-10	5.5124e-10	3.3385e-10	2.715e-10	3.0914e-10	2.2702e-10	1.0956e-10	2.0942e-10	1.7423e-10	1.4662e-10	1.4147e-10	1.5814e-10	1.3209e-10	1.2351e-10	1.0188e-10	1.7073e-10	1.9042e-10	2.3598e-10
19.0182	1.543e-07	5.779e-08	2.3571e-08	3.3727e-08	3.4572e-08	1.9059e-08	2.0278e-08	1.8417e-08	4.2696e-09	4.2659e-09	2.0051e-09	1.0662e-09	3.9532e-09	4.2504e-09	1.5698e-09	7.3736e-09	7.6813e-10	3.2982e-10	8.2887e-10	1.8588e-09	1.0526e-09	2.5866e-10	1.1845e-09	4.969e-10	4.809e-10	5.5209e-10	3.5738e-10	3.8188e-10	1.7609e-10	2.0034e-10	1.9655e-10	1.3167e-10	7.7933e-11	1.491e-10	1.7137e-10	1.4147e-10	1.2876e-10	1.3209e-10	1.4012e-10	1.5764e-10	1.7073e-10	2.5801e-10	2.6804e-10
19.0185	1.7642e-07	6.5522e-08	7.3713e-09	2.9578e-09	1.8907e-09	1.0425e-08	1.6334e-09	1.761e-09	3.1955e-09	4.8773e-09	2.0051e-09	2.1295e-09	1.8484e-09	3.1139e-09	1.2097e-09	1.6924e-09	6.267e-10	2.2035e-09	2.5409e-09	2.1981e-09	5.2501e-10	3.8054e-10	5.9815e-10	4.3025e-10	4.809e-10	4.3864e-10	4.1284e-10	3.8188e-10	3.0787e-10	2.7026e-10	3.0307e-10	2.102e-10	1.8308e-10	2.0132e-10	1.4662e-10	1.4147e-10	1.5814e-10	2.0444e-10	1.2351e-10	1.3771e-10	1.9751e-10	1.6046e-10	2.6804e-10
19.0188	1.543e-07	5.779e-08	2.9486e-08	3.9152e-08	1.2288e-08	5.5083e-09	7.9555e-09	8.5645e-09	1.076e-09	3.1609e-09	3.9585e-09	1.2181e-09	2.2696e-09	1.365e-09	1.2097e-09	8.1596e-10	3.8697e-10	1.029e-09	9.3995e-10	2.5377e-09	1.0526e-09	4.5027e-10	5.2746e-10	6.4458e-10	5.4542e-10	5.5209e-10	4.723e-10	2.0913e-10	2.3741e-10	2.0034e-10	1.9655e-10	1.0956e-10	7.7933e-11	1.491e-10	1.4662e-10	1.4147e-10	1.2876e-10	1.1646e-10	1.4012e-10	2.3873e-10	1.7073e-10	1.3307e-10	2.6804e-10
19.0191	9.7235e-08	3.6113e-08	4.1334e-08	2.0192e-08	2.2173e-08	2.1531e-08	5.5014e-09	3.2262e-09	1.2861e-08	1.9633e-08	8.8564e-09	5.4829e-09	3.3434e-09	2.112e-09	1.5698e-09	3.9591e-09	2.5393e-09	1.8636e-09	2.201e-09	8.8466e-10	6.8069e-10	1.3148e-09	1.4006e-09	3.1135e-10	5.4542e-10	8.6862e-10	4.1284e-10	5.7345e-10	2.715e-10	2.0034e-10	2.5968e-10	2.4044e-10	2.0942e-10	2.0132e-10	1.4662e-10	9.5799e-11	1.2876e-10	2.557e-10	1.4012e-10	1.3771e-10	1.9751e-10	1.9042e-10	3.383e-10
19.0193	2.0607e-08	6.3779e-09	9.0756e-09	1.4792e-08	2.4649e-08	3.144e-08	1.534e-08	8.5645e-09	3.6583e-09	1.543e-09	4.5695e-09	2.1295e-09	1.8484e-09	3.682e-09	8.9647e-10	1.4918e-09	6.515e-09	1.8636e-09	6.2767e-10	7.6581e-10	2.2411e-10	7.8782e-10	5.2746e-10	4.3025e-10	2.6345e-10	4.3864e-10	1.7552e-10	3.3385e-10	3.0787e-10	2.0034e-10	2.5968e-10	2.4044e-10	1.3571e-10	1.047e-10	1.9805e-10	6.7368e-11	1.024e-10	1.6629e-10	1.4012e-10	1.7892e-10	1.9751e-10	3.615e-10	2.6804e-10
19.0196	2.2069e-07	8.0999e-08	2.9486e-08	7.4507e-09	1.9698e-08	2.6482e-08	6.7279e-09	7.3368e-09	9.1728e-09	1.9633e-08	6.4047e-09	2.1295e-09	3.3434e-09	2.5464e-09	1.2097e-09	8.1596e-10	4.9965e-10	5.4663e-10	1.8613e-09	2.3267e-10	1.0526e-09	4.5027e-10	5.9815e-10	1.4944e-10	9.1026e-10	2.5085e-10	4.1284e-10	5.7345e-10	1.7609e-10	1.1504e-10	1.9655e-10	2.4044e-10	1.8308e-10	1.491e-10	8.3952e-11	1.6764e-10	1.5814e-10	1.3209e-10	1.4012e-10	1.7892e-10	2.2623e-10	1.9042e-10	3.383e-10
19.0199	3.0937e-07	1.5861e-07	9.4883e-08	3.9152e-08	9.8231e-09	1.9059e-08	7.9555e-09	4.8852e-09	1.0401e-08	7.3264e-09	2.8624e-09	6.7064e-09	9.4593e-09	4.2504e-09	9.3754e-09	1.4918e-09	1.0941e-09	2.2035e-09	1.183e-09	6.5553e-10	1.0526e-09	6.9464e-10	7.5284e-10	5.6834e-10	5.4542e-10	3.8681e-10	1.7552e-10	4.457e-10	2.715e-10	2.3399e-10	3.0307e-10	1.5582e-10	1.5851e-10	1.2592e-10	1.238e-10	1.6764e-10	1.5814e-10	1.6629e-10	2.2705e-10	1.5764e-10	2.2623e-10	2.2293e-10	2.6804e-10
19.0202	1.543e-07	2.0397e-08	4.4939e-09	2.0192e-08	1.4756e-08	2.1531e-08	1.2875e-08	1.5949e-08	7.9452e-09	1.543e-09	1.1475e-09	3.0407e-09	2.2696e-09	4.4849e-10	1.9767e-09	3.3915e-09	6.267e-10	1.029e-09	5.3754e-10	1.1812e-09	2.3744e-09	7.8782e-10	7.5284e-10	4.969e-10	7.2773e-10	3.3823e-10	1.7552e-10	2.4748e-10	1.4886e-10	2.7026e-10	2.5968e-10	2.102e-10	1.5851e-10	2.6866e-10	1.238e-10	9.5799e-11	1.5814e-10	1.3209e-10	1.4012e-10	1.7892e-10	1.7073e-10	2.5801e-10	2.3598e-10
19.0204	3.8153e-08	6.5522e-08	2.3571e-08	2.0192e-08	2.4649e-08	7.9646e-09	1.534e-08	7.3368e-09	5.4935e-09	7.3264e-09	1.0046e-09	1.3801e-09	2.2696e-09	2.5464e-09	3.1101e-09	2.8245e-09	1.4776e-09	5.4663e-10	5.3754e-10	2.1981e-09	1.5807e-09	7.8782e-10	3.9942e-10	8.6005e-10	4.2045e-10	5.5209e-10	4.1284e-10	7.0135e-10	2.715e-10	2.3399e-10	2.2702e-10	7.1427e-11	9.5424e-11	1.491e-10	1.4662e-10	1.6764e-10	1.2876e-10	1.3209e-10	1.4012e-10	1.7892e-10	1.9751e-10	2.2293e-10	3.383e-10
19.0207	2.871e-08	1.4211e-08	5.1468e-09	1.749e-08	9.8231e-09	5.5083e-09	7.7994e-10	9.7931e-09	3.6583e-09	1.2283e-09	1.0046e-09	5.4829e-09	2.7341e-09	3.1139e-09	3.1101e-09	1.6924e-09	4.9965e-10	8.1792e-10	1.8613e-09	1.8588e-09	8.5657e-10	7.8782e-10	7.5284e-10	3.1135e-10	4.809e-10	8.6862e-10	4.1284e-10	3.8188e-10	3.0787e-10	2.7026e-10	3.0307e-10	1.0956e-10	1.5851e-10	1.2592e-10	1.7137e-10	1.1753e-10	1.5814e-10	2.557e-10	1.7648e-10	1.7892e-10	1.7073e-10	2.2293e-10	2.6804e-10
19.021	1.543e-07	2.0397e-08	1.3016e-08	2.8308e-08	1.4756e-08	7.9646e-09	7.9555e-09	1.5949e-08	1.2861e-08	1.1009e-08	7.6299e-09	5.4829e-09	8.2334e-09	6.5284e-09	2.5431e-09	4.5271e-09	3.1057e-09	1.5239e-09	9.3995e-10	4.6068e-10	6.0033e-10	4.5027e-10	7.5284e-10	6.4458e-10	3.6406e-10	4.3864e-10	1.0258e-09	1.7401e-10	4.108e-10	2.3399e-10	2.2702e-10	2.8062e-10	1.8308e-10	1.2592e-10	1.238e-10	1.6764e-10	1.2876e-10	1.6629e-10	1.2351e-10	1.7892e-10	1.4591e-10	1.9042e-10	2.3598e-10
19.0213	1.7642e-07	6.5522e-08	5.844e-09	4.9493e-09	8.5918e-09	2.948e-09	1.2875e-08	7.3368e-09	6.7187e-09	3.1609e-09	2.0051e-09	6.7064e-09	5.7853e-09	3.682e-09	1.2097e-09	1.1286e-09	4.9965e-10	2.2035e-09	7.2478e-10	1.1812e-09	6.8069e-10	1.8429e-09	1.1845e-09	4.3025e-10	5.4542e-10	1.0271e-09	5.5124e-10	2.4748e-10	3.0787e-10	1.693e-10	1.6828e-10	2.8062e-10	2.0942e-10	1.491e-10	1.9805e-10	1.1753e-10	1.2876e-10	1.1646e-10	1.2351e-10	2.3873e-10	1.2303e-10	1.9042e-10	2.6804e-10
19.0216	1.3221e-07	6.5522e-08	2.9486e-08	1.749e-08	2.1627e-09	4.5667e-09	1.1644e-08	1.5949e-08	1.2861e-08	8.5528e-09	8.7109e-10	3.2521e-10	3.0388e-10	1.2036e-09	1.3839e-09	6.7863e-10	2.5393e-09	8.1792e-10	1.8613e-09	3.2178e-09	1.8451e-09	6.0732e-10	1.1845e-09	1.2917e-09	4.809e-10	5.5209e-10	4.1284e-10	2.4748e-10	2.3741e-10	2.0034e-10	1.9655e-10	1.5582e-10	1.5851e-10	1.2592e-10	1.0291e-10	9.5799e-11	1.024e-10	1.3209e-10	1.4012e-10	1.7892e-10	1.9751e-10	1.9042e-10	2.6804e-10
19.0218	3.5377e-07	6.5522e-08	4.7267e-08	4.4583e-08	2.2173e-08	2.4006e-08	7.9555e-09	2.4386e-09	5.4935e-09	2.7026e-09	3.4637e-10	1.7346e-09	2.2696e-09	1.365e-09	3.1101e-09	3.3915e-09	1.2787e-09	1.2644e-09	1.522e-09	1.5198e-09	2.1097e-09	7.8782e-10	4.6122e-10	4.969e-10	4.2045e-10	1.7651e-10	2.1498e-10	3.8188e-10	1.7609e-10	2.3399e-10	3.0307e-10	2.4044e-10	1.3571e-10	1.7423e-10	1.238e-10	1.1753e-10	1.024e-10	2.0444e-10	1.4012e-10	1.5764e-10	1.9751e-10	2.5801e-10	3.383e-10
19.0221	6.7625e-08	1.2397e-08	2.0617e-08	2.5601e-08	1.9698e-08	1.1656e-08	2.6133e-09	7.3368e-09	5.4935e-09	6.1011e-09	5.1809e-09	6.7064e-09	1.8484e-09	2.112e-09	8.9647e-10	2.2581e-09	1.4776e-09	4.5894e-09	1.183e-09	6.5553e-10	8.5657e-10	7.8782e-10	9.6855e-10	6.4458e-10	5.4542e-10	1.7651e-10	4.723e-10	9.5753e-10	1.4886e-10	2.3399e-10	1.4221e-10	1.0956e-10	2.0942e-10	1.7423e-10	8.3952e-11	9.5799e-11	6.8512e-11	1.1646e-10	1.2351e-10	1.7892e-10	1.4591e-10	1.9042e-10	2.6804e-10
19.0224	4.3377e-08	3.0379e-08	1.5251e-08	2.5601e-08	2.2173e-08	2.1531e-08	2.9908e-09	2.4386e-09	1.6574e-09	3.1609e-09	2.8624e-09	3.6506e-09	1.8484e-09	1.7182e-09	8.9647e-10	1.3039e-09	1.2787e-09	1.8636e-09	9.3995e-10	1.1812e-09	8.5657e-10	1.5787e-09	7.5284e-10	3.1135e-10	9.1026e-10	5.5209e-10	8.6743e-10	2.0913e-10	2.715e-10	2.7026e-10	2.5968e-10	1.3167e-10	1.3571e-10	1.2592e-10	1.7137e-10	1.1753e-10	1.2876e-10	2.0444e-10	2.2705e-10	1.5764e-10	2.2623e-10	3.0973e-10	2.6804e-10
19.0227	6.7625e-08	4.2343e-08	5.9147e-08	1.2095e-08	9.8549e-10	1.1656e-08	1.1644e-08	4.8852e-09	6.7187e-09	3.1609e-09	2.0051e-09	1.0385e-08	7.0086e-09	1.7182e-09	1.9767e-09	6.2338e-09	6.515e-09	1.029e-09	1.8613e-09	8.8466e-10	6.0033e-10	7.8782e-10	5.9815e-10	6.4458e-10	5.4542e-10	7.1027e-10	3.5738e-10	4.457e-10	2.3741e-10	3.608e-10	2.2702e-10	1.5582e-10	1.3571e-10	1.7423e-10	1.238e-10	9.5799e-11	1.5814e-10	1.6629e-10	1.4012e-10	1.0188e-10	1.9751e-10	1.9042e-10	2.6804e-10
19.0229	5.4831e-08	3.0379e-08	1.3016e-08	3.565e-09	3.0884e-09	6.736e-09	9.1841e-09	1.2253e-08	9.1728e-09	4.8773e-09	2.8624e-09	1.3801e-09	3.9532e-09	2.5464e-09	1.0472e-09	8.1596e-10	1.9735e-09	1.5239e-09	1.183e-09	8.8466e-10	6.8069e-10	1.5787e-09	4.6122e-10	3.684e-10	5.4542e-10	3.8681e-10	4.723e-10	1.4211e-10	2.0561e-10	2.0034e-10	3.8995e-10	1.8199e-10	1.5851e-10	2.6866e-10	1.4662e-10	1.4147e-10	1.024e-10	2.557e-10	1.7648e-10	1.7892e-10	1.9751e-10	2.5801e-10	2.3598e-10
19.0232	3.9822e-07	4.2343e-08	1.7664e-08	9.4014e-09	4.5783e-09	4.5667e-09	2.2612e-09	3.8852e-10	3.6583e-09	9.7805e-09	4.5695e-09	1.7346e-09	3.9532e-09	2.112e-09	1.5698e-09	5.0956e-09	1.4776e-09	2.2035e-09	1.522e-09	1.0121e-09	1.5807e-09	7.8782e-10	5.9815e-10	3.684e-10	4.809e-10	2.1205e-10	3.0592e-10	2.4748e-10	3.0787e-10	2.7026e-10	2.2702e-10	1.5582e-10	1.5851e-10	2.0132e-10	1.238e-10	1.6764e-10	1.9054e-10	2.0444e-10	1.4012e-10	1.3771e-10	1.7073e-10	1.9042e-10	2.6804e-10
19.0235	9.7235e-08	2.514e-08	1.0957e-08	3.565e-09	1.2288e-08	1.0425e-08	2.6133e-09	4.8852e-09	5.4935e-09	3.655e-09	6.3267e-10	2.8592e-10	8.4395e-10	4.4849e-10	1.0472e-09	1.3039e-09	2.5393e-09	3.2247e-09	1.183e-09	1.0121e-09	1.0526e-09	4.5027e-10	5.2746e-10	5.6834e-10	5.4542e-10	4.3864e-10	4.1284e-10	3.3385e-10	7.2026e-10	1.693e-10	1.9655e-10	2.102e-10	1.3571e-10	1.2592e-10	8.3952e-11	1.6764e-10	1.5814e-10	1.6629e-10	1.7648e-10	1.1912e-10	2.6404e-10	1.9042e-10	2.3598e-10
19.0238	2.2069e-07	5.0064e-08	1.7664e-08	5.7265e-09	4.5783e-09	1.1814e-09	2.9663e-10	7.3368e-09	1.4093e-08	9.7805e-09	5.1809e-09	2.5648e-09	8.2334e-09	8.8117e-09	3.1101e-09	8.1596e-10	3.8697e-10	5.4663e-10	1.183e-09	1.1812e-09	6.8069e-10	6.9464e-10	2.8916e-10	4.3025e-10	3.1172e-10	5.5209e-10	1.4005e-10	3.3385e-10	4.108e-10	3.608e-10	2.5968e-10	1.3167e-10	1.3571e-10	1.491e-10	1.7137e-10	1.1753e-10	1.2876e-10	1.6629e-10	1.4012e-10	1.1912e-10	1.7073e-10	2.2293e-10	2.3598e-10
19.0241	2.6501e-07	3.6113e-08	1.3016e-08	1.4792e-08	3.0884e-09	1.9059e-08	1.2875e-08	3.2262e-09	9.1728e-09	2.7026e-09	6.4047e-09	7.9313e-09	2.2696e-09	3.1139e-09	1.0472e-09	2.171e-10	3.8697e-10	1.8636e-09	1.522e-09	7.6581e-10	8.5657e-10	3.1667e-10	9.6855e-10	3.684e-10	3.1172e-10	5.5209e-10	1.7552e-10	5.7345e-10	2.3741e-10	3.608e-10	2.2702e-10	3.6106e-10	1.5851e-10	1.047e-10	8.3952e-11	1.4147e-10	1.2876e-10	1.6629e-10	1.2351e-10	1.5764e-10	2.2623e-10	1.6046e-10	2.6804e-10
19.0243	1.543e-07	5.0064e-08	1.3016e-08	1.749e-08	1.4756e-08	1.6821e-09	3.3938e-09	7.3368e-09	7.9452e-09	4.8773e-09	6.4047e-09	5.4829e-09	9.4593e-09	3.1139e-09	4.8141e-09	3.3915e-09	2.5393e-09	1.5239e-09	9.3995e-10	5.5382e-10	6.8069e-10	3.1667e-10	9.6855e-10	5.6834e-10	9.1026e-10	7.1027e-10	2.1498e-10	2.0913e-10	2.3741e-10	2.3399e-10	1.6828e-10	2.4044e-10	1.5851e-10	2.0132e-10	1.4662e-10	1.1753e-10	1.2876e-10	1.3209e-10	1.4012e-10	1.3771e-10	1.4591e-10	2.5801e-10	2.0596e-10
19.0246	1.3221e-07	6.5522e-08	2.0617e-08	2.4073e-09	1.8907e-09	2.948e-09	6.7279e-09	9.7931e-09	9.1728e-09	6.1011e-09	2.8624e-09	7.9266e-10	1.8484e-09	5.3887e-09	1.0472e-09	1.6924e-09	1.0941e-09	1.5239e-09	2.5409e-09	5.5382e-10	4.5474e-10	3.8054e-10	2.2668e-09	8.6005e-10	3.1172e-10	4.3864e-10	1.7552e-10	2.8905e-10	4.108e-10	2.3399e-10	1.4221e-10	1.3167e-10	2.0942e-10	1.491e-10	1.238e-10	1.1753e-10	1.2876e-10	1.6629e-10	1.0795e-10	1.3771e-10	1.7073e-10	2.5801e-10	2.6804e-10
19.0249	1.1405e-07	2.514e-08	1.5251e-08	9.4014e-09	9.8231e-09	7.9646e-09	1.0414e-08	8.5645e-09	4.2696e-09	2.7026e-09	8.8564e-09	7.9313e-09	1.8484e-09	5.3887e-09	5.3831e-09	8.5146e-09	1.9735e-09	8.1792e-10	1.8613e-09	2.1981e-09	6.8069e-10	6.0732e-10	7.5284e-10	3.684e-10	4.809e-10	2.9291e-10	8.6743e-10	3.3385e-10	5.1385e-10	3.0914e-10	1.6828e-10	2.8062e-10	1.3571e-10	1.7423e-10	1.238e-10	1.4147e-10	1.024e-10	1.6629e-10	1.7648e-10	1.7892e-10	1.9751e-10	1.9042e-10	2.3598e-10
19.0252	9.7235e-08	6.3779e-09	1.7664e-08	3.3727e-08	1.2288e-08	1.1656e-08	1.1644e-08	6.1104e-09	5.4935e-09	1.1009e-08	4.5695e-09	1.2181e-09	1.2976e-09	4.2504e-09	1.5698e-09	1.3039e-09	3.1057e-09	1.5239e-09	9.3995e-10	1.0121e-09	6.0033e-10	1.3148e-09	4.6122e-10	2.1163e-10	7.2773e-10	3.8681e-10	2.1498e-10	4.457e-10	2.715e-10	2.0034e-10	1.6828e-10	1.8199e-10	1.8308e-10	1.2592e-10	1.4662e-10	1.4147e-10	2.7551e-10	2.0444e-10	1.4012e-10	1.7892e-10	1.7073e-10	1.6046e-10	2.3598e-10
19.0254	5.4831e-08	2.514e-08	2.3571e-08	9.4014e-09	9.8231e-09	3.7132e-09	2.9908e-09	7.3368e-09	1.0401e-08	8.5528e-09	4.5695e-09	2.1295e-09	4.8751e-10	3.682e-09	1.3839e-09	1.6924e-09	4.2403e-09	8.1792e-10	6.2767e-10	1.8588e-09	1.5807e-09	6.9464e-10	3.4207e-10	6.4458e-10	5.4542e-10	3.3823e-10	3.5738e-10	4.457e-10	3.0787e-10	1.4086e-10	1.9655e-10	2.102e-10	1.5851e-10	1.7423e-10	1.238e-10	1.1753e-10	1.024e-10	2.0444e-10	1.4012e-10	1.7892e-10	1.9751e-10	2.5801e-10	3.383e-10
19.0257	6.7625e-08	5.0064e-08	3.5407e-08	1.749e-08	1.2288e-08	5.5083e-09	7.9555e-09	3.6613e-09	1.3511e-09	6.1011e-09	4.5695e-09	1.3801e-09	3.9532e-09	6.5284e-09	7.0921e-09	5.6645e-09	9.2394e-10	1.5239e-09	1.522e-09	3.001e-10	1.0526e-09	6.9464e-10	1.4006e-09	5.6834e-10	4.809e-10	2.1205e-10	2.5845e-10	3.8188e-10	3.0787e-10	2.3399e-10	1.6828e-10	1.5582e-10	9.5424e-11	1.491e-10	8.3952e-11	1.1753e-10	1.5814e-10	2.557e-10	1.2351e-10	1.3771e-10	2.6404e-10	1.9042e-10	2.0596e-10
19.026	6.7625e-08	2.0397e-08	1.3016e-08	1.4792e-08	6.3606e-09	1.0425e-08	7.9555e-09	3.6613e-09	4.2696e-09	7.3264e-09	7.6299e-09	3.6506e-09	5.1742e-09	4.2504e-09	8.2332e-09	2.8245e-09	1.4776e-09	1.8636e-09	8.2887e-10	1.5198e-09	6.8069e-10	7.8782e-10	3.4207e-10	5.6834e-10	1.093e-09	4.3864e-10	3.5738e-10	2.8905e-10	7.2026e-10	3.608e-10	1.6828e-10	2.102e-10	2.0942e-10	1.7423e-10	1.4662e-10	1.1753e-10	1.2876e-10	1.3209e-10	2.2705e-10	1.5764e-10	1.7073e-10	2.2293e-10	2.0596e-10
19.0263	8.176e-08	3.0379e-08	4.7267e-08	2.8308e-08	9.8231e-09	3.7132e-09	1.1644e-08	9.7931e-09	5.4935e-09	3.655e-09	3.348e-09	2.1295e-09	1.4704e-09	1.0524e-09	1.0472e-09	2.8245e-09	1.4776e-09	1.5239e-09	1.522e-09	1.5198e-09	5.2501e-10	6.0732e-10	7.5284e-10	1.2917e-09	5.4542e-10	5.5209e-10	5.5124e-10	2.0913e-10	1.4886e-10	3.0914e-10	1.4221e-10	2.102e-10	9.5424e-11	1.2592e-10	1.7137e-10	1.4147e-10	1.5814e-10	1.6629e-10	1.7648e-10	2.3873e-10	1.4591e-10	2.5801e-10	2.6804e-10
19.0266	1.7642e-07	5.0064e-08	2.3571e-08	4.9493e-09	6.3606e-09	1.4121e-08	3.3938e-09	9.7931e-09	1.0401e-08	4.2659e-09	6.4047e-09	2.5648e-09	3.9532e-09	1.365e-09	1.2097e-09	2.2581e-09	1.6909e-09	1.029e-09	3.7823e-10	2.1981e-09	5.2501e-10	5.2586e-10	5.9815e-10	3.684e-10	9.1026e-10	4.3864e-10	4.723e-10	5.7345e-10	4.108e-10	2.7026e-10	1.4221e-10	1.5582e-10	1.8308e-10	1.491e-10	1.9805e-10	1.6764e-10	1.5814e-10	2.0444e-10	1.2351e-10	1.7892e-10	1.7073e-10	2.2293e-10	2.3598e-10
19.0268	3.3264e-08	7.6968e-09	2.3571e-08	2.8308e-08	1.2288e-08	2.1531e-08	9.1841e-09	3.2262e-09	1.1631e-08	6.1011e-09	2.0051e-09	4.2609e-09	2.2696e-09	6.5961e-10	2.5431e-09	8.1596e-10	7.6813e-10	3.9604e-10	9.3995e-10	8.8466e-10	4.5474e-10	4.5027e-10	3.4207e-10	5.6834e-10	4.809e-10	4.3864e-10	2.1498e-10	4.457e-10	4.108e-10	2.3399e-10	2.5968e-10	1.3167e-10	2.0942e-10	1.2592e-10	2.3115e-10	1.1753e-10	1.024e-10	1.6629e-10	1.4012e-10	1.5764e-10	2.2623e-10	1.9042e-10	2.3598e-10
19.0271	1.7642e-07	6.5522e-08	2.0617e-08	2.9578e-09	6.3606e-09	4.5667e-09	7.9555e-09	1.4635e-09	1.6574e-09	7.3264e-09	6.4047e-09	1.0385e-08	2.2696e-09	2.112e-09	4.2457e-09	3.3915e-09	2.5393e-09	1.2644e-09	9.3995e-10	1.5198e-09	8.5657e-10	3.8054e-10	9.6855e-10	4.3025e-10	7.2773e-10	8.6862e-10	1.7552e-10	3.8188e-10	3.0787e-10	1.693e-10	2.2702e-10	1.5582e-10	1.1468e-10	1.2592e-10	1.4662e-10	1.4147e-10	9.0351e-11	1.6629e-10	1.4012e-10	1.3771e-10	1.9751e-10	1.6046e-10	2.3598e-10
19.0274	3.0937e-07	3.0379e-08	9.0756e-09	3.3727e-08	1.2288e-08	4.5667e-09	9.1841e-09	1.2253e-08	1.0401e-08	4.8773e-09	2.4147e-09	3.0407e-09	8.2334e-09	4.2504e-09	4.8141e-09	2.8245e-09	1.0941e-09	2.8841e-09	9.3995e-10	3.7611e-10	5.2501e-10	6.9464e-10	5.9815e-10	3.684e-10	3.1172e-10	3.3823e-10	1.7552e-10	2.8905e-10	2.0561e-10	1.1504e-10	2.5968e-10	1.5582e-10	1.8308e-10	1.047e-10	1.4662e-10	9.5799e-11	1.5814e-10	1.6629e-10	1.0795e-10	1.5764e-10	2.6404e-10	2.2293e-10	2.3598e-10
19.0277	2.6501e-07	1.12e-07	4.7267e-08	7.4507e-09	7.3614e-09	2.1531e-08	1.2875e-08	1.1023e-08	1.6574e-09	1.543e-09	1.3e-09	3.0407e-09	3.9532e-09	1.365e-09	3.6776e-09	3.9591e-09	1.2787e-09	3.2247e-09	1.183e-09	1.1812e-09	6.8069e-10	7.8782e-10	5.2746e-10	8.6005e-10	9.1026e-10	8.6862e-10	2.5845e-10	1.7401e-10	2.715e-10	4.6422e-10	3.8995e-10	2.102e-10	1.3571e-10	1.2592e-10	1.7137e-10	1.1753e-10	2.3301e-10	1.1646e-10	1.7648e-10	1.3771e-10	1.9751e-10	2.5801e-10	2.6804e-10
19.0279	3.0937e-07	3.6113e-08	2.3571e-08	2.0192e-08	9.8231e-09	5.5083e-09	4.2762e-09	4.8852e-09	4.2696e-09	2.7026e-09	5.1809e-09	5.4829e-09	4.8751e-10	2.5464e-09	1.5698e-09	5.6645e-09	9.2394e-10	4.6831e-10	9.3995e-10	1.1812e-09	1.8451e-09	6.9464e-10	9.6855e-10	1.2917e-09	7.2773e-10	1.7651e-10	7.0924e-10	2.4748e-10	3.0787e-10	2.3399e-10	3.8995e-10	1.8199e-10	1.3571e-10	1.491e-10	1.4662e-10	9.5799e-11	1.5814e-10	2.557e-10	1.7648e-10	2.3873e-10	2.2623e-10	1.6046e-10	2.6804e-10
19.0282	2.6501e-07	6.5522e-08	5.3205e-08	4.4583e-08	8.5918e-09	6.736e-09	7.9555e-09	3.6613e-09	3.6583e-09	1.47e-08	1.3773e-08	4.2609e-09	4.5635e-09	1.2036e-09	3.6776e-09	3.9591e-09	1.9735e-09	4.6831e-10	4.5439e-10	1.5198e-09	6.8069e-10	7.8782e-10	7.5284e-10	3.1135e-10	7.2773e-10	1.0271e-09	3.0592e-10	3.3385e-10	6.17e-10	4.6422e-10	9.6637e-11	3.6106e-10	2.4441e-10	1.7423e-10	1.7137e-10	1.4147e-10	1.2876e-10	1.3209e-10	2.2705e-10	1.5764e-10	2.2623e-10	1.9042e-10	3.383e-10
19.0285	8.176e-08	2.514e-08	1.5251e-08	7.4507e-09	2.1627e-09	6.736e-09	5.5014e-09	3.2262e-09	4.2696e-09	1.2239e-08	1.1313e-08	7.9313e-09	9.4593e-09	2.112e-09	2.5431e-09	1.6924e-09	6.267e-10	4.6831e-10	6.2767e-10	2.1981e-09	5.2501e-10	4.5027e-10	7.5284e-10	8.6005e-10	3.6406e-10	3.3823e-10	3.5738e-10	3.8188e-10	2.715e-10	1.693e-10	1.4221e-10	2.102e-10	1.8308e-10	2.0132e-10	8.3952e-11	7.629e-11	1.2876e-10	1.3209e-10	1.4012e-10	1.5764e-10	1.9751e-10	2.2293e-10	2.6804e-10
19.0288	3.9822e-07	6.5522e-08	9.0756e-09	1.6877e-09	4.5783e-09	4.5667e-09	9.1841e-09	1.3484e-08	1.2861e-08	1.3469e-08	4.5695e-09	5.4829e-09	5.7853e-09	1.0524e-09	6.3009e-10	3.3915e-09	6.267e-10	1.029e-09	6.2767e-10	1.1812e-09	6.8069e-10	1.3148e-09	4.6122e-10	1.0758e-09	9.1026e-10	1.0271e-09	8.6743e-10	3.3385e-10	3.0787e-10	1.693e-10	3.0307e-10	2.4044e-10	2.0942e-10	1.7423e-10	1.0291e-10	1.9602e-10	1.5814e-10	1.6629e-10	1.4012e-10	1.7892e-10	2.2623e-10	2.2293e-10	2.0596e-10
19.0291	1.1405e-07	1.6149e-08	2.9486e-08	2.2895e-08	1.7226e-08	1.6588e-08	6.7279e-09	7.3368e-09	5.4935e-09	2.7026e-09	3.9585e-09	5.5961e-10	1.4704e-09	7.6694e-09	2.5431e-09	8.1596e-10	3.8697e-10	1.8636e-09	2.5409e-09	6.5553e-10	1.5807e-09	1.5787e-09	9.6855e-10	6.4458e-10	3.6406e-10	4.3864e-10	3.0592e-10	2.4748e-10	1.2392e-10	3.608e-10	1.6828e-10	1.3167e-10	9.5424e-11	1.2592e-10	1.4662e-10	9.5799e-11	1.2876e-10	1.3209e-10	1.7648e-10	1.5764e-10	1.7073e-10	2.2293e-10	2.6804e-10
19.0293	8.176e-08	1.4211e-08	1.7664e-08	9.4014e-09	9.8231e-09	1.1656e-08	1.0414e-08	2.086e-09	2.7641e-09	2.2802e-09	1.6335e-09	9.1574e-09	7.0086e-09	5.3887e-09	5.9524e-09	3.3915e-09	5.9457e-09	1.029e-09	9.3995e-10	4.6068e-10	6.0033e-10	7.8782e-10	4.6122e-10	6.4458e-10	5.4542e-10	7.1027e-10	2.5845e-10	2.8905e-10	4.108e-10	2.0034e-10	2.2702e-10	1.3167e-10	1.3571e-10	1.7423e-10	1.4662e-10	1.1753e-10	1.9054e-10	1.6629e-10	1.4012e-10	1.7892e-10	2.6404e-10	2.2293e-10	3.383e-10
19.0296	2.2069e-07	3.6113e-08	4.4939e-09	2.5601e-08	2.4649e-08	6.736e-09	4.2762e-09	6.1104e-09	4.2696e-09	1.8937e-09	3.348e-09	1.7346e-09	1.8484e-09	6.5961e-10	7.5742e-10	2.2581e-09	2.4492e-10	5.4663e-10	1.183e-09	8.8466e-10	1.3165e-09	6.0732e-10	1.1845e-09	4.969e-10	7.2773e-10	5.5209e-10	2.5845e-10	3.3385e-10	1.4886e-10	2.3399e-10	1.6828e-10	1.3167e-10	1.5851e-10	1.2592e-10	1.0291e-10	1.9602e-10	1.2876e-10	1.6629e-10	1.4012e-10	1.5764e-10	1.9751e-10	1.6046e-10	2.6804e-10
19.0299	6.7625e-08	2.0397e-08	2.3571e-08	4.9493e-09	3.7968e-09	2.1531e-08	5.5014e-09	2.4386e-09	1.995e-09	6.1011e-09	1.0084e-08	6.7064e-09	4.5635e-09	3.1139e-09	5.9524e-09	3.9591e-09	3.6727e-09	8.1792e-10	5.3754e-10	2.1981e-09	8.5657e-10	5.2586e-10	5.2746e-10	6.4458e-10	1.093e-09	2.5085e-10	2.5845e-10	3.8188e-10	2.715e-10	2.0034e-10	1.9655e-10	2.8062e-10	1.1468e-10	2.3497e-10	1.0291e-10	1.6764e-10	1.024e-10	1.6629e-10	1.7648e-10	1.5764e-10	1.9751e-10	2.2293e-10	2.0596e-10
19.0302	2.6501e-07	5.779e-08	1.5251e-08	3.565e-09	1.637e-09	3.1575e-10	1.6334e-09	9.5096e-10	1.6574e-09	2.7026e-09	4.5695e-09	3.6506e-09	1.8484e-09	2.5464e-09	3.1101e-09	2.8245e-09	5.9457e-09	3.2247e-09	8.2887e-10	1.5198e-09	6.0033e-10	6.9464e-10	1.4006e-09	6.4458e-10	5.4542e-10	7.1027e-10	2.5845e-10	4.457e-10	2.715e-10	2.0034e-10	1.9655e-10	2.8062e-10	1.3571e-10	2.0132e-10	1.9805e-10	1.6764e-10	1.2876e-10	1.6629e-10	1.7648e-10	1.3771e-10	2.6404e-10	1.9042e-10	2.6804e-10
19.0304	1.7642e-07	3.0379e-08	3.8852e-09	4.2289e-09	6.3606e-09	6.736e-09	6.7279e-09	1.3484e-08	1.2861e-08	6.1011e-09	2.8624e-09	3.6506e-09	5.7853e-09	2.112e-09	4.2457e-09	6.7863e-10	1.9735e-09	2.5436e-09	1.183e-09	2.1981e-09	6.8069e-10	7.8782e-10	1.1845e-09	5.6834e-10	3.6406e-10	7.1027e-10	7.0924e-10	4.457e-10	5.1385e-10	2.7026e-10	1.6828e-10	1.0956e-10	6.2211e-11	1.2592e-10	1.238e-10	1.4147e-10	1.024e-10	2.557e-10	1.4012e-10	1.7892e-10	1.9751e-10	1.3307e-10	2.6804e-10
19.0307	3.8153e-08	2.514e-08	1.7664e-08	1.2095e-08	3.7968e-09	4.5667e-09	6.7279e-09	2.8187e-09	3.6583e-09	7.3264e-09	6.4047e-09	1.7346e-09	3.9532e-09	2.5464e-09	5.3831e-09	3.906e-10	1.4776e-09	3.2247e-09	6.2767e-10	1.5198e-09	1.0526e-09	5.2586e-10	7.5284e-10	6.4458e-10	7.2773e-10	4.3864e-10	3.0592e-10	3.3385e-10	1.4886e-10	9.1835e-11	1.1833e-10	1.5582e-10	1.3571e-10	1.491e-10	1.7137e-10	7.629e-11	1.5814e-10	1.3209e-10	2.2705e-10	1.7892e-10	2.6404e-10	1.3307e-10	2.3598e-10
19.031	3.5377e-07	3.6113e-08	3.5407e-08	6.5602e-09	1.637e-09	5.5083e-09	7.9555e-09	1.2253e-08	1.1631e-08	2.7026e-09	2.8624e-09	2.5648e-09	4.5635e-09	4.8194e-09	1.2097e-09	1.3039e-09	3.1057e-09	8.1792e-10	5.3754e-10	1.1812e-09	8.5657e-10	5.2586e-10	7.5284e-10	1.0758e-09	1.093e-09	3.3823e-10	7.0924e-10	3.8188e-10	2.3741e-10	3.0914e-10	1.9655e-10	2.102e-10	2.4441e-10	2.0132e-10	1.238e-10	1.4147e-10	1.024e-10	2.0444e-10	1.2351e-10	1.5764e-10	1.9751e-10	1.9042e-10	2.3598e-10
19.0313	9.7235e-08	5.779e-08	4.7267e-08	1.4761e-09	9.8231e-09	5.5083e-09	7.9555e-09	9.7931e-09	3.1955e-09	1.2283e-09	1.6335e-09	3.6506e-09	5.7853e-09	6.5284e-09	1.3839e-09	3.3915e-09	3.8697e-10	1.8636e-09	2.881e-09	1.1812e-09	6.8069e-10	4.5027e-10	2.4069e-10	5.6834e-10	7.2773e-10	7.1027e-10	1.4005e-10	3.3385e-10	2.3741e-10	1.693e-10	1.4221e-10	1.5582e-10	9.5424e-11	1.491e-10	1.7137e-10	1.4147e-10	1.9054e-10	1.1646e-10	1.7648e-10	1.5764e-10	1.9751e-10	1.6046e-10	2.3598e-10
19.0316	3.0937e-07	6.5522e-08	3.5407e-08	1.2095e-08	4.5783e-09	4.5667e-09	2.0278e-08	1.5949e-08	1.9025e-08	1.47e-08	1.2542e-08	7.9313e-09	1.2976e-09	1.0524e-09	1.9767e-09	4.4189e-10	1.9735e-09	4.6831e-10	9.3995e-10	5.5382e-10	3.2933e-10	1.6024e-10	9.6855e-10	3.1135e-10	7.2773e-10	2.5085e-10	4.1284e-10	2.4748e-10	3.0787e-10	3.0914e-10	1.9655e-10	1.5582e-10	1.1468e-10	1.491e-10	1.4662e-10	7.629e-11	1.2876e-10	1.6629e-10	1.7648e-10	1.3771e-10	1.4591e-10	1.9042e-10	2.6804e-10
19.0318	5.4831e-08	1.6149e-08	1.8933e-09	4.9493e-09	4.5783e-09	2.948e-09	1.2875e-08	2.5834e-08	1.6558e-08	4.2659e-09	3.348e-09	6.7107e-10	2.7341e-09	2.112e-09	2.5431e-09	2.8245e-09	2.5393e-09	1.2644e-09	3.2215e-09	2.8776e-09	4.5474e-10	1.0512e-09	1.4006e-09	8.6005e-10	3.6406e-10	2.9291e-10	3.0592e-10	4.457e-10	1.4886e-10	2.0034e-10	1.4221e-10	1.5582e-10	1.5851e-10	1.2592e-10	1.238e-10	9.5799e-11	1.024e-10	1.3209e-10	1.4012e-10	1.3771e-10	2.2623e-10	1.9042e-10	2.6804e-10
19.0321	2.6501e-07	6.5522e-08	1.5251e-08	1.749e-08	2.4649e-08	1.0425e-08	1.6334e-09	6.1104e-09	6.7187e-09	8.5528e-09	7.6299e-09	4.8717e-09	1.4704e-09	6.5284e-09	4.8141e-09	3.9591e-09	1.0941e-09	1.2644e-09	1.8613e-09	1.5198e-09	3.8951e-10	7.8782e-10	5.9815e-10	5.6834e-10	4.2045e-10	2.9291e-10	3.0592e-10	4.457e-10	5.1385e-10	2.3399e-10	1.6828e-10	8.9478e-11	1.3571e-10	1.2592e-10	1.9805e-10	1.1753e-10	1.9054e-10	1.6629e-10	1.7648e-10	1.5764e-10	1.7073e-10	1.6046e-10	2.6804e-10
19.0324	9.7235e-08	3.0379e-08	1.7664e-08	4.2289e-09	1.8907e-09	1.1656e-08	1.1644e-08	1.761e-09	3.1955e-09	4.8773e-09	1.0084e-08	7.9313e-09	9.4593e-09	6.5284e-09	2.5431e-09	2.2581e-09	1.4776e-09	2.8841e-09	9.3995e-10	1.1812e-09	8.5657e-10	7.8782e-10	5.2746e-10	3.1135e-10	4.2045e-10	4.3864e-10	2.1498e-10	3.3385e-10	2.3741e-10	2.7026e-10	1.9655e-10	2.8062e-10	9.5424e-11	1.047e-10	1.4662e-10	9.5799e-11	1.9054e-10	1.3209e-10	2.2705e-10	2.9861e-10	1.4591e-10	2.2293e-10	2.6804e-10
19.0327	6.209e-07	1.7417e-07	1.3016e-08	1.4792e-08	5.4329e-09	1.0425e-08	7.9555e-09	3.2262e-09	1.6574e-09	1.2283e-09	7.6299e-09	5.4829e-09	9.8437e-10	1.7182e-09	1.0472e-09	8.1596e-10	4.2403e-09	2.5436e-09	7.2478e-10	1.1812e-09	1.8451e-09	1.3148e-09	5.9815e-10	1.5078e-09	5.4542e-10	2.1205e-10	2.1498e-10	4.457e-10	2.0561e-10	2.7026e-10	2.5968e-10	1.3167e-10	1.5851e-10	1.7423e-10	1.9805e-10	1.4147e-10	1.5814e-10	1.6629e-10	1.7648e-10	1.3771e-10	1.7073e-10	1.6046e-10	2.0596e-10
19.0329	3.0937e-07	6.5522e-08	2.0617e-08	7.4507e-09	1.1844e-09	2.1531e-08	3.018e-08	9.7931e-09	3.6583e-09	1.0843e-09	1.3e-09	4.8717e-09	9.8437e-10	7.8039e-10	3.1101e-09	2.8245e-09	1.4776e-09	3.2247e-09	1.183e-09	8.8466e-10	3.8951e-10	1.5787e-09	7.5284e-10	5.6834e-10	4.2045e-10	5.5209e-10	4.1284e-10	2.8905e-10	2.0561e-10	2.3399e-10	3.0307e-10	1.5582e-10	1.1468e-10	1.7423e-10	2.3115e-10	1.9602e-10	1.5814e-10	1.3209e-10	1.7648e-10	1.5764e-10	1.7073e-10	1.6046e-10	2.3598e-10
19.0332	3.5377e-07	5.0064e-08	3.5407e-08	9.4014e-09	2.453e-09	1.4121e-08	1.2875e-08	3.2262e-09	3.1955e-09	7.3264e-09	7.6299e-09	1.2842e-08	7.0086e-09	1.0524e-09	8.9647e-10	4.4189e-10	3.1057e-09	4.6831e-10	1.522e-09	1.8588e-09	8.5657e-10	3.1667e-10	3.4207e-10	4.3025e-10	5.4542e-10	8.6862e-10	7.0924e-10	3.8188e-10	3.0787e-10	2.7026e-10	1.4221e-10	1.8199e-10	9.5424e-11	1.2592e-10	8.3952e-11	1.6764e-10	1.2876e-10	1.6629e-10	1.4012e-10	2.3873e-10	2.2623e-10	1.9042e-10	2.6804e-10
19.0335	1.543e-07	9.6493e-08	2.3571e-08	1.749e-08	1.7226e-08	3.7132e-09	3.3938e-09	6.1104e-09	6.7187e-09	1.2239e-08	1.0084e-08	4.8717e-09	1.4704e-09	7.6694e-09	1.2097e-09	6.7863e-10	6.267e-10	1.5239e-09	9.3995e-10	1.8588e-09	3.8951e-10	6.9464e-10	5.2746e-10	5.6834e-10	4.809e-10	3.3823e-10	7.0924e-10	2.4748e-10	3.0787e-10	2.7026e-10	1.4221e-10	2.102e-10	1.8308e-10	1.047e-10	1.4662e-10	9.5799e-11	2.3301e-10	2.0444e-10	1.0795e-10	1.5764e-10	1.9751e-10	1.9042e-10	2.6804e-10
19.0338	1.3221e-07	2.514e-08	9.0756e-09	5.7265e-09	2.453e-09	2.948e-09	3.3938e-09	2.4386e-09	3.1955e-09	7.3264e-09	2.0051e-09	2.5648e-09	3.9532e-09	1.7182e-09	1.9767e-09	2.8245e-09	1.4776e-09	2.8841e-09	7.2478e-10	6.5553e-10	1.8451e-09	2.0652e-10	3.4207e-10	2.5909e-10	5.4542e-10	2.5085e-10	7.0924e-10	4.457e-10	2.3741e-10	2.3399e-10	1.6828e-10	2.102e-10	1.8308e-10	2.6866e-10	1.4662e-10	1.4147e-10	1.2876e-10	2.0444e-10	1.4012e-10	2.3873e-10	1.7073e-10	1.9042e-10	2.6804e-10
19.0341	4.3377e-08	3.0379e-08	2.9486e-08	2.0192e-08	7.3614e-09	1.1656e-08	1.2875e-08	1.3484e-08	2.3639e-09	1.8937e-09	1.1475e-09	4.2609e-09	5.7853e-09	3.1139e-09	6.3009e-10	1.3039e-09	7.6813e-10	1.2644e-09	1.8613e-09	4.6068e-10	6.8069e-10	6.9464e-10	9.6855e-10	6.4458e-10	2.1923e-10	8.6862e-10	5.5124e-10	2.4748e-10	5.1385e-10	2.7026e-10	2.2702e-10	2.4044e-10	1.3571e-10	2.0132e-10	1.0291e-10	1.6764e-10	1.2876e-10	1.6629e-10	1.4012e-10	1.7892e-10	1.9751e-10	1.9042e-10	2.0596e-10
19.0343	1.7642e-07	1.12e-07	4.1334e-08	2.8308e-08	1.2288e-08	5.5083e-09	1.2875e-08	1.761e-09	6.7187e-09	7.3264e-09	1.1475e-09	4.2609e-09	2.7341e-09	1.365e-09	4.2457e-09	1.3039e-09	1.0941e-09	5.4663e-10	8.2887e-10	7.6581e-10	3.8951e-10	6.0732e-10	4.6122e-10	4.3025e-10	9.1026e-10	3.8681e-10	4.1284e-10	2.0913e-10	3.0787e-10	2.0034e-10	4.7692e-10	2.102e-10	9.5424e-11	2.3497e-10	1.0291e-10	9.5799e-11	1.024e-10	1.3209e-10	1.4012e-10	1.7892e-10	1.7073e-10	2.2293e-10	2.6804e-10
19.0346	9.7235e-08	3.0379e-08	1.5251e-08	2.0192e-08	9.8231e-09	1.4121e-08	4.2762e-09	3.6613e-09	1.6558e-08	1.3469e-08	1.5004e-08	1.5303e-08	5.7853e-09	3.1139e-09	5.3831e-09	2.8245e-09	2.5393e-09	1.8636e-09	2.5409e-09	5.5382e-10	5.2501e-10	4.5027e-10	7.5284e-10	4.3025e-10	2.0088e-09	5.5209e-10	3.0592e-10	3.3385e-10	4.108e-10	2.3399e-10	3.0307e-10	1.8199e-10	1.1468e-10	1.491e-10	1.4662e-10	7.629e-11	1.024e-10	1.6629e-10	1.7648e-10	1.5764e-10	1.9751e-10	1.9042e-10	2.6804e-10
19.0349	9.7235e-08	2.0397e-08	1.3016e-08	1.4792e-08	7.3614e-09	1.1656e-08	1.534e-08	1.3484e-08	6.7187e-09	6.1011e-09	1.3e-09	2.1295e-09	5.7853e-09	2.5464e-09	5.9524e-09	6.7863e-10	1.4776e-09	2.5436e-09	8.2887e-10	8.8466e-10	6.0033e-10	6.0732e-10	4.6122e-10	6.4458e-10	4.2045e-10	8.6862e-10	3.0592e-10	3.8188e-10	4.108e-10	1.1504e-10	4.7692e-10	1.5582e-10	1.3571e-10	2.3497e-10	8.3952e-11	1.4147e-10	1.024e-10	1.6629e-10	1.7648e-10	1.5764e-10	1.7073e-10	2.2293e-10	2.3598e-10
19.0352	1.7642e-07	5.0064e-08	1.7664e-08	1.2095e-08	3.7968e-09	4.5667e-09	3.3938e-09	1.1935e-09	3.1955e-09	6.1011e-09	1.0084e-08	9.1574e-09	3.3434e-09	4.2504e-09	2.5431e-09	2.2581e-09	7.6813e-10	1.2644e-09	3.2215e-09	1.5198e-09	2.6394e-09	6.0732e-10	1.9666e-10	4.969e-10	4.2045e-10	2.9291e-10	3.5738e-10	4.457e-10	3.0787e-10	2.3399e-10	2.5968e-10	2.102e-10	1.5851e-10	1.2592e-10	1.238e-10	9.5799e-11	1.5814e-10	2.0444e-10	1.7648e-10	1.7892e-10	1.9751e-10	1.9042e-10	2.6804e-10
19.0354	1.3221e-07	9.6493e-08	7.1045e-08	1.749e-08	2.453e-09	2.948e-09	1.2875e-08	1.5949e-08	1.2861e-08	8.5528e-09	2.0051e-09	3.6506e-09	5.7853e-09	5.3887e-09	1.0472e-09	2.2581e-09	3.8697e-10	3.2982e-10	8.2887e-10	2.1981e-09	4.5474e-10	6.9464e-10	1.1845e-09	6.4458e-10	3.1172e-10	3.3823e-10	5.5124e-10	5.7345e-10	2.3741e-10	2.7026e-10	3.0307e-10	1.0956e-10	1.1468e-10	1.2592e-10	1.0291e-10	7.629e-11	1.2876e-10	1.6629e-10	1.4012e-10	1.5764e-10	1.7073e-10	2.2293e-10	1.7798e-10
19.0357	2.2069e-07	5.779e-08	3.5407e-08	4.4583e-08	4.5783e-09	5.5083e-09	1.7808e-08	7.3368e-09	5.4935e-09	6.1011e-09	6.3267e-10	1.0385e-08	1.0686e-08	5.3887e-09	1.5698e-09	1.3039e-09	2.5393e-09	1.8636e-09	6.2767e-10	6.5553e-10	4.5474e-10	3.1667e-10	5.2746e-10	6.4458e-10	4.2045e-10	2.9291e-10	4.1284e-10	4.457e-10	2.715e-10	3.608e-10	3.0307e-10	1.5582e-10	2.0942e-10	1.2592e-10	1.7137e-10	1.4147e-10	1.2876e-10	2.0444e-10	1.7648e-10	1.5764e-10	2.6404e-10	2.5801e-10	2.0596e-10
19.036	3.9822e-07	1.2753e-07	4.7267e-08	6.5602e-09	9.8231e-09	1.6588e-08	1.0414e-08	6.1104e-09	1.0401e-08	6.1011e-09	2.4147e-09	2.1295e-09	3.3434e-09	1.365e-09	1.5698e-09	8.1596e-10	1.2787e-09	1.2644e-09	1.183e-09	1.0121e-09	1.0526e-09	7.8782e-10	1.1845e-09	1.0758e-09	4.2045e-10	4.3864e-10	3.0592e-10	2.0913e-10	2.0561e-10	2.3399e-10	3.0307e-10	2.102e-10	1.3571e-10	1.491e-10	1.4662e-10	9.5799e-11	1.024e-10	1.1646e-10	1.4012e-10	1.3771e-10	2.6404e-10	1.6046e-10	2.3598e-10
19.0363	1.1405e-07	2.0397e-08	4.4939e-09	6.5602e-09	2.453e-09	6.736e-09	8.8277e-10	3.6613e-09	9.1728e-09	4.2659e-09	6.4047e-09	3.0407e-09	3.3434e-09	9.1132e-10	1.0472e-09	9.6595e-10	3.1057e-09	2.2035e-09	2.201e-09	1.1812e-09	2.742e-10	1.0512e-09	9.6855e-10	2.5909e-10	3.1172e-10	7.1027e-10	1.7552e-10	2.0913e-10	2.3741e-10	2.3399e-10	1.9655e-10	1.8199e-10	1.8308e-10	2.0132e-10	1.0291e-10	1.1753e-10	2.3301e-10	1.3209e-10	1.4012e-10	1.1912e-10	1.4591e-10	1.9042e-10	2.3598e-10
19.0366	5.4831e-08	3.6113e-08	2.3571e-08	4.9493e-09	3.0884e-09	2.948e-09	1.2875e-08	1.3484e-08	7.9452e-09	6.1011e-09	6.4047e-09	1.3801e-09	1.8484e-09	1.7182e-09	3.1101e-09	2.2581e-09	3.6727e-09	2.2035e-09	9.3995e-10	1.7381e-10	1.0526e-09	7.8782e-10	5.9815e-10	1.0758e-09	7.2773e-10	5.5209e-10	4.1284e-10	2.4748e-10	1.7609e-10	2.0034e-10	1.6828e-10	1.8199e-10	1.3571e-10	1.7423e-10	1.7137e-10	1.1753e-10	9.0351e-11	1.6629e-10	1.2351e-10	1.7892e-10	1.7073e-10	1.3307e-10	1.7798e-10
19.0368	3.0937e-07	4.2343e-08	2.3571e-08	2.9578e-09	2.453e-09	1.9059e-08	1.1644e-08	3.2262e-09	6.7187e-09	8.5528e-09	5.1809e-09	2.5648e-09	3.3434e-09	4.8194e-09	1.2097e-09	2.2581e-09	1.2787e-09	5.4663e-10	1.183e-09	2.8776e-09	1.0526e-09	3.1667e-10	7.5284e-10	1.0758e-09	3.6406e-10	7.1027e-10	3.0592e-10	2.8905e-10	3.0787e-10	9.1835e-11	1.6828e-10	2.102e-10	1.8308e-10	1.491e-10	1.238e-10	7.629e-11	1.5814e-10	1.6629e-10	1.2351e-10	1.7892e-10	2.2623e-10	1.6046e-10	2.3598e-10
19.0371	3.0937e-07	8.0999e-08	1.0957e-08	5.7265e-09	2.453e-09	1.4207e-09	2.6133e-09	3.6613e-09	1.076e-09	7.063e-10	3.9585e-09	1.2842e-08	9.4593e-09	3.682e-09	1.5698e-09	9.6595e-10	1.2787e-09	8.1792e-10	1.183e-09	2.5377e-09	6.8069e-10	5.2586e-10	4.6122e-10	3.1135e-10	4.809e-10	7.1027e-10	5.5124e-10	5.7345e-10	1.4886e-10	2.0034e-10	2.5968e-10	1.8199e-10	1.3571e-10	1.491e-10	1.238e-10	1.4147e-10	2.3301e-10	1.6629e-10	1.7648e-10	1.3771e-10	1.4591e-10	1.6046e-10	2.6804e-10
19.0374	1.1405e-07	2.514e-08	7.3713e-09	7.4507e-09	9.8231e-09	2.1531e-08	4.2762e-09	9.5096e-10	5.4935e-09	4.8773e-09	6.4047e-09	1.1613e-08	5.7853e-09	2.112e-09	7.5742e-10	5.5393e-10	3.1057e-09	5.4663e-10	3.0904e-10	5.5382e-10	8.5657e-10	1.5787e-09	7.5284e-10	1.0758e-09	5.4542e-10	2.1205e-10	7.0924e-10	2.4748e-10	1.4886e-10	2.3399e-10	2.5968e-10	2.102e-10	1.3571e-10	2.0132e-10	1.238e-10	1.4147e-10	1.5814e-10	1.3209e-10	1.2351e-10	1.5764e-10	1.7073e-10	1.6046e-10	2.6804e-10
19.0377	3.3264e-08	1.4211e-08	5.844e-09	2.9578e-09	2.1627e-09	4.5667e-09	2.9908e-09	3.6613e-09	4.2696e-09	3.1609e-09	6.4047e-09	6.7064e-09	1.8484e-09	2.112e-09	7.5742e-10	3.3915e-09	1.0941e-09	2.5436e-09	2.201e-09	2.5377e-09	1.5807e-09	7.8782e-10	3.9942e-10	1.0758e-09	5.4542e-10	4.3864e-10	3.0592e-10	3.8188e-10	2.3741e-10	9.1835e-11	2.2702e-10	1.5582e-10	1.1468e-10	8.5439e-11	1.238e-10	7.629e-11	1.2876e-10	1.3209e-10	1.4012e-10	1.7892e-10	1.7073e-10	1.9042e-10	2.0596e-10
19.0379	6.209e-07	1.7417e-07	4.7267e-08	4.4583e-08	9.8231e-09	1.9655e-09	4.2762e-09	4.8852e-09	3.1955e-09	3.1609e-09	5.2772e-10	5.5961e-10	1.1356e-09	5.3887e-09	1.9767e-09	8.1596e-10	1.0941e-09	1.2644e-09	1.183e-09	1.5198e-09	5.2501e-10	5.2586e-10	5.9815e-10	4.969e-10	5.4542e-10	7.1027e-10	4.1284e-10	1.1344e-10	1.7609e-10	2.3399e-10	1.9655e-10	1.3167e-10	1.5851e-10	1.7423e-10	1.0291e-10	1.4147e-10	1.5814e-10	1.6629e-10	1.4012e-10	1.7892e-10	2.2623e-10	1.9042e-10	2.3598e-10
19.0382	1.543e-07	3.0379e-08	2.3571e-08	7.4507e-09	3.0884e-09	1.1656e-08	6.7279e-09	6.1104e-09	1.4093e-08	1.3469e-08	3.9585e-09	4.2609e-09	3.3434e-09	3.682e-09	1.9767e-09	2.8245e-09	3.1057e-09	1.8636e-09	1.522e-09	2.1981e-09	1.8451e-09	7.8782e-10	5.9815e-10	6.4458e-10	5.4542e-10	3.8681e-10	4.1284e-10	4.457e-10	3.0787e-10	1.1504e-10	3.8995e-10	2.102e-10	1.8308e-10	1.491e-10	1.4662e-10	1.1753e-10	1.5814e-10	1.3209e-10	1.0795e-10	1.5764e-10	1.7073e-10	1.9042e-10	3.383e-10
19.0385	2.4491e-08	1.4211e-08	1.7664e-08	2.8308e-08	1.2288e-08	9.1942e-09	3.3938e-09	7.3368e-09	5.4935e-09	9.7805e-09	3.348e-09	2.5648e-09	1.8484e-09	1.365e-09	5.9524e-09	5.6645e-09	3.1057e-09	3.2247e-09	1.522e-09	1.0121e-09	1.0526e-09	3.8054e-10	1.1845e-09	4.969e-10	7.2773e-10	2.9291e-10	2.1498e-10	3.8188e-10	4.108e-10	2.7026e-10	3.0307e-10	2.8062e-10	1.8308e-10	2.0132e-10	1.4662e-10	1.4147e-10	1.2876e-10	2.0444e-10	1.7648e-10	1.7892e-10	1.7073e-10	2.2293e-10	3.383e-10
19.0388	3.8153e-08	4.2343e-08	9.0756e-09	5.7265e-09	9.8231e-09	9.1942e-09	5.5014e-09	2.8187e-09	9.5018e-10	3.1609e-09	2.8624e-09	1.7346e-09	2.7341e-09	5.3887e-09	5.3831e-09	6.7863e-10	3.1057e-09	1.2644e-09	2.5409e-09	3.001e-10	1.3165e-09	1.3148e-09	7.5284e-10	8.6005e-10	3.6406e-10	8.6862e-10	3.5738e-10	2.8905e-10	2.0561e-10	2.0034e-10	2.2702e-10	1.3167e-10	3.1447e-10	2.0132e-10	1.4662e-10	1.4147e-10	7.9054e-11	1.3209e-10	1.7648e-10	1.3771e-10	1.7073e-10	1.9042e-10	2.0596e-10
19.0391	9.7235e-08	5.0064e-08	1.7664e-08	1.4792e-08	1.2288e-08	1.0425e-08	4.2762e-09	3.6613e-09	3.6583e-09	2.2802e-09	1.3e-09	4.5826e-10	1.4704e-09	3.1139e-09	1.3839e-09	1.3039e-09	3.1057e-09	1.2644e-09	3.7823e-10	1.0121e-09	3.2933e-10	3.8054e-10	4.6122e-10	4.969e-10	2.6345e-10	2.9291e-10	2.5845e-10	2.4748e-10	2.3741e-10	2.0034e-10	1.6828e-10	1.0956e-10	1.3571e-10	2.0132e-10	1.238e-10	1.6764e-10	1.2876e-10	1.6629e-10	1.4012e-10	1.7892e-10	1.9751e-10	2.2293e-10	2.6804e-10
19.0393	1.7642e-07	1.4306e-07	1.1877e-07	2.8308e-08	1.637e-09	5.5083e-09	1.534e-08	9.7931e-09	6.7187e-09	1.543e-09	1.3773e-08	7.9313e-09	1.4704e-09	4.2504e-09	5.9524e-09	3.9591e-09	3.6727e-09	8.1792e-10	1.183e-09	4.6068e-10	8.5657e-10	6.0732e-10	2.05e-09	4.969e-10	9.1026e-10	3.8681e-10	3.0592e-10	8.2938e-10	2.3741e-10	4.6422e-10	1.9655e-10	1.5582e-10	9.5424e-11	1.491e-10	1.7137e-10	2.6754e-10	1.5814e-10	1.3209e-10	1.4012e-10	1.7892e-10	2.2623e-10	1.9042e-10	1.7798e-10
19.0396	4.4269e-07	8.0999e-08	1.7664e-08	2.2895e-08	1.7226e-08	6.736e-09	3.3938e-09	1.2253e-08	1.6558e-08	1.47e-08	1.1313e-08	4.8717e-09	1.4704e-09	6.5284e-09	3.1101e-09	9.6595e-10	3.1057e-09	1.5239e-09	9.3995e-10	1.8588e-09	2.3744e-09	1.3148e-09	7.5284e-10	1.0758e-09	7.2773e-10	7.1027e-10	4.723e-10	2.8905e-10	2.715e-10	2.3399e-10	1.6828e-10	2.102e-10	1.8308e-10	1.491e-10	1.4662e-10	9.5799e-11	1.024e-10	1.3209e-10	1.2351e-10	1.7892e-10	1.4591e-10	1.9042e-10	2.3598e-10
19.0399	1.543e-07	5.0064e-08	1.7664e-08	1.4792e-08	1.2288e-08	9.1942e-09	7.7994e-10	2.8187e-09	7.9452e-09	3.1609e-09	7.4712e-10	4.8717e-09	7.0086e-09	3.1139e-09	5.3831e-09	1.1286e-09	3.6727e-09	2.2035e-09	2.5409e-09	8.8466e-10	1.3165e-09	1.0512e-09	2.2668e-09	1.2917e-09	5.4542e-10	3.3823e-10	3.0592e-10	3.8188e-10	1.7609e-10	1.693e-10	1.6828e-10	2.102e-10	1.8308e-10	2.0132e-10	1.4662e-10	1.1753e-10	1.2876e-10	1.3209e-10	1.2351e-10	1.7892e-10	1.9751e-10	1.6046e-10	2.6804e-10
19.0402	1.7642e-07	2.514e-08	4.1334e-08	2.0192e-08	9.8231e-09	4.5667e-09	2.6133e-09	1.761e-09	3.1955e-09	1.8937e-09	1.6335e-09	6.7064e-09	8.2334e-09	2.5464e-09	1.0472e-09	1.4918e-09	3.6727e-09	3.9604e-10	9.3995e-10	8.8466e-10	6.0033e-10	2.1073e-09	9.6855e-10	2.5909e-10	5.4542e-10	4.3864e-10	4.723e-10	5.7345e-10	3.0787e-10	9.1835e-11	1.6828e-10	1.5582e-10	1.3571e-10	1.7423e-10	1.4662e-10	1.1753e-10	1.5814e-10	1.3209e-10	1.4012e-10	1.5764e-10	1.7073e-10	1.9042e-10	2.3598e-10
19.0404	2.871e-08	5.0064e-08	4.7267e-08	1.4792e-08	2.4649e-08	1.4121e-08	9.1841e-09	1.4635e-09	3.1955e-09	1.3469e-08	1.0084e-08	4.8717e-09	1.4373e-08	2.5464e-09	1.5698e-09	3.3915e-09	5.9457e-09	2.5436e-09	1.183e-09	1.0121e-09	6.8069e-10	6.0732e-10	3.4207e-10	1.0758e-09	1.093e-09	2.1205e-10	3.0592e-10	3.8188e-10	2.3741e-10	2.3399e-10	2.2702e-10	1.3167e-10	1.1468e-10	1.491e-10	1.238e-10	1.9602e-10	1.2876e-10	1.6629e-10	1.2351e-10	1.3771e-10	1.7073e-10	2.2293e-10	3.383e-10
19.0407	1.543e-07	3.0379e-08	2.3571e-08	4.9493e-09	8.0485e-10	1.9655e-09	4.2762e-09	6.1104e-09	2.3639e-09	3.1609e-09	4.5695e-09	4.8717e-09	2.2696e-09	1.365e-09	8.9647e-10	2.2581e-09	7.6813e-10	6.3101e-10	5.3754e-10	2.0217e-10	6.8069e-10	7.8782e-10	5.9815e-10	3.1135e-10	7.2773e-10	7.1027e-10	5.5124e-10	3.8188e-10	2.715e-10	2.7026e-10	1.1833e-10	2.8062e-10	1.1468e-10	1.2592e-10	1.9805e-10	1.6764e-10	1.024e-10	2.0444e-10	1.4012e-10	1.5764e-10	1.7073e-10	1.9042e-10	2.3598e-10
19.041	3.5377e-07	1.2753e-07	2.3571e-08	1.2095e-08	2.9608e-08	1.4121e-08	1.3578e-09	7.3597e-10	3.6583e-09	3.655e-09	1.0046e-09	1.7346e-09	8.2334e-09	5.3887e-09	1.5698e-09	6.7863e-10	7.6813e-10	8.1792e-10	9.3995e-10	4.6068e-10	6.8069e-10	1.0512e-09	7.5284e-10	1.0758e-09	5.4542e-10	3.8681e-10	4.723e-10	3.3385e-10	2.3741e-10	2.0034e-10	1.6828e-10	1.3167e-10	1.5851e-10	1.491e-10	1.9805e-10	1.4147e-10	1.024e-10	1.1646e-10	1.7648e-10	1.7892e-10	3.3974e-10	2.2293e-10	2.6804e-10
19.0413	4.3377e-08	1.6149e-08	1.0957e-08	2.2895e-08	2.2173e-08	9.1942e-09	4.2762e-09	3.6613e-09	4.2696e-09	1.8937e-09	1.1475e-09	4.2609e-09	3.3434e-09	2.112e-09	3.6776e-09	2.8245e-09	7.6813e-10	7.2143e-10	7.2478e-10	8.8466e-10	2.742e-10	4.5027e-10	1.1845e-09	3.1135e-10	5.4542e-10	8.6862e-10	5.5124e-10	1.4211e-10	2.3741e-10	1.693e-10	3.0307e-10	1.8199e-10	1.1468e-10	2.0132e-10	1.0291e-10	1.1753e-10	1.024e-10	1.3209e-10	1.4012e-10	1.1912e-10	1.7073e-10	1.9042e-10	2.3598e-10
19.0416	1.7642e-07	5.779e-08	4.1334e-08	1.2095e-08	1.4756e-08	2.948e-09	5.5014e-09	7.3368e-09	5.4935e-09	9.7805e-09	1.6335e-09	1.3801e-09	4.5635e-09	5.3887e-09	1.0472e-09	1.6924e-09	1.4776e-09	2.2035e-09	9.3995e-10	8.8466e-10	1.5807e-09	7.8782e-10	5.9815e-10	4.969e-10	2.1923e-10	7.1027e-10	7.0924e-10	2.8905e-10	3.0787e-10	3.608e-10	1.6828e-10	1.0956e-10	1.8308e-10	1.7423e-10	1.4662e-10	9.5799e-11	1.024e-10	1.1646e-10	1.0795e-10	1.1912e-10	1.0211e-10	2.2293e-10	2.6804e-10
19.0418	1.3221e-07	5.0064e-08	1.3016e-08	2.2895e-08	1.2288e-08	3.7132e-09	3.3938e-09	1.761e-09	9.5018e-10	2.7026e-09	8.8564e-09	7.9313e-09	3.9532e-09	1.7182e-09	1.9767e-09	1.6924e-09	3.6727e-09	5.9568e-09	1.9162e-10	3.7611e-10	1.0526e-09	1.0512e-09	3.9942e-10	4.3025e-10	5.4542e-10	1.7651e-10	8.6743e-10	2.0913e-10	1.7609e-10	2.0034e-10	2.5968e-10	1.5582e-10	6.2211e-11	1.491e-10	1.238e-10	1.1753e-10	1.2876e-10	1.3209e-10	1.7648e-10	1.3771e-10	1.9751e-10	1.9042e-10	2.0596e-10
19.0421	4.3377e-08	2.514e-08	2.9486e-08	7.4507e-09	1.4016e-09	9.1942e-09	6.7279e-09	2.4386e-09	6.1968e-10	6.1011e-09	1.6335e-09	1.2181e-09	1.4704e-09	4.8194e-09	3.1101e-09	2.2581e-09	5.3768e-09	1.8636e-09	9.3995e-10	7.6581e-10	4.5474e-10	1.0512e-09	9.6855e-10	5.6834e-10	7.2773e-10	7.1027e-10	7.0924e-10	2.8905e-10	3.0787e-10	1.4086e-10	3.0307e-10	2.102e-10	1.1468e-10	2.0132e-10	1.7137e-10	9.5799e-11	1.2876e-10	2.0444e-10	1.4012e-10	1.3771e-10	1.9751e-10	2.2293e-10	2.3598e-10
19.0424	1.3221e-07	7.6968e-09	1.7664e-08	5.7265e-09	1.4016e-09	2.948e-09	2.2612e-09	1.5949e-08	9.1728e-09	3.655e-09	2.8624e-09	6.7064e-09	7.0086e-09	1.7182e-09	7.5742e-10	1.3039e-09	1.2787e-09	3.9604e-10	7.2478e-10	8.8466e-10	4.5474e-10	1.3148e-09	4.6122e-10	6.4458e-10	3.6406e-10	3.8681e-10	4.723e-10	3.8188e-10	4.108e-10	3.608e-10	1.9655e-10	2.8062e-10	2.0942e-10	2.0132e-10	2.6428e-10	9.5799e-11	1.2876e-10	2.0444e-10	1.4012e-10	2.3873e-10	2.2623e-10	2.5801e-10	2.6804e-10
19.0427	6.7625e-08	1.2397e-08	1.5251e-08	2.5601e-08	9.8231e-09	7.69e-10	6.7279e-09	9.7931e-09	3.1955e-09	4.2659e-09	5.1809e-09	7.9313e-09	3.9532e-09	9.1132e-10	2.5431e-09	1.4918e-09	3.6727e-09	8.1792e-10	1.8613e-09	2.3267e-10	3.2933e-10	1.8429e-09	9.6855e-10	3.684e-10	5.4542e-10	5.5209e-10	8.6743e-10	3.3385e-10	2.3741e-10	3.608e-10	2.2702e-10	1.5582e-10	1.8308e-10	2.0132e-10	1.238e-10	1.9602e-10	1.2876e-10	1.3209e-10	1.4012e-10	1.7892e-10	1.9751e-10	1.9042e-10	2.6804e-10
19.0429	5.4831e-08	5.0064e-08	7.1045e-08	2.8308e-08	1.7226e-08	6.736e-09	7.9555e-09	1.5949e-08	2.1495e-08	4.2659e-09	6.4047e-09	3.6506e-09	3.9532e-09	2.112e-09	8.9647e-10	2.8245e-09	5.3768e-09	1.029e-09	1.522e-09	1.5198e-09	1.0526e-09	1.0512e-09	9.6855e-10	4.969e-10	3.6406e-10	2.1205e-10	2.1498e-10	4.457e-10	1.2392e-10	3.0914e-10	1.1833e-10	1.0956e-10	9.5424e-11	1.2592e-10	1.4662e-10	1.6764e-10	1.2876e-10	1.6629e-10	1.0795e-10	1.5764e-10	1.7073e-10	1.6046e-10	2.6804e-10
19.0432	7.1016e-07	8.0999e-08	1.3016e-08	9.4014e-09	9.8231e-09	1.1814e-09	1.1075e-09	3.2262e-09	5.4935e-09	3.1609e-09	2.4147e-09	1.7346e-09	5.1742e-09	1.0524e-09	8.9647e-10	1.6924e-09	3.6727e-09	3.2982e-10	1.8613e-09	7.6581e-10	2.3744e-09	1.5787e-09	9.6855e-10	3.684e-10	5.4542e-10	4.3864e-10	3.5738e-10	3.8188e-10	1.4886e-10	1.4086e-10	9.6637e-11	1.8199e-10	1.5851e-10	1.2592e-10	1.7137e-10	1.4147e-10	1.5814e-10	2.0444e-10	1.7648e-10	1.7892e-10	3.3974e-10	1.9042e-10	2.6804e-10
19.0435	3.0937e-07	5.0064e-08	9.0756e-09	2.8308e-08	1.9698e-08	6.736e-09	6.7279e-09	6.1104e-09	7.9452e-09	4.2659e-09	7.6299e-09	1.1613e-08	3.9532e-09	3.5815e-10	3.6776e-09	5.0956e-09	2.5393e-09	1.2644e-09	5.3754e-10	5.5382e-10	1.0526e-09	7.8782e-10	5.9815e-10	5.6834e-10	3.1172e-10	1.4422e-10	4.1284e-10	5.7345e-10	2.3741e-10	2.0034e-10	1.6828e-10	1.3167e-10	1.3571e-10	1.2592e-10	1.4662e-10	1.4147e-10	1.5814e-10	1.1646e-10	1.2351e-10	1.3771e-10	1.7073e-10	1.9042e-10	2.3598e-10
19.0438	3.0937e-07	4.2343e-08	7.3713e-09	2.9578e-09	1.9698e-08	2.896e-08	1.0414e-08	6.1104e-09	3.1955e-09	1.2283e-09	5.1809e-09	9.1574e-09	3.9532e-09	2.5464e-09	6.3009e-10	2.2581e-09	3.1057e-09	7.2143e-10	2.201e-09	1.0121e-09	1.5807e-09	6.0732e-10	7.5284e-10	4.3025e-10	5.4542e-10	7.1027e-10	2.5845e-10	4.457e-10	4.108e-10	1.1504e-10	1.6828e-10	2.102e-10	1.3571e-10	1.047e-10	8.3952e-11	1.6764e-10	1.9054e-10	1.6629e-10	1.4012e-10	1.7892e-10	1.7073e-10	1.9042e-10	3.383e-10
19.0441	2.6501e-07	8.0999e-08	2.3571e-08	2.5601e-08	3.9542e-08	2.1531e-08	7.9555e-09	3.6613e-09	2.3639e-09	1.3469e-08	1.5004e-08	1.0385e-08	8.2334e-09	3.1139e-09	1.9767e-09	3.9591e-09	5.9457e-09	3.2247e-09	2.201e-09	1.1812e-09	1.3165e-09	1.5787e-09	4.6122e-10	1.5078e-09	5.4542e-10	8.6862e-10	1.4005e-10	2.0913e-10	2.3741e-10	2.0034e-10	5.6398e-10	1.3167e-10	1.3571e-10	1.491e-10	1.238e-10	1.6764e-10	1.2876e-10	1.3209e-10	2.2705e-10	1.7892e-10	2.2623e-10	1.6046e-10	2.6804e-10
19.0443	3.0937e-07	8.0999e-08	9.0756e-09	6.5602e-09	9.8231e-09	2.1531e-08	1.2875e-08	9.7931e-09	7.9452e-09	3.1609e-09	2.4147e-09	3.0407e-09	3.3434e-09	4.2504e-09	1.3839e-09	2.2581e-09	5.3768e-09	3.9067e-09	1.183e-09	1.5198e-09	6.8069e-10	1.5787e-09	9.6855e-10	5.6834e-10	9.1026e-10	1.4422e-10	4.1284e-10	4.457e-10	3.0787e-10	2.7026e-10	1.9655e-10	2.4044e-10	9.5424e-11	2.0132e-10	1.4662e-10	7.629e-11	1.024e-10	1.3209e-10	1.7648e-10	1.3771e-10	1.7073e-10	2.5801e-10	1.7798e-10
19.0446	1.1405e-07	1.4211e-08	1.5251e-08	7.4507e-09	8.5918e-09	2.2709e-09	1.0414e-08	1.2253e-08	1.4093e-08	7.3264e-09	2.8624e-09	1.7346e-09	3.3434e-09	2.5464e-09	3.6776e-09	5.6645e-09	3.6727e-09	6.3101e-10	2.5409e-09	1.8588e-09	1.0526e-09	7.8782e-10	5.9815e-10	1.0758e-09	4.2045e-10	1.7651e-10	2.5845e-10	4.457e-10	1.7609e-10	1.693e-10	2.2702e-10	1.5582e-10	2.4441e-10	1.491e-10	1.7137e-10	1.1753e-10	1.2876e-10	1.3209e-10	1.7648e-10	2.9861e-10	1.9751e-10	2.2293e-10	2.6804e-10
19.0449	2.2069e-07	1.12e-07	5.9147e-08	1.749e-08	7.3614e-09	5.5083e-09	6.7279e-09	2.4386e-09	1.0401e-08	9.7805e-09	2.4147e-09	3.0407e-09	5.7853e-09	1.365e-09	1.9767e-09	1.3039e-09	1.4776e-09	3.9067e-09	2.5409e-09	5.5382e-10	4.5474e-10	7.8782e-10	5.9815e-10	4.3025e-10	4.2045e-10	2.5085e-10	8.6743e-10	2.0913e-10	4.108e-10	2.0034e-10	1.9655e-10	2.4044e-10	1.3571e-10	1.2592e-10	1.9805e-10	1.4147e-10	1.2876e-10	2.0444e-10	1.4012e-10	1.7892e-10	1.2303e-10	1.9042e-10	2.6804e-10
19.0452	2.2069e-07	2.0397e-08	1.0957e-08	1.4792e-08	1.9698e-08	2.896e-08	1.1644e-08	1.1023e-08	6.7187e-09	3.655e-09	8.7109e-10	2.1295e-09	1.8484e-09	3.682e-09	2.5431e-09	1.4918e-09	1.0941e-09	5.4663e-10	8.2887e-10	6.5553e-10	8.5657e-10	5.2586e-10	3.9942e-10	6.4458e-10	5.4542e-10	5.5209e-10	3.5738e-10	1.7401e-10	4.108e-10	2.0034e-10	1.4221e-10	1.5582e-10	1.3571e-10	1.047e-10	1.0291e-10	1.4147e-10	1.2876e-10	1.3209e-10	1.7648e-10	1.5764e-10	1.4591e-10	2.5801e-10	2.3598e-10
19.0454	2.871e-08	2.0397e-08	4.1334e-08	2.5601e-08	2.453e-09	1.6821e-09	5.5014e-09	7.3368e-09	7.9452e-09	9.4934e-10	2.4147e-09	1.0385e-08	3.3434e-09	9.1132e-10	1.9767e-09	1.1286e-09	3.6727e-09	1.2644e-09	1.8613e-09	8.8466e-10	4.5474e-10	1.3148e-09	5.9815e-10	5.6834e-10	7.2773e-10	5.5209e-10	1.4005e-10	3.8188e-10	3.0787e-10	2.0034e-10	2.2702e-10	1.0956e-10	1.5851e-10	1.491e-10	2.3115e-10	1.1753e-10	1.9054e-10	2.0444e-10	1.7648e-10	2.3873e-10	2.2623e-10	1.6046e-10	2.3598e-10
19.0457	5.4831e-08	5.0064e-08	3.5407e-08	2.8308e-08	2.4649e-08	1.4121e-08	1.2875e-08	1.1023e-08	3.6583e-09	1.8937e-09	1.3e-09	1.3801e-09	3.3434e-09	3.5815e-10	1.5698e-09	2.2581e-09	1.6909e-09	1.8636e-09	9.3995e-10	1.1812e-09	1.0526e-09	5.2586e-10	1.1845e-09	6.4458e-10	1.093e-09	4.3864e-10	5.5124e-10	2.8905e-10	2.715e-10	3.0914e-10	1.4221e-10	2.8062e-10	3.1447e-10	1.2592e-10	1.0291e-10	1.1753e-10	2.3301e-10	2.0444e-10	1.4012e-10	1.7892e-10	1.9751e-10	1.3307e-10	2.6804e-10
19.046	5.4831e-08	5.0064e-08	2.9486e-08	6.5602e-09	4.5783e-09	6.736e-09	9.1841e-09	3.2262e-09	4.2696e-09	9.7805e-09	2.8624e-09	9.2435e-10	3.9532e-09	5.4897e-10	4.8141e-09	4.5271e-09	1.9735e-09	2.5436e-09	1.522e-09	1.1812e-09	6.0033e-10	1.0512e-09	7.5284e-10	4.969e-10	7.2773e-10	4.3864e-10	7.0924e-10	1.7401e-10	1.2392e-10	2.0034e-10	2.5968e-10	2.102e-10	1.1468e-10	1.7423e-10	1.238e-10	1.4147e-10	1.9054e-10	1.6629e-10	1.4012e-10	1.3771e-10	1.9751e-10	2.2293e-10	2.6804e-10
19.0463	2.2069e-07	1.12e-07	9.0756e-09	7.4507e-09	3.0884e-09	5.9587e-10	1.6334e-09	2.4386e-09	3.6583e-09	2.2802e-09	7.6299e-09	6.7064e-09	1.8484e-09	3.1139e-09	1.3839e-09	6.7863e-10	1.0941e-09	1.029e-09	1.183e-09	6.5553e-10	2.1097e-09	3.8054e-10	4.6122e-10	4.3025e-10	4.2045e-10	2.9291e-10	7.0924e-10	7.649e-11	2.715e-10	2.3399e-10	2.2702e-10	1.8199e-10	2.4441e-10	1.491e-10	1.7137e-10	7.629e-11	1.2876e-10	1.6629e-10	1.2351e-10	1.5764e-10	2.2623e-10	2.2293e-10	2.3598e-10
19.0466	4.3377e-08	3.6226e-09	1.3016e-08	2.2895e-08	1.9698e-08	9.1942e-09	6.8347e-10	2.4386e-09	2.3639e-09	2.7026e-09	2.4147e-09	4.2609e-09	1.3143e-08	5.3887e-09	3.1101e-09	5.5393e-10	1.9735e-09	6.3101e-10	1.522e-09	6.5553e-10	3.2933e-10	3.1667e-10	9.6855e-10	3.1135e-10	2.6345e-10	4.3864e-10	4.1284e-10	3.8188e-10	4.108e-10	2.3399e-10	1.4221e-10	1.8199e-10	9.5424e-11	1.7423e-10	1.4662e-10	1.1753e-10	1.9054e-10	1.6629e-10	1.2351e-10	1.7892e-10	1.7073e-10	1.6046e-10	2.6804e-10
19.0468	4.4269e-07	9.6493e-08	5.844e-09	3.9152e-08	2.2173e-08	7.69e-10	6.7279e-09	8.5645e-09	1.6558e-08	7.3264e-09	3.9585e-09	4.8717e-09	3.3434e-09	4.8194e-09	1.9767e-09	1.4918e-09	2.5393e-09	1.5239e-09	4.9268e-09	5.5382e-10	1.0526e-09	2.9016e-09	7.5284e-10	4.969e-10	9.1026e-10	3.8681e-10	4.1284e-10	5.7345e-10	3.0787e-10	2.7026e-10	1.9655e-10	1.5582e-10	1.3571e-10	1.491e-10	8.3952e-11	1.6764e-10	1.5814e-10	2.0444e-10	1.7648e-10	1.5764e-10	2.2623e-10	2.2293e-10	3.383e-10
19.0471	3.5377e-07	8.0999e-08	2.0617e-08	1.749e-08	1.1844e-09	5.5083e-09	1.2875e-08	1.5949e-08	6.7187e-09	6.1011e-09	3.9585e-09	1.7346e-09	8.2334e-09	4.2504e-09	4.2457e-09	4.5271e-09	3.1057e-09	1.5239e-09	2.881e-09	7.6581e-10	8.5657e-10	7.8782e-10	1.4006e-09	4.3025e-10	7.2773e-10	5.5209e-10	5.5124e-10	2.8905e-10	3.0787e-10	1.4086e-10	3.0307e-10	2.102e-10	2.0942e-10	1.491e-10	1.4662e-10	9.5799e-11	1.5814e-10	2.557e-10	1.7648e-10	1.5764e-10	1.9751e-10	1.3307e-10	2.6804e-10
19.0474	2.2069e-07	5.0064e-08	7.3713e-09	2.8308e-08	3.9542e-08	1.1656e-08	6.7279e-09	6.1104e-09	6.7187e-09	6.1011e-09	1.6335e-09	1.7346e-09	5.7853e-09	1.7182e-09	5.9524e-09	2.2581e-09	1.9735e-09	1.029e-09	2.201e-09	3.7611e-10	1.5807e-09	7.8782e-10	9.6855e-10	8.6005e-10	2.6345e-10	4.3864e-10	3.5738e-10	4.457e-10	3.0787e-10	3.608e-10	3.0307e-10	2.8062e-10	1.8308e-10	1.7423e-10	6.6919e-11	1.6764e-10	1.9054e-10	1.6629e-10	1.7648e-10	1.7892e-10	1.4591e-10	2.5801e-10	2.6804e-10
19.0477	5.3174e-07	9.6493e-08	9.0756e-09	2.0192e-08	9.8231e-09	5.5083e-09	3.3938e-09	8.5645e-09	2.3639e-09	4.8773e-09	1.0084e-08	4.2609e-09	3.3434e-09	2.112e-09	3.6776e-09	6.7863e-10	7.6813e-10	5.4663e-10	1.522e-09	1.8588e-09	1.3165e-09	1.5787e-09	7.5284e-10	2.5909e-10	2.1923e-10	4.3864e-10	4.1284e-10	3.8188e-10	2.715e-10	2.0034e-10	3.8995e-10	1.0956e-10	1.1468e-10	1.047e-10	8.3952e-11	2.3177e-10	1.2876e-10	2.0444e-10	1.4012e-10	1.7892e-10	1.4591e-10	1.9042e-10	1.7798e-10
19.0479	1.543e-07	6.5522e-08	2.3571e-08	1.749e-08	1.4756e-08	7.9646e-09	3.3938e-09	8.5645e-09	7.9452e-09	1.2283e-09	3.348e-09	2.2703e-08	1.5604e-08	2.112e-09	4.1055e-10	6.7863e-10	1.9735e-09	3.2247e-09	1.8613e-09	1.1812e-09	1.0526e-09	6.0732e-10	9.6855e-10	4.3025e-10	2.6345e-10	2.5085e-10	3.0592e-10	3.3385e-10	1.4886e-10	1.4086e-10	3.0307e-10	1.5582e-10	1.5851e-10	2.6866e-10	6.6919e-11	1.1753e-10	1.024e-10	2.0444e-10	1.4012e-10	2.3873e-10	1.4591e-10	1.6046e-10	2.3598e-10
19.0482	2.6501e-07	1.2397e-08	7.3713e-09	7.4507e-09	7.3614e-09	1.1656e-08	7.9555e-09	7.3368e-09	6.7187e-09	1.3469e-08	3.348e-09	6.7107e-10	1.8484e-09	1.365e-09	4.1055e-10	6.7863e-10	1.4776e-09	1.8636e-09	9.3995e-10	1.0121e-09	5.2501e-10	3.1667e-10	5.2746e-10	3.684e-10	4.2045e-10	2.1205e-10	5.5124e-10	5.7345e-10	2.715e-10	2.3399e-10	3.0307e-10	1.8199e-10	1.5851e-10	2.0132e-10	1.4662e-10	1.1753e-10	1.9054e-10	1.6629e-10	1.0795e-10	1.7892e-10	1.7073e-10	3.0973e-10	2.0596e-10
19.0485	8.176e-08	2.514e-08	1.0957e-08	5.7265e-09	7.3614e-09	1.0425e-08	2.2751e-08	2.5834e-08	1.9025e-08	4.2659e-09	1.3e-09	3.6506e-09	8.2334e-09	7.6694e-09	1.9767e-09	8.1596e-10	1.0941e-09	8.1792e-10	8.2887e-10	1.5198e-09	5.2501e-10	6.0732e-10	4.6122e-10	5.6834e-10	9.1026e-10	2.5085e-10	3.5738e-10	2.8905e-10	5.1385e-10	1.693e-10	3.0307e-10	2.4044e-10	2.0942e-10	1.491e-10	1.0291e-10	1.1753e-10	1.2876e-10	1.6629e-10	1.4012e-10	1.7892e-10	2.2623e-10	2.2293e-10	2.6804e-10
19.0488	1.7642e-07	8.0999e-08	4.1334e-08	1.9134e-09	1.1844e-09	2.5984e-09	9.1841e-09	8.5645e-09	4.2696e-09	4.8773e-09	2.8624e-09	2.5648e-09	7.0086e-09	1.365e-09	1.3839e-09	2.8245e-09	1.2787e-09	5.4663e-10	1.8613e-09	1.5198e-09	8.5657e-10	6.9464e-10	3.9942e-10	6.4458e-10	3.1172e-10	1.1519e-10	5.5124e-10	2.4748e-10	2.3741e-10	3.0914e-10	3.0307e-10	2.4044e-10	3.8461e-10	1.7423e-10	1.4662e-10	9.5799e-11	1.5814e-10	2.0444e-10	2.2705e-10	1.7892e-10	1.9751e-10	1.9042e-10	3.383e-10
19.0491	3.9822e-07	1.8974e-07	7.1045e-08	9.4014e-09	6.4249e-10	4.5667e-09	2.2612e-09	6.1104e-09	6.7187e-09	7.3264e-09	1.6335e-09	1.7346e-09	2.2696e-09	2.5464e-09	6.3009e-10	1.1286e-09	1.9735e-09	1.5239e-09	8.2887e-10	1.1812e-09	8.5657e-10	6.0732e-10	2.8916e-10	4.969e-10	2.6345e-10	7.1027e-10	5.5124e-10	3.3385e-10	2.0561e-10	1.1504e-10	1.4221e-10	2.8062e-10	2.0942e-10	1.2592e-10	1.7137e-10	7.629e-11	1.2876e-10	2.0444e-10	1.0795e-10	1.7892e-10	2.6404e-10	2.5801e-10	4.1672e-10
19.0493	4.3377e-08	8.0999e-08	4.7267e-08	4.2289e-09	2.453e-09	2.948e-09	1.0414e-08	9.7931e-09	1.0401e-08	7.3264e-09	7.6299e-09	4.2609e-09	1.8484e-09	2.112e-09	4.2457e-09	2.2581e-09	2.5393e-09	7.2143e-10	5.3754e-10	3.7611e-10	1.8451e-09	6.9464e-10	7.5284e-10	2.5909e-10	9.1026e-10	2.5085e-10	4.1284e-10	5.7345e-10	2.715e-10	1.4086e-10	1.4221e-10	2.4044e-10	1.8308e-10	1.7423e-10	1.0291e-10	1.4147e-10	1.2876e-10	1.1646e-10	1.4012e-10	1.7892e-10	1.9751e-10	2.5801e-10	2.6804e-10
19.0496	9.7235e-08	4.2343e-08	2.9486e-08	5.7265e-09	6.3606e-09	2.948e-09	4.2762e-09	3.6613e-09	5.4935e-09	4.2659e-09	3.9585e-09	2.1295e-09	1.4704e-09	1.7182e-09	1.9767e-09	2.8245e-09	1.9735e-09	1.029e-09	9.3995e-10	4.6068e-10	1.8451e-09	1.8429e-09	9.6855e-10	5.6834e-10	5.4542e-10	7.1027e-10	4.723e-10	2.8905e-10	3.0787e-10	3.0914e-10	3.0307e-10	2.4044e-10	1.1468e-10	2.0132e-10	1.4662e-10	1.1753e-10	1.5814e-10	1.6629e-10	1.4012e-10	1.0188e-10	1.7073e-10	1.9042e-10	2.3598e-10
19.0499	1.7642e-07	8.0999e-08	2.9486e-08	1.749e-08	1.2288e-08	6.736e-09	5.5014e-09	3.6613e-09	3.6583e-09	4.8773e-09	7.6299e-09	1.4072e-08	8.2334e-09	4.8194e-09	3.1101e-09	2.8245e-09	4.2403e-09	7.2143e-10	1.4339e-10	4.6068e-10	6.0033e-10	1.3148e-09	5.9815e-10	3.1135e-10	2.6345e-10	7.1027e-10	4.723e-10	2.8905e-10	2.715e-10	2.3399e-10	2.2702e-10	2.8062e-10	1.1468e-10	1.7423e-10	1.4662e-10	7.629e-11	2.3301e-10	1.3209e-10	1.0795e-10	1.5764e-10	1.9751e-10	3.0973e-10	1.5204e-10
19.0502	2.6501e-07	1.2753e-07	1.3016e-08	3.3727e-08	2.2173e-08	6.736e-09	5.9338e-10	6.1104e-09	1.6558e-08	4.8773e-09	1.0046e-09	1.7346e-09	1.4704e-09	1.365e-09	4.8141e-09	3.9591e-09	1.6909e-09	8.1792e-10	1.522e-09	6.5553e-10	8.5657e-10	7.8782e-10	7.5284e-10	4.3025e-10	3.6406e-10	4.3864e-10	7.0924e-10	2.8905e-10	3.0787e-10	2.0034e-10	9.6637e-11	2.8062e-10	1.1468e-10	1.047e-10	1.4662e-10	1.4147e-10	1.9054e-10	2.0444e-10	1.4012e-10	2.3873e-10	1.4591e-10	1.9042e-10	3.383e-10
19.0504	3.9822e-07	2.514e-08	4.1334e-08	2.8308e-08	1.9698e-08	1.0425e-08	6.7279e-09	2.086e-09	6.7187e-09	4.8773e-09	1.3e-09	2.1295e-09	1.8484e-09	2.4168e-10	1.9767e-09	1.3039e-09	2.5393e-09	1.2644e-09	1.8613e-09	7.6581e-10	1.5807e-09	1.5787e-09	5.2746e-10	2.5909e-10	5.4542e-10	5.5209e-10	3.5738e-10	3.3385e-10	2.0561e-10	3.608e-10	1.9655e-10	1.8199e-10	1.8308e-10	1.2592e-10	1.0291e-10	1.1753e-10	1.5814e-10	1.3209e-10	1.7648e-10	1.5764e-10	2.6404e-10	2.5801e-10	3.383e-10
19.0507	2.2069e-07	6.5522e-08	5.9147e-08	3.3727e-08	4.5783e-09	6.736e-09	9.1841e-09	1.3484e-08	4.2696e-09	3.655e-09	2.8624e-09	3.0407e-09	3.9532e-09	3.1139e-09	4.2457e-09	3.9591e-09	3.6727e-09	3.9067e-09	6.2767e-10	1.8588e-09	1.8451e-09	6.9464e-10	4.6122e-10	5.6834e-10	1.4589e-09	7.1027e-10	8.6743e-10	5.7345e-10	3.0787e-10	2.3399e-10	1.6828e-10	1.3167e-10	2.0942e-10	1.491e-10	1.238e-10	1.1753e-10	1.2876e-10	2.0444e-10	1.0795e-10	8.599e-11	1.7073e-10	1.9042e-10	2.0596e-10
19.051	9.7235e-08	2.514e-08	1.7664e-08	1.4792e-08	1.7226e-08	5.5083e-09	7.9555e-09	1.3484e-08	1.1631e-08	6.1011e-09	6.4047e-09	1.2181e-09	1.1356e-09	1.7182e-09	8.9647e-10	1.4918e-09	7.6813e-10	1.8636e-09	5.3754e-10	1.5198e-09	8.5657e-10	1.3148e-09	7.5284e-10	6.4458e-10	5.4542e-10	4.3864e-10	2.1498e-10	2.4748e-10	3.0787e-10	3.0914e-10	2.2702e-10	1.8199e-10	1.1468e-10	1.491e-10	8.3952e-11	1.4147e-10	1.024e-10	1.1646e-10	1.4012e-10	1.7892e-10	1.9751e-10	1.9042e-10	2.6804e-10
19.0513	2.6501e-07	9.6493e-08	2.0617e-08	4.2289e-09	3.0884e-09	1.1656e-08	1.0414e-08	7.3368e-09	6.7187e-09	6.1011e-09	2.8624e-09	7.9266e-10	1.4704e-09	2.5464e-09	1.3839e-09	2.2581e-09	1.9735e-09	1.029e-09	8.2887e-10	1.0121e-09	1.0526e-09	6.0732e-10	7.5284e-10	8.6005e-10	5.4542e-10	2.9291e-10	1.4005e-10	3.8188e-10	4.108e-10	1.693e-10	2.5968e-10	1.8199e-10	1.8308e-10	1.491e-10	1.0291e-10	1.1753e-10	1.2876e-10	1.1646e-10	1.2351e-10	1.5764e-10	1.9751e-10	1.9042e-10	2.3598e-10
19.0516	2.4491e-08	1.0706e-08	1.7664e-08	1.749e-08	9.8231e-09	6.736e-09	1.0414e-08	1.5949e-08	7.9452e-09	4.8773e-09	4.5695e-09	1.4072e-08	7.0086e-09	2.5464e-09	3.6776e-09	1.6924e-09	3.6727e-09	2.5436e-09	1.8613e-09	1.8588e-09	6.8069e-10	4.5027e-10	5.9815e-10	5.6834e-10	2.6345e-10	1.3445e-09	5.5124e-10	3.8188e-10	2.3741e-10	2.0034e-10	1.4221e-10	1.5582e-10	1.1468e-10	1.2592e-10	1.4662e-10	9.5799e-11	2.3301e-10	1.1646e-10	1.4012e-10	1.5764e-10	1.7073e-10	2.2293e-10	2.6804e-10
19.0518	3.0937e-07	2.514e-08	2.9486e-08	5.5459e-08	2.7128e-08	1.1656e-08	2.0278e-08	1.1023e-08	5.4935e-09	4.8773e-09	6.4047e-09	5.4829e-09	3.3434e-09	5.4897e-10	4.2457e-09	1.3039e-09	7.6813e-10	8.1792e-10	1.183e-09	1.5198e-09	6.8069e-10	6.0732e-10	5.9815e-10	3.1135e-10	5.4542e-10	2.9291e-10	3.5738e-10	4.457e-10	4.108e-10	3.608e-10	3.0307e-10	2.4044e-10	1.5851e-10	1.491e-10	1.4662e-10	1.4147e-10	1.9054e-10	1.6629e-10	1.7648e-10	1.7892e-10	1.9751e-10	1.6046e-10	3.383e-10
19.0521	9.7235e-08	2.0397e-08	1.3016e-08	9.4014e-09	2.453e-09	2.948e-09	2.6133e-09	2.086e-09	3.6583e-09	1.1009e-08	8.8564e-09	3.6506e-09	1.1356e-09	1.365e-09	2.5431e-09	2.8245e-09	4.2403e-09	1.2644e-09	9.3995e-10	1.1812e-09	6.0033e-10	4.5027e-10	5.9815e-10	8.6005e-10	3.1172e-10	2.1205e-10	5.5124e-10	2.8905e-10	4.108e-10	2.3399e-10	2.5968e-10	1.5582e-10	1.3571e-10	1.491e-10	1.238e-10	1.1753e-10	1.5814e-10	2.0444e-10	1.2351e-10	1.5764e-10	1.9751e-10	1.9042e-10	2.6804e-10
19.0524	2.871e-08	3.6113e-08	4.1334e-08	9.4014e-09	3.0884e-09	2.2709e-09	6.7279e-09	4.8852e-09	5.4935e-09	4.8773e-09	1.6335e-09	2.5648e-09	3.9532e-09	4.2504e-09	5.1446e-10	1.6924e-09	2.5393e-09	1.5239e-09	1.183e-09	1.1812e-09	8.5657e-10	1.5787e-09	5.9815e-10	1.2917e-09	3.6406e-10	3.8681e-10	5.5124e-10	4.457e-10	7.2026e-10	1.4086e-10	3.0307e-10	1.3167e-10	1.5851e-10	2.3497e-10	1.9805e-10	1.4147e-10	1.9054e-10	2.0444e-10	2.2705e-10	1.7892e-10	2.2623e-10	2.2293e-10	2.6804e-10
19.0527	3.9822e-07	2.0397e-08	3.3208e-09	4.2289e-09	9.8231e-09	1.9059e-08	2.0278e-08	4.8852e-09	1.6574e-09	4.2659e-09	8.8564e-09	6.7064e-09	2.7341e-09	9.1132e-10	8.9647e-10	1.4918e-09	4.8083e-09	8.1792e-10	1.522e-09	3.2178e-09	1.0526e-09	7.8782e-10	5.9815e-10	2.5909e-10	5.4542e-10	3.8681e-10	3.5738e-10	1.4211e-10	1.7609e-10	2.7026e-10	1.9655e-10	2.8062e-10	2.0942e-10	2.3497e-10	1.0291e-10	1.4147e-10	1.5814e-10	1.6629e-10	1.4012e-10	2.3873e-10	2.6404e-10	3.0973e-10	2.3598e-10
19.0529	2.2069e-07	6.5522e-08	3.5407e-08	4.2289e-09	1.8907e-09	1.6821e-09	1.3578e-09	9.7931e-09	1.4093e-08	1.1009e-08	5.1809e-09	6.7064e-09	2.2696e-09	2.5464e-09	2.5431e-09	3.3915e-09	1.9735e-09	2.8841e-09	1.522e-09	2.5377e-09	1.3165e-09	5.2586e-10	2.7008e-09	3.1135e-10	3.1172e-10	4.3864e-10	4.1284e-10	7.0135e-10	4.108e-10	2.3399e-10	2.2702e-10	1.0956e-10	1.3571e-10	1.491e-10	8.3952e-11	9.5799e-11	1.9054e-10	1.6629e-10	1.7648e-10	1.7892e-10	1.9751e-10	2.2293e-10	2.6804e-10
19.0532	4.872e-07	5.0064e-08	2.9486e-08	1.749e-08	1.4756e-08	4.5667e-09	4.2762e-09	3.6613e-09	8.3219e-10	7.3264e-09	6.4047e-09	1.7346e-09	4.5635e-09	5.3887e-09	3.6776e-09	2.8245e-09	3.8697e-10	8.1792e-10	1.522e-09	1.1812e-09	6.0033e-10	3.8054e-10	5.9815e-10	3.684e-10	5.4542e-10	2.1205e-10	1.3429e-09	2.8905e-10	4.108e-10	2.3399e-10	1.9655e-10	2.102e-10	1.5851e-10	1.491e-10	1.4662e-10	9.5799e-11	1.2876e-10	1.6629e-10	1.7648e-10	1.7892e-10	2.2623e-10	1.6046e-10	2.6804e-10
19.0535	9.7235e-08	3.6113e-08	1.7664e-08	7.4507e-09	9.8549e-10	1.9655e-09	3.3938e-09	1.761e-09	2.3639e-09	3.1609e-09	7.6299e-09	3.0407e-09	4.8751e-10	1.365e-09	1.9767e-09	3.3915e-09	1.9735e-09	1.2644e-09	1.522e-09	1.5198e-09	6.8069e-10	6.9464e-10	2.4069e-10	4.969e-10	5.4542e-10	3.3823e-10	4.723e-10	2.0913e-10	2.0561e-10	9.1835e-11	1.4221e-10	1.8199e-10	1.8308e-10	1.2592e-10	1.7137e-10	1.4147e-10	1.2876e-10	2.0444e-10	1.7648e-10	1.7892e-10	1.9751e-10	2.2293e-10	2.6804e-10
19.0538	2.2069e-07	9.6493e-08	2.9486e-08	2.0192e-08	1.9698e-08	9.1942e-09	7.9555e-09	2.8187e-09	2.3639e-09	7.3264e-09	1.0084e-08	7.9313e-09	2.2696e-09	3.1139e-09	2.5431e-09	9.6595e-10	3.1057e-09	1.5239e-09	2.5409e-09	1.5198e-09	8.5657e-10	1.0512e-09	9.6855e-10	5.6834e-10	3.6406e-10	4.3864e-10	7.0924e-10	2.4748e-10	1.4886e-10	3.0914e-10	3.0307e-10	1.5582e-10	2.4441e-10	2.0132e-10	8.3952e-11	1.4147e-10	1.2876e-10	1.6629e-10	2.7766e-10	1.3771e-10	1.9751e-10	1.3307e-10	3.383e-10
19.0541	8.176e-08	1.2397e-08	2.0617e-08	5.7265e-09	1.2288e-08	1.1656e-08	1.0414e-08	2.086e-09	3.1955e-09	4.2659e-09	5.1809e-09	5.4829e-09	1.3143e-08	2.5464e-09	1.9767e-09	6.7863e-10	1.4776e-09	1.5239e-09	9.3995e-10	6.5553e-10	8.5657e-10	3.8054e-10	1.4006e-09	3.684e-10	4.809e-10	3.8681e-10	4.1284e-10	2.0913e-10	3.0787e-10	2.3399e-10	2.5968e-10	1.8199e-10	1.3571e-10	1.2592e-10	1.238e-10	1.1753e-10	1.2876e-10	1.6629e-10	1.4012e-10	1.3771e-10	1.7073e-10	1.6046e-10	2.3598e-10
19.0543	2.2069e-07	2.0397e-08	7.3713e-09	1.749e-08	1.2288e-08	7.9646e-09	1.534e-08	1.8417e-08	9.1728e-09	7.3264e-09	1.2542e-08	4.8717e-09	4.5635e-09	2.5464e-09	5.9524e-09	9.6595e-10	2.5393e-09	8.1792e-10	2.201e-09	7.6581e-10	1.0526e-09	1.3148e-09	3.4207e-10	4.969e-10	4.2045e-10	4.3864e-10	3.5738e-10	2.8905e-10	3.0787e-10	2.0034e-10	3.0307e-10	2.8062e-10	2.4441e-10	1.491e-10	2.3115e-10	1.9602e-10	1.9054e-10	1.6629e-10	1.4012e-10	1.7892e-10	2.2623e-10	2.2293e-10	2.3598e-10
19.0546	1.543e-07	4.2343e-08	3.5407e-08	3.3727e-08	9.8231e-09	2.5984e-09	6.7279e-09	2.4386e-09	4.2696e-09	8.5528e-09	7.6299e-09	6.7064e-09	9.4593e-09	7.6694e-09	3.6776e-09	5.6645e-09	3.6727e-09	8.1792e-10	1.183e-09	7.6581e-10	1.0526e-09	1.0512e-09	5.9815e-10	6.4458e-10	5.4542e-10	4.3864e-10	2.5845e-10	2.0913e-10	2.3741e-10	2.3399e-10	1.6828e-10	1.8199e-10	1.3571e-10	1.7423e-10	1.4662e-10	1.4147e-10	1.024e-10	2.0444e-10	1.7648e-10	1.5764e-10	1.9751e-10	2.5801e-10	2.6804e-10
19.0549	3.0937e-07	9.1395e-09	9.0756e-09	7.4507e-09	9.8231e-09	9.1942e-09	4.2762e-09	1.4635e-09	7.9452e-09	9.7805e-09	1.6335e-09	4.2609e-09	4.5635e-09	6.5284e-09	1.3839e-09	5.0956e-09	1.6909e-09	1.029e-09	2.201e-09	6.5553e-10	6.0033e-10	6.0732e-10	1.6169e-09	4.969e-10	9.1026e-10	5.5209e-10	4.1284e-10	2.8905e-10	3.0787e-10	2.0034e-10	1.9655e-10	1.5582e-10	1.5851e-10	1.2592e-10	1.4662e-10	1.1753e-10	1.2876e-10	1.6629e-10	2.2705e-10	1.7892e-10	1.7073e-10	1.9042e-10	2.6804e-10
19.0552	2.6501e-07	8.0999e-08	1.5251e-08	9.4014e-09	8.5918e-09	3.7132e-09	2.9908e-09	3.2262e-09	4.2696e-09	2.7026e-09	8.8564e-09	6.7064e-09	3.9532e-09	5.3887e-09	4.8141e-09	3.3915e-09	1.0941e-09	1.2644e-09	1.183e-09	5.5382e-10	8.5657e-10	2.5866e-10	1.4006e-09	2.1163e-10	4.2045e-10	2.5085e-10	5.5124e-10	3.8188e-10	2.3741e-10	3.608e-10	3.0307e-10	1.8199e-10	1.3571e-10	1.2592e-10	1.7137e-10	1.6764e-10	1.5814e-10	1.3209e-10	1.7648e-10	1.7892e-10	2.2623e-10	1.9042e-10	2.3598e-10
19.0554	9.7235e-08	1.6414e-09	1.8933e-09	1.2095e-08	1.4756e-08	9.1942e-09	4.2762e-09	1.4635e-09	6.7187e-09	4.8773e-09	3.9585e-09	6.7064e-09	1.1914e-08	2.5464e-09	1.3839e-09	2.2581e-09	3.6727e-09	1.5239e-09	9.3995e-10	1.5198e-09	1.3165e-09	1.0512e-09	3.9942e-10	1.5078e-09	7.2773e-10	2.5085e-10	8.6743e-10	3.3385e-10	4.108e-10	2.3399e-10	2.2702e-10	2.8062e-10	2.4441e-10	1.491e-10	1.238e-10	9.5799e-11	1.2876e-10	1.6629e-10	9.3436e-11	1.5764e-10	1.7073e-10	2.2293e-10	2.0596e-10
19.0557	1.7642e-07	1.2753e-07	2.3571e-08	2.2895e-08	2.2173e-08	6.736e-09	1.3578e-09	6.1104e-09	7.9452e-09	4.8773e-09	3.348e-09	9.1574e-09	3.3434e-09	2.5464e-09	3.6776e-09	4.5271e-09	3.1057e-09	1.2644e-09	1.522e-09	4.6068e-10	6.0033e-10	5.2586e-10	1.4006e-09	5.6834e-10	9.1026e-10	4.3864e-10	5.5124e-10	3.8188e-10	3.0787e-10	1.693e-10	1.9655e-10	1.3167e-10	1.1468e-10	1.2592e-10	1.9805e-10	1.1753e-10	1.024e-10	1.6629e-10	1.0795e-10	2.3873e-10	2.2623e-10	1.6046e-10	2.6804e-10
19.056	2.2069e-07	5.0064e-08	1.0957e-08	7.4507e-09	5.4329e-09	1.9655e-09	2.2612e-09	7.3368e-09	6.7187e-09	9.4934e-10	3.348e-09	2.5648e-09	1.4704e-09	1.7182e-09	1.3839e-09	7.3736e-09	5.3768e-09	4.5894e-09	7.2478e-10	1.5198e-09	8.5657e-10	5.2586e-10	4.6122e-10	5.6834e-10	7.2773e-10	2.5085e-10	7.0924e-10	1.4211e-10	2.3741e-10	2.7026e-10	1.4221e-10	1.0956e-10	2.4441e-10	1.047e-10	1.7137e-10	1.4147e-10	1.5814e-10	1.3209e-10	1.0795e-10	1.3771e-10	1.9751e-10	1.9042e-10	2.6804e-10
19.0563	1.7642e-07	2.0397e-08	7.3713e-09	2.0192e-08	9.8231e-09	5.9587e-10	5.5014e-09	3.2262e-09	5.4935e-09	6.1011e-09	3.9585e-09	1.7346e-09	3.3434e-09	6.5284e-09	9.3754e-09	3.3915e-09	7.6813e-10	3.2982e-10	6.2767e-10	1.5198e-09	5.2501e-10	4.5027e-10	1.1845e-09	8.6005e-10	5.4542e-10	4.3864e-10	3.0592e-10	1.7401e-10	2.3741e-10	2.0034e-10	1.4221e-10	2.4044e-10	2.0942e-10	2.0132e-10	1.4662e-10	2.3177e-10	1.9054e-10	1.6629e-10	1.4012e-10	1.7892e-10	1.9751e-10	1.9042e-10	2.0596e-10
19.0566	5.4831e-08	6.5522e-08	2.0617e-08	5.7265e-09	9.8231e-09	7.9646e-09	7.9555e-09	3.6613e-09	5.4935e-09	1.2239e-08	8.8564e-09	4.2609e-09	4.5635e-09	2.112e-09	7.0921e-09	1.3039e-09	1.0941e-09	8.1792e-10	1.8613e-09	1.1812e-09	1.3165e-09	2.0652e-10	5.9815e-10	3.684e-10	5.4542e-10	1.0271e-09	3.0592e-10	1.4211e-10	2.0561e-10	1.1504e-10	7.7141e-11	2.102e-10	1.3571e-10	1.7423e-10	1.238e-10	1.9602e-10	1.5814e-10	3.5835e-10	1.4012e-10	2.3873e-10	1.7073e-10	2.5801e-10	2.3598e-10
19.0568	3.3264e-08	2.341e-09	1.0957e-08	9.2643e-10	4.5783e-09	7.9646e-09	9.1841e-09	3.6613e-09	1.6574e-09	1.2283e-09	2.4147e-09	9.1574e-09	5.7853e-09	1.365e-09	1.5698e-09	3.3915e-09	3.1057e-09	2.2035e-09	1.183e-09	6.5553e-10	3.2933e-10	1.0512e-09	1.6169e-09	1.0758e-09	4.2045e-10	1.7651e-10	4.1284e-10	2.8905e-10	2.715e-10	2.3399e-10	1.9655e-10	2.102e-10	1.5851e-10	2.6866e-10	1.0291e-10	9.5799e-11	1.2876e-10	1.6629e-10	1.2351e-10	1.3771e-10	2.6404e-10	1.6046e-10	2.0596e-10
19.0571	1.3221e-07	1.4211e-08	7.3713e-09	7.4507e-09	8.5918e-09	3.7132e-09	1.9346e-09	1.1935e-09	6.7187e-09	2.2802e-09	1.0046e-09	1.3801e-09	5.1742e-09	1.7182e-09	7.0921e-09	3.3915e-09	1.2787e-09	6.3101e-10	9.3995e-10	6.5553e-10	1.3165e-09	6.9464e-10	5.9815e-10	5.6834e-10	4.809e-10	4.3864e-10	3.5738e-10	3.3385e-10	2.715e-10	2.7026e-10	3.0307e-10	2.4044e-10	1.8308e-10	1.7423e-10	1.7137e-10	1.4147e-10	1.9054e-10	2.0444e-10	1.4012e-10	1.3771e-10	1.9751e-10	1.9042e-10	2.0596e-10
19.0574	3.8153e-08	5.779e-08	4.1334e-08	7.4507e-09	9.8231e-09	3.7132e-09	8.8277e-10	1.4635e-09	1.995e-09	1.8937e-09	2.8624e-09	5.4829e-09	7.0086e-09	1.7182e-09	3.1101e-09	5.6645e-09	1.0941e-09	7.2143e-10	6.2767e-10	8.8466e-10	1.0526e-09	1.3148e-09	1.6169e-09	1.2917e-09	9.1026e-10	5.5209e-10	3.5738e-10	1.4211e-10	2.3741e-10	2.7026e-10	1.6828e-10	2.102e-10	2.4441e-10	2.0132e-10	1.9805e-10	1.6764e-10	9.0351e-11	1.3209e-10	1.4012e-10	3.5854e-10	1.9751e-10	3.0973e-10	3.383e-10
19.0577	2.6501e-07	6.5522e-08	4.4939e-09	7.7153e-10	9.8231e-09	4.5667e-09	1.9346e-09	9.5096e-10	7.9452e-09	3.655e-09	1.1475e-09	2.5648e-09	1.8484e-09	3.682e-09	5.3831e-09	1.1286e-09	1.0941e-09	2.8841e-09	9.3995e-10	1.8588e-09	1.8451e-09	3.8054e-10	7.5284e-10	4.3025e-10	9.1026e-10	3.3823e-10	3.5738e-10	3.8188e-10	1.7609e-10	3.0914e-10	1.9655e-10	1.3167e-10	1.5851e-10	8.5439e-11	1.238e-10	1.6764e-10	1.5814e-10	2.0444e-10	1.7648e-10	2.3873e-10	3.3974e-10	2.2293e-10	2.6804e-10
19.0579	1.3221e-07	3.6113e-08	2.9486e-08	1.4792e-08	9.8231e-09	6.736e-09	1.7808e-08	7.3368e-09	5.4935e-09	7.3264e-09	7.6299e-09	5.4829e-09	1.8484e-09	3.1139e-09	1.9767e-09	8.1596e-10	1.9735e-09	4.6831e-10	3.2215e-09	1.1812e-09	8.5657e-10	4.5027e-10	7.5284e-10	1.0758e-09	4.809e-10	2.9291e-10	2.5845e-10	2.0913e-10	2.0561e-10	1.4086e-10	1.4221e-10	1.8199e-10	1.1468e-10	1.2592e-10	1.7137e-10	1.4147e-10	1.5814e-10	1.6629e-10	1.4012e-10	1.5764e-10	1.4591e-10	1.3307e-10	2.0596e-10
19.0582	9.7235e-08	9.1395e-09	4.4939e-09	7.4507e-09	1.4756e-08	2.4006e-08	1.534e-08	4.8852e-09	9.5018e-10	4.2659e-09	1.1313e-08	1.0385e-08	2.2696e-09	5.4897e-10	1.9767e-09	1.6924e-09	4.8083e-09	1.029e-09	9.3995e-10	3.8989e-09	6.8069e-10	7.8782e-10	1.8334e-09	6.4458e-10	3.6406e-10	5.5209e-10	3.5738e-10	2.4748e-10	1.7609e-10	2.0034e-10	1.9655e-10	1.3167e-10	1.3571e-10	1.7423e-10	1.0291e-10	1.1753e-10	1.5814e-10	1.3209e-10	1.4012e-10	1.7892e-10	2.6404e-10	2.2293e-10	3.383e-10
19.0585	8.176e-08	6.3779e-09	3.8852e-09	4.2289e-09	4.5783e-09	1.1656e-08	1.7808e-08	8.5645e-09	5.4935e-09	4.8773e-09	1.3e-09	2.5648e-09	1.4704e-09	2.112e-09	6.3009e-10	2.8245e-09	9.2394e-10	1.5239e-09	3.7823e-10	6.5553e-10	1.0526e-09	1.3148e-09	3.9942e-10	3.684e-10	9.1026e-10	8.6862e-10	2.1498e-10	3.3385e-10	4.108e-10	1.1504e-10	3.0307e-10	1.3167e-10	2.0942e-10	2.0132e-10	1.4662e-10	1.1753e-10	1.2876e-10	1.0181e-10	2.2705e-10	2.3873e-10	2.2623e-10	1.9042e-10	2.6804e-10
19.0588	1.1405e-07	6.5522e-08	2.9486e-08	1.4792e-08	1.4756e-08	2.4006e-08	1.2875e-08	1.1023e-08	9.1728e-09	6.1011e-09	6.4047e-09	3.0407e-09	3.3434e-09	7.8039e-10	4.2457e-09	3.9591e-09	1.2787e-09	1.8636e-09	5.3754e-10	5.5382e-10	1.3165e-09	4.5027e-10	9.6855e-10	8.6005e-10	3.1172e-10	2.9291e-10	1.7552e-10	3.8188e-10	1.7609e-10	2.0034e-10	2.2702e-10	1.5582e-10	1.1468e-10	1.2592e-10	1.238e-10	7.629e-11	1.5814e-10	1.3209e-10	1.4012e-10	1.5764e-10	1.9751e-10	2.2293e-10	2.6804e-10
19.0591	4.3377e-08	4.2343e-08	3.5407e-08	1.4792e-08	9.8231e-09	1.1656e-08	6.7279e-09	7.3368e-09	4.2696e-09	1.8937e-09	2.0051e-09	3.6506e-09	1.8484e-09	1.7182e-09	1.5698e-09	3.3915e-09	1.0941e-09	2.5436e-09	3.7823e-10	8.8466e-10	1.0526e-09	1.3148e-09	3.4207e-10	4.3025e-10	5.4542e-10	7.1027e-10	5.5124e-10	2.8905e-10	1.2392e-10	1.4086e-10	1.9655e-10	1.8199e-10	1.5851e-10	1.491e-10	1.238e-10	1.4147e-10	1.024e-10	2.0444e-10	1.4012e-10	1.3771e-10	1.9751e-10	1.9042e-10	2.3598e-10
19.0593	1.3221e-07	1.6149e-08	2.9486e-08	1.4792e-08	4.5783e-09	7.9646e-09	1.6334e-09	1.1935e-09	5.4935e-09	1.8937e-09	3.348e-09	1.3801e-09	5.9552e-10	5.3887e-09	1.5698e-09	2.2581e-09	1.0941e-09	2.8841e-09	9.3995e-10	3.7611e-10	8.5657e-10	3.1667e-10	7.5284e-10	4.3025e-10	9.1026e-10	5.5209e-10	3.5738e-10	2.8905e-10	3.0787e-10	2.0034e-10	1.1833e-10	1.0956e-10	1.8308e-10	2.0132e-10	1.4662e-10	1.4147e-10	1.2876e-10	2.0444e-10	1.7648e-10	1.7892e-10	1.9751e-10	2.5801e-10	3.383e-10
19.0596	6.7625e-08	3.6113e-08	8.2957e-08	3.3727e-08	5.4329e-09	2.948e-09	1.9346e-09	9.5096e-10	2.7641e-09	1.2239e-08	6.4047e-09	3.0407e-09	5.7853e-09	2.112e-09	2.5431e-09	1.6924e-09	1.6909e-09	1.2644e-09	9.3995e-10	1.0121e-09	6.8069e-10	6.9464e-10	1.4006e-09	8.6005e-10	5.4542e-10	4.3864e-10	4.723e-10	4.457e-10	2.715e-10	2.0034e-10	7.7141e-11	1.5582e-10	9.5424e-11	1.7423e-10	1.238e-10	1.1753e-10	2.7551e-10	2.557e-10	1.0795e-10	2.3873e-10	2.2623e-10	2.5801e-10	2.6804e-10
19.0599	9.7235e-08	2.514e-08	7.3713e-09	1.2095e-08	1.7226e-08	6.736e-09	4.2762e-09	1.1023e-08	3.6583e-09	3.1609e-09	7.6299e-09	6.7064e-09	1.4704e-09	3.682e-09	3.1101e-09	1.6924e-09	4.9965e-10	1.2644e-09	2.201e-09	1.8588e-09	1.3165e-09	6.0732e-10	9.6855e-10	4.3025e-10	3.6406e-10	3.8681e-10	5.5124e-10	1.4211e-10	3.0787e-10	2.3399e-10	1.9655e-10	1.5582e-10	2.4441e-10	1.047e-10	1.238e-10	1.4147e-10	1.9054e-10	1.6629e-10	1.0795e-10	1.3771e-10	1.9751e-10	1.9042e-10	2.3598e-10
19.0602	1.7642e-07	5.779e-08	7.3713e-09	4.9493e-09	8.0485e-10	5.5083e-09	9.1841e-09	2.4386e-09	6.7187e-09	7.3264e-09	2.4147e-09	1.7346e-09	1.4704e-09	1.7182e-09	1.2097e-09	6.7863e-10	1.4776e-09	1.5239e-09	1.183e-09	1.0121e-09	4.5474e-10	1.5787e-09	2.8916e-10	8.6005e-10	4.2045e-10	4.3864e-10	4.1284e-10	3.3385e-10	2.0561e-10	1.693e-10	2.2702e-10	3.6106e-10	7.7933e-11	1.7423e-10	1.0291e-10	1.6764e-10	1.024e-10	1.6629e-10	1.7648e-10	1.5764e-10	2.2623e-10	1.9042e-10	2.6804e-10
19.0604	1.7642e-07	6.5522e-08	4.1334e-08	2.2895e-08	8.5918e-09	9.1942e-09	1.1644e-08	1.1023e-08	1.0401e-08	7.3264e-09	1.1313e-08	5.4829e-09	8.2334e-09	4.2504e-09	3.6776e-09	1.6924e-09	1.2787e-09	1.2644e-09	1.183e-09	5.5382e-10	1.0526e-09	7.8782e-10	5.2746e-10	4.3025e-10	5.4542e-10	1.7651e-10	3.5738e-10	2.8905e-10	3.0787e-10	2.0034e-10	1.1833e-10	1.5582e-10	1.5851e-10	1.2592e-10	2.6428e-10	1.1753e-10	1.2876e-10	2.0444e-10	1.4012e-10	1.5764e-10	1.7073e-10	1.6046e-10	2.3598e-10
19.0607	5.3174e-07	9.6493e-08	2.9486e-08	2.2895e-08	1.7226e-08	1.1656e-08	9.1841e-09	4.8852e-09	7.9452e-09	9.7805e-09	3.348e-09	5.5961e-10	1.2976e-09	4.2504e-09	5.9524e-09	9.6595e-10	1.6909e-09	1.029e-09	9.3995e-10	1.5198e-09	8.5657e-10	6.9464e-10	9.6855e-10	1.0758e-09	3.1172e-10	3.3823e-10	2.1498e-10	2.8905e-10	2.3741e-10	1.693e-10	1.6828e-10	1.8199e-10	1.1468e-10	2.3497e-10	1.4662e-10	1.4147e-10	1.2876e-10	1.3209e-10	1.4012e-10	1.7892e-10	1.9751e-10	1.6046e-10	2.0596e-10
19.061	1.7642e-07	6.5522e-08	7.3713e-09	7.4507e-09	3.7968e-09	2.2709e-09	1.534e-08	3.0789e-08	1.4093e-08	4.8773e-09	2.4147e-09	6.7107e-10	3.3434e-09	3.1139e-09	3.1101e-09	2.2581e-09	1.0941e-09	1.029e-09	8.2887e-10	1.5198e-09	1.3165e-09	7.8782e-10	9.6855e-10	3.1135e-10	3.6406e-10	5.5209e-10	5.5124e-10	3.8188e-10	3.0787e-10	3.0914e-10	2.2702e-10	2.4044e-10	9.5424e-11	2.0132e-10	8.3952e-11	1.1753e-10	1.2876e-10	1.3209e-10	1.4012e-10	1.1912e-10	2.6404e-10	1.3307e-10	2.3598e-10
19.0613	1.543e-07	9.6493e-08	4.7267e-08	1.4792e-08	7.3614e-09	7.9646e-09	1.3578e-09	7.3368e-09	5.4935e-09	1.2239e-08	1.7469e-08	2.5648e-09	1.8484e-09	1.365e-09	2.5431e-09	3.3915e-09	2.5393e-09	3.2247e-09	9.3995e-10	1.1812e-09	1.3165e-09	3.8054e-10	5.2746e-10	4.969e-10	1.093e-09	3.3823e-10	4.1284e-10	1.7401e-10	2.3741e-10	3.608e-10	3.0307e-10	1.3167e-10	1.3571e-10	1.2592e-10	1.238e-10	1.1753e-10	1.5814e-10	1.3209e-10	1.0795e-10	1.5764e-10	1.4591e-10	1.9042e-10	2.6804e-10
19.0616	2.6501e-07	1.2753e-07	3.5407e-08	5.7265e-09	1.4756e-08	9.1942e-09	2.9908e-09	1.1023e-08	4.2696e-09	1.8937e-09	3.9585e-09	4.2609e-09	1.2976e-09	3.1139e-09	2.5431e-09	3.9591e-09	4.8083e-09	2.2035e-09	3.5621e-09	1.5198e-09	8.5657e-10	2.5866e-10	7.5284e-10	3.684e-10	5.4542e-10	7.1027e-10	3.0592e-10	1.1344e-10	3.0787e-10	2.7026e-10	1.6828e-10	1.5582e-10	1.8308e-10	1.491e-10	1.0291e-10	1.6764e-10	1.9054e-10	1.6629e-10	1.4012e-10	2.3873e-10	2.2623e-10	2.2293e-10	2.0596e-10
19.0618	3.5377e-07	8.0999e-08	2.0617e-08	5.7265e-09	2.453e-09	1.4121e-08	3.3938e-09	1.761e-09	2.7641e-09	8.2334e-10	1.3e-09	3.0407e-09	1.8484e-09	2.112e-09	1.5698e-09	1.6924e-09	4.2403e-09	1.029e-09	1.183e-09	1.8588e-09	3.2933e-10	1.0512e-09	1.1845e-09	1.0758e-09	7.2773e-10	4.3864e-10	3.5738e-10	4.457e-10	2.3741e-10	2.3399e-10	1.4221e-10	1.8199e-10	1.5851e-10	2.0132e-10	1.238e-10	1.4147e-10	1.024e-10	1.6629e-10	1.4012e-10	1.3771e-10	2.6404e-10	1.9042e-10	2.6804e-10
19.0621	3.9822e-07	6.5522e-08	5.844e-09	4.2289e-09	6.3606e-09	9.1942e-09	6.7279e-09	6.1104e-09	5.4935e-09	6.1011e-09	7.6299e-09	2.1295e-09	3.9532e-09	2.112e-09	8.9647e-10	5.0956e-09	1.4776e-09	1.5239e-09	8.2887e-10	3.001e-10	2.2411e-10	6.0732e-10	4.6122e-10	1.2917e-09	4.809e-10	2.5085e-10	5.5124e-10	3.3385e-10	3.0787e-10	1.693e-10	3.0307e-10	1.8199e-10	3.1447e-10	1.7423e-10	2.6428e-10	2.3177e-10	2.3301e-10	2.0444e-10	1.7648e-10	1.5764e-10	1.9751e-10	3.0973e-10	3.383e-10
19.0624	9.7235e-08	6.3779e-09	2.3248e-09	2.0192e-08	9.8231e-09	4.5667e-09	1.6334e-09	2.086e-09	2.7641e-09	2.7026e-09	5.1809e-09	4.8717e-09	4.5635e-09	3.682e-09	7.5742e-10	4.4189e-10	1.2787e-09	1.8636e-09	1.183e-09	1.8588e-09	3.2933e-10	3.8054e-10	5.9815e-10	8.6005e-10	4.2045e-10	2.5085e-10	3.0592e-10	3.8188e-10	7.2026e-10	2.3399e-10	1.9655e-10	2.102e-10	7.7933e-11	1.491e-10	1.238e-10	1.4147e-10	1.5814e-10	1.6629e-10	1.2351e-10	1.7892e-10	2.2623e-10	1.9042e-10	2.6804e-10
19.0627	2.2069e-07	1.12e-07	1.5251e-08	7.4507e-09	1.7226e-08	1.4121e-08	1.9346e-09	5.4849e-10	2.3639e-09	6.1011e-09	4.5695e-09	7.9313e-09	1.0686e-08	6.5284e-09	1.9767e-09	2.9753e-10	4.9965e-10	7.2143e-10	2.5409e-09	8.8466e-10	1.5807e-09	7.8782e-10	1.4006e-09	6.4458e-10	5.4542e-10	3.3823e-10	1.7552e-10	5.7345e-10	4.108e-10	2.7026e-10	1.9655e-10	1.8199e-10	1.3571e-10	1.047e-10	1.238e-10	1.1753e-10	2.3301e-10	2.0444e-10	2.7766e-10	1.7892e-10	1.4591e-10	2.2293e-10	2.3598e-10
19.0629	1.3221e-07	3.6113e-08	2.9486e-08	1.749e-08	5.4329e-09	6.736e-09	1.534e-08	1.5949e-08	4.2696e-09	4.8773e-09	1.6335e-09	1.3801e-09	2.7341e-09	2.5464e-09	5.3831e-09	1.4918e-09	1.4776e-09	1.5239e-09	9.3995e-10	1.1812e-09	1.0526e-09	7.8782e-10	5.9815e-10	4.969e-10	3.1172e-10	7.1027e-10	4.723e-10	2.0913e-10	1.7609e-10	1.1504e-10	3.8995e-10	2.4044e-10	1.1468e-10	1.2592e-10	1.4662e-10	2.3177e-10	1.5814e-10	1.3209e-10	1.7648e-10	1.7892e-10	2.6404e-10	1.9042e-10	2.6804e-10
19.0632	4.3377e-08	2.514e-08	4.7267e-08	1.2095e-08	2.2173e-08	4.5667e-09	5.5014e-09	2.086e-09	4.2696e-09	3.1609e-09	2.4147e-09	4.2609e-09	7.0086e-09	3.1139e-09	7.5742e-10	1.6924e-09	3.1057e-09	2.5436e-09	1.522e-09	1.1812e-09	6.8069e-10	2.5866e-10	9.6855e-10	1.2917e-09	7.2773e-10	4.3864e-10	3.5738e-10	3.8188e-10	1.0126e-10	2.3399e-10	1.6828e-10	1.3167e-10	1.8308e-10	1.7423e-10	1.4662e-10	1.4147e-10	1.2876e-10	3.07e-10	1.0795e-10	1.5764e-10	2.2623e-10	1.9042e-10	2.6804e-10
19.0635	1.7642e-07	2.514e-08	1.0957e-08	9.4014e-09	2.2173e-08	2.1531e-08	5.5014e-09	6.1104e-09	7.9452e-09	4.2659e-09	2.8624e-09	5.4829e-09	1.8484e-09	2.5464e-09	4.8141e-09	5.6645e-09	1.9735e-09	4.6831e-10	1.8613e-09	4.6068e-10	1.0526e-09	3.8054e-10	7.5284e-10	6.4458e-10	5.4542e-10	5.5209e-10	1.7552e-10	2.8905e-10	3.0787e-10	1.4086e-10	1.4221e-10	1.8199e-10	1.5851e-10	2.3497e-10	1.4662e-10	2.3177e-10	1.9054e-10	1.3209e-10	1.7648e-10	1.5764e-10	1.4591e-10	3.0973e-10	2.3598e-10
19.0638	8.176e-08	5.0064e-08	1.3016e-08	1.4792e-08	1.7226e-08	9.1942e-09	6.7279e-09	6.1104e-09	6.7187e-09	3.655e-09	6.4047e-09	6.7064e-09	1.8484e-09	3.1139e-09	1.5698e-09	3.3915e-09	1.4776e-09	2.5436e-09	1.8613e-09	1.1812e-09	6.8069e-10	1.0512e-09	7.5284e-10	3.684e-10	1.093e-09	4.3864e-10	4.1284e-10	3.8188e-10	1.7609e-10	1.4086e-10	1.1833e-10	8.9478e-11	1.8308e-10	2.0132e-10	1.4662e-10	2.3177e-10	1.9054e-10	1.3209e-10	1.2351e-10	1.7892e-10	1.9751e-10	1.9042e-10	2.0596e-10
19.0641	3.9822e-07	1.2753e-07	1.3016e-08	9.4014e-09	1.4756e-08	2.4006e-08	9.1841e-09	1.5949e-08	1.1631e-08	2.2802e-09	6.4047e-09	6.7064e-09	7.0086e-09	4.8194e-09	4.2457e-09	4.4189e-10	3.1057e-09	1.5239e-09	9.3995e-10	7.6581e-10	2.1097e-09	7.8782e-10	3.9942e-10	5.6834e-10	7.2773e-10	3.3823e-10	3.0592e-10	4.457e-10	3.0787e-10	1.4086e-10	1.4221e-10	2.4044e-10	1.1468e-10	1.7423e-10	1.0291e-10	1.4147e-10	1.024e-10	2.0444e-10	1.0795e-10	2.3873e-10	1.4591e-10	2.2293e-10	2.0596e-10
19.0643	1.3845e-08	1.4211e-08	1.5251e-08	1.2095e-08	1.7226e-08	7.9646e-09	1.534e-08	1.3484e-08	1.0401e-08	1.2239e-08	2.2407e-08	6.7064e-09	1.2976e-09	3.1139e-09	5.9524e-09	1.3039e-09	1.4776e-09	1.2644e-09	4.2441e-09	1.8588e-09	8.5657e-10	7.8782e-10	3.4207e-10	1.6897e-10	4.809e-10	7.1027e-10	1.4005e-10	2.8905e-10	1.4886e-10	3.608e-10	2.5968e-10	3.6106e-10	2.0942e-10	2.0132e-10	1.0291e-10	1.9602e-10	1.5814e-10	1.6629e-10	9.3436e-11	1.5764e-10	1.4591e-10	2.5801e-10	2.0596e-10
19.0646	2.2069e-07	3.6113e-08	9.0756e-09	1.749e-08	1.2288e-08	1.4121e-08	1.7808e-08	3.6613e-09	1.3511e-09	2.2802e-09	5.1809e-09	4.5826e-10	2.7341e-09	4.8194e-09	1.9767e-09	6.7863e-10	9.2394e-10	1.029e-09	3.2215e-09	1.1812e-09	6.8069e-10	5.2586e-10	9.6855e-10	6.4458e-10	9.1026e-10	3.8681e-10	3.0592e-10	2.4748e-10	2.0561e-10	2.7026e-10	2.5968e-10	1.0956e-10	2.0942e-10	2.3497e-10	1.7137e-10	1.1753e-10	1.024e-10	1.6629e-10	1.7648e-10	1.5764e-10	1.9751e-10	1.9042e-10	2.6804e-10
19.0649	5.4831e-08	2.514e-08	2.9486e-08	2.0192e-08	2.2173e-08	3.7132e-09	1.0414e-08	1.1023e-08	1.076e-09	7.3264e-09	7.6299e-09	4.8717e-09	1.8484e-09	2.112e-09	8.9647e-10	1.6924e-09	1.2787e-09	3.9067e-09	9.3995e-10	1.0158e-10	1.0526e-09	4.5027e-10	1.1845e-09	4.3025e-10	9.1026e-10	3.8681e-10	5.5124e-10	1.7401e-10	2.715e-10	2.0034e-10	3.0307e-10	2.4044e-10	1.5851e-10	1.2592e-10	8.3952e-11	9.5799e-11	1.5814e-10	1.3209e-10	1.4012e-10	1.5764e-10	1.7073e-10	1.6046e-10	2.3598e-10
19.0652	1.3221e-07	8.0999e-08	2.0617e-08	9.4014e-09	1.7226e-08	2.896e-08	2.5225e-08	1.1023e-08	4.2696e-09	9.4934e-10	1.3e-09	5.4829e-09	3.3434e-09	1.365e-09	1.5698e-09	4.5271e-09	3.6727e-09	4.6831e-10	2.201e-09	1.0121e-09	4.5474e-10	5.2586e-10	3.4207e-10	6.4458e-10	7.2773e-10	1.0271e-09	3.0592e-10	2.8905e-10	1.7609e-10	2.3399e-10	1.9655e-10	2.102e-10	1.5851e-10	1.7423e-10	1.4662e-10	1.4147e-10	1.2876e-10	1.1646e-10	1.4012e-10	1.5764e-10	2.6404e-10	2.2293e-10	2.6804e-10
19.0654	3.0937e-07	5.0064e-08	2.0617e-08	5.7265e-09	1.2288e-08	5.5083e-09	1.1075e-09	1.1935e-09	7.2202e-10	4.2659e-09	1.6335e-09	2.5648e-09	8.2334e-09	1.7182e-09	1.2097e-09	2.2581e-09	2.5393e-09	1.029e-09	2.881e-09	1.5198e-09	6.0033e-10	4.5027e-10	9.6855e-10	2.5909e-10	5.4542e-10	7.1027e-10	5.5124e-10	5.7345e-10	2.0561e-10	2.7026e-10	2.2702e-10	1.3167e-10	1.8308e-10	1.7423e-10	1.0291e-10	9.5799e-11	1.9054e-10	1.1646e-10	1.4012e-10	1.3771e-10	2.2623e-10	2.5801e-10	2.6804e-10
19.0657	2.6501e-07	1.6149e-08	7.3713e-09	5.7265e-09	3.7968e-09	2.948e-09	3.3938e-09	6.1104e-09	1.2861e-08	4.8773e-09	2.8624e-09	1.0662e-09	7.0086e-09	1.365e-09	1.9767e-09	2.8245e-09	2.5393e-09	1.8636e-09	1.183e-09	1.1812e-09	2.3744e-09	1.5787e-09	1.1845e-09	8.6005e-10	2.1923e-10	4.3864e-10	4.1284e-10	4.457e-10	6.17e-10	2.7026e-10	3.0307e-10	1.8199e-10	1.5851e-10	1.2592e-10	1.7137e-10	1.6764e-10	1.2876e-10	1.3209e-10	1.7648e-10	2.3873e-10	2.2623e-10	2.5801e-10	2.6804e-10
19.066	2.2069e-07	5.779e-08	9.0756e-09	6.5602e-09	8.5918e-09	2.948e-09	1.9346e-09	1.1935e-09	1.6574e-09	6.1011e-09	6.4047e-09	6.7064e-09	3.3434e-09	7.8039e-10	7.5742e-10	5.5393e-10	9.2394e-10	8.1792e-10	9.3995e-10	1.1812e-09	6.8069e-10	4.5027e-10	4.6122e-10	6.4458e-10	3.6406e-10	3.3823e-10	4.1284e-10	3.8188e-10	2.3741e-10	3.0914e-10	1.4221e-10	1.5582e-10	1.5851e-10	2.0132e-10	1.238e-10	1.4147e-10	1.2876e-10	1.6629e-10	1.7648e-10	1.5764e-10	2.6404e-10	2.2293e-10	2.3598e-10
19.0663	4.3377e-08	1.0706e-08	5.1468e-09	9.2643e-10	1.7226e-08	1.6588e-08	4.2762e-09	1.2253e-08	1.0401e-08	3.1609e-09	2.8624e-09	3.6506e-09	1.8484e-09	6.5961e-10	1.3839e-09	8.1596e-10	4.8083e-09	1.5239e-09	1.183e-09	1.8588e-09	1.0526e-09	4.5027e-10	3.4207e-10	6.4458e-10	7.2773e-10	5.5209e-10	8.6743e-10	2.0913e-10	1.7609e-10	1.693e-10	1.6828e-10	1.5582e-10	1.3571e-10	1.7423e-10	1.238e-10	1.6764e-10	3.606e-10	2.0444e-10	2.2705e-10	1.7892e-10	2.6404e-10	3.0973e-10	2.6804e-10
19.0666	1.1405e-07	3.0379e-08	1.5251e-08	1.2095e-08	1.2288e-08	1.1656e-08	1.534e-08	9.5096e-10	1.3511e-09	4.2659e-09	4.5695e-09	9.2435e-10	1.2976e-09	3.1139e-09	1.9767e-09	1.6924e-09	9.2394e-10	1.5239e-09	1.8613e-09	1.0121e-09	1.5807e-09	7.8782e-10	5.9815e-10	1.2917e-09	4.2045e-10	2.1205e-10	4.1284e-10	2.4748e-10	3.0787e-10	1.1504e-10	1.6828e-10	1.3167e-10	1.8308e-10	1.2592e-10	1.7137e-10	1.1753e-10	1.2876e-10	1.1646e-10	1.2351e-10	1.7892e-10	2.2623e-10	1.9042e-10	2.6804e-10
19.0668	9.7235e-08	3.0379e-08	1.7664e-08	2.8308e-08	1.4756e-08	1.6588e-08	6.7279e-09	3.6613e-09	9.1728e-09	1.47e-08	1.1313e-08	3.6506e-09	3.9532e-09	2.112e-09	4.2457e-09	5.0956e-09	1.4776e-09	8.1792e-10	1.183e-09	1.1812e-09	1.0526e-09	6.0732e-10	2.8916e-10	6.4458e-10	5.4542e-10	2.9291e-10	5.5124e-10	4.457e-10	2.3741e-10	2.3399e-10	1.6828e-10	1.0956e-10	1.1468e-10	2.0132e-10	1.0291e-10	1.4147e-10	2.3301e-10	1.6629e-10	1.7648e-10	1.7892e-10	1.4591e-10	1.9042e-10	2.0596e-10
19.0671	3.0937e-07	5.779e-08	2.0617e-08	9.4014e-09	6.3606e-09	1.6821e-09	5.5014e-09	9.7931e-09	9.1728e-09	1.8937e-09	1.6335e-09	1.0662e-09	1.4704e-09	2.5464e-09	1.5698e-09	8.1596e-10	1.6909e-09	1.029e-09	2.5409e-09	1.1812e-09	1.0526e-09	7.8782e-10	5.9815e-10	4.3025e-10	3.1172e-10	7.1027e-10	3.5738e-10	2.4748e-10	2.3741e-10	1.693e-10	1.9655e-10	2.8062e-10	1.3571e-10	1.2592e-10	1.7137e-10	9.5799e-11	1.2876e-10	1.3209e-10	1.7648e-10	1.5764e-10	1.4591e-10	1.9042e-10	2.3598e-10
19.0674	4.3377e-08	1.2397e-08	9.0756e-09	1.4761e-09	9.8231e-09	9.1942e-09	4.2762e-09	2.4386e-09	3.6583e-09	3.1609e-09	1.6335e-09	1.3801e-09	1.0686e-08	4.2504e-09	4.2457e-09	1.3039e-09	1.0941e-09	1.029e-09	2.5409e-09	1.0121e-09	6.8069e-10	3.8054e-10	9.6855e-10	6.4458e-10	2.1923e-10	4.3864e-10	7.0924e-10	2.0913e-10	2.3741e-10	2.0034e-10	2.5968e-10	2.102e-10	2.0942e-10	1.2592e-10	1.238e-10	1.6764e-10	1.5814e-10	1.6629e-10	1.4012e-10	1.7892e-10	2.2623e-10	1.9042e-10	3.383e-10
19.0677	4.4269e-07	6.5522e-08	1.7664e-08	7.4507e-09	2.1627e-09	6.736e-09	1.534e-08	1.5949e-08	1.4093e-08	7.3264e-09	4.5695e-09	2.5648e-09	3.3434e-09	1.7182e-09	1.9767e-09	5.0956e-09	5.9457e-09	1.2644e-09	1.522e-09	4.6068e-10	8.5657e-10	6.9464e-10	5.9815e-10	5.6834e-10	5.4542e-10	4.3864e-10	3.5738e-10	3.3385e-10	2.0561e-10	3.0914e-10	2.2702e-10	2.8062e-10	1.3571e-10	1.2592e-10	1.7137e-10	1.6764e-10	1.024e-10	2.0444e-10	1.7648e-10	1.5764e-10	1.2303e-10	1.3307e-10	2.3598e-10
19.0679	1.3221e-07	9.6493e-08	6.5094e-08	2.5601e-08	1.9698e-08	1.0425e-08	1.1644e-08	6.1104e-09	3.1955e-09	3.655e-09	1.6335e-09	3.6506e-09	3.9532e-09	2.112e-09	7.0921e-09	3.3915e-09	5.3768e-09	1.8636e-09	1.522e-09	1.5198e-09	5.2501e-10	1.0512e-09	1.1845e-09	8.6005e-10	4.809e-10	3.3823e-10	1.4005e-10	7.0135e-10	2.715e-10	2.7026e-10	1.4221e-10	8.9478e-11	1.8308e-10	1.047e-10	1.0291e-10	1.1753e-10	1.9054e-10	1.3209e-10	1.0795e-10	1.3771e-10	1.2303e-10	1.6046e-10	2.3598e-10
19.0682	4.4269e-07	5.0064e-08	9.0756e-09	9.4014e-09	1.2288e-08	9.1942e-09	2.2612e-09	1.2253e-08	1.6574e-09	2.7026e-09	3.348e-09	3.0407e-09	5.9552e-10	6.5961e-10	1.9767e-09	2.8245e-09	1.6909e-09	6.3101e-10	3.7823e-10	3.7611e-10	8.5657e-10	2.1073e-09	7.5284e-10	3.1135e-10	7.2773e-10	4.3864e-10	3.5738e-10	1.7401e-10	2.715e-10	2.3399e-10	3.0307e-10	2.102e-10	1.8308e-10	1.491e-10	1.7137e-10	1.1753e-10	1.5814e-10	1.3209e-10	1.4012e-10	2.3873e-10	1.4591e-10	2.2293e-10	2.6804e-10
19.0685	1.7642e-07	5.779e-08	4.1334e-08	1.2095e-08	1.4016e-09	6.736e-09	2.0278e-08	1.2253e-08	1.6574e-09	1.8937e-09	3.9585e-09	9.1574e-09	8.2334e-09	2.112e-09	2.5431e-09	2.8245e-09	4.9965e-10	4.6831e-10	8.2887e-10	1.1812e-09	6.8069e-10	1.3148e-09	1.1845e-09	4.3025e-10	3.6406e-10	4.3864e-10	7.0924e-10	3.3385e-10	3.0787e-10	2.0034e-10	5.6398e-10	1.3167e-10	1.3571e-10	1.2592e-10	1.7137e-10	1.4147e-10	1.9054e-10	1.3209e-10	1.7648e-10	2.3873e-10	1.4591e-10	1.6046e-10	2.6804e-10
19.0688	1.3221e-07	1.4211e-08	1.7664e-08	1.2095e-08	5.4329e-09	5.5083e-09	7.9555e-09	1.1935e-09	1.3511e-09	6.1011e-09	6.4047e-09	4.2609e-09	2.7341e-09	3.682e-09	8.9647e-10	2.8245e-09	3.1057e-09	1.2644e-09	1.183e-09	1.1812e-09	1.8451e-09	1.5787e-09	9.6855e-10	4.969e-10	3.6406e-10	2.5085e-10	5.5124e-10	2.4748e-10	2.3741e-10	3.0914e-10	1.1833e-10	1.5582e-10	2.0942e-10	1.491e-10	1.4662e-10	2.3177e-10	1.024e-10	1.3209e-10	1.4012e-10	1.7892e-10	1.2303e-10	1.9042e-10	2.6804e-10
19.0691	3.0937e-07	6.5522e-08	1.3016e-08	6.5602e-09	2.453e-09	1.4207e-09	1.2875e-08	1.1023e-08	7.9452e-09	8.5528e-09	6.4047e-09	5.4829e-09	9.4593e-09	6.5284e-09	3.6776e-09	3.3915e-09	7.6813e-10	1.029e-09	1.8613e-09	1.5198e-09	1.0526e-09	1.5787e-09	1.1845e-09	1.5078e-09	3.1172e-10	5.5209e-10	2.5845e-10	4.457e-10	3.0787e-10	2.0034e-10	3.0307e-10	1.8199e-10	1.5851e-10	1.047e-10	1.238e-10	9.5799e-11	1.2876e-10	1.6629e-10	1.7648e-10	1.5764e-10	1.9751e-10	3.0973e-10	2.6804e-10
19.0693	5.4831e-08	1.2397e-08	5.9147e-08	1.4792e-08	4.5783e-09	2.5984e-09	2.9908e-09	1.761e-09	9.5018e-10	6.1011e-09	3.348e-09	3.0407e-09	5.7853e-09	1.0524e-09	2.5431e-09	1.6924e-09	9.2394e-10	8.1792e-10	7.2478e-10	1.0121e-09	1.0526e-09	1.8429e-09	7.5284e-10	1.2917e-09	1.2758e-09	4.3864e-10	3.0592e-10	4.457e-10	3.0787e-10	1.693e-10	1.6828e-10	2.4044e-10	1.3571e-10	2.3497e-10	1.4662e-10	1.6764e-10	1.2876e-10	2.0444e-10	1.7648e-10	2.3873e-10	1.7073e-10	2.5801e-10	2.3598e-10
19.0696	4.872e-07	8.0999e-08	1.7664e-08	9.4014e-09	2.453e-09	4.5667e-09	3.3938e-09	7.3368e-09	3.1955e-09	7.3264e-09	2.0051e-09	1.7346e-09	2.2696e-09	1.7182e-09	7.5742e-10	2.2581e-09	1.4776e-09	3.2247e-09	1.183e-09	2.3267e-10	1.3165e-09	4.5027e-10	5.9815e-10	5.6834e-10	3.6406e-10	5.5209e-10	3.5738e-10	2.8905e-10	3.0787e-10	1.693e-10	9.6637e-11	1.3167e-10	1.1468e-10	2.3497e-10	1.7137e-10	1.4147e-10	1.2876e-10	2.0444e-10	1.0795e-10	1.3771e-10	2.2623e-10	1.9042e-10	2.6804e-10
19.0699	1.543e-07	3.6113e-08	2.9486e-08	2.2895e-08	2.453e-09	9.1942e-09	1.7808e-08	1.1023e-08	7.9452e-09	3.1609e-09	5.1809e-09	6.7064e-09	1.2976e-09	2.112e-09	3.6776e-09	1.6924e-09	2.5393e-09	8.1792e-10	1.8613e-09	2.5377e-09	2.6394e-09	2.3718e-09	5.9815e-10	6.4458e-10	5.4542e-10	3.3823e-10	4.1284e-10	3.3385e-10	2.3741e-10	2.7026e-10	1.6828e-10	2.102e-10	2.4441e-10	1.7423e-10	1.0291e-10	1.6764e-10	1.5814e-10	2.0444e-10	1.7648e-10	1.3771e-10	1.9751e-10	1.0824e-10	2.0596e-10
19.0702	8.176e-08	8.0999e-08	2.3571e-08	1.2095e-08	3.7968e-09	7.9646e-09	4.2762e-09	8.5645e-09	6.7187e-09	1.0843e-09	3.348e-09	7.9313e-09	2.7341e-09	3.1139e-09	1.3839e-09	8.1596e-10	9.2394e-10	1.8636e-09	8.2887e-10	6.5553e-10	8.5657e-10	7.8782e-10	4.6122e-10	8.6005e-10	7.2773e-10	3.8681e-10	4.723e-10	3.8188e-10	1.2392e-10	1.1504e-10	9.6637e-11	2.4044e-10	9.5424e-11	1.491e-10	1.0291e-10	2.3177e-10	1.2876e-10	1.3209e-10	1.0795e-10	2.3873e-10	1.7073e-10	1.6046e-10	2.6804e-10
19.0704	1.7642e-07	5.779e-08	1.5251e-08	9.4014e-09	3.7968e-09	2.2709e-09	1.3578e-09	8.5645e-09	7.9452e-09	9.7805e-09	1.0084e-08	4.2609e-09	1.4704e-09	2.112e-09	5.3831e-09	1.3039e-09	7.6813e-10	6.3101e-10	1.183e-09	1.5198e-09	1.0526e-09	7.8782e-10	2.8916e-10	6.4458e-10	7.2773e-10	3.8681e-10	2.1498e-10	4.457e-10	1.4886e-10	1.4086e-10	2.5968e-10	1.3167e-10	1.5851e-10	1.2592e-10	1.4662e-10	9.5799e-11	1.9054e-10	1.6629e-10	1.7648e-10	1.3771e-10	1.9751e-10	1.6046e-10	2.6804e-10
19.0707	4.872e-07	9.6493e-08	1.7664e-08	9.4014e-09	7.3614e-09	9.1942e-09	5.5014e-09	3.6613e-09	1.6574e-09	1.0843e-09	2.8624e-09	9.1574e-09	5.1742e-09	2.112e-09	1.5698e-09	4.5271e-09	1.9735e-09	8.1792e-10	6.2767e-10	8.8466e-10	5.2501e-10	2.0652e-10	3.4207e-10	8.6005e-10	2.1923e-10	4.3864e-10	3.5738e-10	3.8188e-10	4.108e-10	1.693e-10	1.6828e-10	2.102e-10	1.5851e-10	2.0132e-10	1.238e-10	1.1753e-10	1.2876e-10	2.0444e-10	1.0795e-10	1.0188e-10	2.2623e-10	1.9042e-10	2.6804e-10
19.071	1.1405e-07	6.5522e-08	4.7267e-08	2.8308e-08	3.4572e-08	1.1656e-08	1.534e-08	1.2253e-08	6.7187e-09	4.2659e-09	7.6299e-09	4.8717e-09	1.8484e-09	2.5464e-09	1.9767e-09	1.6924e-09	2.5393e-09	1.029e-09	7.2478e-10	4.6068e-10	2.742e-10	1.3148e-09	2.8916e-10	5.6834e-10	5.4542e-10	2.5085e-10	3.5738e-10	2.0913e-10	2.715e-10	2.3399e-10	3.0307e-10	2.4044e-10	1.5851e-10	2.0132e-10	1.238e-10	1.6764e-10	1.024e-10	1.6629e-10	1.4012e-10	1.5764e-10	1.7073e-10	2.5801e-10	2.6804e-10
19.0713	4.4269e-07	6.5522e-08	2.3571e-08	9.4014e-09	1.2288e-08	2.1531e-08	1.534e-08	9.7931e-09	9.1728e-09	6.1011e-09	5.1809e-09	4.8717e-09	2.2696e-09	1.7182e-09	2.5431e-09	9.6595e-10	6.267e-10	1.2644e-09	1.183e-09	1.1812e-09	1.5807e-09	1.5787e-09	5.2746e-10	6.4458e-10	7.2773e-10	4.3864e-10	5.5124e-10	4.457e-10	4.108e-10	3.0914e-10	7.7141e-11	2.4044e-10	1.8308e-10	1.7423e-10	1.238e-10	1.1753e-10	1.2876e-10	1.3209e-10	1.2351e-10	1.5764e-10	3.3974e-10	2.5801e-10	2.0596e-10
19.0716	3.9822e-07	9.6493e-08	2.9486e-08	5.7265e-09	1.7226e-08	1.0425e-08	5.5014e-09	1.2253e-08	1.2861e-08	1.9633e-08	1.5004e-08	4.8717e-09	7.0086e-09	2.5464e-09	5.9524e-09	5.6645e-09	1.9735e-09	1.2644e-09	1.183e-09	1.0121e-09	3.2933e-10	1.3148e-09	5.2746e-10	6.4458e-10	4.809e-10	3.8681e-10	7.0924e-10	1.4211e-10	2.0561e-10	2.3399e-10	3.0307e-10	2.102e-10	1.5851e-10	1.491e-10	2.3115e-10	1.1753e-10	1.5814e-10	2.0444e-10	1.4012e-10	1.7892e-10	1.9751e-10	2.2293e-10	2.0596e-10
19.0718	5.3174e-07	9.6493e-08	3.8852e-09	2.4073e-09	8.5918e-09	7.9646e-09	6.7279e-09	1.3484e-08	1.9025e-08	1.1009e-08	2.8624e-09	2.1295e-09	7.1434e-10	4.2504e-09	4.8141e-09	6.7863e-10	1.9735e-09	1.029e-09	1.522e-09	1.5198e-09	1.3165e-09	6.9464e-10	7.5284e-10	5.6834e-10	4.2045e-10	8.6862e-10	7.0924e-10	2.0913e-10	1.7609e-10	2.0034e-10	3.0307e-10	2.4044e-10	1.3571e-10	1.2592e-10	1.4662e-10	9.5799e-11	1.5814e-10	2.0444e-10	1.2351e-10	1.7892e-10	1.7073e-10	1.6046e-10	1.7798e-10
19.0721	2.2069e-07	5.779e-08	3.5407e-08	1.4792e-08	1.2288e-08	1.6588e-08	2.0278e-08	1.5949e-08	9.1728e-09	4.8773e-09	1.1475e-09	2.1295e-09	2.2696e-09	1.0524e-09	1.5698e-09	4.5271e-09	4.2403e-09	2.8841e-09	1.8613e-09	1.5198e-09	6.8069e-10	6.0732e-10	9.6855e-10	1.0758e-09	5.4542e-10	8.6862e-10	4.1284e-10	2.8905e-10	2.0561e-10	2.3399e-10	1.9655e-10	1.5582e-10	7.7933e-11	2.3497e-10	1.4662e-10	1.9602e-10	1.2876e-10	1.3209e-10	1.4012e-10	2.3873e-10	1.2303e-10	1.9042e-10	2.0596e-10
19.0724	1.543e-07	6.5522e-08	2.3571e-08	7.4507e-09	5.4329e-09	9.1942e-09	2.2751e-08	1.2253e-08	5.4935e-09	9.7805e-09	7.6299e-09	2.1295e-09	7.0086e-09	7.6694e-09	7.0921e-09	2.2581e-09	3.1057e-09	5.4663e-10	5.3754e-10	2.1981e-09	6.8069e-10	1.0512e-09	1.6169e-09	5.6834e-10	5.4542e-10	7.1027e-10	2.1498e-10	2.0913e-10	1.7609e-10	2.0034e-10	1.9655e-10	1.8199e-10	1.8308e-10	1.7423e-10	2.6428e-10	1.6764e-10	1.9054e-10	2.0444e-10	1.2351e-10	1.7892e-10	1.9751e-10	1.6046e-10	2.6804e-10
19.0727	6.209e-07	3.6113e-08	2.0617e-08	2.0192e-08	1.7226e-08	6.736e-09	1.0414e-08	1.5949e-08	9.1728e-09	2.7026e-09	5.1809e-09	1.7346e-09	2.6472e-10	4.4849e-10	2.5431e-09	4.5271e-09	1.6909e-09	6.3101e-10	6.2767e-10	6.5553e-10	1.5807e-09	1.8429e-09	2.05e-09	3.1135e-10	5.4542e-10	3.8681e-10	2.5845e-10	1.7401e-10	6.17e-10	4.6422e-10	2.5968e-10	2.102e-10	1.5851e-10	2.3497e-10	1.9805e-10	1.4147e-10	2.3301e-10	2.0444e-10	1.4012e-10	1.7892e-10	1.7073e-10	1.9042e-10	2.6804e-10
19.0729	9.7235e-08	2.514e-08	3.5407e-08	1.749e-08	2.9608e-08	1.9059e-08	9.1841e-09	4.8852e-09	3.1955e-09	1.2239e-08	1.1313e-08	7.9313e-09	1.8484e-09	1.2036e-09	3.6776e-09	3.3915e-09	1.2787e-09	2.2035e-09	1.183e-09	3.7611e-10	3.8951e-10	3.1667e-10	1.4006e-09	6.4458e-10	4.2045e-10	1.4422e-10	4.723e-10	2.8905e-10	2.3741e-10	2.3399e-10	1.4221e-10	2.102e-10	9.5424e-11	2.0132e-10	8.3952e-11	1.1753e-10	1.2876e-10	1.6629e-10	1.0795e-10	1.1912e-10	1.9751e-10	1.0824e-10	2.6804e-10
19.0732	6.7625e-08	1.2397e-08	2.3571e-08	2.5601e-08	2.2173e-08	5.5083e-09	3.3938e-09	3.6613e-09	7.9452e-09	1.1009e-08	3.348e-09	2.1295e-09	2.2696e-09	5.3887e-09	3.1101e-09	8.1596e-10	1.4776e-09	1.5239e-09	8.2887e-10	1.1812e-09	1.3165e-09	6.0732e-10	2.8916e-10	3.684e-10	9.1026e-10	3.8681e-10	3.0592e-10	2.0913e-10	4.108e-10	1.4086e-10	1.6828e-10	1.8199e-10	9.5424e-11	1.7423e-10	1.9805e-10	1.1753e-10	1.2876e-10	1.6629e-10	1.4012e-10	2.3873e-10	2.6404e-10	1.3307e-10	2.6804e-10
19.0735	2.2069e-07	1.6149e-08	1.0957e-08	1.0955e-09	8.5918e-09	6.736e-09	2.9663e-10	3.2262e-09	2.3639e-09	2.2802e-09	1.3e-09	5.5961e-10	2.7341e-09	3.1139e-09	2.5431e-09	1.3039e-09	4.9965e-10	8.1792e-10	9.3995e-10	1.5198e-09	1.5807e-09	6.9464e-10	5.9815e-10	1.2917e-09	1.093e-09	4.3864e-10	5.5124e-10	2.4748e-10	1.4886e-10	1.4086e-10	3.0307e-10	2.4044e-10	2.0942e-10	1.2592e-10	1.238e-10	1.4147e-10	1.9054e-10	2.0444e-10	1.7648e-10	1.7892e-10	1.7073e-10	2.5801e-10	3.383e-10
19.0738	1.7642e-07	1.2753e-07	4.1334e-08	3.3727e-08	1.2288e-08	9.1942e-09	2.0278e-08	9.7931e-09	7.9452e-09	4.8773e-09	5.1809e-09	3.6506e-09	3.9532e-09	7.6694e-09	8.2332e-09	2.2581e-09	1.9735e-09	1.2644e-09	1.522e-09	2.5377e-09	6.0033e-10	5.2586e-10	5.9815e-10	8.6005e-10	7.2773e-10	4.3864e-10	1.7552e-10	4.457e-10	3.0787e-10	2.7026e-10	1.9655e-10	1.5582e-10	1.8308e-10	1.491e-10	1.7137e-10	9.5799e-11	1.2876e-10	2.0444e-10	1.0795e-10	1.7892e-10	2.6404e-10	2.2293e-10	1.7798e-10
19.0741	6.7625e-08	3.6113e-08	1.3016e-08	9.4014e-09	7.3614e-09	1.1656e-08	1.2875e-08	1.2253e-08	5.4935e-09	8.5528e-09	6.4047e-09	1.7346e-09	5.7853e-09	5.3887e-09	6.3009e-10	1.4918e-09	2.5393e-09	2.8841e-09	8.2887e-10	1.5198e-09	5.2501e-10	1.0512e-09	5.2746e-10	4.969e-10	3.6406e-10	4.3864e-10	4.723e-10	1.7401e-10	2.3741e-10	1.693e-10	1.6828e-10	2.102e-10	1.3571e-10	1.491e-10	1.7137e-10	1.9602e-10	1.5814e-10	1.6629e-10	1.2351e-10	1.3771e-10	1.7073e-10	1.9042e-10	2.6804e-10
19.0743	7.9951e-07	1.7417e-07	1.7664e-08	1.4792e-08	1.9698e-08	1.6588e-08	1.6334e-09	2.086e-09	7.9452e-09	7.3264e-09	2.4147e-09	7.9266e-10	3.3434e-09	5.3887e-09	1.0472e-09	5.6645e-09	1.6909e-09	1.029e-09	1.8613e-09	8.8466e-10	8.5657e-10	6.9464e-10	3.9942e-10	3.1135e-10	3.1172e-10	3.8681e-10	5.5124e-10	3.3385e-10	1.7609e-10	9.1835e-11	2.5968e-10	1.5582e-10	1.5851e-10	1.7423e-10	1.9805e-10	1.6764e-10	1.5814e-10	1.6629e-10	1.4012e-10	1.7892e-10	1.4591e-10	2.2293e-10	2.0596e-10
19.0746	3.0937e-07	6.5522e-08	1.0957e-08	2.0192e-08	5.4329e-09	2.948e-09	7.9555e-09	4.8852e-09	1.076e-09	7.063e-10	1.6335e-09	9.2435e-10	2.7341e-09	1.365e-09	3.6776e-09	1.4918e-09	1.2787e-09	1.2644e-09	1.183e-09	1.5198e-09	1.5807e-09	4.5027e-10	5.2746e-10	5.6834e-10	4.2045e-10	5.5209e-10	4.723e-10	2.4748e-10	2.3741e-10	3.0914e-10	2.2702e-10	8.9478e-11	1.8308e-10	1.491e-10	1.238e-10	1.4147e-10	1.9054e-10	2.0444e-10	1.7648e-10	1.7892e-10	1.9751e-10	1.3307e-10	2.3598e-10
19.0749	1.7642e-07	8.0999e-08	9.0756e-09	1.9134e-09	3.0884e-09	1.9655e-09	1.9346e-09	2.086e-09	5.4935e-09	6.1011e-09	6.4047e-09	2.1295e-09	1.8484e-09	2.112e-09	1.5698e-09	5.0956e-09	1.9735e-09	1.029e-09	1.183e-09	1.8588e-09	8.5657e-10	6.9464e-10	3.4207e-10	8.6005e-10	4.2045e-10	2.9291e-10	5.5124e-10	3.3385e-10	5.1385e-10	2.3399e-10	2.5968e-10	1.8199e-10	1.1468e-10	2.3497e-10	6.6919e-11	9.5799e-11	1.5814e-10	1.0181e-10	1.4012e-10	1.7892e-10	1.9751e-10	1.6046e-10	2.0596e-10
19.0752	1.7642e-07	5.0064e-08	4.1334e-08	2.8308e-08	9.8231e-09	5.5083e-09	9.1841e-09	4.8852e-09	2.3639e-09	6.1011e-09	7.6299e-09	2.5648e-09	4.5635e-09	4.2504e-09	3.1101e-09	5.5393e-10	1.9735e-09	2.2035e-09	1.522e-09	1.8588e-09	2.6394e-09	1.0512e-09	2.4069e-10	3.684e-10	4.809e-10	8.6862e-10	2.5845e-10	2.4748e-10	2.715e-10	2.7026e-10	1.9655e-10	1.5582e-10	1.5851e-10	1.047e-10	8.3952e-11	1.4147e-10	1.2876e-10	1.6629e-10	1.2351e-10	1.7892e-10	2.2623e-10	1.9042e-10	2.6804e-10
19.0754	8.176e-08	4.2343e-08	1.0957e-08	4.2289e-09	9.8231e-09	1.1656e-08	4.2762e-09	4.8852e-09	1.6574e-09	1.8937e-09	8.8564e-09	7.9313e-09	2.2696e-09	1.365e-09	1.9767e-09	2.8245e-09	2.5393e-09	8.1792e-10	9.3995e-10	1.8588e-09	6.0033e-10	3.8054e-10	5.2746e-10	6.4458e-10	2.1923e-10	4.3864e-10	3.0592e-10	7.0135e-10	2.715e-10	1.4086e-10	2.2702e-10	1.3167e-10	1.5851e-10	1.491e-10	1.0291e-10	1.6764e-10	9.0351e-11	1.6629e-10	1.4012e-10	1.3771e-10	1.4591e-10	1.6046e-10	2.3598e-10
19.0757	4.4269e-07	1.12e-07	2.3571e-08	5.5459e-08	4.9497e-08	2.1531e-08	7.9555e-09	3.6613e-09	4.2696e-09	1.2239e-08	3.348e-09	2.5648e-09	2.2696e-09	1.365e-09	1.9767e-09	6.2338e-09	2.5393e-09	1.2644e-09	3.7823e-10	7.6581e-10	1.5807e-09	6.0732e-10	3.9942e-10	1.2917e-09	7.2773e-10	4.3864e-10	1.7552e-10	1.7401e-10	2.3741e-10	1.693e-10	1.9655e-10	2.102e-10	1.1468e-10	1.047e-10	1.7137e-10	1.1753e-10	1.5814e-10	2.0444e-10	1.0795e-10	1.1912e-10	1.9751e-10	2.2293e-10	2.0596e-10
19.076	1.7642e-07	8.0999e-08	3.5407e-08	7.4507e-09	2.9608e-08	1.9059e-08	9.1841e-09	8.5645e-09	9.1728e-09	9.7805e-09	4.5695e-09	4.8717e-09	8.2334e-09	3.682e-09	2.5431e-09	2.2581e-09	1.2787e-09	1.029e-09	3.0904e-10	7.6581e-10	4.5474e-10	5.2586e-10	9.6855e-10	4.969e-10	7.2773e-10	2.5085e-10	5.5124e-10	1.7401e-10	2.0561e-10	2.0034e-10	2.2702e-10	7.1427e-11	1.8308e-10	2.6866e-10	1.9805e-10	9.5799e-11	1.2876e-10	1.6629e-10	1.4012e-10	1.5764e-10	2.6404e-10	1.9042e-10	3.383e-10
19.0763	3.5377e-07	9.6493e-08	2.9486e-08	1.749e-08	3.7968e-09	1.0425e-08	3.3938e-09	1.761e-09	4.2696e-09	9.7805e-09	1.2542e-08	7.9313e-09	2.7341e-09	1.7182e-09	3.6776e-09	3.3915e-09	1.0941e-09	6.3101e-10	2.201e-09	1.1812e-09	1.0526e-09	1.3148e-09	2.2668e-09	1.0758e-09	3.1172e-10	2.1205e-10	5.5124e-10	2.4748e-10	1.4886e-10	1.4086e-10	3.0307e-10	1.5582e-10	2.0942e-10	2.0132e-10	2.3115e-10	9.5799e-11	2.3301e-10	1.6629e-10	2.2705e-10	1.5764e-10	1.4591e-10	2.2293e-10	2.6804e-10
19.0766	5.3174e-07	1.7417e-07	1.7664e-08	6.5602e-09	2.2173e-08	1.1656e-08	4.2762e-09	8.5645e-09	7.9452e-09	1.543e-09	2.6996e-10	3.6506e-09	5.7853e-09	2.112e-09	2.5431e-09	6.7863e-10	9.2394e-10	1.029e-09	9.3995e-10	1.5198e-09	1.0526e-09	7.8782e-10	4.6122e-10	8.6005e-10	4.2045e-10	5.5209e-10	4.723e-10	3.8188e-10	2.715e-10	2.3399e-10	3.0307e-10	1.3167e-10	1.3571e-10	1.2592e-10	1.9805e-10	1.1753e-10	1.024e-10	1.6629e-10	1.4012e-10	1.3771e-10	1.4591e-10	1.6046e-10	2.3598e-10
19.0768	2.2069e-07	6.5522e-08	1.7664e-08	1.4792e-08	1.2288e-08	1.0425e-08	2.6133e-09	8.5645e-09	5.4935e-09	3.655e-09	4.5695e-09	9.2435e-10	8.4395e-10	1.0524e-09	1.2097e-09	1.6924e-09	3.6727e-09	8.1792e-10	1.522e-09	8.8466e-10	1.3165e-09	6.0732e-10	4.6122e-10	4.969e-10	5.4542e-10	2.5085e-10	7.0924e-10	1.7401e-10	2.3741e-10	2.3399e-10	2.2702e-10	1.5582e-10	1.8308e-10	1.047e-10	1.7137e-10	1.9602e-10	1.024e-10	2.0444e-10	1.4012e-10	1.7892e-10	1.9751e-10	2.2293e-10	2.6804e-10
19.0771	1.543e-07	5.779e-08	9.0756e-09	4.2289e-09	4.5783e-09	7.9646e-09	6.7279e-09	9.7931e-09	2.7641e-09	2.7026e-09	2.4147e-09	9.1574e-09	1.1914e-08	5.3887e-09	1.0472e-09	3.3915e-09	4.2403e-09	1.029e-09	3.7823e-10	1.5198e-09	6.8069e-10	7.8782e-10	2.8916e-10	8.6005e-10	4.2045e-10	3.3823e-10	4.1284e-10	2.4748e-10	1.2392e-10	2.3399e-10	1.9655e-10	8.9478e-11	1.1468e-10	2.0132e-10	1.7137e-10	2.3177e-10	1.2876e-10	1.6629e-10	1.2351e-10	1.1912e-10	1.4591e-10	1.6046e-10	2.6804e-10
19.0774	2.6501e-07	3.6113e-08	2.9486e-08	3.9152e-08	2.4649e-08	7.9646e-09	5.5014e-09	2.8187e-09	2.3639e-09	6.1011e-09	5.1809e-09	1.7346e-09	1.8484e-09	4.8194e-09	1.9767e-09	4.5271e-09	1.2787e-09	2.8841e-09	7.2478e-10	1.8588e-09	8.5657e-10	3.8054e-10	7.5284e-10	3.684e-10	3.6406e-10	4.3864e-10	3.5738e-10	4.457e-10	3.0787e-10	2.0034e-10	1.4221e-10	7.1427e-11	1.3571e-10	1.491e-10	1.7137e-10	1.4147e-10	1.2876e-10	1.6629e-10	1.0795e-10	1.7892e-10	1.4591e-10	1.9042e-10	2.3598e-10
19.0777	2.2069e-07	8.0999e-08	7.1045e-08	4.4583e-08	7.3614e-09	2.4006e-08	2.0278e-08	4.8852e-09	1.6574e-09	1.2283e-09	3.348e-09	6.7064e-09	2.7341e-09	2.5464e-09	1.5698e-09	2.8245e-09	7.6547e-09	3.2247e-09	2.5409e-09	1.8588e-09	8.5657e-10	1.0512e-09	5.9815e-10	3.684e-10	1.093e-09	8.6862e-10	4.1284e-10	2.4748e-10	2.0561e-10	3.608e-10	1.9655e-10	2.102e-10	1.1468e-10	1.491e-10	1.4662e-10	1.1753e-10	1.2876e-10	1.3209e-10	1.4012e-10	1.3771e-10	1.7073e-10	1.9042e-10	3.383e-10
19.0779	8.176e-08	5.779e-08	1.7664e-08	4.9493e-09	4.5783e-09	4.5667e-09	9.1841e-09	3.2262e-09	1.995e-09	8.5528e-09	8.8564e-09	3.6506e-09	5.1742e-09	2.112e-09	6.3009e-10	1.6924e-09	1.4776e-09	1.5239e-09	6.2767e-10	1.0121e-09	6.8069e-10	4.5027e-10	9.6855e-10	2.5909e-10	7.2773e-10	5.5209e-10	2.1498e-10	5.7345e-10	4.108e-10	1.693e-10	1.9655e-10	2.102e-10	1.3571e-10	1.491e-10	2.6428e-10	1.4147e-10	9.0351e-11	1.6629e-10	1.2351e-10	1.3771e-10	2.6404e-10	2.5801e-10	3.383e-10
19.0782	1.7642e-07	6.5522e-08	1.5251e-08	1.4792e-08	6.3606e-09	4.5667e-09	5.5014e-09	9.7931e-09	5.4935e-09	6.1011e-09	2.8624e-09	3.0407e-09	5.1742e-09	4.2504e-09	2.5431e-09	2.8245e-09	1.9735e-09	1.8636e-09	1.522e-09	2.5377e-09	5.2501e-10	6.9464e-10	4.6122e-10	3.684e-10	3.6406e-10	4.3864e-10	3.0592e-10	2.8905e-10	2.0561e-10	1.693e-10	1.6828e-10	2.102e-10	1.3571e-10	1.7423e-10	1.0291e-10	1.1753e-10	1.2876e-10	1.6629e-10	1.4012e-10	1.3771e-10	2.2623e-10	2.2293e-10	2.0596e-10
19.0785	6.7625e-08	3.0379e-08	1.5251e-08	1.2095e-08	9.8231e-09	9.1942e-09	3.3938e-09	1.761e-09	5.4935e-09	1.2239e-08	1.1313e-08	2.5648e-09	1.4704e-09	1.0524e-09	1.3839e-09	1.6924e-09	1.2787e-09	1.5239e-09	2.201e-09	1.1812e-09	8.5657e-10	2.6366e-09	5.9815e-10	2.5909e-10	3.1172e-10	3.8681e-10	1.7552e-10	2.8905e-10	2.715e-10	3.608e-10	1.1833e-10	2.102e-10	7.7933e-11	1.491e-10	1.0291e-10	9.5799e-11	1.2876e-10	2.0444e-10	1.4012e-10	1.5764e-10	1.4591e-10	2.5801e-10	2.3598e-10
19.0788	1.7642e-07	4.2343e-08	2.0617e-08	4.9493e-09	5.4329e-09	2.1531e-08	1.2875e-08	7.3368e-09	9.1728e-09	6.1011e-09	1.6335e-09	3.0407e-09	9.4593e-09	1.7182e-09	5.3831e-09	1.3039e-09	1.9735e-09	8.1792e-10	9.3995e-10	1.1812e-09	3.8951e-10	3.8054e-10	3.9942e-10	5.6834e-10	3.1172e-10	3.3823e-10	3.5738e-10	4.457e-10	2.715e-10	1.4086e-10	2.2702e-10	2.8062e-10	2.0942e-10	1.2592e-10	8.3952e-11	1.1753e-10	1.024e-10	1.3209e-10	1.2351e-10	1.3771e-10	2.2623e-10	1.9042e-10	2.3598e-10
19.0791	6.7625e-08	5.0064e-08	1.3016e-08	4.2289e-09	9.8231e-09	3.7132e-09	2.9908e-09	9.7931e-09	6.7187e-09	1.47e-08	7.6299e-09	2.5648e-09	9.4593e-09	2.5464e-09	3.6776e-09	1.1286e-09	4.8083e-09	1.029e-09	1.183e-09	1.8588e-09	6.0033e-10	4.5027e-10	7.5284e-10	3.1135e-10	4.2045e-10	3.8681e-10	2.1498e-10	4.457e-10	1.7609e-10	1.4086e-10	1.9655e-10	2.102e-10	1.1468e-10	1.047e-10	1.238e-10	1.4147e-10	1.024e-10	1.6629e-10	1.4012e-10	1.1912e-10	1.7073e-10	2.2293e-10	2.0596e-10
19.0793	5.3174e-07	1.5861e-07	7.3713e-09	4.9493e-09	5.4329e-09	1.0425e-08	1.0414e-08	3.6613e-09	3.6583e-09	4.8773e-09	2.8624e-09	2.1295e-09	8.4395e-10	1.2036e-09	1.5698e-09	3.3915e-09	4.2403e-09	2.5436e-09	1.522e-09	1.0121e-09	8.5657e-10	7.8782e-10	5.9815e-10	3.1135e-10	7.2773e-10	1.1857e-09	3.0592e-10	2.8905e-10	2.3741e-10	1.693e-10	3.0307e-10	2.102e-10	1.8308e-10	1.491e-10	1.4662e-10	7.629e-11	1.5814e-10	2.0444e-10	1.2351e-10	1.7892e-10	1.9751e-10	1.9042e-10	2.3598e-10
19.0796	2.6501e-07	6.5522e-08	2.0617e-08	6.5602e-09	1.8907e-09	6.7967e-10	1.2875e-08	9.7931e-09	3.6583e-09	6.1011e-09	2.4147e-09	1.3801e-09	5.1742e-09	4.8194e-09	1.3839e-09	1.4918e-09	2.5393e-09	1.8636e-09	7.2478e-10	1.8588e-09	6.8069e-10	6.9464e-10	3.9942e-10	2.5909e-10	5.4542e-10	4.3864e-10	8.6743e-10	3.8188e-10	2.0561e-10	3.608e-10	1.9655e-10	1.8199e-10	1.3571e-10	1.491e-10	1.4662e-10	1.4147e-10	1.024e-10	1.6629e-10	1.4012e-10	1.7892e-10	1.7073e-10	2.2293e-10	1.7798e-10
19.0799	4.872e-07	1.12e-07	1.5251e-08	4.2289e-09	9.8231e-09	2.4006e-08	1.0414e-08	3.8852e-10	5.4935e-09	4.8773e-09	5.1809e-09	4.8717e-09	1.8484e-09	1.7182e-09	4.2457e-09	3.3915e-09	1.9735e-09	1.5239e-09	3.7823e-10	3.2178e-09	1.0526e-09	1.3148e-09	9.6855e-10	6.4458e-10	9.1026e-10	2.1205e-10	3.5738e-10	2.4748e-10	3.0787e-10	3.0914e-10	2.5968e-10	1.5582e-10	1.3571e-10	2.3497e-10	1.238e-10	2.6754e-10	1.024e-10	2.0444e-10	1.7648e-10	1.7892e-10	1.4591e-10	1.9042e-10	2.6804e-10
19.0802	2.6501e-07	4.2343e-08	1.7664e-08	2.0192e-08	1.637e-09	1.4121e-08	1.2875e-08	2.8187e-09	3.6583e-09	7.3264e-09	5.1809e-09	5.4829e-09	3.9532e-09	2.5464e-09	1.9767e-09	3.3915e-09	1.4776e-09	3.9604e-10	1.8613e-09	1.1812e-09	1.0526e-09	3.8054e-10	4.6122e-10	4.3025e-10	5.4542e-10	4.3864e-10	3.5738e-10	2.4748e-10	4.108e-10	3.0914e-10	1.6828e-10	1.5582e-10	1.3571e-10	2.3497e-10	1.9805e-10	9.5799e-11	1.2876e-10	2.0444e-10	1.2351e-10	1.1912e-10	1.9751e-10	1.9042e-10	2.0596e-10
19.0804	1.7642e-07	5.0064e-08	2.9486e-08	3.9152e-08	2.4649e-08	4.5667e-09	2.6133e-09	8.5645e-09	1.4093e-08	6.1011e-09	7.4712e-10	1.3801e-09	5.9552e-10	3.682e-09	6.3009e-10	1.1286e-09	3.1057e-09	3.9067e-09	4.5439e-10	1.5198e-09	6.8069e-10	3.8054e-10	7.5284e-10	5.6834e-10	4.2045e-10	5.5209e-10	4.723e-10	3.3385e-10	1.7609e-10	2.7026e-10	1.4221e-10	1.0956e-10	1.5851e-10	4.7116e-10	1.7137e-10	1.1753e-10	2.7551e-10	2.0444e-10	1.7648e-10	1.7892e-10	2.6404e-10	2.5801e-10	2.6804e-10
19.0807	7.1016e-07	1.8974e-07	3.5407e-08	1.9134e-09	2.453e-09	2.948e-09	2.2612e-09	6.1104e-09	1.0401e-08	1.3469e-08	1.1313e-08	1.5303e-08	2.2696e-09	9.1132e-10	1.5698e-09	2.2581e-09	3.8697e-10	1.5239e-09	1.183e-09	6.5553e-10	8.5657e-10	1.8429e-09	1.1845e-09	4.969e-10	7.2773e-10	2.5085e-10	3.0592e-10	1.7401e-10	1.4886e-10	2.7026e-10	1.6828e-10	1.5582e-10	9.5424e-11	1.7423e-10	1.4662e-10	1.9602e-10	1.5814e-10	2.0444e-10	1.7648e-10	2.3873e-10	1.9751e-10	1.6046e-10	2.3598e-10
19.081	3.5377e-07	1.5861e-07	1.3016e-08	1.4761e-09	5.4329e-09	3.7132e-09	4.2762e-09	1.761e-09	5.4935e-09	7.3264e-09	8.8564e-09	3.6506e-09	2.2696e-09	3.682e-09	1.3839e-09	1.1286e-09	1.9735e-09	8.1792e-10	9.3995e-10	2.5377e-09	1.0526e-09	1.8429e-09	7.5284e-10	3.684e-10	3.1172e-10	3.8681e-10	2.1498e-10	2.0913e-10	4.108e-10	2.0034e-10	1.6828e-10	1.3167e-10	1.1468e-10	1.491e-10	1.4662e-10	1.4147e-10	1.2876e-10	1.3209e-10	1.4012e-10	1.7892e-10	1.7073e-10	1.6046e-10	2.0596e-10
19.0813	2.2069e-07	6.5522e-08	1.5251e-08	2.9578e-09	4.5783e-09	9.1942e-09	4.2762e-09	8.5645e-09	3.6583e-09	9.7805e-09	5.1809e-09	1.3801e-09	3.3434e-09	1.7182e-09	3.6776e-09	1.6924e-09	3.6727e-09	3.9604e-10	1.522e-09	3.7611e-10	1.0526e-09	4.5027e-10	5.9815e-10	4.3025e-10	5.4542e-10	5.5209e-10	3.5738e-10	2.8905e-10	4.108e-10	1.4086e-10	1.1833e-10	1.8199e-10	1.3571e-10	1.491e-10	1.0291e-10	1.9602e-10	1.5814e-10	1.3209e-10	1.4012e-10	1.7892e-10	1.7073e-10	2.2293e-10	2.6804e-10
19.0816	1.7642e-07	6.5522e-08	2.9486e-08	1.749e-08	2.2173e-08	3.144e-08	1.534e-08	1.1023e-08	2.3639e-09	3.1609e-09	1.0084e-08	4.8717e-09	1.8484e-09	1.365e-09	5.1446e-10	6.7863e-10	1.4776e-09	1.8636e-09	5.3754e-10	5.5382e-10	4.5474e-10	7.8782e-10	9.6855e-10	6.4458e-10	4.2045e-10	8.6862e-10	5.5124e-10	5.7345e-10	2.715e-10	3.0914e-10	2.2702e-10	1.8199e-10	1.3571e-10	1.047e-10	1.0291e-10	9.5799e-11	1.024e-10	1.3209e-10	1.4012e-10	1.3771e-10	1.7073e-10	2.2293e-10	2.3598e-10
19.0818	2.6501e-07	1.2753e-07	3.5407e-08	7.4507e-09	9.8231e-09	6.736e-09	9.1841e-09	9.7931e-09	4.2696e-09	3.655e-09	4.5695e-09	1.3801e-09	2.2826e-10	1.365e-09	2.5431e-09	1.3039e-09	9.2394e-10	1.5239e-09	2.201e-09	3.7611e-10	6.0033e-10	6.9464e-10	5.2746e-10	1.0758e-09	7.2773e-10	4.3864e-10	4.1284e-10	4.457e-10	1.7609e-10	2.7026e-10	1.9655e-10	1.3167e-10	1.8308e-10	2.0132e-10	1.4662e-10	9.5799e-11	1.2876e-10	1.3209e-10	1.4012e-10	1.5764e-10	1.0211e-10	2.2293e-10	3.383e-10
19.0821	8.176e-08	7.6968e-09	2.3571e-08	1.749e-08	3.0884e-09	4.5667e-09	7.9555e-09	6.1104e-09	9.1728e-09	4.8773e-09	1.1475e-09	1.0385e-08	1.0686e-08	2.5464e-09	1.0472e-09	1.6924e-09	9.2394e-10	2.8841e-09	9.3995e-10	1.8588e-09	1.5807e-09	6.0732e-10	5.2746e-10	1.0758e-09	4.809e-10	2.9291e-10	2.5845e-10	2.8905e-10	2.715e-10	2.0034e-10	1.1833e-10	8.9478e-11	1.8308e-10	2.3497e-10	1.0291e-10	7.629e-11	1.2876e-10	1.6629e-10	1.7648e-10	1.1912e-10	1.9751e-10	1.9042e-10	3.383e-10
19.0824	1.7642e-07	5.0064e-08	5.1468e-09	9.4014e-09	1.2288e-08	2.948e-09	4.2762e-09	8.5645e-09	1.6574e-09	8.5528e-09	5.1809e-09	4.8717e-09	5.7853e-09	2.112e-09	2.5431e-09	1.6924e-09	1.4776e-09	5.4663e-10	4.5439e-10	5.5382e-10	8.5657e-10	1.0512e-09	5.2746e-10	1.5078e-09	7.2773e-10	3.3823e-10	5.5124e-10	3.8188e-10	1.4886e-10	5.6776e-10	1.6828e-10	3.6106e-10	1.3571e-10	1.491e-10	1.4662e-10	1.6764e-10	1.2876e-10	1.3209e-10	1.7648e-10	1.5764e-10	1.7073e-10	2.5801e-10	2.6804e-10
19.0827	1.7642e-07	1.6149e-08	4.1334e-08	9.4014e-09	7.3614e-09	1.4121e-08	7.9555e-09	1.1023e-08	6.7187e-09	2.7026e-09	6.4047e-09	2.5648e-09	5.7853e-09	2.112e-09	1.9767e-09	3.4249e-10	1.9735e-09	1.8636e-09	2.881e-09	1.5198e-09	4.5474e-10	5.2586e-10	7.5284e-10	4.969e-10	2.1923e-10	5.5209e-10	8.6743e-10	3.3385e-10	2.715e-10	2.0034e-10	3.0307e-10	1.5582e-10	1.8308e-10	1.2592e-10	1.7137e-10	1.1753e-10	1.5814e-10	1.6629e-10	1.7648e-10	1.5764e-10	1.9751e-10	2.2293e-10	2.3598e-10
19.0829	2.2069e-07	6.5522e-08	2.3571e-08	2.0192e-08	9.8231e-09	6.736e-09	7.9555e-09	6.1104e-09	5.4935e-09	6.1011e-09	5.1809e-09	2.1295e-09	1.4704e-09	6.5284e-09	1.3839e-09	3.3915e-09	7.6813e-10	1.8636e-09	7.2478e-10	1.0121e-09	2.1097e-09	4.5027e-10	4.6122e-10	5.6834e-10	4.2045e-10	3.3823e-10	2.5845e-10	3.3385e-10	3.0787e-10	1.693e-10	2.5968e-10	2.8062e-10	2.4441e-10	1.491e-10	1.7137e-10	1.4147e-10	1.2876e-10	1.6629e-10	1.7648e-10	2.9861e-10	2.6404e-10	2.5801e-10	2.6804e-10
19.0832	5.3174e-07	8.0999e-08	1.0957e-08	1.2095e-08	2.2173e-08	7.9646e-09	7.9555e-09	8.5645e-09	1.1631e-08	3.1609e-09	2.0051e-09	2.5648e-09	1.4704e-09	1.365e-09	4.2457e-09	1.6924e-09	1.9735e-09	1.2644e-09	1.183e-09	1.5198e-09	6.8069e-10	7.8782e-10	9.6855e-10	1.5078e-09	3.1172e-10	5.5209e-10	3.5738e-10	1.7401e-10	3.0787e-10	2.0034e-10	2.5968e-10	2.4044e-10	1.3571e-10	1.491e-10	1.9805e-10	7.629e-11	2.3301e-10	2.557e-10	1.4012e-10	1.5764e-10	1.9751e-10	1.6046e-10	2.3598e-10
19.0835	2.6501e-07	8.0999e-08	2.3571e-08	2.8308e-08	8.5918e-09	2.948e-09	5.5014e-09	7.3368e-09	1.1631e-08	7.3264e-09	7.6299e-09	7.9313e-09	1.0686e-08	5.3887e-09	4.8141e-09	1.3039e-09	3.1057e-09	1.5239e-09	1.522e-09	4.6068e-10	1.0526e-09	1.8429e-09	7.5284e-10	5.6834e-10	7.2773e-10	4.3864e-10	7.0924e-10	4.457e-10	4.108e-10	3.0914e-10	1.6828e-10	2.8062e-10	1.8308e-10	2.3497e-10	1.4662e-10	1.6764e-10	1.2876e-10	1.6629e-10	9.3436e-11	1.7892e-10	1.7073e-10	2.2293e-10	2.3598e-10
19.0838	5.3174e-07	1.7417e-07	5.3205e-08	1.4792e-08	2.1627e-09	2.948e-09	4.2762e-09	6.1104e-09	6.7187e-09	4.2659e-09	7.6299e-09	3.0407e-09	4.5635e-09	4.8194e-09	3.6776e-09	5.0956e-09	4.8083e-09	5.4663e-10	4.5439e-10	1.1812e-09	1.5807e-09	3.1667e-10	3.4207e-10	5.6834e-10	4.809e-10	3.8681e-10	8.6743e-10	1.7401e-10	2.0561e-10	4.6422e-10	2.5968e-10	8.9478e-11	6.2211e-11	1.7423e-10	1.0291e-10	1.1753e-10	1.2876e-10	2.0444e-10	1.4012e-10	1.7892e-10	1.4591e-10	1.9042e-10	2.6804e-10
19.0841	1.3221e-07	6.5522e-08	1.5251e-08	5.7265e-09	4.5783e-09	4.5667e-09	9.1841e-09	1.3484e-08	1.4093e-08	1.1009e-08	8.8564e-09	4.8717e-09	2.2696e-09	2.5464e-09	1.9767e-09	9.6595e-10	1.9735e-09	2.2035e-09	8.2887e-10	5.5382e-10	6.0033e-10	1.0512e-09	4.6122e-10	5.6834e-10	4.2045e-10	5.5209e-10	1.0258e-09	1.7401e-10	4.108e-10	1.1504e-10	2.2702e-10	1.0956e-10	1.8308e-10	1.2592e-10	1.238e-10	1.1753e-10	1.2876e-10	1.6629e-10	2.2705e-10	1.7892e-10	1.9751e-10	3.0973e-10	3.383e-10
19.0843	9.7235e-08	3.0379e-08	3.5407e-08	1.2095e-08	1.2288e-08	1.1656e-08	1.1644e-08	1.1023e-08	4.2696e-09	1.543e-09	7.6299e-09	7.9313e-09	5.7853e-09	1.2036e-09	1.9767e-09	5.5393e-10	1.6909e-09	2.2035e-09	1.183e-09	8.8466e-10	1.3165e-09	7.8782e-10	1.1845e-09	1.2917e-09	9.1026e-10	8.6862e-10	1.7552e-10	4.457e-10	1.7609e-10	3.608e-10	1.9655e-10	1.8199e-10	1.5851e-10	1.491e-10	1.238e-10	1.9602e-10	1.024e-10	1.3209e-10	1.4012e-10	1.5764e-10	2.2623e-10	2.2293e-10	2.3598e-10
19.0846	3.0937e-07	5.779e-08	2.3571e-08	1.749e-08	1.2288e-08	4.5667e-09	4.2762e-09	1.2253e-08	7.9452e-09	1.3469e-08	8.8564e-09	3.6506e-09	2.7341e-09	4.8194e-09	4.2457e-09	8.1596e-10	1.0941e-09	1.5239e-09	7.2478e-10	1.8588e-09	1.5807e-09	7.8782e-10	7.5284e-10	6.4458e-10	9.1026e-10	4.3864e-10	5.5124e-10	2.8905e-10	2.3741e-10	3.608e-10	3.8995e-10	2.4044e-10	1.5851e-10	1.2592e-10	1.238e-10	1.4147e-10	1.5814e-10	1.6629e-10	1.7648e-10	1.7892e-10	2.6404e-10	2.2293e-10	3.383e-10
19.0849	4.4269e-07	8.0999e-08	4.1334e-08	2.0192e-08	4.4517e-08	2.4006e-08	7.9555e-09	3.2262e-09	5.4935e-09	3.1609e-09	2.4147e-09	3.6506e-09	2.7341e-09	1.2036e-09	7.0921e-09	2.8245e-09	4.8083e-09	2.5436e-09	4.5439e-10	7.6581e-10	8.5657e-10	6.0732e-10	9.6855e-10	3.684e-10	9.1026e-10	3.3823e-10	4.1284e-10	1.4211e-10	2.0561e-10	2.7026e-10	2.5968e-10	1.5582e-10	1.5851e-10	1.491e-10	1.4662e-10	1.1753e-10	1.9054e-10	2.0444e-10	1.7648e-10	1.7892e-10	1.9751e-10	1.9042e-10	2.6804e-10
19.0852	5.3174e-07	1.4306e-07	6.5094e-08	7.4507e-09	5.4329e-09	6.736e-09	1.1644e-08	4.8852e-09	1.1631e-08	9.7805e-09	1.0084e-08	9.1574e-09	4.5635e-09	4.2504e-09	3.6776e-09	1.6924e-09	1.4776e-09	1.2644e-09	1.183e-09	4.6068e-10	6.0033e-10	6.9464e-10	4.6122e-10	4.969e-10	9.1026e-10	3.3823e-10	3.0592e-10	2.8905e-10	2.3741e-10	2.3399e-10	9.6637e-11	2.4044e-10	2.0942e-10	2.6866e-10	1.7137e-10	1.4147e-10	1.5814e-10	1.3209e-10	1.4012e-10	2.9861e-10	2.2623e-10	1.9042e-10	2.6804e-10
19.0854	2.2069e-07	1.2753e-07	2.9486e-08	1.2095e-08	8.5918e-09	7.9646e-09	1.6334e-09	1.1935e-09	3.6583e-09	6.1011e-09	3.9585e-09	3.0407e-09	1.4704e-09	1.0524e-09	1.9767e-09	1.6924e-09	9.2394e-10	3.2247e-09	2.5409e-09	2.5377e-09	2.3744e-09	7.8782e-10	5.2746e-10	8.6005e-10	1.4589e-09	3.8681e-10	3.0592e-10	3.3385e-10	1.4886e-10	1.693e-10	1.6828e-10	1.8199e-10	1.1468e-10	1.047e-10	1.0291e-10	1.6764e-10	1.024e-10	1.3209e-10	1.7648e-10	1.5764e-10	1.9751e-10	2.5801e-10	3.383e-10
19.0857	2.6501e-07	1.6149e-08	7.3713e-09	2.2895e-08	2.2173e-08	3.7132e-09	6.7279e-09	7.3368e-09	4.2696e-09	3.655e-09	1.0084e-08	1.1613e-08	2.2696e-09	3.682e-09	1.9767e-09	1.6924e-09	3.1057e-09	5.4663e-10	7.2478e-10	4.6068e-10	1.3165e-09	1.3148e-09	7.5284e-10	3.1135e-10	4.809e-10	8.6862e-10	4.723e-10	1.4211e-10	2.0561e-10	2.7026e-10	2.5968e-10	2.102e-10	7.7933e-11	2.3497e-10	1.4662e-10	1.6764e-10	1.9054e-10	2.557e-10	1.4012e-10	1.7892e-10	2.2623e-10	1.9042e-10	3.383e-10
19.086	1.543e-07	6.5522e-08	5.844e-09	1.2095e-08	1.9698e-08	7.9646e-09	1.3578e-09	6.1104e-09	2.3639e-09	2.2802e-09	6.4047e-09	4.2609e-09	7.1434e-10	1.365e-09	1.5698e-09	1.3039e-09	1.6909e-09	1.8636e-09	1.183e-09	1.1812e-09	6.0033e-10	5.2586e-10	5.2746e-10	2.1163e-10	3.6406e-10	2.9291e-10	3.0592e-10	4.457e-10	4.108e-10	2.3399e-10	2.2702e-10	1.0956e-10	1.1468e-10	2.0132e-10	1.4662e-10	1.4147e-10	1.9054e-10	2.557e-10	1.2351e-10	1.5764e-10	3.3974e-10	1.9042e-10	2.0596e-10
19.0863	2.2069e-07	9.6493e-08	4.7267e-08	1.4792e-08	1.7226e-08	7.9646e-09	1.1644e-08	1.5949e-08	6.7187e-09	1.8937e-09	8.8564e-09	7.9313e-09	7.0086e-09	2.112e-09	2.5431e-09	2.2581e-09	5.9457e-09	5.4663e-10	8.2887e-10	6.5553e-10	8.5657e-10	1.5787e-09	5.2746e-10	6.4458e-10	4.2045e-10	4.3864e-10	4.723e-10	2.4748e-10	2.0561e-10	2.0034e-10	2.5968e-10	1.5582e-10	1.5851e-10	1.7423e-10	6.6919e-11	2.3177e-10	1.9054e-10	2.0444e-10	1.4012e-10	1.7892e-10	1.9751e-10	2.2293e-10	2.3598e-10
19.0866	8.176e-08	6.3779e-09	2.0617e-08	2.2895e-08	1.9698e-08	1.4121e-08	9.1841e-09	1.5949e-08	7.9452e-09	2.7026e-09	3.0697e-10	4.8717e-09	8.4395e-10	5.3887e-09	4.8141e-09	1.3039e-09	1.2787e-09	1.8636e-09	2.201e-09	5.5382e-10	8.5657e-10	2.1073e-09	7.5284e-10	4.3025e-10	4.2045e-10	2.5085e-10	7.0924e-10	3.8188e-10	2.3741e-10	1.4086e-10	3.0307e-10	1.8199e-10	1.8308e-10	1.047e-10	1.9805e-10	9.5799e-11	2.3301e-10	1.3209e-10	1.4012e-10	1.5764e-10	2.2623e-10	2.2293e-10	2.3598e-10
19.0868	4.4269e-07	1.7417e-07	8.2957e-08	6.6353e-08	1.7226e-08	1.1814e-09	7.9555e-09	4.8852e-09	6.7187e-09	3.655e-09	5.1809e-09	7.9266e-10	8.4395e-10	1.365e-09	1.2097e-09	5.5393e-10	1.2787e-09	6.3101e-10	6.2767e-10	5.5382e-10	1.5807e-09	5.2586e-10	1.6169e-09	3.1135e-10	4.809e-10	2.9291e-10	3.5738e-10	1.4211e-10	4.108e-10	3.0914e-10	3.0307e-10	1.5582e-10	1.3571e-10	2.3497e-10	1.0291e-10	1.1753e-10	1.2876e-10	1.6629e-10	1.4012e-10	1.3771e-10	1.4591e-10	2.2293e-10	3.383e-10
19.0871	4.872e-07	1.7417e-07	4.7267e-08	6.5602e-09	5.4329e-09	6.736e-09	2.7701e-08	1.5949e-08	5.4935e-09	4.8773e-09	8.8564e-09	4.2609e-09	1.8484e-09	3.1139e-09	4.2457e-09	5.6645e-09	4.2403e-09	1.029e-09	9.3995e-10	8.8466e-10	1.0526e-09	1.8429e-09	4.6122e-10	8.6005e-10	1.2758e-09	2.1205e-10	5.5124e-10	5.7345e-10	3.0787e-10	2.0034e-10	1.9655e-10	2.4044e-10	1.1468e-10	1.491e-10	8.3952e-11	9.5799e-11	1.2876e-10	1.6629e-10	1.7648e-10	2.3873e-10	1.7073e-10	1.9042e-10	2.0596e-10
19.0874	9.7235e-08	4.2343e-08	5.3205e-08	2.9578e-09	4.5783e-09	5.5083e-09	1.2875e-08	1.3484e-08	9.1728e-09	4.8773e-09	1.1475e-09	4.8717e-09	5.1742e-09	6.5284e-09	3.1101e-09	3.3915e-09	1.9735e-09	3.2247e-09	1.522e-09	5.5382e-10	8.5657e-10	6.0732e-10	3.9942e-10	1.2917e-09	9.1026e-10	2.9291e-10	4.723e-10	1.7401e-10	3.0787e-10	2.3399e-10	2.2702e-10	1.8199e-10	1.5851e-10	1.491e-10	1.7137e-10	1.6764e-10	1.024e-10	1.6629e-10	1.7648e-10	1.3771e-10	1.7073e-10	2.2293e-10	1.5204e-10
19.0877	1.3221e-07	2.514e-08	1.0957e-08	7.4507e-09	5.4329e-09	9.6419e-10	3.6127e-10	1.1935e-09	4.2696e-09	6.1011e-09	6.4047e-09	3.0407e-09	5.7853e-09	8.8117e-09	3.6776e-09	2.2581e-09	4.8083e-09	2.2035e-09	1.522e-09	8.8466e-10	1.3165e-09	1.0512e-09	5.2746e-10	6.4458e-10	4.809e-10	4.3864e-10	5.5124e-10	2.0913e-10	1.7609e-10	3.0914e-10	1.9655e-10	1.5582e-10	9.5424e-11	1.047e-10	1.7137e-10	9.5799e-11	1.024e-10	1.3209e-10	1.2351e-10	2.3873e-10	1.7073e-10	1.6046e-10	2.0596e-10
19.0879	1.7642e-07	6.5522e-08	9.0756e-09	4.9493e-09	8.5918e-09	5.5083e-09	1.1075e-09	1.761e-09	3.1955e-09	1.543e-09	6.3267e-10	3.0407e-09	3.3434e-09	1.7182e-09	1.0472e-09	1.1286e-09	1.4776e-09	1.5239e-09	1.8613e-09	1.5198e-09	1.0526e-09	5.2586e-10	5.2746e-10	8.6005e-10	7.2773e-10	2.5085e-10	2.5845e-10	3.8188e-10	2.715e-10	1.4086e-10	3.0307e-10	1.5582e-10	1.8308e-10	1.047e-10	6.6919e-11	7.629e-11	1.2876e-10	1.6629e-10	1.2351e-10	1.7892e-10	1.9751e-10	2.5801e-10	3.383e-10
19.0882	1.7642e-07	1.12e-07	8.2957e-08	2.0192e-08	1.2288e-08	3.144e-08	1.534e-08	2.086e-09	5.4935e-09	7.3264e-09	6.4047e-09	7.9313e-09	7.0086e-09	1.365e-09	1.2097e-09	1.6924e-09	3.1057e-09	3.2247e-09	1.8613e-09	1.0121e-09	1.5807e-09	2.3718e-09	3.4207e-10	8.6005e-10	4.809e-10	8.6862e-10	3.5738e-10	2.4748e-10	2.715e-10	2.0034e-10	2.5968e-10	7.1427e-11	1.8308e-10	1.047e-10	1.7137e-10	7.629e-11	1.5814e-10	2.0444e-10	1.2351e-10	1.7892e-10	1.9751e-10	2.2293e-10	2.6804e-10
19.0885	3.0937e-07	3.0379e-08	2.9486e-08	3.9152e-08	1.7226e-08	2.896e-08	2.7701e-08	2.336e-08	1.2861e-08	8.5528e-09	1.3773e-08	5.4829e-09	1.4704e-09	5.3887e-09	2.5431e-09	6.7863e-10	9.2394e-10	2.5436e-09	1.183e-09	8.8466e-10	3.2933e-10	3.1667e-10	1.1845e-09	6.4458e-10	4.809e-10	2.5085e-10	1.4005e-10	2.0913e-10	2.0561e-10	2.3399e-10	1.6828e-10	2.102e-10	3.1447e-10	1.2592e-10	1.7137e-10	1.9602e-10	1.9054e-10	2.557e-10	1.2351e-10	1.7892e-10	1.9751e-10	2.5801e-10	2.0596e-10
19.0888	1.543e-07	1.2397e-08	2.0617e-08	1.749e-08	1.2288e-08	6.736e-09	1.6334e-09	7.3368e-09	9.1728e-09	4.2659e-09	1.0046e-09	2.1295e-09	5.7853e-09	6.5284e-09	2.5431e-09	2.8245e-09	1.4776e-09	6.3101e-10	4.5439e-10	4.6068e-10	6.8069e-10	7.8782e-10	5.2746e-10	8.6005e-10	3.1172e-10	2.9291e-10	4.1284e-10	3.8188e-10	3.0787e-10	3.608e-10	3.8995e-10	1.8199e-10	1.8308e-10	2.0132e-10	1.4662e-10	1.1753e-10	1.9054e-10	1.1646e-10	1.7648e-10	2.9861e-10	2.2623e-10	1.9042e-10	2.6804e-10
19.0891	9.7235e-08	1.6149e-08	2.3571e-08	9.4014e-09	9.8231e-09	5.5083e-09	6.7279e-09	2.8187e-09	9.1728e-09	1.47e-08	1.0084e-08	9.1574e-09	1.3143e-08	4.2504e-09	5.9524e-09	8.1596e-10	6.267e-10	8.1792e-10	1.183e-09	3.7611e-10	1.3165e-09	4.5027e-10	4.6122e-10	1.0758e-09	2.6345e-10	7.1027e-10	4.1284e-10	3.8188e-10	2.3741e-10	2.3399e-10	3.8995e-10	2.4044e-10	9.5424e-11	1.491e-10	1.7137e-10	2.3177e-10	1.2876e-10	1.3209e-10	1.2351e-10	1.7892e-10	1.9751e-10	2.5801e-10	2.0596e-10
19.0893	4.4269e-07	6.5522e-08	3.5407e-08	3.3727e-08	8.5918e-09	3.7132e-09	9.1841e-09	3.6613e-09	1.076e-09	8.2334e-10	2.4147e-09	1.2842e-08	7.0086e-09	2.5464e-09	1.2097e-09	1.4918e-09	1.9735e-09	1.029e-09	1.183e-09	1.5198e-09	3.8951e-10	7.8782e-10	7.5284e-10	6.4458e-10	4.809e-10	4.3864e-10	3.0592e-10	2.4748e-10	2.0561e-10	2.3399e-10	1.6828e-10	1.3167e-10	1.3571e-10	1.7423e-10	8.3952e-11	9.5799e-11	1.2876e-10	1.3209e-10	1.4012e-10	1.7892e-10	1.4591e-10	1.6046e-10	2.0596e-10
19.0896	3.0937e-07	8.0999e-08	5.3205e-08	3.3727e-08	2.2173e-08	1.4121e-08	7.9555e-09	1.3484e-08	6.7187e-09	1.8937e-09	2.0051e-09	2.5648e-09	5.7853e-09	3.682e-09	3.1101e-09	2.8245e-09	6.267e-10	2.2035e-09	1.522e-09	2.1981e-09	1.0526e-09	1.3148e-09	2.8916e-10	6.4458e-10	5.4542e-10	5.5209e-10	7.0924e-10	5.7345e-10	3.0787e-10	2.7026e-10	3.0307e-10	2.8062e-10	2.0942e-10	2.3497e-10	1.238e-10	1.4147e-10	1.024e-10	1.6629e-10	1.4012e-10	2.3873e-10	1.7073e-10	1.6046e-10	3.383e-10
19.0899	2.6501e-07	3.6113e-08	1.7664e-08	5.7265e-09	4.5783e-09	2.5984e-09	6.7279e-09	3.2262e-09	6.7187e-09	3.655e-09	3.348e-09	3.0407e-09	3.3434e-09	5.3887e-09	5.3831e-09	2.2581e-09	3.1057e-09	1.8636e-09	1.8613e-09	2.5377e-09	1.0526e-09	1.3148e-09	3.9942e-10	3.684e-10	5.4542e-10	4.3864e-10	7.0924e-10	2.8905e-10	3.0787e-10	1.4086e-10	2.5968e-10	1.5582e-10	1.8308e-10	1.491e-10	1.9805e-10	1.6764e-10	1.5814e-10	2.0444e-10	1.4012e-10	1.7892e-10	1.9751e-10	1.9042e-10	1.7798e-10
19.0902	1.1405e-07	4.2343e-08	5.3205e-08	3.3727e-08	2.9608e-08	1.4121e-08	5.5014e-09	8.5645e-09	1.1631e-08	3.655e-09	1.3e-09	2.1295e-09	2.2696e-09	3.682e-09	1.9767e-09	2.8245e-09	1.9735e-09	1.029e-09	1.522e-09	2.1981e-09	1.8451e-09	7.8782e-10	5.2746e-10	8.6005e-10	3.6406e-10	5.5209e-10	7.0924e-10	3.3385e-10	2.3741e-10	2.3399e-10	2.5968e-10	1.8199e-10	1.1468e-10	1.491e-10	1.4662e-10	1.6764e-10	1.2876e-10	1.6629e-10	1.2351e-10	1.5764e-10	1.4591e-10	1.9042e-10	3.383e-10
19.0904	2.2069e-07	9.6493e-08	2.3571e-08	4.2289e-09	9.8231e-09	2.1531e-08	1.1644e-08	1.761e-09	1.995e-09	2.7026e-09	1.0084e-08	2.5648e-09	1.4704e-09	2.112e-09	1.3839e-09	8.1596e-10	7.6813e-10	1.8636e-09	1.522e-09	1.8588e-09	1.0526e-09	7.8782e-10	9.6855e-10	8.6005e-10	5.4542e-10	4.3864e-10	4.723e-10	7.0135e-10	2.715e-10	1.4086e-10	3.0307e-10	1.8199e-10	1.8308e-10	2.0132e-10	1.238e-10	1.9602e-10	1.9054e-10	2.557e-10	1.7648e-10	1.3771e-10	1.9751e-10	1.3307e-10	2.6804e-10
19.0907	1.543e-07	1.6149e-08	1.7664e-08	1.4792e-08	7.3614e-09	7.9646e-09	4.2762e-09	1.5949e-08	4.2696e-09	7.063e-10	6.4047e-09	1.1613e-08	3.9532e-09	2.5464e-09	1.9767e-09	5.5393e-10	5.3768e-09	8.1792e-10	1.9162e-10	3.001e-10	1.7908e-10	1.3148e-09	3.9942e-10	8.6005e-10	3.6406e-10	4.3864e-10	2.5845e-10	3.8188e-10	3.0787e-10	2.3399e-10	1.9655e-10	1.5582e-10	2.0942e-10	1.2592e-10	1.4662e-10	1.4147e-10	1.2876e-10	1.3209e-10	1.4012e-10	1.5764e-10	1.9751e-10	1.6046e-10	2.6804e-10
19.091	2.871e-08	8.0999e-08	2.9486e-08	1.2095e-08	6.3606e-09	4.5667e-09	1.1644e-08	1.1023e-08	5.4935e-09	9.7805e-09	8.8564e-09	5.4829e-09	3.3434e-09	6.5284e-09	1.5698e-09	9.6595e-10	3.6727e-09	8.1792e-10	9.3995e-10	2.5377e-09	1.0526e-09	2.6366e-09	4.6122e-10	5.6834e-10	9.1026e-10	4.3864e-10	5.5124e-10	2.0913e-10	2.0561e-10	1.4086e-10	7.7141e-11	1.8199e-10	1.5851e-10	1.7423e-10	1.7137e-10	1.1753e-10	1.2876e-10	2.557e-10	1.4012e-10	1.7892e-10	2.6404e-10	2.2293e-10	2.3598e-10
19.0913	2.2069e-07	3.0379e-08	1.5251e-08	1.4792e-08	1.2288e-08	1.1656e-08	2.6133e-09	1.2253e-08	2.3639e-09	8.5528e-09	4.5695e-09	3.0407e-09	2.7341e-09	2.5464e-09	8.9647e-10	2.9753e-10	3.8697e-10	1.029e-09	2.201e-09	4.6068e-10	2.742e-10	4.5027e-10	7.5284e-10	2.5909e-10	7.2773e-10	7.1027e-10	2.5845e-10	3.8188e-10	1.4886e-10	2.7026e-10	1.6828e-10	2.102e-10	1.3571e-10	1.491e-10	8.3952e-11	1.1753e-10	1.2876e-10	1.3209e-10	1.2351e-10	1.5764e-10	1.9751e-10	1.9042e-10	2.3598e-10
19.0916	3.0937e-07	9.6493e-08	1.7664e-08	1.9134e-09	1.8907e-09	5.5083e-09	9.1841e-09	1.1023e-08	4.2696e-09	2.2802e-09	5.1809e-09	7.9313e-09	2.7341e-09	9.1132e-10	2.5431e-09	1.6924e-09	1.9735e-09	1.5239e-09	6.2767e-10	1.5198e-09	1.0526e-09	5.2586e-10	5.2746e-10	2.1163e-10	4.809e-10	7.1027e-10	8.6743e-10	2.8905e-10	1.0126e-10	2.3399e-10	2.5968e-10	3.6106e-10	1.8308e-10	3.3608e-10	1.238e-10	1.4147e-10	1.2876e-10	1.3209e-10	1.7648e-10	1.3771e-10	1.7073e-10	1.6046e-10	2.6804e-10
19.0918	3.8153e-08	1.6149e-08	4.1334e-08	3.3727e-08	2.9608e-08	1.6588e-08	9.1841e-09	1.2253e-08	6.7187e-09	1.8937e-09	3.9585e-09	4.2609e-09	3.9532e-09	2.5464e-09	4.1055e-10	5.0956e-09	1.2787e-09	1.029e-09	1.183e-09	1.0121e-09	3.2933e-10	6.9464e-10	3.9942e-10	1.2917e-09	3.6406e-10	2.5085e-10	3.5738e-10	1.4211e-10	1.7609e-10	1.4086e-10	3.0307e-10	1.8199e-10	9.5424e-11	1.7423e-10	1.0291e-10	1.1753e-10	2.3301e-10	1.6629e-10	1.7648e-10	1.3771e-10	2.2623e-10	1.9042e-10	3.383e-10
19.0921	2.6501e-07	8.0999e-08	4.1334e-08	1.749e-08	4.5783e-09	5.5083e-09	1.0414e-08	7.3368e-09	3.6583e-09	4.2659e-09	5.1809e-09	3.0407e-09	5.1742e-09	6.5284e-09	4.2457e-09	6.7863e-10	2.5393e-09	2.5436e-09	1.183e-09	6.5553e-10	8.5657e-10	1.5787e-09	1.4006e-09	8.6005e-10	2.6345e-10	5.5209e-10	3.0592e-10	4.457e-10	2.715e-10	1.1504e-10	7.7141e-11	2.102e-10	1.5851e-10	1.7423e-10	1.7137e-10	1.9602e-10	2.3301e-10	2.557e-10	2.7766e-10	2.3873e-10	1.9751e-10	2.5801e-10	2.6804e-10
19.0924	3.5377e-07	1.5861e-07	7.1045e-08	4.4583e-08	1.2288e-08	3.7132e-09	1.0414e-08	9.7931e-09	3.1955e-09	1.0843e-09	2.4147e-09	9.2435e-10	5.9552e-10	1.365e-09	1.3839e-09	6.7863e-10	1.2787e-09	1.2644e-09	3.7823e-10	4.6068e-10	5.2501e-10	6.9464e-10	2.8916e-10	6.4458e-10	3.6406e-10	1.7651e-10	4.1284e-10	5.7345e-10	3.0787e-10	2.7026e-10	2.2702e-10	2.102e-10	2.0942e-10	2.0132e-10	1.0291e-10	9.5799e-11	1.2876e-10	1.6629e-10	1.4012e-10	2.3873e-10	1.7073e-10	1.9042e-10	1.7798e-10
19.0927	3.5377e-07	1.12e-07	3.5407e-08	2.8308e-08	9.8231e-09	2.5984e-09	1.7808e-08	1.8417e-08	9.1728e-09	9.4934e-10	9.7784e-11	1.3801e-09	4.5635e-09	4.8194e-09	1.2097e-09	3.9591e-09	1.6909e-09	6.3101e-10	3.0904e-10	1.8588e-09	3.8951e-10	6.0732e-10	7.5284e-10	1.2917e-09	7.2773e-10	4.3864e-10	2.1498e-10	2.8905e-10	3.0787e-10	3.608e-10	1.4221e-10	1.8199e-10	6.2211e-11	1.7423e-10	1.238e-10	1.1753e-10	1.024e-10	2.557e-10	1.4012e-10	1.7892e-10	2.2623e-10	1.6046e-10	2.6804e-10
19.0929	1.7642e-07	6.5522e-08	7.3713e-09	2.5601e-08	1.2288e-08	1.1656e-08	7.9555e-09	1.2253e-08	6.7187e-09	4.8773e-09	6.4047e-09	5.4829e-09	8.2334e-09	2.112e-09	2.7664e-10	1.1286e-09	4.9965e-10	2.2035e-09	3.5621e-09	1.8588e-09	6.8069e-10	1.0512e-09	9.6855e-10	4.3025e-10	4.2045e-10	5.5209e-10	5.5124e-10	3.3385e-10	2.3741e-10	2.7026e-10	1.6828e-10	2.8062e-10	9.5424e-11	1.047e-10	8.3952e-11	9.5799e-11	1.5814e-10	1.3209e-10	1.4012e-10	1.5764e-10	1.9751e-10	2.5801e-10	3.383e-10
19.0932	2.6501e-07	1.2753e-07	5.9147e-08	1.749e-08	3.0884e-09	9.1942e-09	2.9908e-09	2.086e-09	6.7187e-09	6.1011e-09	2.8624e-09	5.4829e-09	1.0686e-08	3.682e-09	3.6776e-09	1.6924e-09	6.267e-10	8.1792e-10	2.201e-09	6.5553e-10	1.8451e-09	1.0512e-09	9.6855e-10	3.684e-10	4.809e-10	1.7651e-10	3.5738e-10	3.3385e-10	2.715e-10	2.3399e-10	3.0307e-10	1.8199e-10	1.3571e-10	2.3497e-10	1.0291e-10	1.4147e-10	1.9054e-10	3.07e-10	1.2351e-10	1.5764e-10	2.2623e-10	1.9042e-10	3.383e-10
19.0935	1.543e-07	2.514e-08	1.7664e-08	9.4014e-09	1.7226e-08	7.9646e-09	1.6334e-09	2.4386e-09	3.1955e-09	4.8773e-09	3.348e-09	4.8717e-09	7.0086e-09	2.112e-09	3.6776e-09	1.1286e-09	4.9965e-10	8.1792e-10	9.3995e-10	7.6581e-10	2.6394e-09	1.3148e-09	9.6855e-10	1.2917e-09	1.2758e-09	4.3864e-10	2.5845e-10	7.0135e-10	2.3741e-10	2.0034e-10	3.0307e-10	2.102e-10	9.5424e-11	1.7423e-10	1.4662e-10	1.4147e-10	1.024e-10	1.1646e-10	1.4012e-10	1.3771e-10	1.7073e-10	1.6046e-10	2.0596e-10
19.0938	2.2069e-07	2.0397e-08	9.0756e-09	1.2095e-08	6.3606e-09	6.736e-09	9.1841e-09	1.5949e-08	5.4935e-09	2.2802e-09	3.9585e-09	2.1295e-09	3.3434e-09	1.7182e-09	8.2332e-09	1.6924e-09	9.2394e-10	1.8636e-09	2.5409e-09	3.2178e-09	6.8069e-10	7.8782e-10	5.9815e-10	4.3025e-10	1.093e-09	4.3864e-10	7.0924e-10	3.8188e-10	1.4886e-10	3.608e-10	1.6828e-10	1.8199e-10	1.1468e-10	1.2592e-10	1.7137e-10	1.4147e-10	1.2876e-10	1.6629e-10	1.0795e-10	1.5764e-10	1.4591e-10	1.9042e-10	2.6804e-10
19.0941	2.2069e-07	5.779e-08	1.5251e-08	2.0192e-08	1.7226e-08	1.9655e-09	1.9346e-09	3.2262e-09	1.6574e-09	9.7805e-09	5.1809e-09	6.7064e-09	3.3434e-09	1.365e-09	8.9647e-10	3.3915e-09	3.1057e-09	1.8636e-09	2.5409e-09	3.5582e-09	2.1097e-09	1.0512e-09	7.5284e-10	4.969e-10	4.809e-10	4.3864e-10	2.1498e-10	2.8905e-10	5.1385e-10	2.3399e-10	1.9655e-10	2.4044e-10	1.8308e-10	1.491e-10	1.4662e-10	1.6764e-10	1.5814e-10	2.0444e-10	1.4012e-10	2.3873e-10	1.9751e-10	1.0824e-10	2.6804e-10
19.0943	4.4269e-07	9.6493e-08	2.9486e-08	1.4792e-08	1.2288e-08	1.0425e-08	3.3938e-09	2.8187e-09	3.6583e-09	7.3264e-09	1.5004e-08	1.0385e-08	5.1742e-09	4.8194e-09	4.2457e-09	5.5393e-10	4.8083e-09	3.9067e-09	1.183e-09	5.5382e-10	2.3744e-09	7.8782e-10	2.8916e-10	5.6834e-10	3.6406e-10	8.6862e-10	2.5845e-10	3.8188e-10	3.0787e-10	2.7026e-10	1.6828e-10	1.3167e-10	1.5851e-10	1.7423e-10	6.6919e-11	9.5799e-11	1.9054e-10	1.3209e-10	1.2351e-10	1.7892e-10	1.9751e-10	1.0824e-10	2.0596e-10
19.0946	3.9822e-07	9.6493e-08	2.3571e-08	2.5601e-08	3.4572e-08	2.1531e-08	2.6133e-09	2.4386e-09	3.6583e-09	8.5528e-09	4.5695e-09	1.3801e-09	2.2696e-09	3.1139e-09	1.9767e-09	6.7863e-10	1.9735e-09	1.8636e-09	1.183e-09	1.5198e-09	1.0526e-09	7.8782e-10	9.6855e-10	4.3025e-10	3.1172e-10	3.8681e-10	5.5124e-10	2.8905e-10	1.2392e-10	2.3399e-10	2.2702e-10	1.5582e-10	1.3571e-10	1.491e-10	1.9805e-10	9.5799e-11	1.5814e-10	1.3209e-10	6.7549e-11	1.7892e-10	1.4591e-10	1.9042e-10	2.6804e-10
19.0949	3.9822e-07	1.5861e-07	4.7267e-08	2.0192e-08	1.4756e-08	1.4121e-08	9.1841e-09	2.8187e-09	2.3639e-09	8.5528e-09	5.1809e-09	4.5826e-10	1.2976e-09	1.7182e-09	8.9647e-10	2.8245e-09	2.5393e-09	8.1792e-10	9.3995e-10	8.8466e-10	5.2501e-10	7.8782e-10	7.5284e-10	1.2917e-09	1.093e-09	2.5085e-10	5.5124e-10	1.0032e-10	1.4886e-10	2.3399e-10	2.2702e-10	1.8199e-10	1.5851e-10	1.491e-10	1.7137e-10	1.4147e-10	1.2876e-10	1.3209e-10	1.7648e-10	1.7892e-10	1.7073e-10	2.2293e-10	2.6804e-10
19.0952	6.209e-07	1.8974e-07	4.7267e-08	1.749e-08	6.3606e-09	2.5984e-09	5.5014e-09	1.5949e-08	4.2696e-09	7.3264e-09	4.5695e-09	7.9313e-09	1.0686e-08	1.7182e-09	3.6776e-09	1.4918e-09	1.4776e-09	1.8636e-09	5.3754e-10	4.6068e-10	1.0526e-09	1.0512e-09	5.2746e-10	2.1163e-10	7.2773e-10	3.3823e-10	4.723e-10	3.8188e-10	4.108e-10	2.0034e-10	1.9655e-10	2.8062e-10	7.7933e-11	1.491e-10	1.238e-10	1.4147e-10	1.5814e-10	1.3209e-10	1.4012e-10	1.5764e-10	2.6404e-10	1.9042e-10	2.6804e-10
19.0954	4.872e-07	1.12e-07	2.3571e-08	2.2895e-08	7.3614e-09	7.9646e-09	1.534e-08	1.3484e-08	2.7641e-09	6.1011e-09	5.1809e-09	7.9313e-09	7.0086e-09	3.1139e-09	2.5431e-09	4.5271e-09	2.5393e-09	7.2143e-10	1.522e-09	1.8588e-09	1.5807e-09	1.8429e-09	7.5284e-10	1.2917e-09	5.4542e-10	5.5209e-10	7.0924e-10	4.457e-10	2.715e-10	1.1504e-10	1.6828e-10	1.3167e-10	1.5851e-10	1.7423e-10	1.7137e-10	1.6764e-10	1.2876e-10	1.6629e-10	1.7648e-10	1.3771e-10	1.7073e-10	1.9042e-10	3.383e-10
19.0957	6.7625e-08	3.0379e-08	1.5251e-08	2.0192e-08	2.9608e-08	2.4006e-08	1.0414e-08	1.1023e-08	1.1631e-08	3.1609e-09	3.348e-09	4.2609e-09	7.0086e-09	2.112e-09	1.9767e-09	2.2581e-09	1.6909e-09	7.2143e-10	8.2887e-10	1.1812e-09	1.5807e-09	2.5866e-10	3.9942e-10	6.4458e-10	3.6406e-10	4.3864e-10	4.723e-10	3.3385e-10	2.0561e-10	1.693e-10	2.5968e-10	1.8199e-10	2.0942e-10	1.491e-10	1.238e-10	1.6764e-10	1.2876e-10	1.3209e-10	1.4012e-10	1.7892e-10	1.9751e-10	1.9042e-10	2.0596e-10
19.096	2.6501e-07	2.514e-08	2.8007e-09	9.4014e-09	2.1627e-09	1.1656e-08	7.9555e-09	4.8852e-09	6.7187e-09	1.543e-09	7.6299e-09	3.6506e-09	1.4704e-09	2.5464e-09	3.1101e-09	1.1286e-09	6.267e-10	1.2644e-09	1.183e-09	1.1812e-09	5.2501e-10	7.8782e-10	4.6122e-10	8.6005e-10	5.4542e-10	3.8681e-10	7.0924e-10	4.457e-10	2.3741e-10	3.0914e-10	3.0307e-10	2.8062e-10	2.4441e-10	1.7423e-10	1.7137e-10	1.4147e-10	1.024e-10	2.0444e-10	1.4012e-10	1.5764e-10	2.6404e-10	2.2293e-10	2.3598e-10
19.0963	1.1405e-07	6.5522e-08	5.3205e-08	3.3727e-08	1.7226e-08	9.1942e-09	3.3938e-09	7.3368e-09	2.7641e-09	2.2802e-09	2.0051e-09	4.2609e-09	5.7853e-09	4.2504e-09	1.3839e-09	1.6924e-09	1.9735e-09	4.6831e-10	9.3995e-10	1.0121e-09	1.3165e-09	4.5027e-10	4.6122e-10	3.684e-10	1.2758e-09	7.1027e-10	3.0592e-10	1.7401e-10	2.0561e-10	1.1504e-10	2.2702e-10	1.3167e-10	1.8308e-10	1.7423e-10	1.0291e-10	9.5799e-11	1.5814e-10	1.3209e-10	1.4012e-10	1.5764e-10	1.9751e-10	2.2293e-10	2.6804e-10
19.0966	1.6067e-06	8.1748e-07	4.0755e-07	1.814e-07	3.4572e-08	4.5667e-09	1.3578e-09	1.761e-09	1.4093e-08	6.1011e-09	1.6335e-09	6.7064e-09	8.2334e-09	2.5464e-09	5.9524e-09	1.6924e-09	1.9735e-09	1.5239e-09	7.2478e-10	2.1981e-09	8.5657e-10	1.5787e-09	7.5284e-10	5.6834e-10	4.809e-10	2.5085e-10	3.0592e-10	1.7401e-10	3.0787e-10	2.0034e-10	1.6828e-10	2.102e-10	1.5851e-10	1.2592e-10	1.7137e-10	5.9e-11	1.2876e-10	1.1646e-10	1.4012e-10	1.3771e-10	1.4591e-10	1.9042e-10	1.7798e-10
19.0968	2.2069e-07	2.0397e-08	2.3248e-09	3.565e-09	6.3606e-09	1.1814e-09	9.1841e-09	9.7931e-09	7.9452e-09	7.3264e-09	1.0084e-08	5.4829e-09	7.0086e-09	2.5464e-09	8.2332e-09	1.1286e-09	3.3603e-10	1.2644e-09	1.522e-09	3.001e-10	1.0526e-09	5.2586e-10	5.9815e-10	8.6005e-10	9.1026e-10	2.5085e-10	3.0592e-10	2.0913e-10	1.7609e-10	1.693e-10	2.2702e-10	1.8199e-10	1.3571e-10	1.2592e-10	6.6919e-11	1.1753e-10	1.024e-10	1.6629e-10	1.0795e-10	1.5764e-10	1.4591e-10	1.9042e-10	1.7798e-10
19.0971	9.7235e-08	5.779e-08	5.9147e-08	5.0019e-08	1.4756e-08	1.4121e-08	2.0278e-08	1.3484e-08	1.995e-09	3.655e-09	6.4047e-09	2.1295e-09	2.7341e-09	4.8194e-09	2.5431e-09	3.9591e-09	1.4776e-09	1.2644e-09	1.4339e-10	3.7611e-10	2.3744e-09	1.3148e-09	4.6122e-10	2.5909e-10	3.1172e-10	5.5209e-10	1.7552e-10	3.3385e-10	2.0561e-10	1.1504e-10	1.9655e-10	1.8199e-10	1.3571e-10	1.491e-10	1.0291e-10	1.9602e-10	1.9054e-10	1.6629e-10	1.7648e-10	1.3771e-10	1.9751e-10	2.5801e-10	2.3598e-10
19.0974	1.7642e-07	2.514e-08	2.3248e-09	1.749e-08	7.3614e-09	1.1656e-08	1.7808e-08	8.5645e-09	7.9452e-09	1.2239e-08	5.1809e-09	1.0662e-09	8.4395e-10	1.7182e-09	3.6776e-09	1.4918e-09	1.9735e-09	8.1792e-10	1.183e-09	1.5198e-09	3.2933e-10	5.2586e-10	1.1845e-09	4.3025e-10	7.2773e-10	2.5085e-10	3.0592e-10	1.7401e-10	2.0561e-10	2.7026e-10	1.9655e-10	7.1427e-11	1.5851e-10	2.6866e-10	1.238e-10	1.1753e-10	1.024e-10	1.3209e-10	1.7648e-10	1.7892e-10	1.9751e-10	2.2293e-10	2.3598e-10
19.0977	9.7235e-08	4.2343e-08	4.7267e-08	3.9152e-08	2.7128e-08	1.1656e-08	5.5014e-09	1.761e-09	4.2696e-09	1.1009e-08	6.4047e-09	1.5403e-10	8.4395e-10	1.365e-09	1.3839e-09	1.3039e-09	1.9735e-09	1.5239e-09	9.3995e-10	1.0121e-09	6.0033e-10	5.2586e-10	4.6122e-10	2.5909e-10	2.6345e-10	2.9291e-10	1.0858e-10	4.457e-10	2.3741e-10	2.7026e-10	1.6828e-10	1.3167e-10	1.3571e-10	1.2592e-10	2.3115e-10	9.5799e-11	1.5814e-10	1.6629e-10	2.2705e-10	1.7892e-10	1.7073e-10	2.2293e-10	2.6804e-10
19.0979	9.7235e-08	2.514e-08	2.0617e-08	2.2895e-08	7.3614e-09	1.1656e-08	7.9555e-09	2.8187e-09	1.9025e-08	1.1009e-08	1.3773e-08	5.4829e-09	4.8751e-10	1.2036e-09	6.3009e-10	1.6924e-09	6.267e-10	5.4663e-10	7.2478e-10	1.5198e-09	6.8069e-10	1.0512e-09	3.9942e-10	4.3025e-10	5.4542e-10	5.5209e-10	5.5124e-10	4.457e-10	5.1385e-10	2.0034e-10	1.6828e-10	1.0956e-10	1.8308e-10	2.6866e-10	1.238e-10	1.4147e-10	1.9054e-10	2.0444e-10	1.7648e-10	2.3873e-10	1.7073e-10	1.9042e-10	3.383e-10
19.0982	8.176e-08	1.6149e-08	4.1334e-08	6.6353e-08	3.4572e-08	7.9646e-09	5.5014e-09	7.3368e-09	9.1728e-09	8.5528e-09	7.6299e-09	4.2609e-09	5.1742e-09	5.3887e-09	5.9524e-09	1.6924e-09	1.6909e-09	1.029e-09	3.7823e-10	1.8588e-09	2.3744e-09	2.0652e-10	9.6855e-10	6.4458e-10	5.4542e-10	3.3823e-10	2.1498e-10	7.0135e-10	2.3741e-10	3.0914e-10	1.9655e-10	1.8199e-10	1.3571e-10	1.047e-10	1.7137e-10	1.4147e-10	1.024e-10	1.6629e-10	1.4012e-10	1.7892e-10	1.7073e-10	1.6046e-10	2.6804e-10
19.0985	2.6501e-07	4.2343e-08	1.3016e-08	2.9578e-09	3.7968e-09	1.1656e-08	5.5014e-09	6.1104e-09	6.7187e-09	6.1011e-09	4.5695e-09	4.8717e-09	8.2334e-09	1.0524e-09	1.5698e-09	2.2581e-09	1.6819e-10	1.5239e-09	6.2767e-10	1.0121e-09	1.5845e-10	1.3148e-09	9.6855e-10	4.3025e-10	4.809e-10	3.3823e-10	4.723e-10	1.1344e-10	3.0787e-10	1.4086e-10	3.0307e-10	3.6106e-10	1.3571e-10	1.2592e-10	1.9805e-10	2.6754e-10	1.5814e-10	2.0444e-10	1.7648e-10	2.3873e-10	2.2623e-10	1.9042e-10	4.1672e-10
19.0988	1.7642e-07	3.6113e-08	1.0957e-08	2.8308e-08	1.4756e-08	9.6419e-10	3.3938e-09	4.8852e-09	1.6574e-09	6.1011e-09	1.1475e-09	2.5648e-09	1.4704e-09	3.682e-09	1.9767e-09	6.7863e-10	9.2394e-10	8.1792e-10	5.3754e-10	2.1981e-09	8.5657e-10	4.5027e-10	9.6855e-10	8.6005e-10	9.1026e-10	7.1027e-10	3.5738e-10	3.8188e-10	4.108e-10	2.0034e-10	3.8995e-10	1.5582e-10	1.1468e-10	2.3497e-10	1.9805e-10	1.4147e-10	1.2876e-10	1.3209e-10	1.2351e-10	1.3771e-10	1.7073e-10	2.2293e-10	2.3598e-10
19.0991	2.6501e-07	8.0999e-08	2.9486e-08	2.8308e-08	2.2173e-08	9.1942e-09	7.9555e-09	9.7931e-09	1.995e-09	7.3264e-09	7.6299e-09	3.6506e-09	1.4704e-09	1.7182e-09	5.9524e-09	3.3915e-09	1.2787e-09	1.029e-09	1.183e-09	1.0121e-09	1.3165e-09	1.0512e-09	5.2746e-10	4.3025e-10	3.6406e-10	4.3864e-10	3.0592e-10	2.4748e-10	4.108e-10	2.3399e-10	1.6828e-10	1.8199e-10	1.3571e-10	2.0132e-10	1.0291e-10	1.4147e-10	1.024e-10	1.6629e-10	1.4012e-10	1.5764e-10	1.9751e-10	2.5801e-10	2.3598e-10
19.0993	1.7642e-07	6.5522e-08	2.3571e-08	5.7265e-09	1.2288e-08	1.4121e-08	1.534e-08	1.2253e-08	2.3639e-09	8.5528e-09	8.8564e-09	3.6506e-09	4.8751e-10	1.0524e-09	2.5431e-09	5.5393e-10	1.9735e-09	3.2247e-09	9.3995e-10	4.6068e-10	6.8069e-10	5.2586e-10	9.6855e-10	3.684e-10	7.2773e-10	3.8681e-10	2.5845e-10	2.4748e-10	1.2392e-10	2.3399e-10	1.9655e-10	1.3167e-10	1.8308e-10	2.3497e-10	1.4662e-10	1.4147e-10	1.2876e-10	1.3209e-10	1.4012e-10	1.7892e-10	1.7073e-10	2.2293e-10	2.6804e-10
19.0996	2.6501e-07	6.5522e-08	1.3016e-08	2.8308e-08	2.7128e-08	1.1656e-08	6.7279e-09	1.3484e-08	2.3639e-09	2.2802e-09	1.0046e-09	6.7107e-10	3.9532e-09	3.682e-09	1.5698e-09	6.7863e-10	7.6813e-10	7.2143e-10	1.8613e-09	3.7611e-10	8.5657e-10	1.3148e-09	5.9815e-10	4.3025e-10	3.1172e-10	2.9291e-10	8.6743e-10	2.4748e-10	2.0561e-10	3.608e-10	1.9655e-10	2.8062e-10	1.3571e-10	1.7423e-10	1.238e-10	1.4147e-10	1.024e-10	2.0444e-10	1.7648e-10	1.7892e-10	2.2623e-10	1.9042e-10	2.6804e-10
19.0999	6.7625e-08	2.0397e-08	2.0617e-08	3.3727e-08	2.4649e-08	1.1656e-08	4.2762e-09	7.3368e-09	1.0401e-08	1.543e-09	1.0046e-09	1.7346e-09	3.3434e-09	1.7182e-09	3.6776e-09	4.5271e-09	3.1057e-09	1.8636e-09	9.3995e-10	5.5382e-10	3.2933e-10	4.5027e-10	5.2746e-10	2.1163e-10	5.4542e-10	3.3823e-10	3.5738e-10	2.0913e-10	1.7609e-10	2.3399e-10	3.8995e-10	1.5582e-10	1.1468e-10	1.2592e-10	1.238e-10	1.6764e-10	1.2876e-10	1.6629e-10	1.4012e-10	1.1912e-10	1.7073e-10	1.9042e-10	2.3598e-10
19.1002	5.4831e-08	2.0397e-08	4.4939e-09	1.749e-08	2.9608e-08	2.1531e-08	7.9555e-09	6.1104e-09	1.9025e-08	2.705e-08	7.6299e-09	4.8717e-09	3.3434e-09	2.5464e-09	1.9767e-09	1.6924e-09	1.9735e-09	1.8636e-09	1.8613e-09	2.5377e-09	6.8069e-10	1.5787e-09	7.5284e-10	4.969e-10	3.1172e-10	2.9291e-10	4.1284e-10	3.3385e-10	2.715e-10	3.608e-10	1.6828e-10	2.102e-10	1.5851e-10	1.2592e-10	1.4662e-10	1.9602e-10	1.9054e-10	1.6629e-10	1.4012e-10	1.7892e-10	2.2623e-10	1.3307e-10	3.383e-10
19.1004	1.7642e-07	3.0379e-08	5.844e-09	9.4014e-09	6.3606e-09	1.9059e-08	7.9555e-09	3.6613e-09	6.7187e-09	8.5528e-09	5.1809e-09	2.5648e-09	3.9532e-09	2.112e-09	1.3839e-09	1.1286e-09	1.0941e-09	6.3101e-10	2.201e-09	1.4759e-10	6.0033e-10	1.5787e-09	7.5284e-10	1.5078e-09	5.4542e-10	3.3823e-10	7.0924e-10	1.7401e-10	5.1385e-10	1.693e-10	1.6828e-10	1.3167e-10	9.5424e-11	1.047e-10	1.7137e-10	1.6764e-10	1.024e-10	2.0444e-10	1.4012e-10	1.7892e-10	1.4591e-10	1.9042e-10	1.5204e-10
19.1007	9.7235e-08	8.0999e-08	4.7267e-08	7.4507e-09	1.7226e-08	1.9059e-08	9.1841e-09	2.8187e-09	1.995e-09	9.7805e-09	1.2542e-08	5.4829e-09	3.9532e-09	2.5464e-09	4.2457e-09	2.8245e-09	3.1057e-09	1.2644e-09	1.8613e-09	8.8466e-10	8.5657e-10	2.5866e-10	3.9942e-10	4.3025e-10	9.1026e-10	3.3823e-10	4.723e-10	2.8905e-10	1.4886e-10	1.693e-10	3.8995e-10	1.5582e-10	3.1447e-10	1.7423e-10	1.4662e-10	1.9602e-10	1.5814e-10	3.07e-10	2.2705e-10	1.7892e-10	1.4591e-10	2.5801e-10	2.6804e-10
19.101	1.7642e-07	5.779e-08	2.9486e-08	1.4792e-08	2.2173e-08	2.1531e-08	1.6334e-09	4.8852e-09	1.1631e-08	6.1011e-09	4.5695e-09	7.9313e-09	2.2696e-09	6.5961e-10	1.5698e-09	1.3039e-09	3.1057e-09	2.5436e-09	9.3995e-10	4.6068e-10	1.0526e-09	6.9464e-10	7.5284e-10	5.6834e-10	1.093e-09	5.5209e-10	5.5124e-10	3.8188e-10	2.3741e-10	1.4086e-10	2.5968e-10	2.102e-10	1.5851e-10	1.7423e-10	1.7137e-10	1.1753e-10	1.5814e-10	1.3209e-10	1.4012e-10	1.7892e-10	1.9751e-10	3.0973e-10	2.6804e-10
19.1013	5.4831e-08	7.6968e-09	9.0756e-09	2.4073e-09	2.453e-09	4.5667e-09	2.9908e-09	2.8187e-09	4.2696e-09	4.2659e-09	3.348e-09	1.7346e-09	3.9532e-09	5.3887e-09	1.5698e-09	1.6924e-09	4.8083e-09	4.6831e-10	8.2887e-10	1.0121e-09	1.5807e-09	6.0732e-10	7.5284e-10	8.6005e-10	7.2773e-10	3.8681e-10	2.5845e-10	3.8188e-10	2.0561e-10	3.0914e-10	3.8995e-10	1.8199e-10	1.8308e-10	2.3497e-10	1.238e-10	1.6764e-10	2.7551e-10	1.3209e-10	1.7648e-10	1.3771e-10	1.7073e-10	1.9042e-10	2.3598e-10
19.1016	4.3377e-08	2.514e-08	4.1334e-08	3.3727e-08	1.4756e-08	2.948e-09	3.6127e-10	3.6613e-09	1.0401e-08	4.2659e-09	1.2542e-08	9.1574e-09	1.4704e-09	4.2504e-09	1.5698e-09	2.2581e-09	7.6813e-10	2.8841e-09	1.183e-09	1.8588e-09	6.8069e-10	1.5787e-09	3.9942e-10	3.1135e-10	5.4542e-10	5.5209e-10	7.0924e-10	2.0913e-10	1.7609e-10	1.1504e-10	3.0307e-10	1.3167e-10	1.3571e-10	2.6866e-10	1.238e-10	9.5799e-11	1.2876e-10	1.6629e-10	1.7648e-10	1.7892e-10	1.7073e-10	1.6046e-10	2.6804e-10
19.1018	5.4831e-08	8.0999e-08	2.3571e-08	6.5602e-09	2.2173e-08	1.0425e-08	6.7279e-09	8.5645e-09	6.7187e-09	2.2802e-09	3.9585e-09	3.0407e-09	7.1434e-10	1.7182e-09	4.2457e-09	2.8245e-09	3.6727e-09	1.5239e-09	5.3754e-10	1.5198e-09	1.0526e-09	1.0512e-09	1.4006e-09	8.6005e-10	2.1923e-10	2.9291e-10	3.5738e-10	2.0913e-10	2.3741e-10	2.0034e-10	2.5968e-10	8.9478e-11	2.4441e-10	2.0132e-10	1.4662e-10	1.6764e-10	1.2876e-10	1.6629e-10	9.3436e-11	1.3771e-10	1.7073e-10	1.3307e-10	2.3598e-10
19.1021	3.5377e-07	6.5522e-08	4.1334e-08	2.5601e-08	2.4649e-08	1.1656e-08	4.2762e-09	6.1104e-09	1.1631e-08	1.2239e-08	1.1313e-08	7.9313e-09	8.2334e-09	2.5464e-09	1.2097e-09	1.6924e-09	1.9735e-09	3.9067e-09	2.881e-09	1.5198e-09	6.0033e-10	1.3148e-09	3.9942e-10	2.1163e-10	3.6406e-10	2.5085e-10	2.5845e-10	1.0032e-10	2.0561e-10	1.693e-10	2.5968e-10	2.102e-10	1.3571e-10	1.491e-10	1.238e-10	9.5799e-11	1.2876e-10	2.557e-10	1.2351e-10	2.3873e-10	1.9751e-10	1.9042e-10	2.6804e-10
19.1024	4.872e-07	1.2753e-07	2.9486e-08	2.2895e-08	2.9608e-08	1.6588e-08	7.9555e-09	4.8852e-09	1.0401e-08	6.1011e-09	5.1809e-09	4.2609e-09	2.7341e-09	1.365e-09	1.3839e-09	6.7863e-10	1.9735e-09	1.029e-09	9.3995e-10	3.001e-10	1.0526e-09	1.3148e-09	3.9942e-10	3.684e-10	2.6345e-10	1.7651e-10	3.0592e-10	3.8188e-10	1.7609e-10	1.693e-10	3.0307e-10	1.5582e-10	1.8308e-10	2.6866e-10	1.4662e-10	1.1753e-10	9.0351e-11	1.6629e-10	1.4012e-10	1.5764e-10	2.6404e-10	1.9042e-10	2.6804e-10
19.1027	1.3221e-07	3.0379e-08	3.5407e-08	2.0192e-08	1.1844e-09	1.4121e-08	1.534e-08	7.3368e-09	9.1728e-09	4.2659e-09	6.4047e-09	5.4829e-09	5.7853e-09	4.8194e-09	3.6776e-09	1.6924e-09	1.2787e-09	1.029e-09	6.2767e-10	1.8588e-09	6.0033e-10	1.5787e-09	1.1845e-09	3.684e-10	5.4542e-10	3.8681e-10	1.7552e-10	2.8905e-10	2.0561e-10	1.1504e-10	3.0307e-10	1.5582e-10	1.3571e-10	1.491e-10	1.4662e-10	7.629e-11	9.0351e-11	1.6629e-10	1.7648e-10	1.5764e-10	2.2623e-10	1.9042e-10	2.6804e-10
19.1029	6.7625e-08	3.6113e-08	2.0617e-08	1.2095e-08	9.8231e-09	2.948e-09	6.7279e-09	3.2262e-09	1.076e-09	8.5528e-09	1.2542e-08	7.9313e-09	1.4704e-09	2.7796e-10	1.5698e-09	5.0956e-09	1.9735e-09	2.2035e-09	8.2887e-10	6.5553e-10	8.5657e-10	7.8782e-10	5.2746e-10	3.684e-10	7.2773e-10	7.1027e-10	4.1284e-10	3.3385e-10	2.715e-10	2.0034e-10	2.2702e-10	1.8199e-10	1.3571e-10	2.0132e-10	1.0291e-10	1.1753e-10	1.2876e-10	1.1646e-10	9.3436e-11	1.7892e-10	1.7073e-10	2.2293e-10	3.383e-10
19.1032	2.6501e-07	9.6493e-08	4.1334e-08	1.2095e-08	4.5783e-09	5.5083e-09	2.9908e-09	7.3368e-09	7.9452e-09	3.655e-09	5.2772e-10	5.5961e-10	7.0086e-09	3.1139e-09	1.9767e-09	6.2338e-09	7.6813e-10	1.5239e-09	6.2767e-10	7.6581e-10	1.0526e-09	3.8054e-10	5.9815e-10	4.969e-10	5.4542e-10	5.5209e-10	3.0592e-10	4.457e-10	5.1385e-10	1.4086e-10	1.9655e-10	1.8199e-10	1.5851e-10	1.2592e-10	8.3952e-11	1.1753e-10	1.2876e-10	1.3209e-10	1.4012e-10	1.5764e-10	2.2623e-10	1.6046e-10	4.1672e-10
19.1035	9.7235e-08	1.6149e-08	4.4939e-09	4.2289e-09	3.0884e-09	2.948e-09	1.1644e-08	9.7931e-09	7.9452e-09	8.5528e-09	2.0051e-09	1.7346e-09	1.4704e-09	2.112e-09	3.6776e-09	1.6924e-09	2.5393e-09	1.2644e-09	1.522e-09	1.8588e-09	1.3165e-09	5.2586e-10	5.9815e-10	5.6834e-10	5.4542e-10	2.9291e-10	3.5738e-10	5.7345e-10	2.715e-10	3.608e-10	3.0307e-10	3.6106e-10	7.7933e-11	1.047e-10	1.238e-10	9.5799e-11	1.9054e-10	1.6629e-10	1.7648e-10	2.3873e-10	1.9751e-10	1.9042e-10	2.0596e-10
19.1038	3.0937e-07	8.0999e-08	4.1334e-08	2.2895e-08	1.4756e-08	1.6588e-08	7.9555e-09	9.5096e-10	2.3639e-09	1.8937e-09	3.9585e-09	2.5648e-09	2.7341e-09	1.365e-09	1.2097e-09	5.6645e-09	3.1057e-09	2.6966e-10	1.183e-09	2.8776e-09	6.0033e-10	6.0732e-10	4.6122e-10	5.6834e-10	7.2773e-10	3.8681e-10	4.723e-10	2.8905e-10	2.3741e-10	2.0034e-10	2.5968e-10	2.4044e-10	2.4441e-10	1.7423e-10	1.238e-10	1.6764e-10	1.5814e-10	2.0444e-10	2.2705e-10	1.5764e-10	1.4591e-10	2.2293e-10	1.7798e-10
19.1041	2.6501e-07	5.779e-08	1.7664e-08	9.4014e-09	1.2288e-08	3.6405e-08	1.7808e-08	1.5949e-08	1.0401e-08	4.8773e-09	5.1809e-09	1.2181e-09	2.2696e-09	1.365e-09	1.3839e-09	6.2338e-09	1.2787e-09	1.029e-09	1.522e-09	1.5198e-09	1.3165e-09	6.0732e-10	7.5284e-10	1.0758e-09	2.6345e-10	4.3864e-10	2.1498e-10	2.8905e-10	4.108e-10	2.0034e-10	3.8995e-10	2.8062e-10	1.8308e-10	2.6866e-10	1.4662e-10	3.7498e-10	1.2876e-10	2.0444e-10	2.7766e-10	1.3771e-10	2.6404e-10	2.2293e-10	2.6804e-10
19.1043	3.0937e-07	1.12e-07	9.0756e-09	7.4507e-09	5.4329e-09	5.5083e-09	3.3938e-09	6.1104e-09	5.4935e-09	9.7805e-09	5.1809e-09	3.0407e-09	1.4704e-09	2.5464e-09	4.1055e-10	1.4918e-09	1.4776e-09	3.9067e-09	1.522e-09	1.5198e-09	1.0526e-09	1.1983e-10	9.6855e-10	2.5909e-10	5.4542e-10	3.8681e-10	3.0592e-10	2.8905e-10	2.3741e-10	2.3399e-10	9.6637e-11	1.5582e-10	1.3571e-10	1.7423e-10	1.238e-10	7.629e-11	1.2876e-10	1.6629e-10	1.7648e-10	1.5764e-10	1.9751e-10	2.2293e-10	2.0596e-10
19.1046	1.543e-07	1.2397e-08	1.5251e-08	1.4792e-08	9.8231e-09	1.9655e-09	7.9555e-09	2.086e-09	6.7187e-09	3.1609e-09	5.1809e-09	5.4829e-09	1.4704e-09	2.112e-09	1.2097e-09	1.1286e-09	7.6813e-10	1.029e-09	5.3754e-10	8.8466e-10	1.0526e-09	7.8782e-10	7.5284e-10	3.684e-10	4.2045e-10	5.5209e-10	5.5124e-10	1.0032e-10	3.0787e-10	2.0034e-10	2.2702e-10	1.0956e-10	1.5851e-10	1.491e-10	1.238e-10	1.1753e-10	1.5814e-10	2.557e-10	1.4012e-10	1.7892e-10	1.4591e-10	1.6046e-10	3.383e-10
19.1049	9.7235e-08	6.5522e-08	2.0617e-08	2.8308e-08	2.7128e-08	1.4121e-08	7.9555e-09	6.1104e-09	3.6583e-09	2.2802e-09	6.4047e-09	7.9313e-09	4.5635e-09	3.1139e-09	3.6776e-09	3.3915e-09	5.9457e-09	2.2035e-09	9.3995e-10	1.0121e-09	1.3165e-09	7.8782e-10	2.4069e-10	2.5909e-10	4.809e-10	7.1027e-10	3.5738e-10	7.0135e-10	3.0787e-10	3.608e-10	1.9655e-10	2.8062e-10	1.1468e-10	2.3497e-10	1.7137e-10	9.5799e-11	1.5814e-10	1.6629e-10	2.2705e-10	2.3873e-10	2.6404e-10	1.9042e-10	3.383e-10
19.1052	1.3221e-07	3.0379e-08	2.3571e-08	1.749e-08	8.5918e-09	4.5667e-09	5.5014e-09	1.1023e-08	5.4935e-09	2.2802e-09	2.4147e-09	2.5648e-09	1.1356e-09	1.365e-09	6.3009e-10	2.8245e-09	4.9965e-10	1.8636e-09	1.8613e-09	1.0121e-09	8.5657e-10	3.8054e-10	1.9666e-10	1.0758e-09	3.1172e-10	7.1027e-10	3.5738e-10	4.457e-10	2.3741e-10	2.0034e-10	3.0307e-10	1.8199e-10	1.3571e-10	1.7423e-10	1.7137e-10	1.6764e-10	1.2876e-10	1.3209e-10	1.4012e-10	2.3873e-10	1.7073e-10	1.9042e-10	2.0596e-10
19.1054	5.4831e-08	8.0999e-08	9.4883e-08	5.0019e-08	2.4649e-08	1.6588e-08	1.1644e-08	6.1104e-09	7.9452e-09	4.2659e-09	1.3e-09	7.9266e-10	3.3434e-09	4.8194e-09	4.8141e-09	8.1596e-10	2.8868e-10	1.029e-09	1.183e-09	2.1981e-09	6.8069e-10	3.8054e-10	9.6855e-10	1.0758e-09	3.6406e-10	5.5209e-10	3.0592e-10	2.4748e-10	2.3741e-10	3.608e-10	2.5968e-10	2.4044e-10	2.4441e-10	1.047e-10	1.7137e-10	1.9602e-10	1.024e-10	3.07e-10	1.2351e-10	1.7892e-10	1.7073e-10	1.9042e-10	2.3598e-10
19.1057	2.6501e-07	8.0999e-08	9.0756e-09	7.4507e-09	4.5783e-09	2.948e-09	7.9555e-09	1.5949e-08	6.7187e-09	1.2239e-08	1.0084e-08	7.9313e-09	3.4574e-10	2.112e-09	1.5698e-09	5.0956e-09	1.0941e-09	3.9604e-10	1.183e-09	2.5377e-09	1.3165e-09	1.0512e-09	2.8916e-10	1.2917e-09	4.809e-10	3.3823e-10	2.1498e-10	2.4748e-10	2.3741e-10	2.3399e-10	1.6828e-10	1.5582e-10	1.5851e-10	1.491e-10	1.7137e-10	1.1753e-10	9.0351e-11	1.6629e-10	1.0795e-10	1.7892e-10	2.2623e-10	1.9042e-10	2.0596e-10
19.106	6.7625e-08	5.779e-08	2.3571e-08	1.4792e-08	8.5918e-09	4.5667e-09	1.9346e-09	1.4635e-09	2.7641e-09	4.8773e-09	3.348e-09	3.6506e-09	2.7341e-09	7.6694e-09	3.1101e-09	1.4918e-09	1.4776e-09	2.2035e-09	3.7823e-10	1.1812e-09	1.0526e-09	6.0732e-10	5.9815e-10	6.4458e-10	5.4542e-10	2.1205e-10	7.0924e-10	3.3385e-10	3.0787e-10	2.7026e-10	1.9655e-10	3.6106e-10	1.8308e-10	1.491e-10	1.7137e-10	9.5799e-11	1.2876e-10	1.3209e-10	1.4012e-10	1.7892e-10	2.6404e-10	1.9042e-10	2.3598e-10
19.1063	3.0937e-07	1.2397e-08	1.3016e-08	3.3727e-08	1.7226e-08	1.0425e-08	7.9555e-09	2.086e-09	4.2696e-09	9.7805e-09	8.8564e-09	1.1613e-08	7.0086e-09	7.8039e-10	1.3839e-09	8.1596e-10	1.9735e-09	7.2143e-10	8.2887e-10	4.6068e-10	8.5657e-10	1.3148e-09	2.8916e-10	2.5909e-10	5.4542e-10	5.5209e-10	4.723e-10	2.8905e-10	1.7609e-10	1.4086e-10	2.2702e-10	2.8062e-10	2.0942e-10	1.491e-10	1.0291e-10	9.5799e-11	1.2876e-10	2.0444e-10	1.4012e-10	1.7892e-10	1.7073e-10	1.9042e-10	2.0596e-10
19.1066	8.176e-08	2.514e-08	3.8852e-09	2.5601e-08	3.4572e-08	1.0425e-08	1.1644e-08	3.6613e-09	9.1728e-09	1.3469e-08	3.348e-09	7.9266e-10	8.4395e-10	1.365e-09	3.6776e-09	2.9753e-10	6.267e-10	2.2035e-09	2.5409e-09	2.8776e-09	1.3165e-09	7.8782e-10	7.5284e-10	3.684e-10	7.2773e-10	8.6862e-10	4.723e-10	2.8905e-10	1.2392e-10	2.0034e-10	3.0307e-10	2.102e-10	9.5424e-11	1.491e-10	1.7137e-10	1.1753e-10	1.2876e-10	2.0444e-10	1.4012e-10	1.7892e-10	1.9751e-10	2.5801e-10	2.6804e-10
19.1068	9.7235e-08	4.2343e-08	1.5251e-08	7.4507e-09	7.3614e-09	2.1531e-08	7.9555e-09	3.6613e-09	2.7641e-09	1.2239e-08	1.5004e-08	4.2609e-09	2.7341e-09	1.7182e-09	1.2097e-09	2.2581e-09	1.0941e-09	1.2644e-09	2.201e-09	8.8466e-10	1.3165e-09	7.8782e-10	7.5284e-10	5.6834e-10	3.6406e-10	3.3823e-10	3.0592e-10	1.1344e-10	2.715e-10	2.3399e-10	1.9655e-10	1.8199e-10	1.8308e-10	1.7423e-10	1.9805e-10	1.1753e-10	1.5814e-10	2.557e-10	1.7648e-10	1.7892e-10	1.9751e-10	2.2293e-10	2.3598e-10
19.1071	9.7235e-08	7.6968e-09	1.7664e-08	9.4014e-09	2.7128e-08	9.1942e-09	6.7279e-09	3.6613e-09	4.2696e-09	4.8773e-09	1.5004e-08	1.7767e-08	8.2334e-09	2.112e-09	5.3831e-09	2.2581e-09	6.267e-10	3.2247e-09	3.7823e-10	7.6581e-10	1.0526e-09	6.9464e-10	4.6122e-10	4.3025e-10	3.6406e-10	5.5209e-10	5.5124e-10	3.3385e-10	2.3741e-10	3.608e-10	2.2702e-10	2.102e-10	9.5424e-11	1.2592e-10	1.238e-10	1.1753e-10	1.9054e-10	1.3209e-10	1.7648e-10	1.7892e-10	1.4591e-10	1.9042e-10	2.6804e-10
19.1074	3.0937e-07	1.12e-07	5.3205e-08	4.4583e-08	2.9608e-08	3.7132e-09	1.0414e-08	1.3484e-08	3.1955e-09	9.7805e-09	1.7469e-08	3.0407e-09	2.7341e-09	2.112e-09	2.5431e-09	2.2581e-09	3.6727e-09	1.8636e-09	1.522e-09	2.5377e-09	6.8069e-10	7.8782e-10	7.5284e-10	4.969e-10	9.1026e-10	5.5209e-10	4.1284e-10	3.8188e-10	3.0787e-10	2.3399e-10	2.2702e-10	2.102e-10	1.1468e-10	2.0132e-10	2.3115e-10	1.4147e-10	1.024e-10	1.6629e-10	1.4012e-10	2.3873e-10	1.9751e-10	2.5801e-10	2.0596e-10
19.1077	4.872e-07	5.0064e-08	1.5251e-08	1.749e-08	3.4572e-08	1.4121e-08	1.2875e-08	1.1023e-08	5.4935e-09	6.1011e-09	1.0084e-08	3.0407e-09	3.9532e-09	1.7182e-09	4.1055e-10	6.2338e-09	1.2787e-09	7.2143e-10	2.881e-09	4.6068e-10	3.8951e-10	1.0512e-09	4.6122e-10	5.6834e-10	4.2045e-10	1.4422e-10	2.1498e-10	2.8905e-10	2.3741e-10	2.7026e-10	2.2702e-10	1.8199e-10	1.8308e-10	2.0132e-10	2.3115e-10	1.6764e-10	1.024e-10	2.0444e-10	1.2351e-10	1.7892e-10	2.2623e-10	2.2293e-10	2.3598e-10
19.1079	1.3221e-07	8.0999e-08	2.3571e-08	2.0192e-08	1.4756e-08	1.1656e-08	1.1644e-08	3.6613e-09	5.4935e-09	4.2659e-09	3.9585e-09	4.2609e-09	1.8484e-09	2.112e-09	4.8141e-09	3.3915e-09	2.5393e-09	8.1792e-10	1.8613e-09	2.1981e-09	1.5807e-09	5.2586e-10	4.6122e-10	5.6834e-10	5.4542e-10	4.3864e-10	2.5845e-10	1.7401e-10	2.715e-10	2.7026e-10	2.2702e-10	2.102e-10	1.1468e-10	1.047e-10	1.4662e-10	1.6764e-10	1.2876e-10	3.07e-10	1.0795e-10	1.7892e-10	1.4591e-10	1.6046e-10	2.0596e-10
19.1082	1.7642e-07	4.2343e-08	2.3571e-08	1.4792e-08	5.4329e-09	4.5667e-09	2.6133e-09	1.1935e-09	3.6583e-09	1.2239e-08	3.9585e-09	1.2181e-09	5.7853e-09	4.2504e-09	7.5742e-10	6.7863e-10	3.1057e-09	6.3101e-10	9.3995e-10	1.8588e-09	1.0526e-09	1.0512e-09	5.2746e-10	6.4458e-10	7.2773e-10	4.3864e-10	2.1498e-10	2.0913e-10	3.0787e-10	3.0914e-10	2.5968e-10	1.8199e-10	1.1468e-10	1.2592e-10	1.0291e-10	9.5799e-11	1.5814e-10	2.0444e-10	1.2351e-10	1.3771e-10	1.9751e-10	1.9042e-10	2.3598e-10
19.1085	1.3221e-07	1.0706e-08	9.0756e-09	2.8308e-08	2.7128e-08	1.0425e-08	3.3938e-09	2.086e-09	7.9452e-09	6.1011e-09	2.4147e-09	1.3801e-09	3.3434e-09	1.2036e-09	6.3009e-10	1.1286e-09	1.9735e-09	2.2035e-09	1.183e-09	1.8588e-09	8.5657e-10	7.8782e-10	9.6855e-10	4.969e-10	1.7908e-10	1.0271e-09	4.723e-10	2.4748e-10	1.2392e-10	1.4086e-10	3.0307e-10	1.5582e-10	1.8308e-10	2.0132e-10	1.238e-10	1.6764e-10	1.2876e-10	2.557e-10	1.2351e-10	1.7892e-10	1.4591e-10	1.6046e-10	2.3598e-10
19.1088	3.9822e-07	5.0064e-08	7.3713e-09	2.5601e-08	2.7128e-08	6.736e-09	1.1075e-09	4.8852e-09	6.7187e-09	8.5528e-09	1.1313e-08	3.0407e-09	5.1742e-09	5.3887e-09	6.3009e-10	1.6924e-09	2.5393e-09	1.5239e-09	5.3754e-10	2.1981e-09	3.2933e-10	7.8782e-10	9.6855e-10	5.6834e-10	4.2045e-10	3.3823e-10	7.0924e-10	2.4748e-10	2.0561e-10	2.0034e-10	1.6828e-10	2.4044e-10	1.8308e-10	1.7423e-10	2.3115e-10	1.4147e-10	1.2876e-10	1.6629e-10	1.4012e-10	1.3771e-10	1.9751e-10	1.9042e-10	2.6804e-10
19.1091	4.3377e-08	1.6149e-08	7.3713e-09	1.749e-08	7.3614e-09	2.948e-09	1.1644e-08	2.336e-08	1.9025e-08	8.5528e-09	1.9937e-08	2.0234e-08	5.1742e-09	1.2036e-09	3.6776e-09	3.3915e-09	3.1057e-09	1.029e-09	1.522e-09	1.5198e-09	6.0033e-10	4.5027e-10	9.6855e-10	8.6005e-10	2.1923e-10	1.4422e-10	3.0592e-10	2.4748e-10	2.715e-10	2.7026e-10	1.6828e-10	1.3167e-10	2.0942e-10	1.2592e-10	6.6919e-11	7.629e-11	1.9054e-10	1.3209e-10	1.0795e-10	2.3873e-10	1.9751e-10	1.6046e-10	2.6804e-10
19.1093	5.4831e-08	4.2343e-08	2.9486e-08	5.7265e-09	3.7968e-09	1.0425e-08	9.1841e-09	8.5645e-09	1.0401e-08	7.3264e-09	1.7469e-08	1.0385e-08	2.7341e-09	1.7182e-09	3.1101e-09	3.3915e-09	4.8083e-09	1.2644e-09	1.522e-09	3.001e-10	8.5657e-10	1.0512e-09	3.4207e-10	4.3025e-10	7.2773e-10	4.3864e-10	3.5738e-10	4.457e-10	1.7609e-10	2.0034e-10	2.5968e-10	1.8199e-10	7.7933e-11	1.7423e-10	1.4662e-10	1.6764e-10	1.5814e-10	1.6629e-10	1.4012e-10	1.5764e-10	2.2623e-10	1.9042e-10	3.383e-10
19.1096	2.6501e-07	8.0999e-08	3.5407e-08	1.2095e-08	7.3614e-09	3.7132e-09	7.9555e-09	6.1104e-09	2.3968e-08	4.4419e-08	3.4788e-08	1.5303e-08	1.1914e-08	7.6694e-09	7.5742e-10	2.2581e-09	3.8697e-10	1.029e-09	2.881e-09	7.6581e-10	1.3165e-09	2.9016e-09	5.9815e-10	3.1135e-10	1.093e-09	3.3823e-10	7.0924e-10	2.4748e-10	1.4886e-10	3.608e-10	3.0307e-10	1.8199e-10	6.2211e-11	1.7423e-10	8.3952e-11	1.6764e-10	1.9054e-10	1.6629e-10	1.4012e-10	1.3771e-10	1.4591e-10	1.6046e-10	2.6804e-10
19.1099	5.4831e-08	1.4211e-08	1.7664e-08	6.5602e-09	6.3606e-09	6.736e-09	1.2875e-08	7.3368e-09	9.1728e-09	2.2103e-08	2.7354e-08	1.5303e-08	8.2334e-09	5.3887e-09	4.8141e-09	1.4918e-09	1.4776e-09	1.8636e-09	1.522e-09	1.0121e-09	6.8069e-10	2.0652e-10	5.9815e-10	6.4458e-10	3.6406e-10	4.3864e-10	3.0592e-10	3.3385e-10	2.3741e-10	1.4086e-10	1.9655e-10	2.4044e-10	9.5424e-11	1.491e-10	1.9805e-10	1.6764e-10	1.5814e-10	2.0444e-10	1.4012e-10	1.3771e-10	1.2303e-10	1.9042e-10	3.383e-10
19.1102	3.0937e-07	1.2753e-07	5.3205e-08	1.2095e-08	9.8231e-09	1.0425e-08	3.3938e-09	2.4386e-09	6.7187e-09	2.2802e-09	6.4047e-09	1.0385e-08	9.4593e-09	1.365e-09	1.9767e-09	3.3915e-09	9.2394e-10	2.8841e-09	6.2767e-10	1.0121e-09	1.0526e-09	7.8782e-10	5.9815e-10	4.969e-10	9.1026e-10	7.1027e-10	4.723e-10	3.8188e-10	1.4886e-10	2.3399e-10	3.0307e-10	1.0956e-10	1.5851e-10	1.491e-10	1.7137e-10	1.4147e-10	1.9054e-10	2.0444e-10	1.2351e-10	1.7892e-10	2.6404e-10	1.3307e-10	2.3598e-10
19.1104	3.0937e-07	4.2343e-08	2.0617e-08	2.5601e-08	1.7226e-08	1.4121e-08	3.3938e-09	3.6613e-09	9.1728e-09	1.9633e-08	1.5004e-08	1.0385e-08	5.7853e-09	3.5815e-10	1.2097e-09	9.6595e-10	7.6813e-10	1.029e-09	2.5409e-09	6.5553e-10	3.8951e-10	7.8782e-10	1.1845e-09	3.1135e-10	3.6406e-10	3.3823e-10	4.1284e-10	5.7345e-10	2.715e-10	2.0034e-10	3.0307e-10	1.5582e-10	1.8308e-10	1.491e-10	1.0291e-10	1.1753e-10	1.024e-10	2.0444e-10	1.4012e-10	1.3771e-10	1.7073e-10	2.5801e-10	2.0596e-10
19.1107	2.871e-08	1.6149e-08	1.3016e-08	2.2895e-08	1.2288e-08	7.9646e-09	2.2612e-09	7.3368e-09	6.7187e-09	1.47e-08	4.4723e-08	4.5011e-08	2.3003e-08	8.8117e-09	3.6776e-09	8.1596e-10	1.0941e-09	3.2247e-09	1.522e-09	1.5198e-09	1.8451e-09	6.0732e-10	1.4006e-09	4.3025e-10	9.1026e-10	5.5209e-10	3.5738e-10	7.0135e-10	2.0561e-10	2.3399e-10	2.2702e-10	2.102e-10	1.3571e-10	1.7423e-10	1.0291e-10	1.6764e-10	1.024e-10	3.07e-10	1.4012e-10	1.7892e-10	1.7073e-10	2.2293e-10	2.6804e-10
19.111	1.7642e-07	5.0064e-08	2.3571e-08	1.4792e-08	2.9608e-08	1.6588e-08	5.5014e-09	4.8852e-09	1.9025e-08	2.705e-08	3.4788e-08	4.9984e-08	2.7947e-08	6.5284e-09	3.6776e-09	3.9591e-09	2.5393e-09	3.2247e-09	8.2887e-10	2.6532e-10	1.5807e-09	2.6366e-09	5.9815e-10	5.6834e-10	1.093e-09	7.1027e-10	1.7552e-10	4.457e-10	2.715e-10	1.693e-10	1.4221e-10	1.5582e-10	1.1468e-10	1.491e-10	1.4662e-10	1.4147e-10	1.5814e-10	1.6629e-10	1.4012e-10	1.7892e-10	1.4591e-10	1.9042e-10	3.383e-10
19.1113	2.0607e-08	4.1118e-09	3.5407e-08	9.4014e-09	1.637e-09	2.5984e-09	7.9555e-09	6.1104e-09	6.7187e-09	4.8773e-09	1.9937e-08	2.0234e-08	2.0534e-08	1.9132e-08	9.3754e-09	3.3915e-09	3.1057e-09	3.2247e-09	1.8613e-09	1.5198e-09	8.5657e-10	1.5787e-09	9.6855e-10	6.4458e-10	4.2045e-10	2.5085e-10	3.5738e-10	2.4748e-10	3.0787e-10	2.3399e-10	3.0307e-10	2.4044e-10	1.5851e-10	2.3497e-10	1.7137e-10	1.1753e-10	2.3301e-10	2.0444e-10	2.2705e-10	1.3771e-10	1.9751e-10	2.5801e-10	3.383e-10
19.1116	6.7625e-08	2.514e-08	1.3016e-08	2.2895e-08	1.2288e-08	1.9655e-09	3.3938e-09	6.1104e-09	3.6583e-09	6.1011e-09	2.2407e-08	2.0234e-08	1.1914e-08	5.3887e-09	1.3839e-09	1.3039e-09	4.9965e-10	1.029e-09	3.7823e-10	8.8466e-10	1.3165e-09	1.0512e-09	5.2746e-10	1.0758e-09	7.2773e-10	2.9291e-10	5.5124e-10	1.1344e-10	2.3741e-10	3.608e-10	1.6828e-10	1.5582e-10	2.0942e-10	1.047e-10	8.3952e-11	9.5799e-11	1.5814e-10	1.1646e-10	1.2351e-10	1.1912e-10	2.6404e-10	2.2293e-10	2.6804e-10
19.1118	1.7642e-07	1.2753e-07	5.9147e-08	2.5601e-08	2.2173e-08	1.6588e-08	1.0414e-08	1.2253e-08	6.7187e-09	8.5528e-09	1.3773e-08	1.5303e-08	2.0534e-08	4.8194e-09	1.5698e-09	2.2581e-09	1.6909e-09	1.029e-09	6.2767e-10	7.6581e-10	8.5657e-10	1.5787e-09	1.1845e-09	5.6834e-10	9.1026e-10	7.1027e-10	5.5124e-10	3.3385e-10	5.1385e-10	3.608e-10	2.5968e-10	1.5582e-10	1.3571e-10	1.047e-10	1.238e-10	1.1753e-10	7.9054e-11	1.1646e-10	1.7648e-10	1.5764e-10	1.7073e-10	2.2293e-10	1.2814e-10
19.1121	8.176e-08	1.6149e-08	2.9486e-08	2.8308e-08	1.2288e-08	1.4121e-08	6.7279e-09	3.6613e-09	9.1728e-09	1.9633e-08	1.9937e-08	1.0385e-08	2.0534e-08	1.1099e-08	1.9767e-09	9.6595e-10	1.2787e-09	5.4663e-10	2.4684e-10	1.0121e-09	6.0033e-10	7.8782e-10	9.6855e-10	8.6005e-10	5.4542e-10	2.1205e-10	3.5738e-10	3.3385e-10	2.3741e-10	2.0034e-10	3.0307e-10	1.5582e-10	1.3571e-10	1.491e-10	2.6428e-10	9.5799e-11	1.024e-10	1.3209e-10	1.2351e-10	1.5764e-10	1.9751e-10	1.3307e-10	2.6804e-10
19.1124	1.3221e-07	2.514e-08	5.1468e-09	1.2787e-09	1.637e-09	2.948e-09	7.9555e-09	3.6613e-09	1.2861e-08	1.7165e-08	2.983e-08	5.9944e-08	4.0339e-08	5.3887e-09	7.0921e-09	2.8245e-09	4.4152e-10	6.3101e-10	1.522e-09	8.8466e-10	1.8451e-09	1.0512e-09	5.2746e-10	1.5078e-09	9.1026e-10	2.9291e-10	3.5738e-10	1.7401e-10	4.108e-10	3.0914e-10	1.6828e-10	2.102e-10	1.3571e-10	2.6866e-10	1.4662e-10	1.1753e-10	1.2876e-10	1.6629e-10	1.7648e-10	2.9861e-10	1.9751e-10	2.2293e-10	4.1672e-10
19.1127	3.0937e-07	8.0999e-08	2.9486e-08	1.4792e-08	7.3614e-09	2.948e-09	4.2762e-09	2.8187e-09	7.9452e-09	1.1009e-08	1.9937e-08	5.9944e-08	2.7947e-08	5.3887e-09	3.6776e-09	1.1286e-09	1.9735e-09	8.1792e-10	9.3995e-10	1.1812e-09	1.3165e-09	7.8782e-10	5.2746e-10	6.4458e-10	4.2045e-10	2.9291e-10	5.5124e-10	2.8905e-10	5.1385e-10	2.3399e-10	1.6828e-10	1.8199e-10	1.8308e-10	1.491e-10	1.238e-10	1.6764e-10	2.7551e-10	2.557e-10	1.4012e-10	1.5764e-10	2.6404e-10	2.2293e-10	2.0596e-10
19.1129	9.7235e-08	4.2343e-08	2.0617e-08	6.5602e-09	6.3606e-09	1.1656e-08	6.7279e-09	1.3484e-08	1.6558e-08	7.3264e-09	2.983e-08	9.1574e-09	7.0086e-09	5.3887e-09	2.5431e-09	3.9591e-09	3.1057e-09	3.2247e-09	1.522e-09	5.5382e-10	8.5657e-10	2.0652e-10	5.9815e-10	6.4458e-10	9.1026e-10	1.7651e-10	2.5845e-10	3.8188e-10	1.4886e-10	3.608e-10	2.2702e-10	2.8062e-10	1.5851e-10	1.491e-10	1.9805e-10	1.1753e-10	1.2876e-10	1.6629e-10	1.7648e-10	1.7892e-10	1.7073e-10	1.6046e-10	2.6804e-10
19.1132	2.6501e-07	5.0064e-08	2.0617e-08	1.4792e-08	2.7128e-08	2.896e-08	1.534e-08	6.1104e-09	6.7187e-09	2.4576e-08	4.9698e-08	3.0124e-08	5.1742e-09	1.0524e-09	1.0472e-09	8.1596e-10	3.1057e-09	7.2143e-10	9.3995e-10	8.8466e-10	6.8069e-10	2.1073e-09	1.6169e-09	4.3025e-10	7.2773e-10	4.3864e-10	5.5124e-10	1.7401e-10	1.2392e-10	1.693e-10	2.5968e-10	2.102e-10	7.7933e-11	1.7423e-10	1.9805e-10	1.1753e-10	1.2876e-10	1.6629e-10	1.7648e-10	2.3873e-10	2.6404e-10	2.5801e-10	2.0596e-10
19.1135	4.3377e-08	3.6113e-08	5.9147e-08	4.4583e-08	1.4756e-08	1.1656e-08	1.534e-08	6.1104e-09	6.7187e-09	4.2659e-09	1.3773e-08	2.5175e-08	1.0686e-08	3.1139e-09	1.3839e-09	1.3039e-09	4.4152e-10	4.6831e-10	3.7823e-10	2.1981e-09	6.8069e-10	7.8782e-10	9.6855e-10	6.4458e-10	7.2773e-10	3.8681e-10	7.0924e-10	2.0913e-10	3.0787e-10	1.693e-10	1.9655e-10	2.4044e-10	1.8308e-10	2.6866e-10	1.9805e-10	1.4147e-10	9.0351e-11	1.6629e-10	1.2351e-10	1.7892e-10	1.9751e-10	2.5801e-10	2.3598e-10
19.1138	9.7235e-08	9.1395e-09	1.3016e-08	1.749e-08	4.5783e-09	1.6821e-09	1.1075e-09	1.3484e-08	1.9025e-08	1.1009e-08	1.3773e-08	1.7767e-08	1.1914e-08	7.6694e-09	5.9524e-09	1.4918e-09	4.9965e-10	1.029e-09	3.5621e-09	1.8588e-09	2.1097e-09	1.5787e-09	5.9815e-10	5.6834e-10	2.6345e-10	3.3823e-10	4.723e-10	3.8188e-10	1.2392e-10	2.3399e-10	1.9655e-10	2.4044e-10	2.0942e-10	1.491e-10	1.7137e-10	1.4147e-10	1.5814e-10	1.3209e-10	1.2351e-10	1.1912e-10	1.9751e-10	1.9042e-10	2.0596e-10
19.1141	4.3377e-08	3.0379e-08	1.0957e-08	4.9493e-09	4.5783e-09	5.5083e-09	5.5014e-09	9.7931e-09	2.7641e-09	1.8937e-09	1.7469e-08	3.5081e-08	1.8068e-08	1.2036e-09	6.3009e-10	2.2581e-09	3.1057e-09	1.029e-09	6.2767e-10	4.6068e-10	3.8951e-10	7.8782e-10	7.5284e-10	5.6834e-10	2.6345e-10	4.3864e-10	4.1284e-10	2.4748e-10	1.7609e-10	3.608e-10	2.2702e-10	1.0956e-10	1.3571e-10	2.3497e-10	1.238e-10	1.6764e-10	1.2876e-10	1.1646e-10	1.4012e-10	2.3873e-10	1.7073e-10	1.6046e-10	2.0596e-10
19.1143	3.0937e-07	3.6113e-08	7.314e-10	2.0192e-08	1.7226e-08	1.9655e-09	1.1075e-09	6.3879e-10	2.7641e-09	6.1011e-09	1.0084e-08	9.1574e-09	1.3143e-08	4.8194e-09	4.8141e-09	2.8245e-09	2.5393e-09	8.1792e-10	1.522e-09	6.5553e-10	8.5657e-10	5.2586e-10	9.6855e-10	3.684e-10	4.809e-10	7.1027e-10	7.0924e-10	1.4211e-10	2.0561e-10	2.0034e-10	1.4221e-10	1.8199e-10	1.8308e-10	1.491e-10	1.238e-10	9.5799e-11	1.2876e-10	1.6629e-10	1.2351e-10	1.7892e-10	1.7073e-10	1.6046e-10	2.6804e-10
19.1146	5.4831e-08	2.514e-08	4.4939e-09	2.4073e-09	6.3606e-09	5.5083e-09	7.9555e-09	2.8187e-09	1.6574e-09	4.2659e-09	5.1809e-09	1.2842e-08	9.4593e-09	3.1139e-09	2.5431e-09	1.6924e-09	1.9735e-09	1.2644e-09	1.183e-09	2.5377e-09	1.8451e-09	7.8782e-10	5.9815e-10	4.3025e-10	7.2773e-10	4.3864e-10	4.723e-10	2.4748e-10	3.0787e-10	2.3399e-10	3.0307e-10	2.102e-10	1.5851e-10	1.047e-10	1.238e-10	1.1753e-10	1.024e-10	1.6629e-10	1.7648e-10	1.3771e-10	2.2623e-10	1.9042e-10	2.6804e-10
19.1149	2.4491e-08	6.3779e-09	5.844e-09	2.0192e-08	1.4756e-08	7.9646e-09	1.3578e-09	3.2262e-09	1.6574e-09	1.543e-09	3.9585e-09	1.7767e-08	3.0423e-08	1.2244e-08	1.9767e-09	2.8245e-09	1.2787e-09	1.029e-09	3.7823e-10	5.5382e-10	1.3165e-09	4.5027e-10	3.4207e-10	8.6005e-10	5.4542e-10	4.3864e-10	4.1284e-10	3.3385e-10	2.0561e-10	4.6422e-10	3.0307e-10	1.8199e-10	9.5424e-11	2.6866e-10	1.238e-10	1.6764e-10	9.0351e-11	1.3209e-10	1.4012e-10	1.5764e-10	1.7073e-10	2.5801e-10	2.6804e-10
19.1152	1.7642e-07	4.2343e-08	7.3713e-09	3.3727e-08	2.9608e-08	7.9646e-09	8.8277e-10	6.1104e-09	1.4093e-08	1.7165e-08	7.6299e-09	7.9313e-09	1.0686e-08	2.5464e-09	1.5698e-09	2.8245e-09	1.9735e-09	2.2035e-09	2.201e-09	8.8466e-10	8.5657e-10	7.8782e-10	9.6855e-10	8.6005e-10	7.2773e-10	5.5209e-10	1.4005e-10	2.4748e-10	1.7609e-10	2.0034e-10	4.7692e-10	2.8062e-10	1.5851e-10	1.491e-10	1.4662e-10	2.3177e-10	1.5814e-10	2.0444e-10	1.0795e-10	1.7892e-10	3.3974e-10	1.9042e-10	3.383e-10
19.1154	1.1405e-07	2.0397e-08	5.1468e-09	3.9152e-08	9.8231e-09	5.5083e-09	4.2762e-09	2.4386e-09	1.4093e-08	1.1009e-08	5.1809e-09	7.9313e-09	5.1742e-09	4.2504e-09	4.8141e-09	8.1596e-10	1.9735e-09	1.029e-09	1.183e-09	2.3267e-10	6.8069e-10	1.3148e-09	1.9666e-10	4.969e-10	9.1026e-10	5.5209e-10	2.5845e-10	3.3385e-10	2.3741e-10	1.4086e-10	2.5968e-10	1.0956e-10	2.0942e-10	1.2592e-10	1.0291e-10	1.1753e-10	1.5814e-10	1.3209e-10	1.4012e-10	1.5764e-10	1.7073e-10	1.9042e-10	2.6804e-10
19.1157	1.543e-07	4.2343e-08	7.1045e-08	2.8308e-08	9.8231e-09	2.4006e-08	3.018e-08	2.0887e-08	1.0401e-08	4.8773e-09	6.4047e-09	1.2842e-08	1.4373e-08	6.5284e-09	8.2332e-09	2.8245e-09	3.1057e-09	7.2143e-10	8.2887e-10	8.8466e-10	8.5657e-10	2.5866e-10	5.9815e-10	8.6005e-10	2.1923e-10	3.3823e-10	4.1284e-10	3.3385e-10	4.108e-10	2.7026e-10	1.9655e-10	1.8199e-10	2.0942e-10	1.2592e-10	1.238e-10	1.4147e-10	1.9054e-10	1.6629e-10	1.4012e-10	2.3873e-10	1.7073e-10	2.2293e-10	3.383e-10
19.116	2.6501e-07	3.6113e-08	1.8933e-09	4.9493e-09	6.3606e-09	2.1531e-08	2.2751e-08	1.1023e-08	1.2861e-08	4.8773e-09	5.1809e-09	9.1574e-09	3.3434e-09	1.365e-09	3.6776e-09	2.2581e-09	1.6909e-09	1.029e-09	1.183e-09	1.8588e-09	1.5807e-09	7.8782e-10	5.2746e-10	4.969e-10	5.4542e-10	5.5209e-10	3.5738e-10	3.8188e-10	3.0787e-10	2.0034e-10	2.5968e-10	2.4044e-10	1.1468e-10	1.047e-10	1.0291e-10	1.4147e-10	1.5814e-10	1.1646e-10	1.4012e-10	1.7892e-10	1.7073e-10	2.2293e-10	2.6804e-10
19.1163	9.7235e-08	4.2343e-08	1.7664e-08	4.9493e-09	3.0884e-09	1.1814e-09	1.1644e-08	8.5645e-09	5.4935e-09	3.1609e-09	2.8624e-09	7.9313e-09	7.0086e-09	1.7182e-09	1.0472e-09	1.1286e-09	1.0941e-09	1.029e-09	1.183e-09	1.1812e-09	8.5657e-10	3.8054e-10	5.9815e-10	8.6005e-10	3.6406e-10	5.5209e-10	4.723e-10	2.4748e-10	2.3741e-10	1.1504e-10	2.5968e-10	1.5582e-10	7.7933e-11	1.047e-10	1.7137e-10	9.5799e-11	1.024e-10	2.0444e-10	1.0795e-10	1.5764e-10	1.4591e-10	1.9042e-10	2.3598e-10
19.1166	1.7642e-07	6.5522e-08	2.3571e-08	4.2289e-09	9.8231e-09	5.5083e-09	7.9555e-09	2.8187e-09	1.3511e-09	3.1609e-09	5.2772e-10	4.5826e-10	2.2696e-09	2.5464e-09	1.9767e-09	4.5271e-09	3.1057e-09	7.2143e-10	2.4684e-10	1.5198e-09	6.8069e-10	1.0512e-09	5.9815e-10	3.684e-10	5.4542e-10	2.9291e-10	3.0592e-10	4.457e-10	2.0561e-10	5.6776e-10	3.0307e-10	2.102e-10	1.5851e-10	1.047e-10	1.7137e-10	1.1753e-10	1.9054e-10	2.0444e-10	1.2351e-10	2.3873e-10	2.2623e-10	1.9042e-10	2.3598e-10
19.1168	3.9822e-07	1.4306e-07	6.5094e-08	2.8308e-08	6.3606e-09	1.1656e-08	1.1644e-08	9.7931e-09	9.1728e-09	8.5528e-09	8.8564e-09	3.6506e-09	1.4704e-09	9.9549e-09	2.5431e-09	1.4918e-09	1.4776e-09	1.5239e-09	1.522e-09	6.5553e-10	1.3165e-09	2.9016e-09	1.1845e-09	6.4458e-10	9.1026e-10	4.3864e-10	3.0592e-10	2.8905e-10	2.715e-10	3.608e-10	2.5968e-10	1.5582e-10	1.5851e-10	1.491e-10	1.238e-10	2.3177e-10	1.9054e-10	1.3209e-10	2.2705e-10	1.7892e-10	2.6404e-10	1.6046e-10	2.6804e-10
19.1171	6.7625e-08	2.0397e-08	2.0617e-08	3.3727e-08	1.7226e-08	1.1656e-08	1.2875e-08	8.5645e-09	6.7187e-09	2.2802e-09	6.3267e-10	6.7064e-09	8.2334e-09	2.112e-09	7.0921e-09	1.3039e-09	1.6909e-09	8.1792e-10	9.3995e-10	5.5382e-10	1.8451e-09	1.3148e-09	5.9815e-10	3.1135e-10	7.2773e-10	4.3864e-10	3.5738e-10	4.457e-10	1.4886e-10	2.3399e-10	2.5968e-10	1.0956e-10	1.5851e-10	1.7423e-10	1.238e-10	1.1753e-10	1.9054e-10	2.0444e-10	2.7766e-10	1.5764e-10	1.9751e-10	2.2293e-10	2.6804e-10
19.1174	1.1405e-07	2.0397e-08	3.5407e-08	2.0192e-08	1.2288e-08	1.1656e-08	1.2875e-08	9.7931e-09	9.1728e-09	7.3264e-09	1.7469e-08	1.0385e-08	7.0086e-09	2.5464e-09	5.9524e-09	1.6924e-09	1.2787e-09	2.8841e-09	8.2887e-10	3.7611e-10	2.1097e-09	1.3148e-09	1.9666e-10	2.1163e-10	1.093e-09	5.5209e-10	5.5124e-10	2.4748e-10	4.108e-10	2.3399e-10	1.1833e-10	2.102e-10	1.3571e-10	1.2592e-10	1.7137e-10	7.629e-11	1.2876e-10	1.3209e-10	1.7648e-10	1.7892e-10	2.2623e-10	1.6046e-10	2.3598e-10
19.1177	9.7235e-08	1.6149e-08	1.0957e-08	2.8308e-08	9.8231e-09	2.5984e-09	1.2875e-08	7.3368e-09	1.1631e-08	9.7805e-09	5.1809e-09	3.0407e-09	5.7853e-09	8.8117e-09	3.1101e-09	9.6595e-10	9.2394e-10	1.029e-09	5.3754e-10	1.1812e-09	6.0033e-10	7.8782e-10	4.6122e-10	6.4458e-10	5.4542e-10	4.3864e-10	3.5738e-10	3.3385e-10	1.4886e-10	3.0914e-10	1.9655e-10	1.3167e-10	9.5424e-11	1.7423e-10	1.9805e-10	9.5799e-11	1.024e-10	1.6629e-10	1.7648e-10	1.7892e-10	2.2623e-10	1.0824e-10	3.383e-10
19.1179	1.3221e-07	4.2343e-08	5.9147e-08	4.4583e-08	9.8231e-09	1.1656e-08	1.1644e-08	3.2262e-09	3.6583e-09	5.9824e-10	1.9937e-08	1.5303e-08	2.7341e-09	2.5464e-09	1.5698e-09	2.8245e-09	3.1057e-09	1.5239e-09	4.5439e-10	1.5198e-09	1.3165e-09	3.8054e-10	1.6169e-09	4.3025e-10	3.6406e-10	4.3864e-10	1.0258e-09	4.457e-10	3.0787e-10	2.3399e-10	2.5968e-10	1.5582e-10	3.1447e-10	1.7423e-10	1.4662e-10	1.4147e-10	1.2876e-10	1.6629e-10	1.4012e-10	1.5764e-10	1.7073e-10	3.0973e-10	2.3598e-10
19.1182	2.2069e-07	8.0999e-08	2.9486e-08	2.8308e-08	8.5918e-09	9.1942e-09	5.5014e-09	4.8852e-09	6.7187e-09	8.5528e-09	5.1809e-09	7.9313e-09	1.0686e-08	8.8117e-09	4.2457e-09	2.8245e-09	4.2403e-09	2.2035e-09	7.2478e-10	5.5382e-10	2.742e-10	6.0732e-10	7.5284e-10	1.2917e-09	7.2773e-10	7.1027e-10	3.5738e-10	2.8905e-10	2.0561e-10	1.1504e-10	1.9655e-10	2.102e-10	1.5851e-10	2.6866e-10	1.7137e-10	1.1753e-10	1.024e-10	2.0444e-10	1.2351e-10	2.3873e-10	1.7073e-10	1.9042e-10	3.383e-10
19.1185	1.3221e-07	5.779e-08	1.3016e-08	1.2095e-08	9.8231e-09	3.7132e-09	5.5014e-09	6.1104e-09	1.1631e-08	3.655e-09	8.8564e-09	1.4072e-08	9.4593e-09	2.5464e-09	2.5431e-09	3.3915e-09	1.2787e-09	1.029e-09	8.2887e-10	3.7611e-10	1.3165e-09	1.0512e-09	7.5284e-10	4.3025e-10	5.4542e-10	5.5209e-10	4.723e-10	5.7345e-10	2.3741e-10	2.7026e-10	1.9655e-10	2.4044e-10	1.1468e-10	1.491e-10	1.0291e-10	9.5799e-11	1.5814e-10	2.0444e-10	2.2705e-10	1.5764e-10	1.9751e-10	3.0973e-10	3.383e-10
19.1188	1.543e-07	5.779e-08	7.3713e-09	1.749e-08	2.7128e-08	1.1656e-08	4.2762e-09	3.6613e-09	4.2696e-09	9.7805e-09	3.9585e-09	3.6506e-09	3.3434e-09	5.3887e-09	3.1101e-09	6.7863e-10	3.1057e-09	3.9067e-09	1.522e-09	1.8588e-09	1.8451e-09	7.8782e-10	1.1845e-09	3.684e-10	9.1026e-10	3.8681e-10	3.0592e-10	2.4748e-10	4.108e-10	2.3399e-10	1.4221e-10	2.4044e-10	2.0942e-10	1.2592e-10	2.3115e-10	1.9602e-10	1.2876e-10	2.0444e-10	1.4012e-10	1.3771e-10	1.4591e-10	2.2293e-10	3.383e-10
19.1191	1.3845e-08	2.0397e-08	1.3016e-08	2.9578e-09	3.7968e-09	1.4121e-08	6.7279e-09	6.1104e-09	3.6583e-09	6.1011e-09	6.4047e-09	3.0407e-09	2.7341e-09	1.365e-09	8.2332e-09	2.2581e-09	1.9735e-09	1.2644e-09	2.5409e-09	5.5382e-10	1.0526e-09	2.6366e-09	1.6169e-09	2.5909e-10	7.2773e-10	7.1027e-10	8.6743e-10	4.457e-10	5.1385e-10	2.0034e-10	9.6637e-11	1.5582e-10	1.5851e-10	1.491e-10	1.4662e-10	7.629e-11	1.5814e-10	1.3209e-10	1.7648e-10	1.5764e-10	1.9751e-10	2.2293e-10	2.6804e-10
19.1193	5.4831e-08	1.6149e-08	2.3248e-09	6.3079e-10	1.4756e-08	3.144e-08	5.5014e-09	8.5645e-09	8.3219e-10	6.1011e-09	6.4047e-09	5.4829e-09	1.8484e-09	5.3887e-09	1.5698e-09	8.1596e-10	1.0941e-09	2.2035e-09	5.3754e-10	2.6532e-10	3.2933e-10	2.0652e-10	7.5284e-10	5.6834e-10	7.2773e-10	4.3864e-10	3.0592e-10	2.4748e-10	8.0886e-11	2.3399e-10	1.9655e-10	1.5582e-10	1.1468e-10	1.047e-10	1.238e-10	9.5799e-11	1.024e-10	1.6629e-10	1.4012e-10	1.7892e-10	1.9751e-10	1.9042e-10	2.3598e-10
19.1196	1.1405e-07	5.0064e-08	2.9486e-08	1.749e-08	9.8231e-09	7.9646e-09	7.9555e-09	7.3368e-09	1.1631e-08	8.5528e-09	1.0084e-08	6.7064e-09	5.1742e-09	5.3887e-09	5.9524e-09	6.2338e-09	3.1057e-09	1.8636e-09	2.5409e-09	1.0121e-09	3.8951e-10	7.8782e-10	5.9815e-10	1.2917e-09	1.093e-09	3.3823e-10	3.0592e-10	2.8905e-10	2.715e-10	1.1504e-10	2.2702e-10	1.3167e-10	9.5424e-11	1.491e-10	1.9805e-10	1.4147e-10	1.9054e-10	1.3209e-10	1.0795e-10	1.5764e-10	2.6404e-10	1.9042e-10	2.6804e-10
19.1199	2.6501e-07	1.2753e-07	2.3571e-08	2.4073e-09	2.1627e-09	7.9646e-09	1.1644e-08	4.8852e-09	6.7187e-09	1.8937e-09	4.3229e-10	3.0407e-09	5.1742e-09	5.3887e-09	1.9767e-09	1.1286e-09	1.4776e-09	2.5436e-09	2.5409e-09	4.6068e-10	1.3165e-09	5.2586e-10	5.9815e-10	6.4458e-10	5.4542e-10	3.3823e-10	7.0924e-10	4.457e-10	2.3741e-10	2.7026e-10	3.0307e-10	2.102e-10	1.5851e-10	1.7423e-10	1.7137e-10	1.1753e-10	1.2876e-10	1.6629e-10	1.7648e-10	1.7892e-10	1.9751e-10	2.2293e-10	2.3598e-10
19.1202	2.2069e-07	4.2343e-08	2.9486e-08	2.5601e-08	9.8231e-09	1.6588e-08	7.9555e-09	7.3368e-09	2.3639e-09	2.7026e-09	7.6299e-09	4.2609e-09	2.7341e-09	5.3887e-09	3.6776e-09	3.9591e-09	1.9735e-09	2.5436e-09	1.183e-09	1.5198e-09	3.2933e-10	1.0512e-09	1.4006e-09	6.4458e-10	3.1172e-10	2.5085e-10	3.5738e-10	1.1344e-10	8.0886e-11	2.7026e-10	2.5968e-10	2.4044e-10	1.1468e-10	1.2592e-10	1.7137e-10	1.1753e-10	1.5814e-10	1.6629e-10	1.4012e-10	1.7892e-10	2.6404e-10	1.9042e-10	2.3598e-10
19.1204	1.543e-07	4.2343e-08	1.5251e-08	6.5602e-09	4.5783e-09	1.1656e-08	7.9555e-09	9.7931e-09	1.3511e-09	4.2659e-09	1.3e-09	3.0407e-09	1.1356e-09	1.0524e-09	1.9767e-09	1.3039e-09	9.2394e-10	6.3101e-10	1.522e-09	1.1812e-09	6.0033e-10	1.5787e-09	5.9815e-10	4.969e-10	7.2773e-10	2.5085e-10	4.723e-10	3.8188e-10	2.3741e-10	2.0034e-10	1.4221e-10	1.3167e-10	1.5851e-10	1.2592e-10	1.4662e-10	1.1753e-10	1.024e-10	1.6629e-10	1.2351e-10	1.1912e-10	1.2303e-10	1.6046e-10	1.7798e-10
19.1207	1.7642e-07	6.5522e-08	2.3571e-08	1.2095e-08	5.4329e-09	5.5083e-09	5.5014e-09	8.5645e-09	5.4935e-09	1.2239e-08	1.1313e-08	5.4829e-09	5.1742e-09	1.7182e-09	1.9767e-09	1.3039e-09	1.4776e-09	8.1792e-10	9.3995e-10	2.1981e-09	4.5474e-10	6.0732e-10	1.6169e-09	5.6834e-10	4.2045e-10	8.6862e-10	4.1284e-10	3.8188e-10	1.4886e-10	1.693e-10	2.2702e-10	3.6106e-10	1.5851e-10	1.7423e-10	1.238e-10	1.1753e-10	1.2876e-10	1.3209e-10	1.7648e-10	1.7892e-10	1.4591e-10	2.5801e-10	2.0596e-10
19.121	2.2069e-07	5.779e-08	5.844e-09	9.4014e-09	2.2173e-08	3.7132e-09	7.7994e-10	1.4635e-09	1.3511e-09	8.5528e-09	6.4047e-09	4.2609e-09	2.7341e-09	4.4849e-10	1.5698e-09	3.3915e-09	5.9457e-09	2.2035e-09	6.2767e-10	6.5553e-10	6.8069e-10	7.8782e-10	1.4006e-09	3.684e-10	4.809e-10	5.5209e-10	2.1498e-10	4.457e-10	3.0787e-10	3.0914e-10	2.5968e-10	2.102e-10	1.1468e-10	1.2592e-10	1.238e-10	9.5799e-11	1.2876e-10	1.6629e-10	1.2351e-10	1.7892e-10	1.4591e-10	1.9042e-10	2.0596e-10
19.1213	2.2069e-07	6.5522e-08	4.7267e-08	1.2095e-08	6.3606e-09	2.2709e-09	3.3938e-09	6.1104e-09	4.2696e-09	7.3264e-09	1.7469e-08	4.2609e-09	4.5635e-09	1.7182e-09	1.9767e-09	1.3039e-09	1.9735e-09	7.2143e-10	1.183e-09	3.001e-10	1.8451e-09	6.9464e-10	1.1845e-09	1.0758e-09	5.4542e-10	1.7651e-10	3.5738e-10	5.7345e-10	2.0561e-10	2.7026e-10	1.6828e-10	1.8199e-10	1.8308e-10	1.047e-10	1.0291e-10	9.5799e-11	1.2876e-10	1.3209e-10	1.0795e-10	1.3771e-10	1.2303e-10	1.9042e-10	1.7798e-10
19.1216	9.7235e-08	1.6149e-08	7.3713e-09	9.4014e-09	5.4329e-09	3.7132e-09	9.1841e-09	7.3368e-09	5.2514e-10	4.2659e-09	4.5695e-09	4.5826e-10	1.4704e-09	4.8194e-09	4.2457e-09	1.6924e-09	3.1057e-09	1.029e-09	1.183e-09	4.6068e-10	6.8069e-10	7.8782e-10	7.5284e-10	1.2917e-09	3.1172e-10	4.3864e-10	4.723e-10	4.457e-10	3.0787e-10	2.7026e-10	2.2702e-10	1.8199e-10	9.5424e-11	2.0132e-10	2.3115e-10	1.9602e-10	1.5814e-10	1.6629e-10	1.4012e-10	2.3873e-10	2.2623e-10	2.2293e-10	3.383e-10
19.1218	3.0937e-07	1.12e-07	2.3571e-08	2.8308e-08	1.2288e-08	7.9646e-09	1.6334e-09	3.6613e-09	5.4935e-09	9.7805e-09	1.1313e-08	1.1613e-08	4.5635e-09	1.365e-09	5.1446e-10	3.3915e-09	4.2403e-09	1.2644e-09	1.522e-09	6.5553e-10	6.8069e-10	4.5027e-10	1.1845e-09	2.1163e-10	2.6345e-10	5.5209e-10	7.0924e-10	2.0913e-10	2.3741e-10	2.3399e-10	3.0307e-10	1.0956e-10	1.1468e-10	2.3497e-10	1.9805e-10	1.1753e-10	1.5814e-10	1.3209e-10	1.2351e-10	1.3771e-10	2.6404e-10	1.3307e-10	2.6804e-10
19.1221	9.7235e-08	1.6149e-08	5.1468e-09	4.9493e-09	3.7968e-09	2.2709e-09	4.2762e-09	2.086e-09	5.4935e-09	6.1011e-09	4.5695e-09	6.7064e-09	4.5635e-09	5.3887e-09	7.0921e-09	2.8245e-09	5.3768e-09	1.5239e-09	6.2767e-10	4.6068e-10	5.2501e-10	6.0732e-10	5.9815e-10	8.6005e-10	3.6406e-10	5.5209e-10	2.5845e-10	2.0913e-10	4.108e-10	1.1504e-10	2.2702e-10	1.8199e-10	1.5851e-10	1.491e-10	1.0291e-10	1.4147e-10	1.2876e-10	2.0444e-10	1.2351e-10	1.7892e-10	2.2623e-10	1.9042e-10	2.6804e-10
19.1224	3.5377e-07	1.4306e-07	6.5094e-08	1.4792e-08	8.5918e-09	1.6588e-08	1.0414e-08	4.8852e-09	3.6583e-09	4.8773e-09	3.348e-09	2.1295e-09	2.2696e-09	1.0524e-09	8.9647e-10	1.4918e-09	3.1057e-09	8.1792e-10	2.4684e-10	1.8588e-09	8.5657e-10	5.2586e-10	3.9942e-10	1.0758e-09	4.2045e-10	2.1205e-10	2.5845e-10	2.8905e-10	2.0561e-10	2.0034e-10	1.6828e-10	8.9478e-11	1.5851e-10	1.2592e-10	1.4662e-10	1.4147e-10	1.2876e-10	1.6629e-10	2.2705e-10	1.7892e-10	1.7073e-10	1.9042e-10	5.0962e-10
19.1227	1.1405e-07	2.0397e-08	2.3571e-08	1.749e-08	3.0884e-09	1.6821e-09	4.2762e-09	2.8187e-09	1.3511e-09	4.8773e-09	4.5695e-09	1.0662e-09	1.8484e-09	1.7182e-09	1.9767e-09	8.1596e-10	2.5393e-09	1.8636e-09	1.8613e-09	1.5198e-09	1.0526e-09	4.5027e-10	7.5284e-10	4.969e-10	1.093e-09	3.3823e-10	1.7552e-10	3.3385e-10	2.715e-10	2.3399e-10	1.6828e-10	1.0956e-10	1.1468e-10	2.3497e-10	1.0291e-10	9.5799e-11	7.9054e-11	1.6629e-10	1.4012e-10	1.3771e-10	1.4591e-10	2.2293e-10	2.6804e-10
19.1229	1.1405e-07	6.3779e-09	2.8007e-09	4.9493e-09	1.7226e-08	1.1656e-08	5.5014e-09	4.8852e-09	1.2861e-08	1.9633e-08	1.0084e-08	1.3801e-09	1.2976e-09	1.7182e-09	1.3839e-09	2.2581e-09	9.2394e-10	2.5436e-09	1.8613e-09	1.1812e-09	6.8069e-10	1.5787e-09	1.4006e-09	6.4458e-10	2.6345e-10	7.1027e-10	2.5845e-10	2.0913e-10	2.715e-10	3.0914e-10	1.4221e-10	7.1427e-11	1.8308e-10	1.047e-10	1.7137e-10	2.3177e-10	1.5814e-10	1.1646e-10	1.7648e-10	1.3771e-10	1.4591e-10	1.3307e-10	2.6804e-10
19.1232	1.7642e-07	4.2343e-08	1.7664e-08	2.8308e-08	1.9698e-08	1.1656e-08	5.5014e-09	2.086e-09	7.9452e-09	6.1011e-09	4.5695e-09	4.2609e-09	9.4593e-09	3.682e-09	7.5742e-10	2.9753e-10	1.9735e-09	1.2644e-09	1.522e-09	3.7611e-10	5.2501e-10	7.8782e-10	7.5284e-10	5.6834e-10	5.4542e-10	5.5209e-10	5.5124e-10	2.8905e-10	4.108e-10	1.693e-10	2.5968e-10	1.5582e-10	1.1468e-10	2.3497e-10	1.4662e-10	2.3177e-10	1.024e-10	1.3209e-10	1.4012e-10	1.7892e-10	1.9751e-10	1.9042e-10	2.3598e-10
19.1235	6.7625e-08	9.1395e-09	2.9486e-08	2.8308e-08	4.5783e-09	3.7132e-09	9.1841e-09	3.2262e-09	1.1631e-08	9.7805e-09	3.348e-09	3.0407e-09	5.7853e-09	6.5284e-09	5.9524e-09	2.171e-10	1.4776e-09	1.029e-09	1.183e-09	2.1981e-09	6.8069e-10	7.8782e-10	7.5284e-10	4.3025e-10	5.4542e-10	3.3823e-10	5.5124e-10	4.457e-10	2.715e-10	2.3399e-10	1.6828e-10	1.8199e-10	1.8308e-10	2.6866e-10	8.3952e-11	9.5799e-11	1.2876e-10	1.6629e-10	1.2351e-10	1.7892e-10	1.4591e-10	1.9042e-10	2.0596e-10
19.1238	2.6501e-07	8.0999e-08	4.7267e-08	4.2289e-09	4.5783e-09	5.5083e-09	6.7279e-09	7.3368e-09	3.6583e-09	6.1011e-09	2.4147e-09	1.7346e-09	3.3434e-09	1.7182e-09	3.1101e-09	3.9591e-09	1.4776e-09	8.1792e-10	9.3995e-10	1.1812e-09	6.8069e-10	1.0512e-09	7.5284e-10	5.6834e-10	3.1172e-10	2.5085e-10	3.5738e-10	3.8188e-10	1.7609e-10	1.693e-10	2.5968e-10	2.8062e-10	1.1468e-10	1.491e-10	1.238e-10	7.629e-11	1.2876e-10	1.6629e-10	1.4012e-10	2.3873e-10	2.2623e-10	2.2293e-10	2.6804e-10
19.1241	5.4831e-08	1.6149e-08	4.7267e-08	2.8308e-08	1.7226e-08	2.6482e-08	9.1841e-09	2.086e-09	1.0401e-08	7.3264e-09	6.4047e-09	7.9313e-09	2.7341e-09	1.0524e-09	8.9647e-10	6.7863e-10	3.1057e-09	2.2035e-09	8.2887e-10	1.1812e-09	6.8069e-10	7.8782e-10	4.6122e-10	1.2917e-09	5.4542e-10	4.3864e-10	3.0592e-10	4.457e-10	2.3741e-10	1.4086e-10	1.9655e-10	1.5582e-10	1.8308e-10	1.7423e-10	1.4662e-10	1.1753e-10	1.024e-10	1.6629e-10	1.4012e-10	1.7892e-10	2.6404e-10	1.9042e-10	2.6804e-10
19.1243	1.7642e-07	9.1395e-09	5.844e-09	2.8308e-08	1.7226e-08	9.1942e-09	2.9908e-09	6.1104e-09	7.9452e-09	4.8773e-09	1.7469e-08	1.5303e-08	8.2334e-09	4.8194e-09	4.2457e-09	1.6924e-09	5.9457e-09	1.2644e-09	9.3995e-10	3.001e-10	1.0526e-09	3.8054e-10	7.5284e-10	5.6834e-10	7.2773e-10	4.3864e-10	1.7552e-10	2.4748e-10	2.0561e-10	3.0914e-10	1.6828e-10	2.4044e-10	1.8308e-10	1.047e-10	2.3115e-10	9.5799e-11	1.024e-10	1.3209e-10	1.4012e-10	1.3771e-10	1.2303e-10	2.2293e-10	2.3598e-10
19.1246	1.1405e-07	2.514e-08	2.9486e-08	1.749e-08	1.4756e-08	9.1942e-09	3.018e-08	2.0887e-08	7.9452e-09	6.1011e-09	3.348e-09	9.1574e-09	2.7341e-09	5.3887e-09	2.5431e-09	6.7863e-10	3.1057e-09	8.1792e-10	2.201e-09	6.5553e-10	2.3744e-09	2.0652e-10	3.9942e-10	1.7241e-09	7.2773e-10	3.3823e-10	7.0924e-10	4.457e-10	2.3741e-10	2.0034e-10	2.5968e-10	2.102e-10	2.0942e-10	2.0132e-10	1.238e-10	1.9602e-10	1.5814e-10	2.0444e-10	1.4012e-10	2.3873e-10	1.7073e-10	1.3307e-10	2.6804e-10
19.1249	1.7642e-07	6.5522e-08	7.1045e-08	3.3727e-08	7.3614e-09	9.1942e-09	9.1841e-09	1.1023e-08	1.1631e-08	4.8773e-09	1.3e-09	3.0407e-09	5.7853e-09	4.2504e-09	4.8141e-09	5.6645e-09	2.5393e-09	3.2982e-10	1.522e-09	1.5198e-09	8.5657e-10	1.3148e-09	5.9815e-10	8.6005e-10	4.809e-10	4.3864e-10	4.723e-10	2.0913e-10	1.4886e-10	2.3399e-10	1.6828e-10	2.102e-10	9.5424e-11	1.047e-10	1.9805e-10	1.1753e-10	1.024e-10	1.6629e-10	9.3436e-11	1.5764e-10	1.7073e-10	1.6046e-10	2.3598e-10
19.1252	1.1405e-07	6.5522e-08	5.3205e-08	2.0192e-08	3.0884e-09	7.9646e-09	1.2875e-08	9.7931e-09	1.2861e-08	1.3469e-08	8.8564e-09	5.4829e-09	3.3434e-09	4.8194e-09	4.2457e-09	3.9591e-09	9.2394e-10	4.6831e-10	9.3995e-10	2.5377e-09	1.0526e-09	1.3148e-09	5.9815e-10	2.1163e-10	3.1172e-10	4.3864e-10	3.0592e-10	2.4748e-10	1.4886e-10	2.3399e-10	1.1833e-10	2.4044e-10	1.5851e-10	1.7423e-10	1.238e-10	1.4147e-10	1.2876e-10	1.3209e-10	1.4012e-10	1.3771e-10	1.9751e-10	1.9042e-10	2.3598e-10
19.1254	2.4491e-08	1.4211e-08	5.844e-09	4.9493e-09	2.453e-09	2.5984e-09	1.534e-08	1.761e-09	1.0401e-08	4.8773e-09	3.348e-09	2.5648e-09	7.1434e-10	4.2504e-09	5.9524e-09	1.1286e-09	5.9457e-09	5.9568e-09	1.183e-09	1.1812e-09	1.0526e-09	7.8782e-10	9.6855e-10	6.4458e-10	3.6406e-10	3.3823e-10	5.5124e-10	3.8188e-10	4.108e-10	9.1835e-11	1.4221e-10	1.0956e-10	1.5851e-10	1.491e-10	1.238e-10	1.1753e-10	1.024e-10	1.3209e-10	1.2351e-10	1.5764e-10	1.4591e-10	1.6046e-10	2.3598e-10
19.1257	1.1405e-07	3.0379e-08	3.5407e-08	2.8308e-08	1.9698e-08	1.0425e-08	6.7279e-09	6.3879e-10	1.995e-09	6.1011e-09	2.4147e-09	5.4829e-09	9.4593e-09	6.5284e-09	3.1101e-09	2.8245e-09	1.9735e-09	1.2644e-09	1.183e-09	1.8588e-09	6.8069e-10	7.8782e-10	3.4207e-10	4.3025e-10	4.2045e-10	3.8681e-10	1.0258e-09	2.0913e-10	5.1385e-10	2.0034e-10	3.8995e-10	2.8062e-10	1.3571e-10	1.2592e-10	1.238e-10	3.0333e-10	1.5814e-10	2.0444e-10	1.4012e-10	1.5764e-10	1.7073e-10	1.6046e-10	2.6804e-10
19.126	2.2069e-07	2.514e-08	2.3571e-08	2.2895e-08	1.2288e-08	2.1531e-08	1.2875e-08	4.8852e-09	9.5018e-10	1.543e-09	5.1809e-09	2.1295e-09	2.7341e-09	4.2504e-09	3.6776e-09	3.906e-10	7.6813e-10	1.8636e-09	7.2478e-10	2.1981e-09	5.2501e-10	3.1667e-10	3.4207e-10	5.6834e-10	1.2758e-09	5.5209e-10	2.5845e-10	2.4748e-10	2.715e-10	1.693e-10	1.4221e-10	1.5582e-10	1.8308e-10	2.3497e-10	1.4662e-10	1.1753e-10	1.9054e-10	2.0444e-10	1.4012e-10	1.7892e-10	1.7073e-10	1.9042e-10	2.6804e-10
19.1263	3.8153e-08	2.514e-08	1.5251e-08	1.4792e-08	1.2288e-08	2.948e-09	9.1841e-09	9.7931e-09	7.9452e-09	4.2659e-09	1.3e-09	9.2435e-10	1.1356e-09	1.2036e-09	5.3831e-09	2.2581e-09	1.6909e-09	2.5436e-09	6.2767e-10	4.6068e-10	6.8069e-10	1.0512e-09	1.4006e-09	8.6005e-10	4.809e-10	4.3864e-10	2.5845e-10	4.457e-10	5.1385e-10	1.693e-10	9.6637e-11	8.9478e-11	1.8308e-10	2.3497e-10	1.9805e-10	1.6764e-10	1.5814e-10	2.0444e-10	1.2351e-10	1.5764e-10	2.2623e-10	2.2293e-10	2.6804e-10
19.1266	6.7625e-08	4.2343e-08	3.5407e-08	2.5601e-08	1.4756e-08	1.9655e-09	8.8277e-10	6.1104e-09	3.6583e-09	1.1009e-08	7.6299e-09	2.5648e-09	8.2334e-09	6.5284e-09	7.5742e-10	2.2581e-09	1.2787e-09	2.2035e-09	6.2767e-10	1.5198e-09	1.0526e-09	1.0512e-09	7.5284e-10	5.6834e-10	4.2045e-10	2.5085e-10	2.1498e-10	2.4748e-10	3.0787e-10	3.608e-10	1.9655e-10	1.8199e-10	1.5851e-10	2.3497e-10	1.7137e-10	1.9602e-10	1.9054e-10	1.3209e-10	2.2705e-10	1.7892e-10	2.2623e-10	2.2293e-10	2.6804e-10
19.1268	1.3845e-08	1.6149e-08	4.1334e-08	4.4583e-08	2.9608e-08	1.4121e-08	4.2762e-09	6.1104e-09	3.1955e-09	2.2802e-09	1.0084e-08	9.1574e-09	1.8484e-09	2.112e-09	3.1101e-09	9.6595e-10	9.2394e-10	1.029e-09	2.5409e-09	1.8588e-09	6.8069e-10	4.5027e-10	7.5284e-10	6.4458e-10	1.4298e-10	3.3823e-10	2.5845e-10	3.3385e-10	2.0561e-10	1.693e-10	3.0307e-10	1.5582e-10	9.5424e-11	1.2592e-10	1.238e-10	1.6764e-10	1.2876e-10	2.0444e-10	1.7648e-10	1.7892e-10	2.2623e-10	2.2293e-10	2.3598e-10
19.1271	5.4831e-08	5.779e-08	5.9147e-08	2.8308e-08	1.2288e-08	2.6482e-08	1.7808e-08	3.6613e-09	2.3639e-09	6.1011e-09	4.5695e-09	7.9313e-09	8.2334e-09	4.8194e-09	3.6776e-09	2.8245e-09	1.9735e-09	2.2035e-09	2.5409e-09	1.5198e-09	1.3165e-09	6.9464e-10	1.1845e-09	5.6834e-10	4.809e-10	1.7651e-10	3.0592e-10	2.0913e-10	2.715e-10	2.0034e-10	3.0307e-10	1.5582e-10	2.4441e-10	1.047e-10	1.238e-10	9.5799e-11	1.2876e-10	1.6629e-10	1.2351e-10	1.5764e-10	2.2623e-10	1.3307e-10	2.0596e-10
19.1274	9.6525e-09	1.6149e-08	2.0617e-08	4.2289e-09	4.5783e-09	6.736e-09	5.5014e-09	3.6613e-09	6.1968e-10	1.0843e-09	2.0051e-09	1.7346e-09	1.8484e-09	3.1139e-09	4.2457e-09	2.2581e-09	3.6727e-09	2.5436e-09	9.3995e-10	4.6068e-10	1.5807e-09	1.0512e-09	5.2746e-10	4.3025e-10	7.2773e-10	4.3864e-10	3.0592e-10	3.8188e-10	2.0561e-10	3.608e-10	2.5968e-10	3.6106e-10	2.0942e-10	2.3497e-10	1.0291e-10	9.5799e-11	1.9054e-10	1.6629e-10	1.0795e-10	1.7892e-10	2.2623e-10	1.9042e-10	2.6804e-10
19.1277	3.0937e-07	5.779e-08	1.5251e-08	1.2095e-08	1.4756e-08	9.1942e-09	1.534e-08	9.7931e-09	1.6574e-09	3.655e-09	3.4637e-10	3.0407e-09	7.0086e-09	4.2504e-09	1.0472e-09	2.8245e-09	9.2394e-10	2.5436e-09	1.522e-09	3.7611e-10	5.2501e-10	3.8054e-10	4.6122e-10	4.3025e-10	5.4542e-10	4.3864e-10	3.0592e-10	1.4211e-10	3.0787e-10	2.3399e-10	4.7692e-10	8.9478e-11	1.3571e-10	2.3497e-10	1.7137e-10	1.4147e-10	1.5814e-10	1.3209e-10	1.0795e-10	1.7892e-10	1.7073e-10	2.2293e-10	3.383e-10
19.1279	1.7642e-07	3.0379e-08	5.844e-09	1.749e-08	1.2288e-08	1.1656e-08	1.1644e-08	2.8311e-08	7.9452e-09	8.5528e-09	5.1809e-09	1.7346e-09	1.2976e-09	1.7182e-09	1.5698e-09	3.9591e-09	4.4152e-10	5.4663e-10	3.5621e-09	7.6581e-10	1.5807e-09	1.0512e-09	2.8916e-10	8.6005e-10	5.4542e-10	2.9291e-10	4.1284e-10	2.4748e-10	4.108e-10	3.0914e-10	1.4221e-10	1.5582e-10	1.5851e-10	2.3497e-10	1.9805e-10	1.6764e-10	2.7551e-10	1.6629e-10	1.7648e-10	1.5764e-10	2.2623e-10	2.2293e-10	2.6804e-10
19.1282	3.0937e-07	1.12e-07	2.9486e-08	1.2095e-08	5.4329e-09	3.7132e-09	3.3938e-09	1.2253e-08	9.1728e-09	1.3469e-08	4.5695e-09	1.7346e-09	5.7853e-09	9.9549e-09	2.5431e-09	1.3039e-09	1.0941e-09	1.8636e-09	1.8613e-09	1.5198e-09	1.0526e-09	1.8429e-09	7.5284e-10	3.684e-10	5.4542e-10	7.1027e-10	4.1284e-10	2.4748e-10	1.2392e-10	3.608e-10	1.6828e-10	2.102e-10	1.8308e-10	1.491e-10	1.238e-10	1.4147e-10	1.2876e-10	2.0444e-10	1.4012e-10	1.7892e-10	1.4591e-10	2.5801e-10	2.6804e-10
19.1285	2.2069e-07	9.6493e-08	2.9486e-08	9.4014e-09	1.2288e-08	5.5083e-09	1.3578e-09	1.1935e-09	2.3639e-09	2.2802e-09	6.4047e-09	3.0407e-09	3.3434e-09	3.1139e-09	2.5431e-09	1.4918e-09	7.6813e-10	1.029e-09	9.3995e-10	1.5198e-09	1.5807e-09	2.1073e-09	2.4069e-10	3.684e-10	9.1026e-10	2.5085e-10	4.723e-10	2.0913e-10	2.0561e-10	3.0914e-10	1.6828e-10	2.4044e-10	2.4441e-10	2.0132e-10	1.4662e-10	1.1753e-10	1.024e-10	2.557e-10	1.7648e-10	1.7892e-10	1.4591e-10	1.9042e-10	2.0596e-10
19.1288	2.2069e-07	3.0379e-08	9.0756e-09	4.9493e-09	7.3614e-09	1.6821e-09	1.0414e-08	3.6613e-09	3.1955e-09	4.8773e-09	3.9585e-09	6.7064e-09	7.0086e-09	4.2504e-09	1.9767e-09	3.9591e-09	1.6909e-09	1.5239e-09	2.201e-09	1.1812e-09	6.0033e-10	4.5027e-10	4.6122e-10	3.684e-10	3.1172e-10	3.8681e-10	3.0592e-10	4.457e-10	1.4886e-10	2.3399e-10	1.4221e-10	1.3167e-10	1.5851e-10	1.2592e-10	1.4662e-10	1.6764e-10	1.024e-10	1.6629e-10	1.2351e-10	1.7892e-10	2.2623e-10	2.2293e-10	2.6804e-10
19.1291	9.7235e-08	5.779e-08	5.844e-09	3.565e-09	7.3614e-09	9.1942e-09	3.3938e-09	6.1104e-09	7.9452e-09	7.3264e-09	5.1809e-09	7.9266e-10	5.7853e-09	4.2504e-09	1.0472e-09	9.6595e-10	2.5393e-09	8.1792e-10	1.183e-09	2.6532e-10	6.8069e-10	7.8782e-10	5.9815e-10	1.0758e-09	1.093e-09	2.9291e-10	3.0592e-10	3.3385e-10	5.1385e-10	4.6422e-10	1.9655e-10	2.4044e-10	1.5851e-10	2.0132e-10	1.9805e-10	1.1753e-10	1.9054e-10	1.6629e-10	1.7648e-10	1.7892e-10	2.6404e-10	2.5801e-10	2.0596e-10
19.1293	3.2089e-05	4.5716e-06	3.5923e-07	3.3586e-07	2.9608e-08	1.2138e-07	9.2515e-08	2.8311e-08	5.875e-08	2.4576e-08	2.4879e-08	1.5303e-08	1.0686e-08	1.9132e-08	9.3754e-09	7.3736e-09	5.9457e-09	4.5894e-09	2.881e-09	2.8776e-09	1.5807e-09	7.8782e-10	1.8334e-09	8.6005e-10	5.4542e-10	3.8681e-10	2.5845e-10	4.457e-10	4.108e-10	2.7026e-10	1.9655e-10	2.4044e-10	1.3571e-10	2.6866e-10	1.4662e-10	1.4147e-10	1.2876e-10	1.3209e-10	1.4012e-10	1.5764e-10	1.9751e-10	2.2293e-10	2.0596e-10
19.1296	2.871e-08	5.1829e-09	5.1468e-09	7.4507e-09	1.2288e-08	1.4121e-08	1.0414e-08	1.1935e-09	7.9452e-09	1.2239e-08	5.1809e-09	1.3801e-09	2.7341e-09	1.365e-09	1.5698e-09	9.6595e-10	1.9735e-09	2.2035e-09	1.522e-09	8.8466e-10	1.3165e-09	7.8782e-10	9.6855e-10	3.684e-10	5.4542e-10	1.0271e-09	5.5124e-10	2.8905e-10	5.1385e-10	1.693e-10	2.2702e-10	1.0956e-10	1.8308e-10	2.0132e-10	1.4662e-10	1.1753e-10	1.2876e-10	1.3209e-10	1.4012e-10	1.7892e-10	1.4591e-10	2.2293e-10	2.3598e-10
19.1299	3.0937e-07	9.6493e-08	4.7267e-08	1.2095e-08	2.453e-09	1.0425e-08	7.9555e-09	6.1104e-09	4.2696e-09	3.1609e-09	3.348e-09	3.6506e-09	5.1742e-09	3.682e-09	1.1663e-08	3.3915e-09	7.6813e-10	1.5239e-09	2.1836e-10	2.6532e-10	2.1097e-09	4.5027e-10	9.6855e-10	1.5078e-09	2.6345e-10	7.1027e-10	1.4005e-10	3.3385e-10	2.715e-10	3.0914e-10	2.5968e-10	2.4044e-10	1.1468e-10	1.7423e-10	8.3952e-11	1.1753e-10	1.5814e-10	1.6629e-10	2.2705e-10	2.3873e-10	1.9751e-10	2.2293e-10	2.6804e-10
19.1302	2.0607e-08	1.6149e-08	7.3713e-09	7.4507e-09	5.4329e-09	3.7132e-09	5.5014e-09	3.2262e-09	3.6583e-09	4.8773e-09	2.8624e-09	1.7346e-09	1.8484e-09	1.365e-09	4.2457e-09	1.3039e-09	3.6727e-09	8.1792e-10	9.3995e-10	2.5377e-09	1.0526e-09	7.8782e-10	3.9942e-10	4.3025e-10	7.2773e-10	5.5209e-10	4.723e-10	2.4748e-10	2.715e-10	3.608e-10	1.9655e-10	1.5582e-10	1.3571e-10	1.491e-10	1.4662e-10	1.6764e-10	9.0351e-11	2.0444e-10	1.0795e-10	1.7892e-10	1.7073e-10	1.9042e-10	2.3598e-10
19.1304	9.7235e-08	5.0064e-08	2.3571e-08	3.3727e-08	2.2173e-08	1.1656e-08	9.1841e-09	8.5645e-09	1.995e-09	2.2802e-09	3.348e-09	4.8717e-09	1.8484e-09	2.112e-09	2.5431e-09	1.1286e-09	3.6727e-09	4.5894e-09	2.5409e-09	5.5382e-10	1.5807e-09	7.8782e-10	3.4207e-10	1.6897e-10	2.1923e-10	3.8681e-10	3.5738e-10	7.0135e-10	3.0787e-10	2.3399e-10	1.9655e-10	1.5582e-10	1.3571e-10	1.2592e-10	8.3952e-11	1.1753e-10	1.2876e-10	1.6629e-10	1.4012e-10	1.7892e-10	1.4591e-10	2.2293e-10	2.6804e-10
19.1307	7.1016e-07	1.5861e-07	5.3205e-08	2.2895e-08	9.8231e-09	1.1656e-08	1.7808e-08	8.5645e-09	1.076e-09	1.8937e-09	5.1809e-09	3.0407e-09	5.7853e-09	3.1139e-09	1.9767e-09	9.6595e-10	1.6909e-09	1.8636e-09	2.5409e-09	7.6581e-10	1.0526e-09	1.0512e-09	1.8334e-09	8.6005e-10	4.809e-10	7.1027e-10	5.5124e-10	3.3385e-10	2.715e-10	2.0034e-10	1.9655e-10	3.6106e-10	1.5851e-10	1.491e-10	1.4662e-10	9.5799e-11	1.9054e-10	1.3209e-10	1.7648e-10	2.3873e-10	1.9751e-10	1.6046e-10	2.6804e-10
19.131	1.7642e-07	3.6113e-08	1.5251e-08	2.9578e-09	9.8231e-09	7.9646e-09	3.3938e-09	1.5949e-08	1.0401e-08	7.3264e-09	1.1313e-08	9.1574e-09	3.3434e-09	3.1139e-09	7.0921e-09	5.6645e-09	3.6727e-09	1.2644e-09	5.3754e-10	3.7611e-10	6.0033e-10	3.8054e-10	1.6169e-09	6.4458e-10	4.809e-10	5.5209e-10	7.0924e-10	4.457e-10	3.0787e-10	3.0914e-10	1.4221e-10	1.0956e-10	2.4441e-10	1.2592e-10	1.9805e-10	9.5799e-11	1.2876e-10	2.557e-10	1.7648e-10	1.7892e-10	2.6404e-10	2.5801e-10	2.6804e-10
19.1313	8.176e-08	1.0706e-08	9.0756e-09	1.4792e-08	7.3614e-09	1.4121e-08	1.1644e-08	1.761e-09	1.076e-09	5.9824e-10	2.8624e-09	3.0407e-09	7.0086e-09	4.8194e-09	7.5742e-10	2.2581e-09	3.1057e-09	2.2035e-09	1.183e-09	1.1812e-09	1.3165e-09	6.9464e-10	7.5284e-10	1.0758e-09	7.2773e-10	2.9291e-10	2.1498e-10	5.7345e-10	5.1385e-10	2.3399e-10	2.2702e-10	1.5582e-10	1.5851e-10	8.5439e-11	1.4662e-10	7.629e-11	1.2876e-10	3.07e-10	1.4012e-10	1.5764e-10	1.7073e-10	1.9042e-10	2.3598e-10
19.1316	1.3221e-07	3.0379e-08	7.1045e-08	1.0459e-07	3.9542e-08	6.736e-09	9.1841e-09	1.3484e-08	7.9452e-09	2.2802e-09	7.4712e-10	3.0407e-09	5.7853e-09	5.3887e-09	7.5742e-10	6.7863e-10	2.5393e-09	7.2143e-10	2.5409e-09	1.1812e-09	1.0526e-09	3.8054e-10	9.6855e-10	8.6005e-10	7.2773e-10	8.6862e-10	2.5845e-10	1.7401e-10	2.0561e-10	2.3399e-10	2.2702e-10	1.8199e-10	1.5851e-10	1.491e-10	6.6919e-11	1.4147e-10	1.9054e-10	1.6629e-10	1.7648e-10	1.0188e-10	1.9751e-10	1.9042e-10	2.3598e-10
19.1318	3.5377e-07	1.2753e-07	9.0756e-09	9.4014e-09	9.8231e-09	1.0425e-08	4.2762e-09	1.761e-09	4.2696e-09	8.5528e-09	3.9585e-09	2.1295e-09	4.5635e-09	4.2504e-09	1.0472e-09	4.4189e-10	1.4776e-09	1.029e-09	6.2767e-10	1.5198e-09	1.0526e-09	1.0512e-09	5.9815e-10	6.4458e-10	4.2045e-10	3.3823e-10	2.5845e-10	4.457e-10	2.0561e-10	1.693e-10	3.8995e-10	2.102e-10	1.5851e-10	1.047e-10	1.238e-10	1.4147e-10	2.3301e-10	1.3209e-10	1.0795e-10	1.7892e-10	2.6404e-10	1.9042e-10	2.6804e-10
19.1321	1.3221e-07	1.2397e-08	1.3016e-08	2.2895e-08	5.4329e-09	9.1942e-09	6.7279e-09	2.8187e-09	1.076e-09	6.1011e-09	3.9585e-09	1.7346e-09	2.7341e-09	3.1139e-09	1.3839e-09	6.7863e-10	3.1057e-09	8.1792e-10	1.183e-09	8.8466e-10	6.8069e-10	1.5787e-09	7.5284e-10	4.969e-10	5.4542e-10	4.3864e-10	7.0924e-10	5.7345e-10	2.715e-10	3.608e-10	1.4221e-10	1.5582e-10	1.5851e-10	2.0132e-10	1.0291e-10	1.1753e-10	1.5814e-10	1.6629e-10	1.4012e-10	1.3771e-10	1.4591e-10	1.9042e-10	2.3598e-10
19.1324	1.1405e-07	5.779e-08	3.5407e-08	2.2895e-08	2.4649e-08	1.4121e-08	1.1644e-08	1.1023e-08	5.2514e-10	4.8773e-09	7.6299e-09	4.8717e-09	5.7853e-09	5.3887e-09	1.5698e-09	3.3915e-09	1.4776e-09	3.9604e-10	2.201e-09	7.6581e-10	5.2501e-10	4.5027e-10	1.4006e-09	1.0758e-09	4.809e-10	1.7651e-10	7.0924e-10	3.3385e-10	3.0787e-10	1.4086e-10	3.0307e-10	1.0956e-10	1.5851e-10	1.047e-10	1.238e-10	1.1753e-10	1.024e-10	1.0181e-10	1.4012e-10	1.5764e-10	1.7073e-10	1.6046e-10	2.6804e-10
19.1327	3.0937e-07	9.6493e-08	2.0617e-08	4.9493e-09	6.3606e-09	2.5984e-09	1.2875e-08	2.086e-09	4.2696e-09	9.7805e-09	2.4147e-09	2.5648e-09	5.7853e-09	5.3887e-09	1.5698e-09	8.1596e-10	1.4776e-09	1.2644e-09	4.5439e-10	1.8588e-09	2.6394e-09	1.3148e-09	7.5284e-10	6.4458e-10	1.2758e-09	2.5085e-10	3.5738e-10	3.3385e-10	1.7609e-10	1.4086e-10	1.4221e-10	2.102e-10	1.1468e-10	1.2592e-10	1.7137e-10	9.5799e-11	1.9054e-10	1.1646e-10	1.0795e-10	1.3771e-10	2.6404e-10	1.9042e-10	2.6804e-10
19.1329	8.176e-08	1.4211e-08	1.5251e-08	3.3727e-08	8.5918e-09	1.0425e-08	7.9555e-09	3.2262e-09	4.2696e-09	4.8773e-09	2.0051e-09	1.3801e-09	3.9532e-09	1.2036e-09	4.1055e-10	2.8245e-09	6.267e-10	1.5239e-09	6.2767e-10	8.8466e-10	6.0033e-10	1.0512e-09	9.6855e-10	6.4458e-10	3.6406e-10	3.8681e-10	4.1284e-10	2.4748e-10	1.7609e-10	3.608e-10	1.9655e-10	2.102e-10	1.5851e-10	1.047e-10	6.6919e-11	1.9602e-10	2.7551e-10	1.6629e-10	1.0795e-10	1.5764e-10	1.4591e-10	1.9042e-10	3.383e-10
19.1332	3.0937e-07	3.0379e-08	1.5251e-08	2.8308e-08	9.8231e-09	5.5083e-09	1.0414e-08	9.7931e-09	1.1631e-08	1.2239e-08	8.8564e-09	3.6506e-09	1.4704e-09	9.1132e-10	5.3831e-09	2.2581e-09	1.4776e-09	1.029e-09	2.5409e-09	1.8588e-09	2.6394e-09	1.3148e-09	5.9815e-10	4.3025e-10	3.1172e-10	4.3864e-10	2.5845e-10	3.8188e-10	1.7609e-10	2.7026e-10	1.6828e-10	2.102e-10	1.3571e-10	1.491e-10	1.7137e-10	1.9602e-10	2.3301e-10	2.0444e-10	1.2351e-10	2.3873e-10	1.9751e-10	1.6046e-10	2.3598e-10
19.1335	1.3221e-07	2.514e-08	9.0756e-09	5.7265e-09	1.2288e-08	1.6588e-08	1.9346e-09	1.2253e-08	4.2696e-09	1.543e-09	5.1809e-09	3.6506e-09	3.9532e-09	6.5961e-10	1.9767e-09	6.2338e-09	4.9965e-10	1.5239e-09	3.5621e-09	1.1812e-09	4.5474e-10	2.0652e-10	7.5284e-10	3.684e-10	5.4542e-10	8.6862e-10	5.5124e-10	2.4748e-10	3.0787e-10	2.3399e-10	2.2702e-10	2.102e-10	1.8308e-10	1.047e-10	1.0291e-10	1.6764e-10	1.2876e-10	1.3209e-10	1.4012e-10	1.5764e-10	1.7073e-10	2.2293e-10	2.3598e-10
19.1338	1.7642e-07	2.0397e-08	7.3713e-09	1.2095e-08	6.3606e-09	5.5083e-09	1.7808e-08	8.5645e-09	9.5018e-10	4.8773e-09	8.8564e-09	4.8717e-09	3.3434e-09	3.1139e-09	4.8141e-09	5.5393e-10	1.2787e-09	1.5239e-09	1.8613e-09	8.8466e-10	1.5845e-10	6.9464e-10	3.9942e-10	3.1135e-10	5.4542e-10	7.1027e-10	3.0592e-10	4.457e-10	5.1385e-10	3.0914e-10	2.2702e-10	1.5582e-10	1.3571e-10	1.491e-10	1.9805e-10	1.6764e-10	1.024e-10	2.557e-10	2.2705e-10	1.3771e-10	1.7073e-10	2.2293e-10	3.383e-10
19.1341	2.2069e-07	1.2753e-07	5.3205e-08	6.5602e-09	4.5783e-09	6.736e-09	4.2762e-09	2.4386e-09	7.9452e-09	1.9633e-08	1.3773e-08	7.9313e-09	8.2334e-09	2.5464e-09	3.6776e-09	8.1596e-10	7.6813e-10	8.1792e-10	8.2887e-10	2.8776e-09	6.0033e-10	1.0512e-09	5.9815e-10	8.6005e-10	3.1172e-10	3.8681e-10	3.5738e-10	3.3385e-10	1.4886e-10	2.7026e-10	1.4221e-10	1.5582e-10	9.5424e-11	1.7423e-10	2.6428e-10	1.1753e-10	1.5814e-10	1.6629e-10	1.4012e-10	1.5764e-10	1.7073e-10	2.5801e-10	2.3598e-10
19.1343	3.0937e-07	6.5522e-08	2.0617e-08	1.9134e-09	3.7968e-09	2.2709e-09	4.2762e-09	7.3368e-09	7.9452e-09	1.543e-09	7.4712e-10	2.1492e-10	3.9029e-10	1.7182e-09	5.9524e-09	6.7863e-10	3.6727e-09	1.2644e-09	6.2767e-10	1.8588e-09	1.5807e-09	7.8782e-10	5.9815e-10	1.0758e-09	4.809e-10	3.3823e-10	7.0924e-10	1.0032e-10	4.108e-10	3.0914e-10	2.2702e-10	2.102e-10	1.5851e-10	2.0132e-10	1.238e-10	9.5799e-11	1.5814e-10	1.1646e-10	1.4012e-10	1.5764e-10	1.9751e-10	1.9042e-10	3.383e-10
19.1346	1.3221e-07	5.779e-08	2.3571e-08	4.9493e-09	1.4756e-08	1.0425e-08	1.534e-08	8.5645e-09	1.6574e-09	3.1609e-09	7.6299e-09	7.9313e-09	2.2696e-09	1.7182e-09	1.9767e-09	1.6924e-09	7.6813e-10	1.029e-09	3.7823e-10	5.5382e-10	8.5657e-10	3.8054e-10	7.5284e-10	4.3025e-10	3.6406e-10	2.5085e-10	1.7552e-10	1.4211e-10	3.0787e-10	2.3399e-10	1.9655e-10	2.102e-10	1.5851e-10	1.2592e-10	1.9805e-10	1.1753e-10	1.024e-10	1.6629e-10	1.4012e-10	1.1912e-10	1.2303e-10	2.2293e-10	2.3598e-10
19.1349	2.871e-08	5.1829e-09	4.4939e-09	9.4014e-09	1.4756e-08	1.4121e-08	1.1644e-08	1.2253e-08	1.1631e-08	1.1009e-08	1.3773e-08	9.1574e-09	5.7853e-09	4.8194e-09	3.6776e-09	1.4918e-09	4.9965e-10	5.4663e-10	1.183e-09	5.5382e-10	4.5474e-10	6.0732e-10	5.2746e-10	4.3025e-10	4.2045e-10	5.5209e-10	5.5124e-10	3.3385e-10	1.7609e-10	3.608e-10	3.8995e-10	2.4044e-10	2.4441e-10	1.7423e-10	1.9805e-10	7.629e-11	1.024e-10	1.6629e-10	1.0795e-10	1.3771e-10	1.9751e-10	1.6046e-10	2.6804e-10
19.1352	1.7058e-08	2.0397e-08	4.7267e-08	2.8308e-08	8.5918e-09	4.5667e-09	6.7279e-09	2.8187e-09	1.0401e-08	1.2239e-08	1.1313e-08	1.2842e-08	1.1914e-08	6.5284e-09	3.1101e-09	2.8245e-09	3.6727e-09	8.1792e-10	6.2767e-10	3.2178e-09	6.8069e-10	1.5787e-09	1.5708e-10	4.969e-10	9.1026e-10	1.0271e-09	2.5845e-10	4.457e-10	2.3741e-10	2.3399e-10	3.0307e-10	1.5582e-10	2.0942e-10	2.6866e-10	1.238e-10	9.5799e-11	1.2876e-10	1.6629e-10	1.0795e-10	1.5764e-10	1.7073e-10	2.2293e-10	2.0596e-10
19.1354	1.543e-07	9.6493e-08	4.1334e-08	1.749e-08	2.2173e-08	9.1942e-09	1.3578e-09	1.761e-09	7.9452e-09	7.3264e-09	5.1809e-09	1.0385e-08	1.1914e-08	1.7182e-09	3.1101e-09	3.9591e-09	4.4152e-10	3.2247e-09	8.2887e-10	3.7611e-10	1.3165e-09	7.8782e-10	5.9815e-10	2.5909e-10	7.2773e-10	2.5085e-10	2.5845e-10	4.457e-10	4.108e-10	2.3399e-10	2.5968e-10	2.102e-10	2.4441e-10	1.7423e-10	1.4662e-10	1.9602e-10	1.5814e-10	1.6629e-10	1.2351e-10	1.3771e-10	1.9751e-10	2.5801e-10	2.3598e-10
19.1357	2.6501e-07	3.6113e-08	4.7267e-08	2.8308e-08	9.8231e-09	1.1814e-09	1.3578e-09	2.8187e-09	1.1631e-08	6.1011e-09	3.9585e-09	3.0407e-09	2.2696e-09	2.5464e-09	1.5698e-09	1.6924e-09	4.2403e-09	1.2644e-09	8.2887e-10	2.8776e-09	8.5657e-10	1.0512e-09	2.8916e-10	1.2917e-09	9.1026e-10	2.1205e-10	1.0858e-10	3.3385e-10	3.0787e-10	1.4086e-10	1.9655e-10	2.4044e-10	1.8308e-10	1.491e-10	1.0291e-10	1.4147e-10	1.024e-10	1.6629e-10	1.4012e-10	1.1912e-10	2.6404e-10	1.9042e-10	1.7798e-10
19.136	2.6501e-07	5.779e-08	4.1334e-08	1.749e-08	6.3606e-09	3.7132e-09	6.7279e-09	7.3368e-09	5.4935e-09	4.8773e-09	2.4147e-09	9.2435e-10	2.7341e-09	6.5284e-09	1.9767e-09	4.5271e-09	4.8083e-09	1.5239e-09	4.5439e-10	1.1812e-09	2.6394e-09	4.5027e-10	1.1845e-09	3.684e-10	4.809e-10	3.8681e-10	4.723e-10	5.7345e-10	2.0561e-10	1.4086e-10	1.6828e-10	2.102e-10	1.3571e-10	1.491e-10	1.7137e-10	1.6764e-10	1.9054e-10	3.07e-10	1.4012e-10	1.7892e-10	1.9751e-10	1.9042e-10	2.6804e-10
19.1363	1.1405e-07	4.2343e-08	2.3571e-08	1.4792e-08	5.4329e-09	6.736e-09	4.2762e-09	1.761e-09	1.995e-09	8.5528e-09	7.6299e-09	6.7064e-09	2.7341e-09	3.1139e-09	1.9767e-09	1.6924e-09	4.2403e-09	4.6831e-10	2.1836e-10	3.001e-10	6.8069e-10	6.9464e-10	9.6855e-10	3.684e-10	5.4542e-10	8.6862e-10	5.5124e-10	2.4748e-10	3.0787e-10	3.608e-10	1.4221e-10	1.5582e-10	2.4441e-10	2.3497e-10	1.4662e-10	1.1753e-10	1.024e-10	2.0444e-10	1.2351e-10	1.7892e-10	1.7073e-10	1.6046e-10	2.3598e-10
19.1366	5.4831e-08	3.0379e-08	1.0957e-08	1.2095e-08	7.3614e-09	4.5667e-09	1.3578e-09	1.761e-09	3.1955e-09	4.2659e-09	1.1313e-08	5.4829e-09	3.3434e-09	4.8194e-09	2.5431e-09	2.8245e-09	1.0941e-09	8.1792e-10	6.2767e-10	1.1812e-09	6.8069e-10	5.2586e-10	1.4006e-09	6.4458e-10	4.809e-10	2.9291e-10	4.723e-10	2.0913e-10	3.0787e-10	1.4086e-10	7.7141e-11	1.8199e-10	2.4441e-10	1.047e-10	1.9805e-10	1.1753e-10	1.9054e-10	1.3209e-10	1.4012e-10	1.3771e-10	2.2623e-10	1.9042e-10	1.7798e-10
19.1368	5.4831e-08	3.6113e-08	1.3016e-08	2.0192e-08	3.9542e-08	3.144e-08	1.7808e-08	7.3368e-09	4.2696e-09	7.3264e-09	6.4047e-09	2.1295e-09	2.2696e-09	3.1139e-09	2.5431e-09	1.6924e-09	1.6909e-09	1.8636e-09	8.2887e-10	1.5198e-09	8.5657e-10	1.8429e-09	3.9942e-10	6.4458e-10	5.4542e-10	4.3864e-10	5.5124e-10	3.8188e-10	4.108e-10	2.0034e-10	1.6828e-10	1.8199e-10	2.0942e-10	1.7423e-10	1.9805e-10	2.3177e-10	1.2876e-10	2.0444e-10	1.7648e-10	1.7892e-10	2.2623e-10	3.0973e-10	2.0596e-10
19.1371	1.1405e-07	3.6113e-08	4.1334e-08	2.8308e-08	1.4756e-08	1.1656e-08	1.2875e-08	1.3484e-08	7.9452e-09	1.1009e-08	7.6299e-09	5.4829e-09	2.7341e-09	1.2036e-09	2.5431e-09	2.8245e-09	5.9457e-09	1.029e-09	1.183e-09	1.0121e-09	8.5657e-10	7.8782e-10	7.5284e-10	8.6005e-10	4.2045e-10	4.3864e-10	3.5738e-10	4.457e-10	3.0787e-10	2.3399e-10	1.4221e-10	1.0956e-10	1.8308e-10	1.7423e-10	1.7137e-10	1.6764e-10	1.5814e-10	2.0444e-10	1.4012e-10	1.7892e-10	1.2303e-10	1.9042e-10	2.0596e-10
19.1374	6.7625e-08	2.514e-08	5.1468e-09	1.2095e-08	5.4329e-09	3.7132e-09	1.9346e-09	8.5645e-09	1.4093e-08	4.8773e-09	5.1809e-09	3.0407e-09	8.2334e-09	7.8039e-10	4.2457e-09	5.6645e-09	4.9965e-10	4.5894e-09	1.522e-09	4.6068e-10	1.0526e-09	4.5027e-10	3.4207e-10	4.969e-10	4.2045e-10	5.5209e-10	1.7552e-10	2.0913e-10	1.4886e-10	1.4086e-10	2.2702e-10	1.5582e-10	1.1468e-10	2.6866e-10	1.4662e-10	1.4147e-10	9.0351e-11	1.6629e-10	1.2351e-10	1.5764e-10	1.7073e-10	1.6046e-10	2.6804e-10
19.1377	1.3221e-07	2.0397e-08	1.5251e-08	3.9152e-08	2.7128e-08	7.9646e-09	1.2875e-08	6.1104e-09	9.5018e-10	1.8937e-09	2.4147e-09	1.3801e-09	7.1434e-10	5.3887e-09	5.9524e-09	5.6645e-09	4.8083e-09	1.8636e-09	1.8613e-09	1.0121e-09	5.2501e-10	5.2586e-10	5.9815e-10	8.6005e-10	1.4298e-10	7.1027e-10	8.6743e-10	4.457e-10	4.108e-10	5.6776e-10	8.2561e-10	3.6106e-10	3.8461e-10	4.0359e-10	5.2996e-10	7.343e-10	6.5927e-10	8.2207e-10	6.3308e-10	7.7942e-10	7.9554e-10	7.7664e-10	6.9568e-10
19.1379	1.1405e-07	2.514e-08	2.3571e-08	7.4507e-09	2.453e-09	1.8547e-10	2.6133e-09	8.5645e-09	1.2861e-08	9.7805e-09	4.5695e-09	4.2609e-09	1.8484e-09	1.365e-09	1.0472e-09	9.6595e-10	3.6727e-09	4.5894e-09	4.9268e-09	1.5198e-09	1.0526e-09	7.8782e-10	9.6855e-10	3.684e-10	5.4542e-10	3.3823e-10	4.723e-10	2.8905e-10	2.3741e-10	1.693e-10	1.4221e-10	1.5582e-10	3.1447e-10	1.047e-10	1.9805e-10	1.4147e-10	1.5814e-10	1.3209e-10	1.4012e-10	1.3771e-10	1.9751e-10	1.9042e-10	2.6804e-10
19.1382	4.3377e-08	2.514e-08	1.8933e-09	1.9134e-09	5.4329e-09	6.736e-09	2.9908e-09	2.8187e-09	4.2696e-09	2.7026e-09	7.6299e-09	9.1574e-09	5.1742e-09	2.5464e-09	4.1055e-10	1.6924e-09	1.9735e-09	6.3101e-10	1.522e-09	2.1981e-09	1.5807e-09	2.1073e-09	5.9815e-10	1.0758e-09	1.093e-09	3.3823e-10	2.5845e-10	2.8905e-10	3.0787e-10	2.0034e-10	2.2702e-10	2.8062e-10	1.5851e-10	1.047e-10	1.7137e-10	1.4147e-10	1.2876e-10	1.6629e-10	1.4012e-10	1.3771e-10	1.9751e-10	2.5801e-10	2.6804e-10
19.1385	2.2069e-07	5.0064e-08	2.3571e-08	2.2895e-08	6.3606e-09	1.0425e-08	1.2875e-08	1.1023e-08	1.1631e-08	3.655e-09	6.4047e-09	6.7064e-09	9.8437e-10	2.112e-09	8.9647e-10	1.3039e-09	1.0941e-09	5.4663e-10	9.3995e-10	8.8466e-10	8.5657e-10	7.8782e-10	3.9942e-10	4.969e-10	4.809e-10	4.3864e-10	3.5738e-10	2.8905e-10	4.108e-10	2.7026e-10	1.1833e-10	8.9478e-11	1.5851e-10	1.7423e-10	1.9805e-10	1.4147e-10	1.5814e-10	1.6629e-10	1.4012e-10	1.7892e-10	1.9751e-10	2.2293e-10	2.3598e-10
19.1388	2.2069e-07	5.0064e-08	1.0957e-08	1.4792e-08	5.4329e-09	1.1656e-08	1.9346e-09	3.6613e-09	9.1728e-09	6.1011e-09	3.9585e-09	4.8717e-09	3.9532e-09	1.365e-09	6.3009e-10	4.4189e-10	1.0941e-09	1.2644e-09	1.183e-09	1.8588e-09	6.8069e-10	7.8782e-10	1.1845e-09	3.684e-10	5.4542e-10	8.6862e-10	5.5124e-10	3.3385e-10	2.0561e-10	1.693e-10	3.0307e-10	2.102e-10	2.0942e-10	2.3497e-10	1.9805e-10	2.3177e-10	2.3301e-10	2.0444e-10	1.4012e-10	1.5764e-10	1.7073e-10	2.2293e-10	3.383e-10
19.1391	1.543e-07	5.779e-08	2.3571e-08	3.3727e-08	2.7128e-08	7.9646e-09	5.5014e-09	8.5645e-09	1.6574e-09	9.4934e-10	2.8624e-09	7.9313e-09	5.1742e-09	1.7182e-09	1.3907e-10	1.1286e-09	1.9735e-09	3.2247e-09	1.183e-09	4.6068e-10	8.5657e-10	3.8054e-10	7.5284e-10	1.0758e-09	2.6345e-10	3.8681e-10	4.723e-10	2.0913e-10	3.0787e-10	1.4086e-10	2.5968e-10	1.5582e-10	1.8308e-10	1.2592e-10	2.6428e-10	1.4147e-10	1.2876e-10	1.6629e-10	1.4012e-10	2.3873e-10	1.9751e-10	1.9042e-10	3.383e-10
19.1393	5.4831e-08	5.1829e-09	7.3713e-09	1.9134e-09	2.1627e-09	3.1575e-10	1.6334e-09	4.8852e-09	6.7187e-09	7.3264e-09	2.8624e-09	1.7346e-09	2.7341e-09	4.8194e-09	3.1834e-10	4.4189e-10	6.267e-10	1.8636e-09	1.8613e-09	8.8466e-10	3.2933e-10	1.0512e-09	5.2746e-10	1.0758e-09	1.093e-09	8.6862e-10	8.6743e-10	2.0913e-10	2.715e-10	2.0034e-10	3.0307e-10	1.8199e-10	1.8308e-10	1.7423e-10	1.7137e-10	1.9602e-10	1.5814e-10	1.6629e-10	1.7648e-10	1.7892e-10	2.2623e-10	2.5801e-10	2.0596e-10
19.1396	2.2069e-07	6.5522e-08	5.844e-09	6.5602e-09	2.453e-09	1.0425e-08	1.9346e-09	6.1104e-09	6.7187e-09	1.3469e-08	8.8564e-09	1.3801e-09	3.9532e-09	5.3887e-09	1.9767e-09	1.6924e-09	1.0941e-09	1.5239e-09	1.8613e-09	1.5198e-09	6.8069e-10	7.8782e-10	5.2746e-10	6.4458e-10	3.6406e-10	4.3864e-10	7.0924e-10	3.8188e-10	1.7609e-10	1.693e-10	1.4221e-10	1.8199e-10	1.3571e-10	1.491e-10	2.3115e-10	1.1753e-10	1.9054e-10	2.0444e-10	1.4012e-10	1.7892e-10	1.7073e-10	2.2293e-10	2.6804e-10
19.1399	2.2069e-07	4.2343e-08	2.9486e-08	9.4014e-09	3.7968e-09	3.7132e-09	1.2875e-08	1.3484e-08	1.2861e-08	8.5528e-09	7.6299e-09	1.2842e-08	7.0086e-09	1.7182e-09	4.8141e-09	1.1286e-09	5.3768e-09	1.2644e-09	8.2887e-10	1.0121e-09	4.5474e-10	1.8429e-09	9.6855e-10	4.969e-10	7.2773e-10	3.3823e-10	5.5124e-10	2.8905e-10	4.108e-10	2.3399e-10	1.6828e-10	1.3167e-10	2.0942e-10	2.3497e-10	1.7137e-10	5.1186e-11	1.9054e-10	2.0444e-10	1.4012e-10	1.7892e-10	1.7073e-10	1.6046e-10	2.6804e-10
19.1402	3.0937e-07	1.12e-07	8.2957e-08	2.8308e-08	6.3606e-09	1.1656e-08	1.0414e-08	7.3368e-09	2.7641e-09	1.8937e-09	2.8624e-09	6.7064e-09	7.0086e-09	2.5464e-09	2.5431e-09	9.6595e-10	7.6813e-10	6.3101e-10	1.183e-09	8.8466e-10	6.0033e-10	5.2586e-10	7.5284e-10	3.1135e-10	1.093e-09	4.3864e-10	4.723e-10	2.8905e-10	2.715e-10	1.693e-10	1.9655e-10	1.8199e-10	2.0942e-10	1.2592e-10	1.0291e-10	1.1753e-10	1.5814e-10	1.3209e-10	1.4012e-10	1.3771e-10	1.7073e-10	1.6046e-10	2.0596e-10
19.1404	2.2069e-07	2.0397e-08	2.8007e-09	1.2095e-08	1.7226e-08	6.736e-09	5.5014e-09	1.1023e-08	1.2861e-08	4.8773e-09	2.0051e-09	1.7346e-09	1.8484e-09	7.6694e-09	4.8141e-09	1.6924e-09	3.6727e-09	1.2644e-09	8.2887e-10	1.0121e-09	8.5657e-10	1.3148e-09	9.6855e-10	8.6005e-10	5.4542e-10	4.3864e-10	1.7552e-10	3.3385e-10	5.1385e-10	1.4086e-10	3.0307e-10	2.4044e-10	2.0942e-10	1.7423e-10	1.238e-10	1.6764e-10	2.3301e-10	1.6629e-10	1.4012e-10	2.9861e-10	2.6404e-10	2.2293e-10	3.383e-10
19.1407	9.7235e-08	7.6968e-09	5.3205e-08	4.4583e-08	2.9608e-08	5.5083e-09	2.6133e-09	6.1104e-09	2.7641e-09	6.1011e-09	3.9585e-09	1.2181e-09	2.2696e-09	1.2036e-09	1.2097e-09	3.9591e-09	4.2403e-09	3.2247e-09	2.201e-09	1.5198e-09	6.8069e-10	4.5027e-10	1.5708e-10	4.969e-10	1.093e-09	4.3864e-10	5.5124e-10	2.4748e-10	4.108e-10	3.608e-10	2.2702e-10	1.3167e-10	1.1468e-10	1.491e-10	1.238e-10	3.0333e-10	1.2876e-10	1.6629e-10	1.7648e-10	1.7892e-10	2.6404e-10	1.9042e-10	1.7798e-10
19.141	2.2069e-07	4.2343e-08	1.3016e-08	4.9493e-09	5.4329e-09	9.1942e-09	2.9908e-09	2.086e-09	4.2696e-09	7.3264e-09	1.6335e-09	1.7346e-09	3.3434e-09	6.5284e-09	6.3009e-10	5.5393e-10	4.4152e-10	1.029e-09	1.183e-09	1.1812e-09	1.3165e-09	1.5787e-09	7.5284e-10	4.3025e-10	7.2773e-10	7.1027e-10	3.0592e-10	3.3385e-10	2.3741e-10	2.0034e-10	2.2702e-10	1.5582e-10	1.8308e-10	2.3497e-10	1.9805e-10	9.5799e-11	1.2876e-10	2.557e-10	1.7648e-10	1.7892e-10	2.2623e-10	2.2293e-10	2.6804e-10
19.1413	3.0937e-07	6.5522e-08	2.0617e-08	4.9493e-09	1.9698e-08	1.0425e-08	3.3938e-09	6.1104e-09	5.4935e-09	3.655e-09	1.3e-09	2.5648e-09	1.4704e-09	1.7182e-09	1.5698e-09	4.5271e-09	1.9735e-09	1.8636e-09	8.2887e-10	1.5198e-09	8.5657e-10	6.0732e-10	5.2746e-10	3.684e-10	3.6406e-10	4.3864e-10	3.0592e-10	3.3385e-10	3.0787e-10	1.4086e-10	2.2702e-10	1.8199e-10	1.5851e-10	1.2592e-10	1.9805e-10	1.1753e-10	1.024e-10	1.6629e-10	1.7648e-10	1.3771e-10	2.2623e-10	1.6046e-10	2.0596e-10
19.1416	2.6501e-07	8.0999e-08	3.5407e-08	2.5601e-08	1.2288e-08	2.5984e-09	7.9555e-09	3.2262e-09	5.4935e-09	2.7026e-09	3.348e-09	3.6506e-09	2.2696e-09	1.7182e-09	1.5698e-09	1.4918e-09	5.3768e-09	2.8841e-09	5.3754e-10	1.5198e-09	5.2501e-10	6.0732e-10	1.1845e-09	1.0758e-09	4.2045e-10	2.5085e-10	3.5738e-10	2.0913e-10	2.0561e-10	4.6422e-10	9.6637e-11	1.8199e-10	2.0942e-10	1.7423e-10	1.7137e-10	1.6764e-10	1.9054e-10	2.0444e-10	1.4012e-10	2.3873e-10	2.2623e-10	2.2293e-10	2.6804e-10
19.1418	1.1405e-07	3.0379e-08	3.5407e-08	2.0192e-08	5.4329e-09	7.9646e-09	7.9555e-09	4.8852e-09	2.3639e-09	1.2283e-09	5.1809e-09	6.7064e-09	5.1742e-09	6.5284e-09	8.2332e-09	3.3915e-09	1.0941e-09	2.5436e-09	2.5409e-09	5.5382e-10	1.0526e-09	6.0732e-10	9.6855e-10	3.1135e-10	2.6345e-10	4.3864e-10	2.5845e-10	3.8188e-10	4.108e-10	2.3399e-10	2.2702e-10	2.4044e-10	1.1468e-10	1.491e-10	1.9805e-10	1.6764e-10	1.5814e-10	1.6629e-10	1.2351e-10	2.3873e-10	2.2623e-10	1.9042e-10	2.3598e-10
19.1421	3.5377e-07	3.6113e-08	2.9486e-08	1.749e-08	9.8231e-09	4.5667e-09	1.0414e-08	4.8852e-09	2.3639e-09	9.4934e-10	2.0051e-09	4.8717e-09	3.9532e-09	1.365e-09	2.5431e-09	4.5271e-09	4.8083e-09	4.5894e-09	1.522e-09	2.5377e-09	6.8069e-10	4.5027e-10	7.5284e-10	6.4458e-10	9.1026e-10	3.3823e-10	3.5738e-10	2.4748e-10	1.2392e-10	2.7026e-10	2.5968e-10	2.102e-10	1.1468e-10	1.2592e-10	2.3115e-10	1.6764e-10	7.9054e-11	1.6629e-10	1.4012e-10	1.7892e-10	1.7073e-10	2.2293e-10	2.3598e-10
19.1424	8.176e-08	3.6113e-08	1.5251e-08	9.4014e-09	8.5918e-09	4.5667e-09	1.0414e-08	1.8417e-08	7.9452e-09	7.3264e-09	1.1475e-09	5.4829e-09	9.4593e-09	4.2504e-09	4.2457e-09	2.2581e-09	1.4776e-09	1.5239e-09	6.2767e-10	1.5198e-09	6.8069e-10	5.2586e-10	1.4006e-09	5.6834e-10	4.2045e-10	2.5085e-10	4.723e-10	2.8905e-10	2.3741e-10	2.0034e-10	1.9655e-10	1.8199e-10	1.5851e-10	1.7423e-10	1.4662e-10	1.6764e-10	1.5814e-10	2.0444e-10	1.2351e-10	2.3873e-10	2.2623e-10	1.9042e-10	2.6804e-10
19.1427	2.6501e-07	1.2753e-07	2.3571e-08	4.2289e-09	1.4756e-08	1.1656e-08	7.9555e-09	1.4635e-09	1.076e-09	7.3264e-09	4.5695e-09	2.1295e-09	1.1356e-09	1.7182e-09	7.5742e-10	1.6924e-09	1.4776e-09	1.2644e-09	8.2887e-10	3.2178e-09	8.5657e-10	1.0512e-09	5.9815e-10	6.4458e-10	7.2773e-10	4.3864e-10	3.5738e-10	4.457e-10	1.4886e-10	3.0914e-10	1.9655e-10	1.8199e-10	1.8308e-10	1.491e-10	1.7137e-10	1.1753e-10	2.3301e-10	2.0444e-10	1.4012e-10	1.5764e-10	1.9751e-10	2.2293e-10	2.6804e-10
19.1429	1.7642e-07	1.0706e-08	2.3571e-08	9.4014e-09	1.4016e-09	4.5667e-09	5.5014e-09	1.3484e-08	6.7187e-09	2.2802e-09	2.8624e-09	2.5648e-09	2.7341e-09	4.8194e-09	1.5698e-09	1.6924e-09	1.2787e-09	8.1792e-10	1.183e-09	1.5198e-09	1.0526e-09	5.2586e-10	5.9815e-10	6.4458e-10	4.2045e-10	2.5085e-10	3.5738e-10	2.8905e-10	2.3741e-10	2.7026e-10	3.0307e-10	1.0956e-10	2.0942e-10	1.7423e-10	1.7137e-10	1.1753e-10	1.9054e-10	1.6629e-10	1.2351e-10	1.5764e-10	1.0211e-10	1.6046e-10	2.6804e-10
19.1432	1.543e-07	5.779e-08	4.7267e-08	2.0192e-08	9.8231e-09	7.9646e-09	1.1644e-08	6.1104e-09	3.6583e-09	7.3264e-09	2.0051e-09	2.1295e-09	5.1742e-09	4.2504e-09	8.9647e-10	1.6924e-09	1.2787e-09	1.8636e-09	9.3995e-10	1.1812e-09	6.8069e-10	7.8782e-10	7.5284e-10	1.4944e-10	4.2045e-10	2.9291e-10	3.5738e-10	4.457e-10	5.1385e-10	1.693e-10	1.6828e-10	1.3167e-10	7.7933e-11	2.0132e-10	1.238e-10	1.4147e-10	1.024e-10	1.6629e-10	1.4012e-10	1.7892e-10	2.2623e-10	1.9042e-10	2.6804e-10
19.1435	2.6501e-07	6.5522e-08	2.3571e-08	4.2289e-09	1.2288e-08	1.9059e-08	1.0414e-08	1.2253e-08	1.2861e-08	1.3469e-08	1.2542e-08	3.0407e-09	4.5635e-09	3.682e-09	5.3831e-09	1.6924e-09	9.2394e-10	1.029e-09	3.7823e-10	1.0121e-09	6.0033e-10	1.0512e-09	3.4207e-10	5.6834e-10	5.4542e-10	5.5209e-10	3.5738e-10	2.8905e-10	1.2392e-10	2.0034e-10	1.1833e-10	1.3167e-10	2.0942e-10	1.2592e-10	1.9805e-10	1.9602e-10	1.5814e-10	2.557e-10	1.2351e-10	1.7892e-10	2.2623e-10	2.2293e-10	3.383e-10
19.1438	1.1405e-07	1.0706e-08	1.5251e-08	1.749e-08	6.3606e-09	7.9646e-09	1.534e-08	6.1104e-09	1.6574e-09	4.8773e-09	5.1809e-09	3.0407e-09	1.2976e-09	1.0524e-09	1.2097e-09	1.3039e-09	1.4776e-09	1.2644e-09	9.3995e-10	8.8466e-10	8.5657e-10	3.8054e-10	5.2746e-10	5.6834e-10	7.2773e-10	4.3864e-10	4.1284e-10	3.8188e-10	1.7609e-10	1.693e-10	2.2702e-10	1.8199e-10	1.3571e-10	1.047e-10	1.0291e-10	1.1753e-10	1.5814e-10	1.3209e-10	1.4012e-10	1.7892e-10	1.9751e-10	1.6046e-10	2.6804e-10
19.1441	8.176e-08	4.2343e-08	1.7664e-08	7.4507e-09	1.2288e-08	2.1531e-08	2.9908e-09	6.1104e-09	1.2861e-08	3.1609e-09	2.4147e-09	4.8717e-09	3.3434e-09	3.1139e-09	2.5431e-09	3.4249e-10	1.2787e-09	1.5239e-09	1.522e-09	2.1981e-09	1.3165e-09	6.9464e-10	1.8334e-09	5.6834e-10	3.6406e-10	3.3823e-10	4.1284e-10	4.457e-10	2.715e-10	3.0914e-10	2.2702e-10	1.3167e-10	1.3571e-10	1.491e-10	1.238e-10	1.6764e-10	1.2876e-10	1.3209e-10	1.7648e-10	1.1912e-10	1.7073e-10	2.2293e-10	2.6804e-10
19.1443	1.7642e-07	3.0379e-08	5.844e-09	1.4792e-08	2.9608e-08	2.1531e-08	2.5225e-08	1.5949e-08	4.2696e-09	1.0843e-09	2.4147e-09	6.7064e-09	7.0086e-09	4.2504e-09	1.9767e-09	1.4918e-09	1.0941e-09	1.2644e-09	5.3754e-10	3.001e-10	1.0526e-09	1.3148e-09	9.6855e-10	8.6005e-10	4.809e-10	1.0271e-09	4.1284e-10	2.4748e-10	2.0561e-10	2.7026e-10	1.1833e-10	8.9478e-11	1.1468e-10	1.7423e-10	1.4662e-10	1.9602e-10	1.2876e-10	1.6629e-10	1.0795e-10	1.7892e-10	2.2623e-10	1.9042e-10	2.3598e-10
19.1446	8.176e-08	6.5522e-08	4.7267e-08	2.8308e-08	1.7226e-08	1.1656e-08	7.9555e-09	6.3879e-10	3.6583e-09	9.7805e-09	1.7469e-08	3.0407e-09	9.8437e-10	5.3887e-09	2.5431e-09	2.8245e-09	1.0941e-09	3.2247e-09	3.0904e-10	4.6068e-10	6.0033e-10	5.2586e-10	9.6855e-10	3.1135e-10	4.2045e-10	3.3823e-10	5.5124e-10	3.3385e-10	6.17e-10	2.0034e-10	1.4221e-10	1.5582e-10	1.1468e-10	1.491e-10	2.6428e-10	1.6764e-10	1.2876e-10	2.0444e-10	1.7648e-10	1.7892e-10	2.6404e-10	1.9042e-10	2.3598e-10
19.1449	1.3221e-07	5.779e-08	1.0957e-08	4.9493e-09	2.1627e-09	2.5984e-09	9.1841e-09	6.1104e-09	5.4935e-09	2.2802e-09	3.9585e-09	2.1295e-09	2.7341e-09	2.5464e-09	1.5698e-09	3.3915e-09	2.5393e-09	1.2644e-09	8.2887e-10	1.0121e-09	3.8951e-10	3.8054e-10	3.9942e-10	4.3025e-10	4.2045e-10	1.0271e-09	5.5124e-10	3.3385e-10	2.0561e-10	1.4086e-10	1.6828e-10	1.8199e-10	1.3571e-10	1.7423e-10	1.7137e-10	1.1753e-10	1.2876e-10	2.0444e-10	2.2705e-10	1.5764e-10	1.9751e-10	2.2293e-10	3.383e-10
19.1452	3.0937e-07	8.0999e-08	1.0957e-08	2.5601e-08	9.8231e-09	1.6821e-09	1.6334e-09	1.4635e-09	1.995e-09	3.1609e-09	3.9585e-09	6.7107e-10	1.8484e-09	7.8039e-10	1.0472e-09	1.3039e-09	2.5393e-09	1.029e-09	1.8613e-09	1.1812e-09	4.5474e-10	1.5787e-09	4.6122e-10	4.3025e-10	1.7908e-10	5.5209e-10	4.723e-10	2.0913e-10	2.715e-10	2.0034e-10	2.5968e-10	1.8199e-10	7.7933e-11	2.0132e-10	1.0291e-10	9.5799e-11	1.2876e-10	1.6629e-10	9.3436e-11	1.0188e-10	1.7073e-10	2.2293e-10	2.3598e-10
19.1454	1.1405e-07	1.2397e-08	7.3713e-09	2.9578e-09	6.4249e-10	1.0425e-08	1.2875e-08	2.8187e-09	5.4935e-09	4.8773e-09	2.4147e-09	3.0407e-09	3.3434e-09	4.2504e-09	5.9524e-09	1.6924e-09	4.2403e-09	1.8636e-09	2.201e-09	3.2178e-09	4.5474e-10	7.8782e-10	7.5284e-10	1.5078e-09	3.6406e-10	4.3864e-10	3.0592e-10	1.7401e-10	2.715e-10	2.3399e-10	1.9655e-10	1.3167e-10	9.5424e-11	2.0132e-10	1.0291e-10	1.1753e-10	1.5814e-10	1.6629e-10	1.4012e-10	1.7892e-10	1.9751e-10	3.0973e-10	2.3598e-10
19.1457	5.3174e-07	1.8974e-07	8.2957e-08	2.8308e-08	1.4756e-08	2.948e-09	2.5225e-08	2.336e-08	7.9452e-09	3.1609e-09	1.3e-09	3.0407e-09	4.5635e-09	4.8194e-09	1.9767e-09	1.6924e-09	9.2394e-10	1.029e-09	8.2887e-10	1.5198e-09	1.3165e-09	6.9464e-10	3.9942e-10	2.1163e-10	4.2045e-10	2.9291e-10	4.1284e-10	3.3385e-10	3.0787e-10	1.693e-10	3.0307e-10	1.5582e-10	1.1468e-10	2.0132e-10	1.238e-10	9.5799e-11	1.5814e-10	2.0444e-10	1.4012e-10	1.5764e-10	1.7073e-10	2.2293e-10	2.6804e-10
19.146	1.7642e-07	4.2343e-08	2.3571e-08	4.9493e-09	3.1652e-10	1.1814e-09	1.6334e-09	2.4386e-09	1.0401e-08	8.5528e-09	6.4047e-09	6.7064e-09	8.2334e-09	4.8194e-09	1.9767e-09	2.8245e-09	1.4776e-09	1.2644e-09	2.5409e-09	6.5553e-10	3.8951e-10	7.8782e-10	2.8916e-10	6.4458e-10	5.4542e-10	2.1205e-10	3.5738e-10	2.4748e-10	2.715e-10	2.7026e-10	1.9655e-10	1.5582e-10	1.8308e-10	1.2592e-10	1.238e-10	1.1753e-10	1.024e-10	1.6629e-10	1.4012e-10	1.5764e-10	1.4591e-10	1.6046e-10	1.7798e-10
19.1463	4.3377e-08	6.5522e-08	8.2957e-08	2.8308e-08	8.5918e-09	4.5667e-09	1.2875e-08	1.8417e-08	5.4935e-09	1.543e-09	2.0051e-09	2.1295e-09	5.1742e-09	4.8194e-09	8.9647e-10	5.6645e-09	3.1057e-09	3.9604e-10	7.2478e-10	2.6532e-10	3.8951e-10	1.0512e-09	1.6169e-09	2.5909e-10	3.1172e-10	8.6862e-10	4.723e-10	1.4211e-10	2.3741e-10	2.7026e-10	1.1833e-10	1.3167e-10	2.4441e-10	1.491e-10	1.4662e-10	1.1753e-10	1.2876e-10	1.3209e-10	1.7648e-10	1.5764e-10	1.9751e-10	1.6046e-10	2.0596e-10
19.1466	2.2069e-07	4.2343e-08	4.1334e-08	2.8308e-08	2.9608e-08	1.6588e-08	3.3938e-09	2.4386e-09	5.4935e-09	2.2802e-09	3.348e-09	4.8717e-09	4.5635e-09	2.112e-09	1.2097e-09	2.8245e-09	3.1057e-09	8.1792e-10	9.3995e-10	6.5553e-10	4.5474e-10	7.8782e-10	7.5284e-10	4.969e-10	4.809e-10	7.1027e-10	3.0592e-10	3.8188e-10	2.0561e-10	1.693e-10	1.6828e-10	2.102e-10	2.0942e-10	2.0132e-10	1.4662e-10	9.5799e-11	1.2876e-10	2.0444e-10	1.4012e-10	1.7892e-10	2.2623e-10	1.9042e-10	3.383e-10
19.1468	1.543e-07	9.6493e-08	4.1334e-08	1.4792e-08	3.0884e-09	5.9587e-10	7.9555e-09	8.5645e-09	5.4935e-09	1.543e-09	7.4712e-10	6.7107e-10	1.8484e-09	2.5464e-09	1.2097e-09	4.5271e-09	7.6813e-10	1.029e-09	5.3754e-10	1.8588e-09	2.1097e-09	5.2586e-10	9.6855e-10	4.969e-10	4.2045e-10	8.6862e-10	3.5738e-10	3.8188e-10	1.7609e-10	4.6422e-10	1.1833e-10	2.8062e-10	1.3571e-10	1.2592e-10	1.7137e-10	1.4147e-10	1.5814e-10	2.0444e-10	1.7648e-10	1.7892e-10	1.7073e-10	1.6046e-10	2.6804e-10
19.1471	3.5377e-07	1.4306e-07	5.3205e-08	4.4583e-08	1.2288e-08	1.4121e-08	1.7808e-08	8.5645e-09	5.4935e-09	7.3264e-09	1.2542e-08	6.7064e-09	3.9532e-09	5.4897e-10	1.9767e-09	3.3915e-09	3.1057e-09	1.5239e-09	1.522e-09	6.5553e-10	6.0033e-10	2.1073e-09	5.9815e-10	3.684e-10	1.7908e-10	7.1027e-10	3.0592e-10	4.457e-10	5.1385e-10	3.0914e-10	1.4221e-10	1.8199e-10	2.4441e-10	1.7423e-10	1.4662e-10	1.4147e-10	1.5814e-10	1.3209e-10	1.2351e-10	1.7892e-10	2.6404e-10	2.2293e-10	2.6804e-10
19.1474	1.1405e-07	6.5522e-08	3.5407e-08	4.9493e-09	1.2288e-08	1.6588e-08	6.7279e-09	2.4386e-09	2.7641e-09	6.1011e-09	2.0051e-09	2.5648e-09	1.2976e-09	3.1139e-09	6.3009e-10	3.3915e-09	1.0941e-09	1.2644e-09	9.3995e-10	8.8466e-10	1.0526e-09	7.8782e-10	7.5284e-10	6.4458e-10	4.809e-10	2.9291e-10	5.5124e-10	3.8188e-10	2.0561e-10	3.608e-10	1.9655e-10	8.9478e-11	1.3571e-10	1.491e-10	1.238e-10	1.4147e-10	1.9054e-10	2.0444e-10	1.4012e-10	2.3873e-10	1.9751e-10	2.5801e-10	2.6804e-10
19.1477	2.6501e-07	5.0064e-08	2.9486e-08	5.0019e-08	4.9497e-08	2.4006e-08	1.1075e-09	6.1104e-09	3.1955e-09	3.1609e-09	3.9585e-09	2.1295e-09	1.4704e-09	3.1139e-09	4.8141e-09	9.6595e-10	1.2787e-09	2.8841e-09	3.5621e-09	1.0121e-09	3.8951e-10	5.2586e-10	5.9815e-10	4.3025e-10	3.6406e-10	4.3864e-10	4.1284e-10	2.0913e-10	1.4886e-10	1.693e-10	2.5968e-10	1.5582e-10	1.3571e-10	2.0132e-10	1.9805e-10	1.6764e-10	9.0351e-11	1.6629e-10	1.7648e-10	1.5764e-10	1.9751e-10	1.6046e-10	2.6804e-10
19.1479	2.2069e-07	5.779e-08	2.0617e-08	2.0192e-08	2.7128e-08	1.6588e-08	6.7279e-09	7.3368e-09	6.7187e-09	4.8773e-09	5.1809e-09	1.7346e-09	8.2334e-09	3.682e-09	7.5742e-10	9.6595e-10	3.3603e-10	1.2644e-09	8.2887e-10	7.6581e-10	5.2501e-10	6.0732e-10	3.4207e-10	6.4458e-10	7.2773e-10	3.3823e-10	5.5124e-10	3.8188e-10	2.715e-10	2.7026e-10	1.6828e-10	1.3167e-10	7.7933e-11	1.491e-10	1.4662e-10	1.6764e-10	1.024e-10	1.3209e-10	1.4012e-10	1.5764e-10	1.2303e-10	3.0973e-10	2.6804e-10
19.1482	3.0937e-07	8.0999e-08	2.0617e-08	1.4792e-08	5.4329e-09	1.4121e-08	1.534e-08	9.7931e-09	1.0401e-08	6.1011e-09	3.9585e-09	2.5648e-09	2.7341e-09	3.682e-09	5.3831e-09	1.4918e-09	1.2787e-09	1.2644e-09	6.2767e-10	1.1812e-09	5.2501e-10	1.3148e-09	5.9815e-10	5.6834e-10	1.093e-09	1.7651e-10	5.5124e-10	5.7345e-10	2.715e-10	2.0034e-10	1.4221e-10	1.8199e-10	1.8308e-10	1.047e-10	1.0291e-10	9.5799e-11	1.5814e-10	1.6629e-10	1.7648e-10	1.5764e-10	1.7073e-10	2.5801e-10	2.0596e-10
19.1485	3.0937e-07	1.2753e-07	2.3571e-08	7.4507e-09	1.2288e-08	2.5984e-09	1.0414e-08	1.2253e-08	6.7187e-09	4.2659e-09	2.8624e-09	9.2435e-10	4.5635e-09	2.5464e-09	6.3009e-10	2.2581e-09	1.9735e-09	2.5436e-09	3.2215e-09	2.1981e-09	2.6394e-09	1.5787e-09	5.9815e-10	3.1135e-10	7.2773e-10	4.3864e-10	8.6743e-10	2.8905e-10	2.715e-10	2.3399e-10	1.1833e-10	1.3167e-10	2.4441e-10	1.491e-10	1.7137e-10	1.6764e-10	1.024e-10	2.0444e-10	1.4012e-10	1.0188e-10	1.4591e-10	1.6046e-10	2.6804e-10
19.1488	2.2069e-07	8.0999e-08	1.5251e-08	1.6877e-09	9.8231e-09	1.6588e-08	9.1841e-09	3.2262e-09	6.7187e-09	8.5528e-09	1.6335e-09	2.4915e-10	2.2696e-09	3.1139e-09	3.1101e-09	1.4918e-09	1.0941e-09	7.2143e-10	1.522e-09	1.5198e-09	1.8451e-09	7.8782e-10	1.1845e-09	1.5078e-09	5.4542e-10	3.8681e-10	5.5124e-10	1.7401e-10	1.4886e-10	2.0034e-10	2.2702e-10	1.8199e-10	2.0942e-10	2.6866e-10	1.238e-10	1.4147e-10	1.024e-10	1.6629e-10	1.0795e-10	1.3771e-10	1.7073e-10	2.2293e-10	2.6804e-10
19.1491	2.2069e-07	6.3779e-09	1.7664e-08	1.4792e-08	9.8231e-09	3.144e-08	1.7808e-08	1.761e-09	3.6583e-09	4.8773e-09	8.7109e-10	2.5648e-09	4.5635e-09	4.2504e-09	1.3839e-09	6.2338e-09	4.8083e-09	2.8841e-09	9.3995e-10	8.8466e-10	6.0033e-10	1.393e-10	3.9942e-10	1.0758e-09	7.2773e-10	3.8681e-10	3.0592e-10	2.0913e-10	2.3741e-10	2.3399e-10	9.6637e-11	2.8062e-10	1.3571e-10	2.6866e-10	1.238e-10	1.6764e-10	9.0351e-11	1.6629e-10	1.7648e-10	1.7892e-10	2.2623e-10	2.2293e-10	2.6804e-10
19.1493	9.7235e-08	6.5522e-08	2.3571e-08	1.4792e-08	1.7226e-08	1.6588e-08	1.0414e-08	3.2262e-09	4.2696e-09	7.3264e-09	6.4047e-09	1.0385e-08	5.7853e-09	4.2504e-09	3.1101e-09	1.1286e-09	7.6813e-10	1.5239e-09	9.3995e-10	6.5553e-10	5.2501e-10	3.8054e-10	7.5284e-10	8.6005e-10	5.4542e-10	4.3864e-10	1.7552e-10	2.4748e-10	2.0561e-10	3.608e-10	1.9655e-10	1.8199e-10	1.8308e-10	1.491e-10	1.238e-10	9.5799e-11	1.5814e-10	2.557e-10	1.7648e-10	8.599e-11	1.7073e-10	2.2293e-10	2.0596e-10
19.1496	1.7642e-07	2.0397e-08	5.1468e-09	4.9493e-09	3.7968e-09	1.1656e-08	5.5014e-09	3.6613e-09	1.995e-09	3.1609e-09	2.8624e-09	2.5648e-09	2.7341e-09	1.7182e-09	3.1101e-09	3.9591e-09	3.1057e-09	5.4663e-10	3.2215e-09	8.8466e-10	3.8951e-10	3.1667e-10	3.4207e-10	1.0758e-09	5.4542e-10	5.5209e-10	3.5738e-10	1.7401e-10	4.108e-10	1.1504e-10	1.4221e-10	1.5582e-10	1.5851e-10	1.7423e-10	1.238e-10	1.1753e-10	1.5814e-10	1.3209e-10	1.4012e-10	1.7892e-10	1.7073e-10	1.6046e-10	2.6804e-10
19.1499	8.176e-08	5.779e-08	8.2957e-08	2.8308e-08	3.7968e-09	3.7132e-09	1.9346e-09	9.5096e-10	4.2696e-09	1.0843e-09	1.6335e-09	2.5648e-09	2.7341e-09	2.112e-09	7.5742e-10	2.2581e-09	1.0941e-09	3.9604e-10	7.2478e-10	4.6068e-10	1.8451e-09	7.8782e-10	9.6855e-10	1.0758e-09	5.4542e-10	8.6862e-10	4.1284e-10	7.0135e-10	4.108e-10	2.3399e-10	3.0307e-10	1.8199e-10	9.5424e-11	1.2592e-10	1.7137e-10	1.6764e-10	1.9054e-10	1.6629e-10	1.4012e-10	1.7892e-10	1.9751e-10	2.2293e-10	2.3598e-10
19.1502	1.543e-07	8.0999e-08	2.9486e-08	1.4792e-08	2.453e-09	6.736e-09	1.2875e-08	1.5949e-08	4.2696e-09	1.8937e-09	2.4147e-09	5.4829e-09	9.4593e-09	6.5284e-09	1.2097e-09	8.1596e-10	6.267e-10	8.1792e-10	9.3995e-10	4.6068e-10	1.3165e-09	6.0732e-10	5.9815e-10	6.4458e-10	4.2045e-10	3.8681e-10	7.0924e-10	5.7345e-10	2.3741e-10	3.0914e-10	1.6828e-10	8.9478e-11	9.5424e-11	2.3497e-10	1.7137e-10	1.4147e-10	1.024e-10	1.3209e-10	1.7648e-10	1.7892e-10	1.7073e-10	2.5801e-10	2.3598e-10
19.1504	2.2069e-07	8.0999e-08	4.1334e-08	2.0192e-08	1.2288e-08	1.1656e-08	1.0414e-08	8.5645e-09	5.4935e-09	7.3264e-09	5.1809e-09	5.4829e-09	4.5635e-09	3.682e-09	1.9767e-09	2.8245e-09	1.4776e-09	2.8841e-09	2.5409e-09	1.0121e-09	5.2501e-10	2.9016e-09	7.5284e-10	8.6005e-10	1.093e-09	4.3864e-10	3.5738e-10	4.457e-10	1.7609e-10	5.6776e-10	1.1833e-10	1.0956e-10	2.4441e-10	2.6866e-10	1.9805e-10	2.3177e-10	1.2876e-10	2.557e-10	1.7648e-10	1.3771e-10	2.2623e-10	2.2293e-10	2.6804e-10
19.1507	1.543e-07	5.779e-08	1.7664e-08	7.4507e-09	9.8231e-09	1.9655e-09	3.3938e-09	3.6613e-09	7.9452e-09	6.1011e-09	1.6335e-09	6.7107e-10	1.1914e-08	4.8194e-09	3.6776e-09	5.0956e-09	3.1057e-09	3.2247e-09	1.8613e-09	1.0121e-09	1.0526e-09	7.8782e-10	9.6855e-10	1.2917e-09	7.2773e-10	5.5209e-10	4.723e-10	1.4211e-10	4.108e-10	3.0914e-10	1.6828e-10	1.8199e-10	9.5424e-11	1.2592e-10	1.0291e-10	1.9602e-10	1.2876e-10	1.6629e-10	1.0795e-10	1.7892e-10	2.2623e-10	1.6046e-10	2.3598e-10
19.151	6.7625e-08	1.4211e-08	7.3713e-09	1.4792e-08	7.3614e-09	1.9059e-08	1.534e-08	6.1104e-09	3.6583e-09	4.2659e-09	1.1313e-08	1.1613e-08	7.1434e-10	1.365e-09	1.5698e-09	6.7863e-10	1.9735e-09	3.9604e-10	1.183e-09	7.6581e-10	5.2501e-10	1.5787e-09	7.5284e-10	4.969e-10	5.4542e-10	7.1027e-10	2.1498e-10	2.8905e-10	3.0787e-10	2.3399e-10	3.8995e-10	1.0956e-10	1.1468e-10	1.047e-10	1.238e-10	1.4147e-10	1.5814e-10	2.0444e-10	1.4012e-10	1.5764e-10	2.6404e-10	1.9042e-10	2.6804e-10
19.1513	5.3174e-07	4.2343e-08	1.3016e-08	5.7265e-09	5.4329e-09	4.5667e-09	1.7808e-08	1.5949e-08	1.2861e-08	3.1609e-09	8.7109e-10	2.5648e-09	2.7341e-09	3.682e-09	1.0472e-09	1.6924e-09	4.9965e-10	2.2035e-09	1.8613e-09	1.5198e-09	8.5657e-10	3.8054e-10	7.5284e-10	4.969e-10	5.4542e-10	1.7651e-10	5.5124e-10	1.7401e-10	2.715e-10	3.0914e-10	2.2702e-10	1.0956e-10	1.3571e-10	1.7423e-10	1.0291e-10	1.6764e-10	1.2876e-10	1.3209e-10	1.0795e-10	1.5764e-10	1.7073e-10	2.2293e-10	1.5204e-10
19.1516	1.3221e-07	2.514e-08	3.8852e-09	7.4507e-09	1.9698e-08	3.144e-08	7.9555e-09	6.3879e-10	1.995e-09	4.8773e-09	4.5695e-09	3.0407e-09	2.7341e-09	2.112e-09	3.1101e-09	1.3039e-09	1.0941e-09	1.029e-09	9.3995e-10	1.5198e-09	1.0526e-09	2.5866e-10	5.2746e-10	8.6005e-10	3.6406e-10	2.9291e-10	1.7552e-10	2.4748e-10	5.1385e-10	1.4086e-10	1.4221e-10	1.5582e-10	1.5851e-10	1.491e-10	1.9805e-10	1.4147e-10	1.5814e-10	2.0444e-10	1.7648e-10	1.7892e-10	1.9751e-10	1.9042e-10	2.6804e-10
19.1518	2.2069e-07	6.5522e-08	4.7267e-08	1.749e-08	4.9839e-10	2.5984e-09	7.9555e-09	4.8852e-09	4.2696e-09	3.655e-09	2.0051e-09	1.3801e-09	3.9532e-09	3.682e-09	2.7664e-10	2.8245e-09	1.9735e-09	8.1792e-10	6.2767e-10	4.6068e-10	6.8069e-10	6.0732e-10	4.6122e-10	3.684e-10	1.642e-09	2.1205e-10	2.5845e-10	4.457e-10	3.0787e-10	1.1504e-10	3.0307e-10	3.6106e-10	1.5851e-10	1.7423e-10	1.238e-10	1.6764e-10	1.2876e-10	1.6629e-10	2.2705e-10	2.3873e-10	1.4591e-10	1.6046e-10	3.383e-10
19.1521	4.3377e-08	5.0064e-08	2.3571e-08	4.9493e-09	3.7968e-09	5.5083e-09	7.7994e-10	2.086e-09	6.7187e-09	1.3469e-08	1.5004e-08	9.1574e-09	5.7853e-09	3.682e-09	2.5431e-09	1.3039e-09	4.9965e-10	2.8841e-09	2.5409e-09	1.5198e-09	6.8069e-10	3.8054e-10	1.6169e-09	4.3025e-10	9.1026e-10	2.5085e-10	2.1498e-10	4.457e-10	2.715e-10	2.0034e-10	2.2702e-10	1.8199e-10	2.0942e-10	1.047e-10	1.238e-10	1.1753e-10	1.5814e-10	1.0181e-10	1.4012e-10	1.7892e-10	1.4591e-10	1.9042e-10	2.6804e-10
19.1524	3.0937e-07	9.6493e-08	3.5407e-08	1.749e-08	4.5783e-09	7.9646e-09	6.7279e-09	4.6507e-10	1.3511e-09	9.7805e-09	7.6299e-09	3.6703e-10	4.5635e-09	1.7182e-09	8.9647e-10	1.3039e-09	1.2787e-09	1.8636e-09	5.3754e-10	7.6581e-10	5.2501e-10	1.0512e-09	7.5284e-10	1.2917e-09	5.4542e-10	5.5209e-10	3.0592e-10	2.4748e-10	2.715e-10	4.6422e-10	2.2702e-10	1.8199e-10	7.7933e-11	2.3497e-10	1.9805e-10	1.4147e-10	1.5814e-10	1.3209e-10	1.4012e-10	1.3771e-10	1.9751e-10	2.5801e-10	2.3598e-10
19.1527	1.7642e-07	8.0999e-08	5.1468e-09	1.0955e-09	3.7968e-09	1.6821e-09	3.3938e-09	1.5949e-08	1.4093e-08	1.8937e-09	5.1809e-09	4.8717e-09	5.7853e-09	7.8039e-10	6.3009e-10	2.8245e-09	1.9735e-09	1.8636e-09	1.183e-09	2.5377e-09	3.8951e-10	7.8782e-10	5.9815e-10	4.969e-10	4.809e-10	2.5085e-10	3.0592e-10	1.7401e-10	1.7609e-10	1.693e-10	1.4221e-10	1.8199e-10	1.1468e-10	8.5439e-11	1.238e-10	1.9602e-10	1.5814e-10	1.6629e-10	1.7648e-10	1.1912e-10	1.4591e-10	2.5801e-10	2.6804e-10
19.1529	5.3174e-07	1.7417e-07	2.0617e-08	2.9578e-09	7.3614e-09	1.4121e-08	2.2612e-09	2.8187e-09	3.6583e-09	1.8937e-09	1.6335e-09	2.1295e-09	2.2696e-09	9.1132e-10	4.8141e-09	3.3915e-09	2.5393e-09	7.2143e-10	6.2767e-10	4.6068e-10	1.0526e-09	6.9464e-10	2.05e-09	4.3025e-10	3.1172e-10	3.3823e-10	1.0258e-09	7.0135e-10	3.0787e-10	1.4086e-10	3.8995e-10	2.4044e-10	1.3571e-10	1.2592e-10	1.7137e-10	1.4147e-10	1.024e-10	1.6629e-10	1.4012e-10	1.7892e-10	1.7073e-10	1.6046e-10	2.3598e-10
19.1532	2.6501e-07	6.5522e-08	7.3713e-09	7.4507e-09	1.4756e-08	1.4121e-08	1.534e-08	1.761e-09	5.4935e-09	4.8773e-09	3.348e-09	3.6506e-09	2.7341e-09	2.112e-09	2.7664e-10	9.6595e-10	4.2403e-09	5.4663e-10	7.2478e-10	5.5382e-10	3.8951e-10	7.8782e-10	1.6169e-09	5.6834e-10	4.2045e-10	8.6862e-10	4.723e-10	3.3385e-10	2.715e-10	2.0034e-10	1.1833e-10	1.0956e-10	1.8308e-10	1.491e-10	1.4662e-10	7.629e-11	1.5814e-10	1.6629e-10	1.4012e-10	1.5764e-10	1.4591e-10	1.9042e-10	2.6804e-10
19.1535	5.4831e-08	3.0379e-08	1.7664e-08	3.565e-09	1.2288e-08	9.1942e-09	4.2762e-09	8.4003e-10	4.2696e-09	4.8773e-09	1.3e-09	3.6506e-09	5.1742e-09	4.8194e-09	1.2097e-09	5.5393e-10	1.4776e-09	2.2035e-09	1.522e-09	1.5198e-09	1.3165e-09	1.0512e-09	5.9815e-10	4.3025e-10	5.4542e-10	3.8681e-10	2.5845e-10	3.3385e-10	3.0787e-10	3.608e-10	1.9655e-10	1.3167e-10	9.5424e-11	1.491e-10	1.238e-10	1.6764e-10	1.2876e-10	2.0444e-10	1.4012e-10	1.7892e-10	2.2623e-10	2.2293e-10	3.383e-10
19.1538	8.176e-08	8.0999e-08	2.3571e-08	1.2095e-08	6.3606e-09	1.6821e-09	1.2875e-08	1.5949e-08	5.4935e-09	1.8937e-09	1.3e-09	5.5961e-10	1.4704e-09	4.2504e-09	1.3839e-09	3.3915e-09	1.9735e-09	3.9604e-10	5.3754e-10	8.8466e-10	6.0033e-10	7.8782e-10	5.2746e-10	1.0758e-09	3.1172e-10	3.8681e-10	4.1284e-10	4.457e-10	3.0787e-10	3.608e-10	1.9655e-10	1.3167e-10	1.3571e-10	1.7423e-10	1.9805e-10	1.4147e-10	7.9054e-11	1.3209e-10	1.4012e-10	1.3771e-10	1.9751e-10	1.9042e-10	2.6804e-10
19.1541	2.4491e-08	2.0397e-08	1.5251e-08	7.4507e-09	4.5783e-09	6.736e-09	1.2875e-08	8.5645e-09	3.1955e-09	4.2659e-09	3.9585e-09	4.2609e-09	1.8484e-09	4.2504e-09	1.0519e-08	3.9591e-09	7.6813e-10	2.5436e-09	1.522e-09	8.8466e-10	8.5657e-10	6.9464e-10	5.2746e-10	3.684e-10	1.093e-09	7.1027e-10	3.5738e-10	2.8905e-10	1.7609e-10	2.3399e-10	2.5968e-10	2.8062e-10	1.3571e-10	3.3608e-10	1.0291e-10	2.6754e-10	1.024e-10	2.557e-10	1.0795e-10	1.7892e-10	2.2623e-10	3.615e-10	2.3598e-10
19.1543	1.1405e-07	5.779e-08	2.9486e-08	1.2095e-08	3.7968e-09	5.5083e-09	4.2762e-09	7.3368e-09	7.9452e-09	2.2802e-09	3.9585e-09	6.7064e-09	8.2334e-09	5.3887e-09	2.5431e-09	1.4918e-09	1.0941e-09	1.029e-09	1.522e-09	2.1981e-09	8.5657e-10	1.3148e-09	3.4207e-10	8.6005e-10	4.2045e-10	2.9291e-10	3.5738e-10	3.8188e-10	2.0561e-10	2.3399e-10	3.0307e-10	1.8199e-10	9.5424e-11	8.5439e-11	1.9805e-10	7.629e-11	1.024e-10	1.6629e-10	1.4012e-10	1.5764e-10	1.4591e-10	1.9042e-10	3.383e-10
19.1546	4.872e-07	6.5522e-08	2.3571e-08	5.7265e-09	3.7968e-09	1.1656e-08	9.1841e-09	8.4003e-10	1.0401e-08	1.47e-08	2.8624e-09	1.7346e-09	2.2696e-09	3.682e-09	1.5698e-09	6.7863e-10	1.9735e-09	1.2644e-09	1.522e-09	1.1812e-09	1.0526e-09	6.0732e-10	5.9815e-10	4.969e-10	7.2773e-10	4.3864e-10	4.723e-10	2.8905e-10	2.715e-10	2.3399e-10	1.1833e-10	1.3167e-10	1.1468e-10	1.491e-10	1.238e-10	9.5799e-11	1.024e-10	1.3209e-10	1.7648e-10	1.7892e-10	1.4591e-10	1.9042e-10	3.383e-10
19.1549	2.2069e-07	3.6113e-08	5.3205e-08	4.4583e-08	8.5918e-09	9.6419e-10	1.9346e-09	1.4635e-09	4.2696e-09	2.7026e-09	7.6299e-09	7.9313e-09	1.1914e-08	7.6694e-09	1.9767e-09	2.2581e-09	2.5393e-09	1.5239e-09	1.8613e-09	3.001e-10	2.742e-10	7.8782e-10	7.5284e-10	6.4458e-10	1.093e-09	3.3823e-10	5.5124e-10	3.8188e-10	1.7609e-10	2.3399e-10	1.6828e-10	1.0956e-10	1.8308e-10	1.7423e-10	1.0291e-10	1.1753e-10	1.024e-10	1.6629e-10	1.7648e-10	1.5764e-10	1.7073e-10	1.9042e-10	2.6804e-10
19.1552	8.176e-08	1.4211e-08	1.0957e-08	2.8308e-08	1.9698e-08	1.4121e-08	1.1075e-09	3.2262e-09	2.1495e-08	1.47e-08	3.9585e-09	1.0662e-09	1.8484e-09	1.7182e-09	7.5742e-10	8.1596e-10	1.9735e-09	1.8636e-09	8.2887e-10	1.1812e-09	6.8069e-10	1.3148e-09	5.2746e-10	8.6005e-10	3.6406e-10	7.1027e-10	4.1284e-10	2.8905e-10	2.3741e-10	2.3399e-10	2.2702e-10	8.9478e-11	2.4441e-10	1.491e-10	1.238e-10	1.1753e-10	1.024e-10	1.6629e-10	1.4012e-10	1.5764e-10	1.9751e-10	1.9042e-10	2.6804e-10
19.1554	2.0607e-08	1.6414e-09	2.3571e-08	2.8308e-08	2.7128e-08	1.1656e-08	1.2875e-08	6.1104e-09	5.4935e-09	4.2659e-09	2.8624e-09	4.2609e-09	2.7341e-09	5.3887e-09	1.3839e-09	3.3915e-09	1.0941e-09	4.6831e-10	9.3995e-10	8.8466e-10	6.0033e-10	1.0512e-09	7.5284e-10	6.4458e-10	4.809e-10	1.4422e-10	3.5738e-10	4.457e-10	5.1385e-10	3.608e-10	2.5968e-10	1.5582e-10	1.3571e-10	1.7423e-10	2.6428e-10	1.6764e-10	1.9054e-10	1.6629e-10	1.7648e-10	1.7892e-10	1.9751e-10	2.2293e-10	2.0596e-10
19.1557	5.3174e-07	1.7417e-07	2.0617e-08	9.4014e-09	1.2288e-08	3.7132e-09	2.9908e-09	3.6613e-09	7.9452e-09	4.2659e-09	1.3773e-08	3.0407e-09	2.2696e-09	6.5961e-10	1.9767e-09	5.5393e-10	1.9735e-09	4.6831e-10	1.522e-09	1.5198e-09	4.5474e-10	6.0732e-10	9.6855e-10	3.684e-10	4.809e-10	2.9291e-10	2.1498e-10	3.8188e-10	2.0561e-10	3.0914e-10	2.2702e-10	2.4044e-10	2.0942e-10	1.491e-10	1.7137e-10	1.9602e-10	1.9054e-10	1.3209e-10	1.4012e-10	1.7892e-10	1.4591e-10	2.2293e-10	2.3598e-10
19.156	6.7625e-08	9.1395e-09	2.8007e-09	1.2095e-08	9.8231e-09	5.5083e-09	3.3938e-09	1.761e-09	6.7187e-09	3.1609e-09	7.4712e-10	1.7346e-09	3.3434e-09	1.0524e-09	2.5431e-09	1.4918e-09	1.4776e-09	2.5436e-09	2.5409e-09	7.6581e-10	2.1097e-09	4.5027e-10	2.8916e-10	4.969e-10	4.2045e-10	4.3864e-10	3.0592e-10	1.1344e-10	2.0561e-10	2.3399e-10	9.6637e-11	1.3167e-10	1.1468e-10	1.7423e-10	1.0291e-10	1.4147e-10	1.024e-10	2.557e-10	1.4012e-10	2.3873e-10	2.2623e-10	1.9042e-10	2.6804e-10
19.1563	1.7642e-07	3.0379e-08	9.0756e-09	7.4507e-09	4.5783e-09	1.0425e-08	4.2762e-09	3.2262e-09	1.6574e-09	2.2802e-09	3.9585e-09	1.7346e-09	3.9532e-09	5.3887e-09	1.9767e-09	1.6924e-09	3.1057e-09	1.2644e-09	2.5409e-09	2.5377e-09	5.2501e-10	6.9464e-10	3.9942e-10	1.0758e-09	4.809e-10	3.8681e-10	2.5845e-10	3.3385e-10	3.0787e-10	1.693e-10	1.9655e-10	1.5582e-10	1.5851e-10	1.491e-10	1.238e-10	9.5799e-11	1.024e-10	2.0444e-10	1.7648e-10	2.3873e-10	1.4591e-10	1.9042e-10	2.3598e-10
19.1566	8.176e-08	1.6149e-08	3.3208e-09	9.4014e-09	1.7226e-08	9.1942e-09	8.8277e-10	1.761e-09	2.3639e-09	3.655e-09	5.1809e-09	5.4829e-09	9.4593e-09	4.8194e-09	3.1101e-09	1.1286e-09	7.6813e-10	2.2035e-09	8.2887e-10	6.5553e-10	1.5807e-09	6.9464e-10	3.9942e-10	5.6834e-10	4.2045e-10	2.9291e-10	1.2381e-10	4.457e-10	2.3741e-10	2.0034e-10	3.8995e-10	1.3167e-10	1.3571e-10	2.3497e-10	1.0291e-10	1.6764e-10	1.5814e-10	2.0444e-10	1.4012e-10	1.5764e-10	1.9751e-10	2.5801e-10	3.383e-10
19.1568	1.7642e-07	5.779e-08	3.3208e-09	5.7265e-09	1.7226e-08	2.896e-08	1.0414e-08	9.5096e-10	8.3219e-10	3.655e-09	8.8564e-09	5.4829e-09	1.4704e-09	1.7182e-09	1.3839e-09	8.1596e-10	1.0941e-09	1.029e-09	9.3995e-10	1.0121e-09	2.2411e-10	2.1073e-09	3.4207e-10	8.6005e-10	2.1923e-10	7.1027e-10	4.723e-10	4.457e-10	2.715e-10	3.608e-10	1.6828e-10	1.8199e-10	1.8308e-10	1.7423e-10	8.3952e-11	1.6764e-10	1.024e-10	1.3209e-10	1.7648e-10	1.5764e-10	1.7073e-10	2.5801e-10	2.3598e-10
19.1571	3.0937e-07	8.0999e-08	1.7664e-08	1.2095e-08	1.4756e-08	3.7132e-09	3.3938e-09	2.086e-09	3.6583e-09	3.1609e-09	6.4047e-09	4.2609e-09	3.9532e-09	1.365e-09	1.9767e-09	5.6645e-09	5.3768e-09	2.2035e-09	1.183e-09	1.5198e-09	1.5807e-09	2.9016e-09	1.3896e-10	3.684e-10	5.4542e-10	2.5085e-10	3.0592e-10	2.4748e-10	1.7609e-10	2.3399e-10	2.5968e-10	2.102e-10	2.0942e-10	2.3497e-10	1.4662e-10	1.1753e-10	1.5814e-10	1.3209e-10	1.7648e-10	1.5764e-10	1.4591e-10	1.9042e-10	2.6804e-10
19.1574	4.872e-07	2.514e-08	1.7664e-08	2.2895e-08	1.2288e-08	3.7132e-09	1.3578e-09	6.1104e-09	9.1728e-09	4.8773e-09	8.7109e-10	9.2435e-10	2.2696e-09	7.6694e-09	3.6776e-09	3.9591e-09	1.9735e-09	3.2982e-10	1.183e-09	2.1981e-09	8.5657e-10	6.9464e-10	3.9942e-10	1.2917e-09	4.809e-10	3.8681e-10	7.0924e-10	2.4748e-10	4.108e-10	3.0914e-10	1.1833e-10	1.5582e-10	1.5851e-10	2.3497e-10	1.4662e-10	9.5799e-11	1.5814e-10	2.557e-10	1.4012e-10	2.3873e-10	1.9751e-10	2.5801e-10	2.0596e-10
19.1577	1.3221e-07	6.5522e-08	2.9486e-08	1.4792e-08	5.4329e-09	1.4121e-08	6.7279e-09	1.1023e-08	1.0401e-08	6.1011e-09	2.8624e-09	2.1295e-09	1.8484e-09	2.112e-09	4.2457e-09	4.5271e-09	1.6909e-09	8.1792e-10	1.522e-09	1.0121e-09	2.6394e-09	7.8782e-10	3.9942e-10	6.4458e-10	3.6406e-10	2.9291e-10	4.1284e-10	4.457e-10	4.108e-10	3.0914e-10	2.2702e-10	2.102e-10	1.3571e-10	1.7423e-10	1.9805e-10	1.4147e-10	1.5814e-10	2.0444e-10	1.4012e-10	1.7892e-10	2.6404e-10	2.2293e-10	3.383e-10
19.1579	1.1405e-07	1.6149e-08	1.7664e-08	1.2095e-08	9.8231e-09	2.948e-09	9.1841e-09	9.7931e-09	3.6583e-09	7.3264e-09	5.1809e-09	5.4829e-09	1.8484e-09	1.0524e-09	1.5698e-09	4.5271e-09	2.5393e-09	2.2035e-09	3.0904e-10	6.5553e-10	2.742e-10	2.3718e-09	2.7008e-09	3.684e-10	5.4542e-10	2.9291e-10	2.1498e-10	1.7401e-10	1.7609e-10	2.0034e-10	1.9655e-10	8.9478e-11	1.1468e-10	2.3497e-10	1.238e-10	9.5799e-11	1.5814e-10	1.6629e-10	1.0795e-10	1.3771e-10	1.9751e-10	1.9042e-10	3.383e-10
19.1582	9.7235e-08	4.2343e-08	1.5251e-08	4.9493e-09	2.1627e-09	2.1531e-08	1.0414e-08	7.3368e-09	5.4935e-09	7.3264e-09	8.8564e-09	5.4829e-09	2.7341e-09	1.0524e-09	3.1101e-09	2.8245e-09	3.1057e-09	2.2035e-09	7.2478e-10	1.1812e-09	1.3165e-09	1.0512e-09	7.5284e-10	8.6005e-10	5.4542e-10	1.0271e-09	7.0924e-10	1.7401e-10	1.4886e-10	2.3399e-10	1.4221e-10	2.8062e-10	1.5851e-10	1.2592e-10	1.0291e-10	1.4147e-10	1.024e-10	1.3209e-10	1.4012e-10	1.7892e-10	1.9751e-10	1.3307e-10	2.3598e-10
19.1585	2.2069e-07	5.779e-08	6.5094e-08	2.0192e-08	3.7968e-09	3.7132e-09	3.3938e-09	3.6613e-09	9.1728e-09	1.2239e-08	3.9585e-09	6.7064e-09	5.7853e-09	7.6694e-09	7.5742e-10	1.4918e-09	3.1057e-09	1.029e-09	1.183e-09	2.8776e-09	6.8069e-10	4.5027e-10	7.5284e-10	6.4458e-10	4.809e-10	2.5085e-10	1.7552e-10	2.4748e-10	1.2392e-10	1.4086e-10	1.9655e-10	2.102e-10	1.5851e-10	2.6866e-10	1.7137e-10	1.9602e-10	1.2876e-10	1.6629e-10	1.4012e-10	1.3771e-10	1.4591e-10	1.9042e-10	2.3598e-10
19.1588	2.6501e-07	3.0379e-08	5.9147e-08	2.5601e-08	1.7226e-08	3.7132e-09	4.2762e-09	9.7931e-09	3.1955e-09	4.8773e-09	1.6335e-09	4.5826e-10	4.8751e-10	3.682e-09	1.5698e-09	1.1286e-09	2.5393e-09	1.8636e-09	8.2887e-10	4.6068e-10	6.0033e-10	6.9464e-10	9.6855e-10	1.5078e-09	1.093e-09	3.3823e-10	3.5738e-10	3.3385e-10	2.0561e-10	1.693e-10	1.1833e-10	1.8199e-10	1.5851e-10	1.047e-10	1.238e-10	1.4147e-10	1.2876e-10	1.3209e-10	1.4012e-10	1.1912e-10	1.9751e-10	2.5801e-10	2.0596e-10
19.1591	1.3221e-07	1.0706e-08	4.4939e-09	2.4073e-09	6.4249e-10	5.9587e-10	9.1841e-09	1.3484e-08	7.9452e-09	2.7026e-09	3.9585e-09	2.1295e-09	5.7853e-09	1.1099e-08	3.6776e-09	1.6924e-09	4.9965e-10	1.2644e-09	8.2887e-10	1.1812e-09	1.0526e-09	1.0512e-09	1.9666e-10	3.1135e-10	2.6345e-10	4.3864e-10	7.0924e-10	3.8188e-10	2.0561e-10	9.1835e-11	2.2702e-10	1.8199e-10	2.4441e-10	1.491e-10	8.3952e-11	1.1753e-10	1.5814e-10	1.6629e-10	1.4012e-10	1.7892e-10	1.2303e-10	2.2293e-10	1.7798e-10
19.1593	4.4269e-07	1.12e-07	9.0756e-09	2.2895e-08	9.8231e-09	9.1942e-09	1.2875e-08	7.3368e-09	4.2696e-09	3.1609e-09	4.5695e-09	2.5648e-09	5.7853e-09	5.3887e-09	1.5698e-09	2.5574e-10	3.1057e-09	1.5239e-09	6.2767e-10	1.1812e-09	8.5657e-10	1.8429e-09	9.6855e-10	1.0758e-09	7.2773e-10	4.3864e-10	1.4005e-10	1.7401e-10	2.715e-10	3.0914e-10	2.2702e-10	1.8199e-10	9.5424e-11	1.2592e-10	1.7137e-10	1.1753e-10	1.024e-10	2.0444e-10	1.0795e-10	1.5764e-10	1.9751e-10	1.9042e-10	2.6804e-10
19.1596	8.176e-08	3.6113e-08	1.3016e-08	9.4014e-09	4.5783e-09	5.5083e-09	1.6334e-09	2.4386e-09	7.9452e-09	1.543e-09	3.348e-09	7.9313e-09	7.0086e-09	3.1139e-09	4.2457e-09	1.1286e-09	1.9735e-09	7.2143e-10	8.2887e-10	2.6532e-10	1.3165e-09	7.8782e-10	9.6855e-10	1.7241e-09	5.4542e-10	8.6862e-10	4.1284e-10	3.8188e-10	2.0561e-10	1.693e-10	2.2702e-10	2.8062e-10	2.4441e-10	1.491e-10	1.9805e-10	1.6764e-10	1.2876e-10	1.3209e-10	1.4012e-10	1.5764e-10	1.7073e-10	1.6046e-10	2.3598e-10
19.1599	3.8153e-08	1.6414e-09	2.0617e-08	2.5601e-08	9.8231e-09	6.736e-09	6.7279e-09	3.6613e-09	1.995e-09	3.655e-09	1.3e-09	9.2435e-10	3.3434e-09	2.112e-09	1.0472e-09	3.9591e-09	7.6813e-10	5.4663e-10	1.522e-09	1.5198e-09	3.2933e-10	6.9464e-10	3.9942e-10	4.3025e-10	7.2773e-10	2.5085e-10	5.5124e-10	2.0913e-10	2.0561e-10	2.7026e-10	2.5968e-10	2.4044e-10	2.0942e-10	1.491e-10	1.4662e-10	1.6764e-10	1.5814e-10	2.0444e-10	1.0795e-10	1.7892e-10	2.2623e-10	3.0973e-10	2.6804e-10
19.1602	8.176e-08	9.1395e-09	9.0756e-09	1.2095e-08	1.9698e-08	1.9059e-08	1.2875e-08	6.1104e-09	2.7641e-09	9.7805e-09	8.8564e-09	5.4829e-09	3.9532e-09	7.6694e-09	1.9767e-09	9.6595e-10	3.6727e-09	1.5239e-09	1.183e-09	5.5382e-10	6.0033e-10	6.0732e-10	1.1845e-09	8.6005e-10	4.809e-10	4.3864e-10	5.5124e-10	2.8905e-10	2.3741e-10	1.693e-10	1.6828e-10	1.3167e-10	1.3571e-10	2.0132e-10	1.4662e-10	1.1753e-10	1.2876e-10	2.0444e-10	2.2705e-10	1.5764e-10	1.9751e-10	2.2293e-10	2.6804e-10
19.1604	3.0937e-07	3.6113e-08	7.3713e-09	4.9493e-09	3.0884e-09	2.2709e-09	1.6334e-09	9.5096e-10	2.3639e-09	8.5528e-09	1.6335e-09	2.1295e-09	5.7853e-09	2.112e-09	6.3009e-10	3.3915e-09	1.4776e-09	3.2247e-09	1.522e-09	2.1981e-09	6.8069e-10	3.8054e-10	1.1845e-09	5.6834e-10	4.2045e-10	8.6862e-10	8.6743e-10	2.4748e-10	2.3741e-10	4.6422e-10	1.4221e-10	1.8199e-10	2.4441e-10	2.0132e-10	1.238e-10	1.1753e-10	1.9054e-10	1.6629e-10	1.7648e-10	1.1912e-10	1.9751e-10	2.2293e-10	2.6804e-10
19.1607	5.4831e-08	5.0064e-08	3.5407e-08	3.3727e-08	1.2288e-08	2.948e-09	6.7279e-09	6.1104e-09	9.5018e-10	6.1011e-09	1.3e-09	6.7107e-10	1.8484e-09	2.112e-09	1.5698e-09	1.3039e-09	9.2394e-10	1.029e-09	1.522e-09	2.3267e-10	3.8951e-10	1.3148e-09	5.9815e-10	4.3025e-10	2.1923e-10	2.9291e-10	8.6743e-10	3.8188e-10	4.108e-10	1.1504e-10	2.2702e-10	2.4044e-10	2.4441e-10	2.0132e-10	1.9805e-10	1.1753e-10	1.024e-10	1.6629e-10	1.2351e-10	1.7892e-10	1.9751e-10	2.5801e-10	2.3598e-10
19.161	9.7235e-08	1.2397e-08	1.7664e-08	1.2095e-08	1.637e-09	6.736e-09	1.534e-08	3.2262e-09	2.3639e-09	1.0843e-09	1.1475e-09	2.5648e-09	8.2334e-09	1.7182e-09	3.6776e-09	2.2581e-09	2.5393e-09	2.2035e-09	1.183e-09	2.1981e-09	8.5657e-10	4.5027e-10	7.5284e-10	1.3111e-10	1.2758e-09	2.5085e-10	3.5738e-10	3.3385e-10	1.7609e-10	2.3399e-10	2.2702e-10	1.5582e-10	1.1468e-10	1.2592e-10	1.238e-10	1.9602e-10	1.5814e-10	1.6629e-10	7.9969e-11	2.3873e-10	1.7073e-10	1.9042e-10	2.3598e-10
19.1613	8.176e-08	3.0379e-08	7.3713e-09	5.7265e-09	8.5918e-09	9.1942e-09	1.7808e-08	2.0887e-08	1.1631e-08	4.8773e-09	3.9585e-09	2.1295e-09	1.1356e-09	3.1139e-09	1.2097e-09	2.2581e-09	3.3603e-10	1.8636e-09	9.3995e-10	7.6581e-10	1.8451e-09	3.8054e-10	5.2746e-10	4.3025e-10	2.6345e-10	8.6862e-10	5.5124e-10	2.0913e-10	1.7609e-10	1.693e-10	3.8995e-10	1.3167e-10	2.0942e-10	1.491e-10	1.7137e-10	9.5799e-11	2.3301e-10	1.3209e-10	1.7648e-10	1.5764e-10	2.2623e-10	2.2293e-10	2.6804e-10
19.1616	5.4831e-08	1.6149e-08	1.5251e-08	1.2095e-08	1.2288e-08	3.7132e-09	3.3938e-09	1.8417e-08	1.6558e-08	2.7026e-09	1.3e-09	4.8717e-09	1.8484e-09	1.365e-09	2.5431e-09	1.6924e-09	1.9735e-09	1.029e-09	9.3995e-10	1.1812e-09	8.5657e-10	6.9464e-10	5.9815e-10	4.969e-10	5.4542e-10	4.3864e-10	3.0592e-10	1.4211e-10	2.0561e-10	1.1504e-10	1.9655e-10	1.8199e-10	1.1468e-10	1.491e-10	1.7137e-10	1.9602e-10	1.5814e-10	1.6629e-10	1.4012e-10	1.7892e-10	2.2623e-10	1.6046e-10	2.3598e-10
19.1618	6.7625e-08	1.6149e-08	1.0957e-08	1.2095e-08	2.453e-09	2.948e-09	3.3938e-09	8.5645e-09	9.1728e-09	1.1009e-08	3.348e-09	6.7064e-09	5.1742e-09	1.7182e-09	5.1446e-10	1.4918e-09	3.1057e-09	3.9067e-09	1.522e-09	7.6581e-10	3.8951e-10	5.2586e-10	1.4006e-09	1.0758e-09	7.2773e-10	3.8681e-10	8.6743e-10	2.8905e-10	2.3741e-10	1.693e-10	1.4221e-10	1.5582e-10	1.8308e-10	1.491e-10	1.4662e-10	9.5799e-11	1.5814e-10	1.6629e-10	9.3436e-11	1.3771e-10	1.9751e-10	2.2293e-10	3.383e-10
19.1621	1.543e-07	2.0397e-08	7.3713e-09	1.4792e-08	2.9608e-08	1.0425e-08	6.7279e-09	7.3368e-09	4.2696e-09	4.2659e-09	5.1809e-09	6.7064e-09	5.7853e-09	2.112e-09	1.5698e-09	2.8245e-09	7.6813e-10	2.8841e-09	1.522e-09	1.0121e-09	6.0033e-10	7.8782e-10	7.5284e-10	1.7241e-09	5.4542e-10	5.5209e-10	4.1284e-10	3.3385e-10	1.7609e-10	3.608e-10	1.6828e-10	2.102e-10	1.8308e-10	2.3497e-10	1.0291e-10	1.4147e-10	2.3301e-10	1.6629e-10	1.4012e-10	1.5764e-10	1.4591e-10	2.2293e-10	2.0596e-10
19.1624	3.9822e-07	3.6113e-08	2.8007e-09	1.6877e-09	1.4016e-09	9.1942e-09	2.9908e-09	3.6613e-09	7.9452e-09	4.8773e-09	5.1809e-09	9.1574e-09	4.5635e-09	3.1139e-09	4.2457e-09	1.4918e-09	4.9965e-10	2.2035e-09	1.183e-09	1.1812e-09	2.6394e-09	1.0512e-09	7.5284e-10	5.6834e-10	4.809e-10	2.9291e-10	2.5845e-10	5.7345e-10	2.715e-10	2.0034e-10	1.4221e-10	1.5582e-10	1.3571e-10	2.6866e-10	1.4662e-10	1.4147e-10	1.5814e-10	1.6629e-10	1.0795e-10	1.5764e-10	1.9751e-10	1.3307e-10	3.383e-10
19.1627	8.176e-08	2.0397e-08	1.3016e-08	4.2289e-09	1.7226e-08	9.1942e-09	1.2875e-08	4.8852e-09	3.1955e-09	4.8773e-09	2.8624e-09	7.9313e-09	9.4593e-09	3.682e-09	4.2457e-09	1.6924e-09	9.2394e-10	1.2644e-09	1.522e-09	6.5553e-10	6.8069e-10	2.5866e-10	7.5284e-10	6.4458e-10	5.4542e-10	3.3823e-10	2.1498e-10	2.0913e-10	2.0561e-10	1.1504e-10	1.4221e-10	1.5582e-10	1.3571e-10	1.7423e-10	1.0291e-10	1.1753e-10	1.5814e-10	1.6629e-10	1.4012e-10	1.3771e-10	2.2623e-10	1.9042e-10	2.3598e-10
19.1629	1.543e-07	6.5522e-08	3.5407e-08	7.4507e-09	1.8907e-09	3.7132e-09	1.3578e-09	2.4386e-09	2.7641e-09	2.2802e-09	3.9585e-09	3.0407e-09	8.2334e-09	4.8194e-09	4.2457e-09	6.7863e-10	9.2394e-10	1.5239e-09	2.881e-09	8.8466e-10	6.8069e-10	7.8782e-10	5.9815e-10	1.2917e-09	2.1923e-10	4.3864e-10	1.4005e-10	3.8188e-10	3.0787e-10	2.3399e-10	1.9655e-10	1.3167e-10	1.8308e-10	2.3497e-10	1.4662e-10	1.1753e-10	1.5814e-10	1.6629e-10	1.2351e-10	2.3873e-10	2.2623e-10	1.9042e-10	2.3598e-10
19.1632	8.176e-08	2.514e-08	1.0957e-08	3.565e-09	5.4329e-09	1.6588e-08	1.0414e-08	3.2262e-09	6.7187e-09	6.1011e-09	3.9585e-09	1.0662e-09	1.8484e-09	1.365e-09	3.1101e-09	8.1596e-10	3.3603e-10	5.4663e-10	2.5409e-09	1.8588e-09	2.3744e-09	7.8782e-10	5.9815e-10	2.5909e-10	9.1026e-10	5.5209e-10	4.1284e-10	5.7345e-10	4.108e-10	2.3399e-10	1.9655e-10	1.0956e-10	1.8308e-10	1.2592e-10	8.3952e-11	1.1753e-10	1.2876e-10	1.3209e-10	1.4012e-10	1.7892e-10	1.2303e-10	1.9042e-10	2.3598e-10
19.1635	2.6501e-07	5.0064e-08	9.0756e-09	5.7265e-09	3.0884e-09	1.4207e-09	6.7279e-09	1.8417e-08	5.4935e-09	1.0843e-09	1.3e-09	1.3801e-09	3.4574e-10	1.7182e-09	1.5698e-09	1.6924e-09	7.6813e-10	8.1792e-10	1.522e-09	1.1812e-09	1.0526e-09	1.3148e-09	5.9815e-10	2.5909e-10	5.4542e-10	8.6862e-10	4.723e-10	5.7345e-10	2.715e-10	1.693e-10	1.1833e-10	2.102e-10	1.3571e-10	2.3497e-10	1.0291e-10	1.1753e-10	1.2876e-10	1.6629e-10	1.7648e-10	1.3771e-10	1.4591e-10	1.3307e-10	2.3598e-10
19.1638	9.7235e-08	2.514e-08	1.7664e-08	2.0192e-08	1.9698e-08	1.9059e-08	1.7808e-08	2.4386e-09	1.995e-09	4.2659e-09	2.0051e-09	2.1295e-09	2.2696e-09	4.8194e-09	5.9524e-09	8.1596e-10	1.9735e-09	2.2035e-09	1.522e-09	1.1812e-09	6.0033e-10	6.9464e-10	3.9942e-10	2.5909e-10	1.7908e-10	2.9291e-10	5.5124e-10	4.457e-10	2.0561e-10	1.693e-10	2.2702e-10	1.3167e-10	1.1468e-10	1.2592e-10	1.0291e-10	7.629e-11	1.024e-10	3.07e-10	1.2351e-10	1.3771e-10	1.7073e-10	1.9042e-10	2.6804e-10
19.1641	1.1405e-07	5.0064e-08	2.9486e-08	3.3727e-08	1.2288e-08	9.1942e-09	2.6133e-09	6.1104e-09	1.1631e-08	4.8773e-09	1.6335e-09	1.7346e-09	4.5635e-09	1.7182e-09	4.8141e-09	5.6645e-09	3.6727e-09	1.8636e-09	1.522e-09	7.6581e-10	4.5474e-10	5.2586e-10	3.4207e-10	6.4458e-10	5.4542e-10	3.3823e-10	7.0924e-10	3.3385e-10	2.0561e-10	2.3399e-10	3.0307e-10	8.9478e-11	9.5424e-11	1.491e-10	1.238e-10	1.6764e-10	9.0351e-11	2.0444e-10	1.4012e-10	1.5764e-10	1.4591e-10	1.6046e-10	2.6804e-10
19.1643	1.1405e-07	1.2397e-08	7.3713e-09	2.2895e-08	1.9698e-08	1.6588e-08	2.2751e-08	1.3484e-08	2.3639e-09	2.7026e-09	1.3e-09	1.3801e-09	3.9532e-09	9.1132e-10	3.1101e-09	2.2581e-09	1.9735e-09	1.029e-09	6.2767e-10	1.1812e-09	1.0526e-09	7.8782e-10	1.9666e-10	4.3025e-10	4.2045e-10	4.3864e-10	5.5124e-10	1.7401e-10	1.7609e-10	1.693e-10	2.2702e-10	2.102e-10	1.8308e-10	1.047e-10	1.0291e-10	1.4147e-10	9.0351e-11	1.3209e-10	7.9969e-11	1.3771e-10	1.9751e-10	2.5801e-10	2.3598e-10
19.1646	2.6501e-07	8.0999e-08	6.5094e-08	2.8308e-08	3.0884e-09	9.1942e-09	9.1841e-09	7.3368e-09	5.4935e-09	4.8773e-09	1.1313e-08	9.1574e-09	5.1742e-09	5.3887e-09	4.2457e-09	2.2581e-09	1.2787e-09	1.8636e-09	8.2887e-10	1.8588e-09	6.8069e-10	1.3148e-09	1.6169e-09	1.0758e-09	1.2758e-09	2.9291e-10	4.723e-10	3.8188e-10	2.715e-10	2.0034e-10	2.5968e-10	2.8062e-10	2.0942e-10	1.2592e-10	1.4662e-10	1.6764e-10	1.9054e-10	2.557e-10	1.0795e-10	1.7892e-10	1.4591e-10	1.9042e-10	4.1672e-10
19.1649	1.3221e-07	1.6149e-08	1.506e-09	9.2643e-10	7.3614e-09	7.9646e-09	5.5014e-09	1.1023e-08	1.1631e-08	9.7805e-09	6.4047e-09	1.2181e-09	4.5635e-09	6.5284e-09	1.9767e-09	1.6924e-09	1.2787e-09	8.1792e-10	1.522e-09	1.1812e-09	6.8069e-10	6.0732e-10	3.4207e-10	8.6005e-10	5.4542e-10	5.5209e-10	4.1284e-10	2.8905e-10	2.0561e-10	2.3399e-10	3.0307e-10	1.3167e-10	1.1468e-10	2.0132e-10	1.4662e-10	1.4147e-10	1.2876e-10	2.557e-10	1.2351e-10	2.3873e-10	2.6404e-10	2.2293e-10	1.7798e-10
19.1652	3.9822e-07	8.0999e-08	2.3571e-08	1.4792e-08	3.7968e-09	1.1656e-08	1.2875e-08	8.5645e-09	7.9452e-09	2.2802e-09	3.348e-09	7.9266e-10	4.8751e-10	1.365e-09	3.1101e-09	1.4918e-09	5.3768e-09	3.2247e-09	2.5409e-09	1.8588e-09	6.0033e-10	3.8054e-10	7.5284e-10	3.1135e-10	7.2773e-10	5.5209e-10	3.0592e-10	2.0913e-10	5.1385e-10	1.4086e-10	1.9655e-10	1.3167e-10	1.3571e-10	1.491e-10	1.4662e-10	1.1753e-10	1.2876e-10	1.6629e-10	1.4012e-10	1.5764e-10	1.4591e-10	1.9042e-10	2.3598e-10
19.1654	2.6501e-07	4.2343e-08	3.5407e-08	4.4583e-08	1.7226e-08	9.1942e-09	1.2875e-08	1.2253e-08	1.4093e-08	1.47e-08	6.4047e-09	3.6506e-09	9.4593e-09	4.8194e-09	1.2097e-09	2.8245e-09	1.4776e-09	3.9067e-09	2.201e-09	1.8588e-09	6.8069e-10	1.0512e-09	2.8916e-10	1.6897e-10	5.4542e-10	4.3864e-10	2.1498e-10	2.8905e-10	1.0126e-10	2.3399e-10	1.6828e-10	1.3167e-10	1.8308e-10	1.491e-10	1.238e-10	1.1753e-10	1.5814e-10	1.6629e-10	1.2351e-10	1.1912e-10	1.7073e-10	1.6046e-10	2.6804e-10
19.1657	3.5377e-07	1.2753e-07	2.9486e-08	7.4507e-09	3.0884e-09	5.5083e-09	9.1841e-09	6.1104e-09	1.0401e-08	4.8773e-09	4.5695e-09	1.0385e-08	8.2334e-09	6.5961e-10	1.6907e-10	2.2581e-09	2.5393e-09	1.8636e-09	9.3995e-10	4.6068e-10	3.8951e-10	6.9464e-10	1.1845e-09	3.1135e-10	4.2045e-10	7.1027e-10	5.5124e-10	1.7401e-10	2.0561e-10	2.7026e-10	9.6637e-11	1.3167e-10	1.5851e-10	1.2592e-10	1.7137e-10	7.629e-11	1.024e-10	1.6629e-10	1.0795e-10	1.7892e-10	1.4591e-10	1.6046e-10	2.3598e-10
19.166	3.8153e-08	5.1829e-09	2.3571e-08	3.3727e-08	2.7128e-08	9.1942e-09	7.9555e-09	3.6613e-09	4.2696e-09	2.7026e-09	1.3773e-08	4.8717e-09	2.2696e-09	2.5464e-09	4.8141e-09	8.1596e-10	1.6909e-09	1.2644e-09	9.3995e-10	7.6581e-10	1.0526e-09	2.0652e-10	2.4069e-10	2.5909e-10	3.1172e-10	3.3823e-10	5.5124e-10	2.8905e-10	2.715e-10	2.0034e-10	1.4221e-10	2.8062e-10	1.5851e-10	1.047e-10	1.0291e-10	1.4147e-10	1.5814e-10	1.6629e-10	1.4012e-10	1.5764e-10	1.7073e-10	2.2293e-10	2.6804e-10
19.1663	3.0937e-07	6.5522e-08	1.5251e-08	1.4792e-08	6.3606e-09	6.736e-09	1.2875e-08	6.1104e-09	2.7641e-09	3.1609e-09	2.4147e-09	2.1295e-09	2.2696e-09	2.5464e-09	2.5431e-09	9.6595e-10	3.1057e-09	1.8636e-09	9.3995e-10	1.0121e-09	8.5657e-10	6.9464e-10	7.5284e-10	2.1163e-10	4.809e-10	3.3823e-10	1.7552e-10	2.4748e-10	2.3741e-10	2.7026e-10	3.0307e-10	2.8062e-10	1.8308e-10	1.7423e-10	1.238e-10	1.1753e-10	1.9054e-10	1.6629e-10	1.7648e-10	2.3873e-10	1.2303e-10	1.9042e-10	2.6804e-10
19.1666	3.5377e-07	3.6113e-08	1.3016e-08	6.5602e-09	1.4756e-08	1.4121e-08	1.1644e-08	2.086e-09	7.9452e-09	3.655e-09	1.1313e-08	7.9313e-09	2.7341e-09	4.8194e-09	3.1101e-09	2.8245e-09	1.0941e-09	8.1792e-10	8.2887e-10	1.1812e-09	6.8069e-10	5.2586e-10	4.6122e-10	6.4458e-10	9.1026e-10	4.3864e-10	4.723e-10	2.4748e-10	3.0787e-10	2.7026e-10	2.5968e-10	2.102e-10	2.4441e-10	1.2592e-10	1.238e-10	1.6764e-10	1.024e-10	1.3209e-10	1.7648e-10	1.1912e-10	1.4591e-10	1.9042e-10	2.3598e-10
19.1668	1.7642e-07	1.0706e-08	3.5407e-08	2.8308e-08	2.4649e-08	1.1656e-08	1.2875e-08	8.5645e-09	1.3511e-09	8.2334e-10	1.3e-09	3.6506e-09	2.7341e-09	1.365e-09	1.9767e-09	1.6924e-09	9.2394e-10	1.2644e-09	1.183e-09	1.5198e-09	6.8069e-10	2.5866e-10	7.5284e-10	5.6834e-10	7.2773e-10	7.1027e-10	5.5124e-10	2.4748e-10	5.1385e-10	2.3399e-10	1.4221e-10	1.5582e-10	1.8308e-10	1.491e-10	1.0291e-10	1.4147e-10	1.9054e-10	1.3209e-10	1.2351e-10	1.5764e-10	2.2623e-10	1.6046e-10	2.3598e-10
19.1671	5.4831e-08	1.6149e-08	3.5407e-08	4.9493e-09	7.3614e-09	5.5083e-09	1.1644e-08	3.6613e-09	2.3639e-09	1.47e-08	5.1809e-09	3.0407e-09	4.5635e-09	7.6694e-09	1.9767e-09	6.7863e-10	1.9735e-09	1.2644e-09	4.2441e-09	6.5553e-10	8.5657e-10	3.1667e-10	7.5284e-10	3.1135e-10	4.2045e-10	2.1205e-10	2.1498e-10	1.7401e-10	3.0787e-10	2.0034e-10	1.4221e-10	1.3167e-10	1.5851e-10	1.047e-10	8.3952e-11	1.4147e-10	1.9054e-10	1.3209e-10	1.2351e-10	1.7892e-10	1.4591e-10	1.3307e-10	2.6804e-10
19.1674	9.7235e-08	3.0379e-08	1.5251e-08	4.9493e-09	1.2288e-08	1.1656e-08	9.1841e-09	4.8852e-09	7.9452e-09	6.1011e-09	2.0051e-09	3.6703e-10	8.4395e-10	4.8194e-09	4.8141e-09	2.8245e-09	3.1057e-09	1.5239e-09	1.183e-09	2.1981e-09	3.8951e-10	1.0512e-09	7.5284e-10	8.6005e-10	3.1172e-10	4.3864e-10	3.0592e-10	2.0913e-10	1.4886e-10	3.608e-10	1.6828e-10	1.0956e-10	1.8308e-10	1.7423e-10	1.7137e-10	1.6764e-10	2.3301e-10	1.6629e-10	1.7648e-10	1.7892e-10	2.6404e-10	2.2293e-10	2.0596e-10
19.1677	3.5377e-07	6.5522e-08	6.5094e-08	6.6353e-08	3.9542e-08	1.9059e-08	4.2762e-09	6.1104e-09	1.1631e-08	7.063e-10	1.3e-09	3.6703e-10	3.3434e-09	3.682e-09	4.8141e-09	1.4918e-09	1.2787e-09	1.029e-09	1.8613e-09	1.1812e-09	1.5807e-09	2.5866e-10	9.6855e-10	8.6005e-10	4.809e-10	2.5085e-10	2.5845e-10	1.7401e-10	4.108e-10	2.0034e-10	2.5968e-10	1.5582e-10	1.5851e-10	2.6866e-10	1.4662e-10	1.4147e-10	1.5814e-10	1.6629e-10	1.0795e-10	1.7892e-10	2.2623e-10	1.9042e-10	2.6804e-10
19.1679	3.0937e-07	6.5522e-08	4.1334e-08	2.0192e-08	1.637e-09	7.9646e-09	6.7279e-09	8.5645e-09	6.7187e-09	8.5528e-09	5.1809e-09	3.6506e-09	5.1742e-09	2.112e-09	5.9524e-09	1.6924e-09	3.1057e-09	1.2644e-09	1.522e-09	3.7611e-10	6.0033e-10	1.3148e-09	5.9815e-10	6.4458e-10	5.4542e-10	5.5209e-10	3.0592e-10	4.457e-10	1.7609e-10	5.6776e-10	1.6828e-10	1.8199e-10	2.0942e-10	8.5439e-11	1.4662e-10	7.629e-11	1.5814e-10	2.557e-10	1.2351e-10	2.3873e-10	1.7073e-10	2.2293e-10	2.6804e-10
19.1682	1.1405e-07	8.0999e-08	1.5251e-08	1.6877e-09	6.3606e-09	9.1942e-09	9.1841e-09	3.2262e-09	1.3511e-09	4.2659e-09	2.4147e-09	5.5961e-10	1.8484e-09	3.1139e-09	5.1446e-10	2.8245e-09	4.2403e-09	1.8636e-09	1.522e-09	1.5198e-09	6.8069e-10	3.8054e-10	5.9815e-10	4.969e-10	4.2045e-10	2.1205e-10	2.1498e-10	2.0913e-10	5.1385e-10	2.7026e-10	3.0307e-10	2.102e-10	1.5851e-10	2.3497e-10	1.9805e-10	1.1753e-10	1.5814e-10	2.557e-10	1.7648e-10	1.5764e-10	1.4591e-10	2.2293e-10	2.3598e-10
19.1685	4.4269e-07	2.2091e-07	5.9147e-08	1.4792e-08	1.9698e-08	1.4121e-08	1.534e-08	2.336e-08	7.9452e-09	9.7805e-09	6.4047e-09	9.1574e-09	7.0086e-09	6.5284e-09	1.5698e-09	2.8245e-09	2.5393e-09	2.5436e-09	3.0904e-10	8.8466e-10	6.8069e-10	2.3718e-09	7.5284e-10	8.6005e-10	1.4298e-10	4.3864e-10	4.1284e-10	5.7345e-10	2.3741e-10	2.3399e-10	3.0307e-10	1.3167e-10	1.8308e-10	1.7423e-10	1.9805e-10	1.1753e-10	1.2876e-10	2.0444e-10	9.3436e-11	1.5764e-10	1.4591e-10	1.6046e-10	2.6804e-10
19.1688	4.3377e-08	4.2343e-08	2.3571e-08	1.4792e-08	7.3614e-09	1.9655e-09	8.8277e-10	3.2262e-09	9.1728e-09	1.2239e-08	8.8564e-09	5.4829e-09	3.3434e-09	4.2504e-09	1.5698e-09	1.4918e-09	4.8083e-09	1.029e-09	5.3754e-10	2.1981e-09	8.5657e-10	3.1667e-10	5.9815e-10	4.969e-10	3.6406e-10	7.1027e-10	4.723e-10	4.457e-10	2.715e-10	1.693e-10	1.1833e-10	1.5582e-10	1.5851e-10	2.3497e-10	1.0291e-10	1.6764e-10	1.5814e-10	2.0444e-10	1.7648e-10	1.5764e-10	1.7073e-10	1.9042e-10	2.3598e-10
19.1691	8.176e-08	4.2343e-08	4.4939e-09	4.9493e-09	8.5918e-09	9.1942e-09	1.0414e-08	1.1023e-08	4.2696e-09	4.2659e-09	1.6335e-09	7.9313e-09	7.0086e-09	5.3887e-09	2.5431e-09	1.6924e-09	2.8868e-10	1.029e-09	2.881e-09	1.8588e-09	1.3165e-09	7.8782e-10	2.8916e-10	5.6834e-10	1.093e-09	2.9291e-10	7.0924e-10	1.7401e-10	2.3741e-10	2.0034e-10	1.6828e-10	2.4044e-10	1.8308e-10	2.0132e-10	1.4662e-10	2.3177e-10	1.9054e-10	1.6629e-10	1.7648e-10	1.5764e-10	1.7073e-10	2.2293e-10	2.6804e-10
19.1693	6.7625e-08	2.514e-08	1.0957e-08	2.8308e-08	1.9698e-08	1.6588e-08	1.2875e-08	2.086e-09	5.4935e-09	4.8773e-09	1.0046e-09	2.1295e-09	9.8437e-10	2.5464e-09	2.5431e-09	3.9591e-09	1.0941e-09	1.029e-09	5.3754e-10	1.8588e-09	1.0526e-09	7.8782e-10	4.6122e-10	1.0758e-09	5.4542e-10	2.9291e-10	3.5738e-10	2.4748e-10	2.715e-10	3.608e-10	2.2702e-10	1.3167e-10	1.5851e-10	1.7423e-10	1.4662e-10	1.6764e-10	1.9054e-10	1.0181e-10	1.4012e-10	1.1912e-10	2.2623e-10	1.9042e-10	2.6804e-10
19.1696	2.6501e-07	6.5522e-08	1.0957e-08	1.2095e-08	1.4756e-08	1.6588e-08	1.1644e-08	8.5645e-09	6.7187e-09	2.7026e-09	1.6335e-09	6.7107e-10	1.4704e-09	5.3887e-09	2.5431e-09	8.1596e-10	2.5393e-09	3.2247e-09	2.5409e-09	4.5808e-09	8.5657e-10	1.0512e-09	7.5284e-10	8.6005e-10	2.6345e-10	4.3864e-10	4.723e-10	2.4748e-10	2.715e-10	4.6422e-10	1.6828e-10	1.8199e-10	1.1468e-10	2.0132e-10	1.4662e-10	7.629e-11	1.2876e-10	1.6629e-10	2.2705e-10	1.5764e-10	1.9751e-10	2.2293e-10	2.3598e-10
19.1699	3.3264e-08	9.1395e-09	2.9486e-08	2.8308e-08	7.3614e-09	5.5083e-09	2.2612e-09	7.3368e-09	9.1728e-09	8.5528e-09	1.1313e-08	6.7064e-09	4.5635e-09	4.2504e-09	4.2457e-09	1.6924e-09	1.9735e-09	1.029e-09	9.3995e-10	3.2178e-09	4.5474e-10	6.0732e-10	1.1845e-09	4.969e-10	7.2773e-10	5.5209e-10	4.1284e-10	1.7401e-10	2.715e-10	2.7026e-10	3.0307e-10	1.5582e-10	1.3571e-10	1.7423e-10	1.9805e-10	1.4147e-10	1.2876e-10	1.3209e-10	1.2351e-10	1.1912e-10	1.7073e-10	1.9042e-10	2.0596e-10
19.1702	4.872e-07	6.5522e-08	1.7664e-08	6.5602e-09	3.7968e-09	7.9646e-09	4.2762e-09	3.2262e-09	3.1955e-09	8.5528e-09	1.2542e-08	3.6506e-09	2.2696e-09	2.5464e-09	4.2457e-09	5.6645e-09	3.1057e-09	1.5239e-09	9.3995e-10	3.001e-10	8.5657e-10	2.5866e-10	2.8916e-10	1.0758e-09	7.2773e-10	4.3864e-10	2.1498e-10	5.7345e-10	5.1385e-10	1.693e-10	3.0307e-10	2.4044e-10	1.5851e-10	2.0132e-10	1.7137e-10	1.6764e-10	1.5814e-10	1.6629e-10	1.7648e-10	2.3873e-10	1.7073e-10	2.2293e-10	3.383e-10
19.1704	3.5377e-07	9.6493e-08	1.0957e-08	6.5602e-09	2.1627e-09	2.948e-09	6.7279e-09	8.5645e-09	6.7187e-09	7.3264e-09	2.8624e-09	6.7064e-09	4.5635e-09	1.7182e-09	1.9767e-09	2.2581e-09	1.6909e-09	6.3101e-10	4.5439e-10	8.8466e-10	6.8069e-10	4.5027e-10	7.5284e-10	5.6834e-10	7.2773e-10	4.3864e-10	3.0592e-10	4.457e-10	4.108e-10	2.0034e-10	1.9655e-10	1.5582e-10	9.5424e-11	1.491e-10	1.0291e-10	1.4147e-10	1.9054e-10	1.1646e-10	2.2705e-10	1.3771e-10	1.2303e-10	1.9042e-10	2.0596e-10
19.1707	3.9822e-07	6.5522e-08	3.5407e-08	9.4014e-09	8.5918e-09	2.1531e-08	2.0278e-08	4.8852e-09	1.0401e-08	1.1009e-08	1.2542e-08	5.4829e-09	3.3434e-09	9.1132e-10	4.8141e-09	1.6924e-09	1.0941e-09	7.2143e-10	1.8613e-09	1.5198e-09	6.8069e-10	4.5027e-10	2.4069e-10	2.5909e-10	9.1026e-10	7.1027e-10	2.5845e-10	1.4211e-10	2.3741e-10	2.0034e-10	3.0307e-10	2.8062e-10	1.5851e-10	1.047e-10	1.238e-10	1.4147e-10	1.5814e-10	1.3209e-10	1.0795e-10	1.7892e-10	1.7073e-10	2.5801e-10	2.6804e-10
19.171	4.3377e-08	1.0706e-08	1.3016e-08	2.5601e-08	8.5918e-09	7.9646e-09	1.2875e-08	1.2253e-08	6.7187e-09	1.543e-09	4.5695e-09	5.4829e-09	8.2334e-09	1.7182e-09	4.8141e-09	9.6595e-10	4.2403e-09	1.2644e-09	7.2478e-10	8.8466e-10	1.0526e-09	1.3148e-09	7.5284e-10	1.0758e-09	2.6345e-10	4.3864e-10	5.5124e-10	2.0913e-10	4.108e-10	3.0914e-10	2.2702e-10	8.9478e-11	1.1468e-10	2.0132e-10	1.4662e-10	1.9602e-10	1.9054e-10	1.3209e-10	1.2351e-10	1.7892e-10	1.9751e-10	1.9042e-10	2.6804e-10
19.1713	8.176e-08	4.1118e-09	4.4939e-09	3.3727e-08	1.2288e-08	5.5083e-09	2.6133e-09	1.1023e-08	1.9025e-08	7.3264e-09	2.8624e-09	1.3801e-09	3.3434e-09	4.2504e-09	1.0472e-09	9.6595e-10	2.5393e-09	2.5436e-09	9.3995e-10	1.5198e-09	1.0526e-09	7.8782e-10	5.2746e-10	6.4458e-10	4.809e-10	7.1027e-10	5.5124e-10	3.3385e-10	3.0787e-10	2.7026e-10	2.5968e-10	2.102e-10	1.3571e-10	2.0132e-10	8.3952e-11	1.4147e-10	1.5814e-10	2.0444e-10	1.4012e-10	1.7892e-10	1.9751e-10	3.0973e-10	2.6804e-10
19.1716	3.8153e-08	2.0397e-08	7.1045e-08	2.0192e-08	2.9608e-08	1.1656e-08	2.9908e-09	3.6613e-09	4.2696e-09	3.1609e-09	8.8564e-09	9.1574e-09	3.3434e-09	9.1132e-10	2.5431e-09	2.2581e-09	1.4776e-09	6.3101e-10	8.2887e-10	8.8466e-10	1.8451e-09	7.8782e-10	9.6855e-10	5.6834e-10	7.2773e-10	3.8681e-10	3.5738e-10	2.4748e-10	2.0561e-10	1.4086e-10	1.9655e-10	1.3167e-10	1.3571e-10	2.3497e-10	1.4662e-10	1.6764e-10	1.9054e-10	2.0444e-10	1.7648e-10	1.7892e-10	1.9751e-10	2.2293e-10	2.6804e-10
19.1718	6.7625e-08	1.2397e-08	1.5251e-08	2.8308e-08	2.2173e-08	7.9646e-09	7.9555e-09	6.1104e-09	1.4093e-08	9.7805e-09	6.4047e-09	4.8717e-09	2.2696e-09	1.7182e-09	1.2097e-09	1.3039e-09	9.2394e-10	1.029e-09	6.2767e-10	1.1812e-09	8.5657e-10	6.9464e-10	5.2746e-10	1.0758e-09	4.2045e-10	5.5209e-10	3.0592e-10	7.0135e-10	1.2392e-10	2.7026e-10	2.2702e-10	1.8199e-10	2.0942e-10	1.7423e-10	1.0291e-10	9.5799e-11	1.9054e-10	1.3209e-10	1.7648e-10	1.3771e-10	1.9751e-10	1.9042e-10	2.6804e-10
19.1721	2.2069e-07	9.6493e-08	5.9147e-08	5.0019e-08	1.2288e-08	1.6821e-09	9.1841e-09	2.8311e-08	1.9025e-08	3.1609e-09	2.4147e-09	4.2609e-09	5.9552e-10	5.3887e-09	3.6776e-09	1.6924e-09	3.1057e-09	1.5239e-09	9.3995e-10	2.5377e-09	1.5807e-09	6.9464e-10	4.6122e-10	3.684e-10	4.809e-10	4.3864e-10	5.5124e-10	3.8188e-10	2.0561e-10	2.3399e-10	1.9655e-10	1.8199e-10	1.8308e-10	1.7423e-10	1.7137e-10	1.1753e-10	1.2876e-10	1.3209e-10	1.7648e-10	1.3771e-10	2.2623e-10	1.9042e-10	2.6804e-10
19.1724	5.3174e-07	2.2091e-07	7.1045e-08	9.4014e-09	8.5918e-09	1.0425e-08	6.7279e-09	2.086e-09	2.7641e-09	7.3264e-09	1.6335e-09	3.6703e-10	9.8437e-10	1.7182e-09	1.0519e-08	5.6645e-09	2.5393e-09	3.2982e-10	6.2767e-10	2.5377e-09	1.5807e-09	1.0512e-09	3.9942e-10	2.5909e-10	4.2045e-10	8.6862e-10	4.723e-10	3.3385e-10	2.3741e-10	3.608e-10	2.5968e-10	2.102e-10	2.0942e-10	1.2592e-10	1.238e-10	1.1753e-10	1.5814e-10	2.0444e-10	1.0795e-10	1.7892e-10	2.2623e-10	2.5801e-10	2.6804e-10
19.1727	5.4831e-08	1.6149e-08	1.8933e-09	5.7265e-09	2.453e-09	5.5083e-09	7.9555e-09	7.3368e-09	9.1728e-09	1.47e-08	1.3773e-08	4.8717e-09	1.4704e-09	1.7182e-09	3.6776e-09	3.3915e-09	1.4776e-09	1.029e-09	5.3754e-10	1.1812e-09	2.1097e-09	7.8782e-10	7.5284e-10	2.5909e-10	7.2773e-10	3.8681e-10	3.5738e-10	2.0913e-10	3.0787e-10	2.7026e-10	1.6828e-10	1.3167e-10	3.8461e-10	1.491e-10	1.7137e-10	1.4147e-10	1.5814e-10	1.1646e-10	1.4012e-10	1.7892e-10	2.6404e-10	1.9042e-10	2.3598e-10
19.1729	2.2069e-07	6.5522e-08	9.0756e-09	1.749e-08	1.7226e-08	1.4121e-08	4.2762e-09	1.761e-09	2.3639e-09	8.5528e-09	1.1313e-08	4.2609e-09	3.3434e-09	3.682e-09	1.5698e-09	5.5393e-10	7.6813e-10	8.1792e-10	6.2767e-10	1.8588e-09	8.5657e-10	1.8429e-09	3.9942e-10	6.4458e-10	5.4542e-10	4.3864e-10	1.4005e-10	4.457e-10	2.3741e-10	2.7026e-10	2.2702e-10	1.3167e-10	1.5851e-10	1.2592e-10	1.238e-10	1.1753e-10	1.2876e-10	1.3209e-10	1.2351e-10	1.5764e-10	1.7073e-10	1.6046e-10	3.383e-10
19.1732	4.3377e-08	2.0397e-08	3.5407e-08	1.4792e-08	2.4649e-08	2.896e-08	3.3938e-09	2.4386e-09	3.1955e-09	1.0843e-09	1.6335e-09	2.1295e-09	1.8484e-09	2.112e-09	2.5431e-09	1.1286e-09	1.4776e-09	3.9067e-09	2.5409e-09	2.8776e-09	1.0526e-09	4.5027e-10	1.6169e-09	6.4458e-10	7.2773e-10	3.3823e-10	4.1284e-10	4.457e-10	2.715e-10	1.693e-10	1.9655e-10	1.8199e-10	2.0942e-10	1.7423e-10	1.9805e-10	1.6764e-10	1.2876e-10	1.6629e-10	1.7648e-10	1.5764e-10	2.2623e-10	1.9042e-10	3.383e-10
19.1735	8.176e-08	6.5522e-08	5.3205e-08	9.4014e-09	3.7968e-09	2.5984e-09	2.9908e-09	8.5645e-09	1.4093e-08	3.655e-09	1.6335e-09	7.9313e-09	2.7341e-09	5.4897e-10	1.2097e-09	2.2581e-09	3.6727e-09	6.3101e-10	1.8613e-09	1.5198e-09	1.0526e-09	4.5027e-10	3.4207e-10	4.3025e-10	4.809e-10	2.9291e-10	2.5845e-10	4.457e-10	2.715e-10	2.3399e-10	3.0307e-10	1.8199e-10	1.5851e-10	1.7423e-10	1.7137e-10	1.1753e-10	1.5814e-10	2.0444e-10	1.2351e-10	1.1912e-10	1.9751e-10	1.9042e-10	2.0596e-10
19.1738	1.3221e-07	1.6149e-08	1.7664e-08	3.9152e-08	1.7226e-08	7.9646e-09	1.0414e-08	2.086e-09	1.6574e-09	1.2283e-09	3.9585e-09	3.6506e-09	5.1742e-09	7.6694e-09	5.3831e-09	2.2581e-09	1.9735e-09	8.1792e-10	1.8613e-09	1.0121e-09	1.3165e-09	4.5027e-10	1.1845e-09	5.6834e-10	9.1026e-10	4.3864e-10	2.5845e-10	1.7401e-10	1.2392e-10	3.0914e-10	2.2702e-10	3.6106e-10	1.3571e-10	1.2592e-10	1.9805e-10	1.4147e-10	1.024e-10	1.6629e-10	1.4012e-10	1.5764e-10	1.7073e-10	2.2293e-10	3.383e-10
19.1741	5.3174e-07	9.6493e-08	3.5407e-08	4.9493e-09	3.0884e-09	5.5083e-09	7.9555e-09	2.086e-09	9.5018e-10	1.2239e-08	1.7469e-08	1.0385e-08	7.0086e-09	6.5284e-09	1.9767e-09	3.9591e-09	5.3768e-09	1.2644e-09	1.183e-09	7.6581e-10	2.1097e-09	3.8054e-10	3.9942e-10	3.1135e-10	7.2773e-10	3.8681e-10	2.5845e-10	3.8188e-10	2.3741e-10	2.7026e-10	3.0307e-10	6.3164e-11	1.3571e-10	1.491e-10	1.7137e-10	1.1753e-10	1.2876e-10	1.6629e-10	1.4012e-10	1.1912e-10	2.2623e-10	2.2293e-10	2.6804e-10
19.1743	3.9822e-07	6.5522e-08	5.844e-09	7.4507e-09	9.8231e-09	4.5667e-09	9.1841e-09	7.3368e-09	6.7187e-09	1.47e-08	5.1809e-09	3.6506e-09	7.0086e-09	3.1139e-09	8.9647e-10	9.6595e-10	1.2787e-09	8.1792e-10	1.8613e-09	1.5198e-09	1.3165e-09	7.8782e-10	5.9815e-10	1.7241e-09	9.1026e-10	2.5085e-10	3.5738e-10	2.8905e-10	1.7609e-10	1.1504e-10	3.0307e-10	2.102e-10	2.4441e-10	1.491e-10	1.4662e-10	1.4147e-10	6.8512e-11	1.6629e-10	1.7648e-10	2.3873e-10	2.6404e-10	1.9042e-10	2.6804e-10
19.1746	5.4831e-08	3.6113e-08	2.3571e-08	1.749e-08	7.3614e-09	3.7132e-09	5.5014e-09	9.7931e-09	9.1728e-09	6.1011e-09	2.4147e-09	7.9313e-09	7.0086e-09	1.7182e-09	1.9767e-09	4.4189e-10	9.2394e-10	1.029e-09	1.8613e-09	6.5553e-10	6.8069e-10	3.1667e-10	1.4006e-09	4.969e-10	4.2045e-10	4.3864e-10	5.5124e-10	3.8188e-10	2.3741e-10	1.693e-10	2.5968e-10	1.3167e-10	2.0942e-10	1.047e-10	1.238e-10	2.6754e-10	1.2876e-10	1.1646e-10	9.3436e-11	2.3873e-10	2.2623e-10	2.5801e-10	3.383e-10
19.1749	1.7058e-08	7.6968e-09	1.7664e-08	1.4792e-08	9.8231e-09	1.0425e-08	1.1644e-08	8.5645e-09	1.4093e-08	1.7165e-08	8.8564e-09	7.9313e-09	1.4373e-08	2.112e-09	1.5698e-09	1.6924e-09	3.1057e-09	2.8841e-09	1.183e-09	1.5198e-09	8.5657e-10	6.9464e-10	4.6122e-10	1.2917e-09	7.2773e-10	8.6862e-10	3.0592e-10	4.457e-10	2.715e-10	1.693e-10	1.9655e-10	1.8199e-10	1.1468e-10	1.7423e-10	1.238e-10	1.1753e-10	1.9054e-10	3.07e-10	1.7648e-10	2.3873e-10	1.7073e-10	2.2293e-10	2.3598e-10
19.1752	3.8153e-08	2.514e-08	2.3571e-08	9.4014e-09	1.4756e-08	2.4006e-08	1.7808e-08	6.1104e-09	5.4935e-09	1.47e-08	1.1313e-08	7.9313e-09	9.8437e-10	3.682e-09	7.5742e-10	2.8245e-09	1.4776e-09	5.4663e-10	3.0904e-10	1.1812e-09	1.0526e-09	2.5866e-10	2.4069e-10	1.2917e-09	2.6345e-10	5.5209e-10	4.1284e-10	4.457e-10	2.0561e-10	2.0034e-10	3.8995e-10	2.8062e-10	2.4441e-10	1.2592e-10	1.4662e-10	1.9602e-10	1.5814e-10	2.0444e-10	1.7648e-10	1.7892e-10	1.7073e-10	2.2293e-10	2.6804e-10
19.1754	1.7642e-07	2.0397e-08	2.3571e-08	7.4507e-09	6.3606e-09	1.1814e-09	5.5014e-09	7.3368e-09	1.2861e-08	7.3264e-09	8.8564e-09	4.8717e-09	1.1356e-09	1.365e-09	2.5431e-09	2.2581e-09	9.2394e-10	2.2035e-09	1.522e-09	3.7611e-10	6.0033e-10	7.8782e-10	1.1845e-09	1.0758e-09	5.4542e-10	3.3823e-10	3.5738e-10	2.4748e-10	2.0561e-10	2.0034e-10	2.2702e-10	1.3167e-10	1.8308e-10	2.3497e-10	1.4662e-10	1.4147e-10	2.3301e-10	1.3209e-10	1.4012e-10	1.5764e-10	1.4591e-10	2.5801e-10	2.6804e-10
19.1757	5.4831e-08	5.1829e-09	5.844e-09	1.2095e-08	1.2288e-08	3.7132e-09	1.0414e-08	1.1023e-08	4.2696e-09	2.2802e-09	5.1809e-09	2.1295e-09	8.2334e-09	3.682e-09	1.3839e-09	1.3039e-09	1.0941e-09	5.4663e-10	4.9268e-09	2.8776e-09	2.3744e-09	2.0652e-10	1.1845e-09	8.6005e-10	2.1923e-10	4.3864e-10	5.5124e-10	5.7345e-10	3.0787e-10	2.7026e-10	3.0307e-10	1.0956e-10	2.4441e-10	1.491e-10	1.7137e-10	1.1753e-10	1.5814e-10	2.0444e-10	1.7648e-10	1.7892e-10	1.7073e-10	3.0973e-10	3.383e-10
19.176	1.3845e-08	1.6149e-08	3.5407e-08	2.0192e-08	2.4649e-08	2.6482e-08	1.1644e-08	1.1023e-08	1.0401e-08	4.8773e-09	2.0051e-09	7.9313e-09	7.0086e-09	2.5464e-09	1.3839e-09	1.6924e-09	1.9735e-09	1.8636e-09	1.183e-09	1.8588e-09	1.0526e-09	1.0512e-09	5.9815e-10	5.6834e-10	5.4542e-10	5.5209e-10	4.1284e-10	4.457e-10	1.7609e-10	2.7026e-10	2.5968e-10	3.6106e-10	1.1468e-10	1.7423e-10	1.9805e-10	1.6764e-10	1.5814e-10	1.3209e-10	1.7648e-10	2.9861e-10	2.2623e-10	3.0973e-10	2.6804e-10
19.1763	4.3377e-08	2.0397e-08	2.3571e-08	4.4583e-08	3.4572e-08	1.9059e-08	2.9908e-09	2.8187e-09	2.7641e-09	7.3264e-09	1.2542e-08	6.7064e-09	2.7341e-09	1.7182e-09	4.8141e-09	5.5393e-10	7.6813e-10	1.5239e-09	6.2767e-10	1.0121e-09	8.5657e-10	1.3148e-09	7.5284e-10	4.969e-10	7.2773e-10	3.8681e-10	2.5845e-10	2.4748e-10	4.108e-10	3.0914e-10	2.2702e-10	1.0956e-10	1.5851e-10	1.047e-10	1.238e-10	1.4147e-10	1.9054e-10	1.6629e-10	1.4012e-10	1.7892e-10	1.7073e-10	3.0973e-10	2.6804e-10
19.1766	2.0607e-08	3.0379e-08	4.7267e-08	2.2895e-08	8.5918e-09	1.0425e-08	2.0278e-08	1.5949e-08	5.4935e-09	4.2659e-09	3.348e-09	5.4829e-09	2.7341e-09	3.682e-09	8.9647e-10	2.2581e-09	1.0941e-09	2.2035e-09	9.3995e-10	7.6581e-10	1.0526e-09	1.5787e-09	5.9815e-10	6.4458e-10	2.6345e-10	3.8681e-10	3.0592e-10	1.7401e-10	3.0787e-10	2.7026e-10	3.0307e-10	2.8062e-10	1.8308e-10	1.047e-10	1.4662e-10	7.629e-11	1.5814e-10	1.1646e-10	9.3436e-11	8.599e-11	1.7073e-10	1.6046e-10	2.3598e-10
19.1768	8.176e-08	4.2343e-08	1.7664e-08	5.7265e-09	1.8907e-09	4.5667e-09	5.5014e-09	6.1104e-09	9.1728e-09	4.8773e-09	3.348e-09	2.1295e-09	9.4593e-09	4.8194e-09	5.9524e-09	2.8245e-09	6.267e-10	1.2644e-09	7.2478e-10	1.5198e-09	4.5474e-10	6.9464e-10	3.9942e-10	6.4458e-10	7.2773e-10	3.3823e-10	9.4344e-11	2.8905e-10	2.0561e-10	2.3399e-10	1.9655e-10	1.5582e-10	1.5851e-10	2.0132e-10	1.7137e-10	1.1753e-10	9.0351e-11	2.0444e-10	1.2351e-10	1.7892e-10	1.7073e-10	2.2293e-10	3.383e-10
19.1771	1.3221e-07	2.0397e-08	7.3713e-09	2.0192e-08	1.2288e-08	2.948e-09	1.1075e-09	5.4849e-10	3.1955e-09	4.8773e-09	3.348e-09	4.8717e-09	1.0686e-08	3.1139e-09	3.6776e-09	8.1596e-10	2.5393e-09	5.4663e-10	6.2767e-10	3.7611e-10	1.0526e-09	1.3148e-09	9.6855e-10	2.5909e-10	9.1026e-10	4.3864e-10	2.5845e-10	1.7401e-10	2.3741e-10	2.0034e-10	1.9655e-10	1.8199e-10	1.1468e-10	1.7423e-10	1.238e-10	1.4147e-10	1.5814e-10	1.3209e-10	1.7648e-10	1.5764e-10	1.7073e-10	1.6046e-10	2.0596e-10
19.1774	1.1405e-07	2.514e-08	2.9486e-08	1.749e-08	2.453e-09	2.948e-09	5.5014e-09	7.3368e-09	4.2696e-09	5.9824e-10	1.1475e-09	1.3801e-09	2.2696e-09	9.1132e-10	1.3839e-09	4.5271e-09	2.5393e-09	1.5239e-09	1.8613e-09	4.6068e-10	1.0526e-09	4.5027e-10	7.5284e-10	8.6005e-10	4.2045e-10	3.3823e-10	2.5845e-10	2.8905e-10	2.0561e-10	2.0034e-10	2.5968e-10	2.102e-10	2.4441e-10	4.0359e-10	1.4662e-10	1.4147e-10	1.5814e-10	2.0444e-10	1.4012e-10	1.7892e-10	1.7073e-10	1.6046e-10	2.6804e-10
19.1777	1.3221e-07	5.0064e-08	9.0756e-09	3.565e-09	1.4756e-08	2.4006e-08	1.7808e-08	1.3484e-08	6.7187e-09	4.8773e-09	4.5695e-09	3.6506e-09	5.9552e-10	3.682e-09	3.6776e-09	3.9591e-09	7.6547e-09	2.2035e-09	1.183e-09	1.0121e-09	2.3744e-09	2.1073e-09	9.6855e-10	2.1163e-10	7.2773e-10	7.1027e-10	3.5738e-10	4.457e-10	2.715e-10	1.693e-10	1.4221e-10	1.8199e-10	1.3571e-10	1.491e-10	1.238e-10	1.4147e-10	1.9054e-10	2.0444e-10	1.4012e-10	1.7892e-10	1.9751e-10	1.9042e-10	2.0596e-10
19.1779	1.1405e-07	6.5522e-08	1.3016e-08	1.749e-08	6.3606e-09	2.5984e-09	4.2762e-09	4.8852e-09	9.1728e-09	1.3469e-08	6.4047e-09	1.0385e-08	5.7853e-09	1.365e-09	1.9767e-09	1.3039e-09	1.9735e-09	1.2644e-09	3.2215e-09	1.0121e-09	1.3165e-09	7.8782e-10	5.9815e-10	4.3025e-10	1.093e-09	7.1027e-10	4.723e-10	4.457e-10	2.0561e-10	3.0914e-10	1.9655e-10	2.102e-10	1.3571e-10	1.7423e-10	2.3115e-10	1.4147e-10	1.9054e-10	2.0444e-10	1.4012e-10	2.3873e-10	2.2623e-10	2.5801e-10	2.6804e-10
19.1782	5.4831e-08	2.514e-08	2.3571e-08	2.5601e-08	5.4329e-09	1.9655e-09	1.0414e-08	9.7931e-09	5.4935e-09	7.3264e-09	6.4047e-09	6.7064e-09	8.2334e-09	4.8194e-09	3.6776e-09	1.4918e-09	9.2394e-10	7.2143e-10	8.2887e-10	1.0121e-09	6.8069e-10	6.0732e-10	3.9942e-10	5.6834e-10	5.4542e-10	7.1027e-10	3.5738e-10	2.8905e-10	4.108e-10	1.693e-10	1.4221e-10	1.3167e-10	1.3571e-10	2.6866e-10	1.9805e-10	9.5799e-11	1.5814e-10	2.0444e-10	1.4012e-10	2.3873e-10	1.9751e-10	1.6046e-10	2.3598e-10
19.1785	3.5377e-07	1.12e-07	2.0617e-08	3.565e-09	1.4756e-08	4.5667e-09	1.9346e-09	2.4386e-09	7.9452e-09	6.1011e-09	3.9585e-09	4.2609e-09	4.8751e-10	2.5464e-09	2.5431e-09	3.4249e-10	1.6909e-09	1.2644e-09	8.2887e-10	8.8466e-10	6.0033e-10	1.3148e-09	3.4207e-10	4.969e-10	5.4542e-10	4.3864e-10	2.5845e-10	1.7401e-10	3.0787e-10	3.0914e-10	3.0307e-10	1.3167e-10	1.3571e-10	1.491e-10	1.4662e-10	1.4147e-10	1.5814e-10	2.557e-10	1.7648e-10	1.5764e-10	1.9751e-10	2.2293e-10	2.6804e-10
19.1788	2.6501e-07	8.0999e-08	2.3571e-08	1.749e-08	6.3606e-09	1.4121e-08	2.0278e-08	1.761e-09	3.1955e-09	6.1011e-09	3.348e-09	1.3801e-09	5.1742e-09	3.682e-09	1.2097e-09	1.3039e-09	6.515e-09	3.2247e-09	7.2478e-10	3.2178e-09	8.5657e-10	7.8782e-10	9.6855e-10	8.6005e-10	4.2045e-10	3.3823e-10	3.5738e-10	2.0913e-10	3.0787e-10	2.0034e-10	2.5968e-10	8.9478e-11	1.8308e-10	2.3497e-10	1.4662e-10	1.6764e-10	1.5814e-10	1.3209e-10	1.7648e-10	1.7892e-10	1.9751e-10	1.9042e-10	2.3598e-10
19.1791	1.1405e-07	7.6968e-09	7.3713e-09	3.565e-09	1.9698e-08	2.4006e-08	1.534e-08	8.5645e-09	6.7187e-09	4.8773e-09	2.8624e-09	1.2181e-09	1.1356e-09	6.5961e-10	2.7664e-10	1.4918e-09	2.5393e-09	1.029e-09	2.201e-09	8.8466e-10	1.3165e-09	2.1073e-09	7.5284e-10	2.1163e-10	5.4542e-10	4.3864e-10	3.0592e-10	3.3385e-10	1.7609e-10	4.6422e-10	3.8995e-10	1.3167e-10	1.5851e-10	1.7423e-10	1.7137e-10	1.6764e-10	1.2876e-10	1.3209e-10	1.7648e-10	1.7892e-10	2.6404e-10	2.2293e-10	2.0596e-10
19.1793	9.7235e-08	4.2343e-08	9.0756e-09	7.4507e-09	2.7128e-08	1.6588e-08	6.7279e-09	7.3368e-09	6.7187e-09	7.3264e-09	2.0051e-09	1.2181e-09	2.7341e-09	3.682e-09	3.6776e-09	3.9591e-09	1.4776e-09	2.5436e-09	2.201e-09	3.001e-10	6.8069e-10	1.0512e-09	1.1845e-09	4.3025e-10	5.4542e-10	3.8681e-10	3.5738e-10	1.4211e-10	3.0787e-10	2.3399e-10	3.8995e-10	1.5582e-10	1.5851e-10	1.2592e-10	2.3115e-10	1.9602e-10	1.5814e-10	2.0444e-10	1.4012e-10	2.3873e-10	1.9751e-10	2.2293e-10	2.0596e-10
19.1796	5.4831e-08	2.514e-08	2.3571e-08	2.5601e-08	7.3614e-09	1.1656e-08	1.7808e-08	1.5949e-08	9.1728e-09	2.7026e-09	6.4047e-09	3.6506e-09	4.5635e-09	4.2504e-09	2.5431e-09	8.1596e-10	9.2394e-10	5.4663e-10	1.183e-09	2.6532e-10	4.5474e-10	1.0512e-09	5.9815e-10	4.969e-10	5.4542e-10	2.5085e-10	2.1498e-10	2.4748e-10	2.0561e-10	1.4086e-10	1.6828e-10	1.3167e-10	1.5851e-10	2.6866e-10	1.238e-10	1.4147e-10	1.9054e-10	1.3209e-10	1.4012e-10	1.7892e-10	1.7073e-10	2.2293e-10	2.6804e-10
19.1799	1.1405e-07	5.779e-08	2.3571e-08	2.0192e-08	3.0884e-09	1.4207e-09	6.7279e-09	1.1935e-09	6.7187e-09	8.5528e-09	2.0051e-09	4.2609e-09	2.2696e-09	2.112e-09	2.5431e-09	2.8245e-09	4.2403e-09	4.6831e-10	8.2887e-10	1.0121e-09	1.8451e-09	1.5787e-09	3.4207e-10	5.6834e-10	5.4542e-10	5.5209e-10	3.5738e-10	4.457e-10	2.715e-10	2.7026e-10	2.2702e-10	1.8199e-10	1.3571e-10	1.7423e-10	2.3115e-10	9.5799e-11	2.3301e-10	1.6629e-10	1.4012e-10	1.5764e-10	2.2623e-10	1.9042e-10	2.3598e-10
19.1802	5.3174e-07	1.8974e-07	5.3205e-08	2.5601e-08	1.7226e-08	1.1656e-08	1.2875e-08	1.3484e-08	1.0401e-08	2.2802e-09	3.4637e-10	3.0407e-09	5.1742e-09	5.3887e-09	3.1101e-09	3.9591e-09	7.6813e-10	7.2143e-10	9.3995e-10	1.5198e-09	1.8451e-09	6.9464e-10	5.2746e-10	3.1135e-10	3.6406e-10	4.3864e-10	5.5124e-10	5.7345e-10	1.7609e-10	2.3399e-10	3.8995e-10	1.3167e-10	1.3571e-10	1.2592e-10	1.238e-10	1.4147e-10	1.2876e-10	2.557e-10	1.4012e-10	1.5764e-10	1.9751e-10	2.2293e-10	2.0596e-10
19.1804	2.6501e-07	8.0999e-08	1.5251e-08	2.4073e-09	1.4756e-08	1.4121e-08	2.9908e-09	1.761e-09	1.076e-09	2.2291e-10	5.2772e-10	1.3801e-09	1.4704e-09	1.365e-09	1.5698e-09	1.8163e-10	4.2403e-09	1.8636e-09	4.5439e-10	1.1812e-09	2.1097e-09	6.9464e-10	5.2746e-10	4.969e-10	9.1026e-10	7.1027e-10	5.5124e-10	3.8188e-10	1.4886e-10	1.693e-10	2.5968e-10	2.8062e-10	1.3571e-10	2.0132e-10	1.238e-10	1.4147e-10	7.9054e-11	1.1646e-10	1.4012e-10	1.1912e-10	1.7073e-10	1.6046e-10	2.3598e-10
19.1807	1.1405e-07	1.2397e-08	1.7664e-08	2.0192e-08	1.4756e-08	9.1942e-09	4.2762e-09	9.7931e-09	6.7187e-09	4.2659e-09	1.5004e-08	1.2842e-08	2.7341e-09	1.7182e-09	1.3839e-09	1.3039e-09	1.9735e-09	8.1792e-10	2.4684e-10	1.8588e-09	2.6394e-09	3.1667e-10	7.5284e-10	1.2917e-09	2.6345e-10	3.8681e-10	3.0592e-10	2.0913e-10	2.3741e-10	2.0034e-10	1.9655e-10	1.3167e-10	7.7933e-11	1.7423e-10	1.9805e-10	1.9602e-10	1.024e-10	1.6629e-10	1.4012e-10	1.5764e-10	1.7073e-10	1.9042e-10	2.6804e-10
19.181	1.543e-07	7.6968e-09	1.0957e-08	2.5601e-08	9.8231e-09	4.5667e-09	5.5014e-09	7.3368e-09	4.2696e-09	4.2659e-09	2.8624e-09	1.0662e-09	1.8484e-09	4.2504e-09	4.8141e-09	1.6924e-09	1.4776e-09	1.029e-09	1.522e-09	1.1812e-09	1.8451e-09	2.5866e-10	3.4207e-10	6.4458e-10	9.1026e-10	2.9291e-10	3.0592e-10	3.3385e-10	4.108e-10	3.0914e-10	1.6828e-10	1.3167e-10	1.5851e-10	1.047e-10	1.9805e-10	9.5799e-11	1.9054e-10	1.6629e-10	2.2705e-10	1.7892e-10	1.7073e-10	2.2293e-10	2.0596e-10
19.1813	2.871e-08	7.6968e-09	9.0756e-09	1.749e-08	9.8231e-09	1.1656e-08	6.7279e-09	3.8852e-10	1.076e-09	3.655e-09	2.8624e-09	1.7346e-09	1.1356e-09	1.365e-09	2.5431e-09	1.3039e-09	6.267e-10	1.029e-09	9.3995e-10	1.0121e-09	1.5807e-09	1.3148e-09	5.2746e-10	4.969e-10	1.093e-09	4.3864e-10	4.723e-10	7.0135e-10	1.4886e-10	2.3399e-10	2.2702e-10	1.8199e-10	3.1447e-10	2.0132e-10	1.238e-10	1.6764e-10	1.024e-10	1.6629e-10	2.2705e-10	1.7892e-10	1.7073e-10	1.9042e-10	3.383e-10
19.1816	5.4831e-08	2.0397e-08	2.9486e-08	6.5602e-09	9.8231e-09	1.4121e-08	4.2762e-09	3.6613e-09	3.6583e-09	1.543e-09	7.6299e-09	6.7064e-09	3.9532e-09	2.112e-09	3.6776e-09	1.6924e-09	1.4776e-09	8.1792e-10	9.3995e-10	5.5382e-10	3.2933e-10	7.8782e-10	4.6122e-10	6.4458e-10	5.4542e-10	3.8681e-10	2.5845e-10	4.457e-10	3.0787e-10	2.7026e-10	3.8995e-10	1.3167e-10	1.3571e-10	2.3497e-10	1.0291e-10	1.4147e-10	1.9054e-10	2.557e-10	1.4012e-10	2.3873e-10	2.6404e-10	1.9042e-10	2.3598e-10
19.1818	1.7642e-07	2.0397e-08	7.314e-10	9.4014e-09	1.2288e-08	4.5667e-09	1.0414e-08	8.5645e-09	5.4935e-09	2.7026e-09	5.1809e-09	7.9313e-09	8.2334e-09	1.2036e-09	1.9767e-09	6.7863e-10	1.9735e-09	1.5239e-09	9.3995e-10	1.5198e-09	1.5807e-09	6.0732e-10	3.4207e-10	5.6834e-10	5.4542e-10	2.9291e-10	2.5845e-10	2.4748e-10	3.0787e-10	1.693e-10	1.9655e-10	1.8199e-10	1.5851e-10	1.491e-10	8.3952e-11	1.1753e-10	2.7551e-10	2.0444e-10	1.4012e-10	2.3873e-10	1.7073e-10	1.6046e-10	3.383e-10
19.1821	3.0937e-07	9.6493e-08	1.008e-09	1.749e-08	3.0884e-09	1.6588e-08	1.2875e-08	8.5645e-09	2.7641e-09	2.7026e-09	6.4047e-09	6.7064e-09	8.2334e-09	1.0524e-09	8.9647e-10	1.6924e-09	3.1057e-09	8.1792e-10	1.522e-09	1.0121e-09	6.8069e-10	4.5027e-10	1.1845e-09	8.6005e-10	7.2773e-10	2.9291e-10	1.4005e-10	3.3385e-10	5.1385e-10	5.6776e-10	1.9655e-10	1.8199e-10	1.3571e-10	1.491e-10	1.9805e-10	1.4147e-10	1.5814e-10	1.6629e-10	1.2351e-10	2.3873e-10	2.2623e-10	2.2293e-10	2.3598e-10
19.1824	8.176e-08	3.6113e-08	2.9486e-08	2.2895e-08	1.9698e-08	2.948e-09	3.3938e-09	1.761e-09	6.7187e-09	1.8937e-09	1.0084e-08	1.0385e-08	8.2334e-09	4.8194e-09	8.9647e-10	9.6595e-10	2.5393e-09	8.1792e-10	7.2478e-10	6.5553e-10	1.3165e-09	6.0732e-10	3.4207e-10	5.6834e-10	3.6406e-10	3.3823e-10	5.5124e-10	2.4748e-10	5.1385e-10	2.0034e-10	1.9655e-10	1.8199e-10	2.4441e-10	2.0132e-10	1.9805e-10	1.1753e-10	1.2876e-10	2.0444e-10	1.7648e-10	1.3771e-10	2.2623e-10	1.6046e-10	2.6804e-10
19.1827	4.872e-07	1.2753e-07	2.3571e-08	1.4792e-08	1.2288e-08	1.9059e-08	2.0278e-08	3.2262e-09	1.3511e-09	1.2283e-09	1.6335e-09	4.2609e-09	1.8484e-09	1.7182e-09	4.2457e-09	3.3915e-09	3.6727e-09	1.2644e-09	4.5439e-10	4.6068e-10	6.0033e-10	6.0732e-10	3.4207e-10	4.969e-10	3.6406e-10	7.1027e-10	5.5124e-10	1.7401e-10	3.0787e-10	5.6776e-10	2.5968e-10	1.3167e-10	1.5851e-10	1.047e-10	2.6428e-10	1.4147e-10	1.2876e-10	1.6629e-10	2.2705e-10	1.3771e-10	1.7073e-10	2.5801e-10	3.383e-10
19.1829	4.3377e-08	2.0397e-08	4.7267e-08	1.749e-08	2.1627e-09	2.5984e-09	9.1841e-09	7.3368e-09	7.9452e-09	7.3264e-09	6.4047e-09	2.1295e-09	5.7853e-09	5.3887e-09	4.2457e-09	2.2581e-09	1.6909e-09	1.8636e-09	5.3754e-10	1.5198e-09	8.5657e-10	7.8782e-10	5.2746e-10	1.5078e-09	5.4542e-10	5.5209e-10	3.0592e-10	3.3385e-10	5.1385e-10	4.6422e-10	1.6828e-10	8.9478e-11	1.5851e-10	1.7423e-10	1.0291e-10	1.9602e-10	1.2876e-10	2.0444e-10	1.2351e-10	1.5764e-10	1.9751e-10	3.0973e-10	2.3598e-10
19.1832	9.7235e-08	5.0064e-08	2.3571e-08	7.4507e-09	1.7226e-08	1.1656e-08	2.2751e-08	9.7931e-09	2.3639e-09	6.1011e-09	1.5004e-08	4.2609e-09	1.4704e-09	1.7182e-09	3.1101e-09	4.5271e-09	1.9735e-09	1.5239e-09	8.2887e-10	1.0121e-09	6.8069e-10	1.3148e-09	5.9815e-10	5.6834e-10	5.4542e-10	7.1027e-10	1.4005e-10	7.0135e-10	2.3741e-10	2.7026e-10	1.4221e-10	1.0956e-10	3.1447e-10	1.491e-10	1.7137e-10	1.1753e-10	1.024e-10	2.0444e-10	1.4012e-10	2.3873e-10	2.6404e-10	1.9042e-10	3.383e-10
19.1835	5.3174e-07	8.0999e-08	5.844e-09	6.5602e-09	9.8231e-09	1.6588e-08	9.1841e-09	4.8852e-09	6.7187e-09	7.3264e-09	5.1809e-09	4.8717e-09	7.1434e-10	1.365e-09	7.5742e-10	1.6924e-09	7.6813e-10	2.2035e-09	9.3995e-10	2.8776e-09	1.3165e-09	5.2586e-10	5.2746e-10	3.684e-10	5.4542e-10	3.8681e-10	8.6743e-10	2.0913e-10	2.715e-10	1.4086e-10	1.4221e-10	1.8199e-10	1.3571e-10	2.6866e-10	1.0291e-10	1.1753e-10	1.5814e-10	1.3209e-10	1.4012e-10	1.1912e-10	1.7073e-10	1.9042e-10	2.3598e-10
19.1838	2.6501e-07	8.0999e-08	1.5251e-08	1.2095e-08	9.8231e-09	3.7132e-09	2.9908e-09	1.761e-09	2.7641e-09	8.5528e-09	8.8564e-09	5.4829e-09	2.2696e-09	1.7182e-09	4.8141e-09	3.3915e-09	4.9965e-10	1.8636e-09	1.522e-09	2.5377e-09	3.8951e-10	5.2586e-10	5.2746e-10	1.2917e-09	4.809e-10	4.3864e-10	5.5124e-10	3.8188e-10	2.3741e-10	1.693e-10	1.6828e-10	2.102e-10	1.1468e-10	2.0132e-10	1.0291e-10	1.9602e-10	1.9054e-10	1.6629e-10	1.2351e-10	1.0188e-10	1.7073e-10	1.9042e-10	2.6804e-10
19.1841	1.7642e-07	9.6493e-08	3.5407e-08	1.4792e-08	7.3614e-09	1.1656e-08	2.0278e-08	6.1104e-09	6.7187e-09	4.2659e-09	2.4147e-09	6.7107e-10	3.9532e-09	6.5284e-09	3.6776e-09	1.3039e-09	2.5393e-09	4.6831e-10	9.3995e-10	6.5553e-10	8.5657e-10	7.8782e-10	9.6855e-10	5.6834e-10	4.809e-10	1.7651e-10	5.5124e-10	3.3385e-10	1.7609e-10	9.1835e-11	1.9655e-10	2.102e-10	1.1468e-10	1.7423e-10	1.4662e-10	1.4147e-10	1.5814e-10	2.557e-10	1.4012e-10	1.3771e-10	1.4591e-10	1.9042e-10	2.6804e-10
19.1843	8.176e-08	3.0379e-08	4.4939e-09	1.9134e-09	8.5918e-09	1.4121e-08	4.2762e-09	3.2262e-09	5.4935e-09	8.5528e-09	2.0051e-09	1.3801e-09	1.4704e-09	1.7182e-09	6.3009e-10	1.6924e-09	1.4776e-09	1.029e-09	4.5439e-10	6.5553e-10	1.0526e-09	1.0512e-09	1.4006e-09	8.6005e-10	4.809e-10	7.1027e-10	2.5845e-10	2.0913e-10	4.108e-10	2.3399e-10	1.4221e-10	1.3167e-10	1.8308e-10	1.2592e-10	1.4662e-10	9.5799e-11	2.3301e-10	1.3209e-10	1.4012e-10	1.0188e-10	1.4591e-10	1.9042e-10	2.3598e-10
19.1846	1.1405e-07	6.3779e-09	2.0617e-08	1.2095e-08	9.8231e-09	1.1656e-08	7.9555e-09	7.3368e-09	1.2861e-08	1.7165e-08	1.1313e-08	5.4829e-09	1.4704e-09	2.5464e-09	3.1101e-09	1.6924e-09	1.2787e-09	3.2247e-09	2.881e-09	5.5382e-10	8.5657e-10	6.0732e-10	1.1845e-09	8.6005e-10	5.4542e-10	2.9291e-10	3.5738e-10	4.457e-10	2.715e-10	3.0914e-10	2.5968e-10	2.102e-10	2.0942e-10	2.0132e-10	1.238e-10	1.1753e-10	1.024e-10	1.6629e-10	1.4012e-10	2.3873e-10	1.7073e-10	2.2293e-10	3.383e-10
19.1849	1.1405e-07	6.5522e-08	3.5407e-08	1.2095e-08	1.7226e-08	3.7132e-09	2.9908e-09	9.7931e-09	4.2696e-09	8.5528e-09	7.6299e-09	4.5826e-10	1.8484e-09	9.1132e-10	3.6776e-09	4.5271e-09	1.9735e-09	1.5239e-09	1.522e-09	5.5382e-10	3.8951e-10	2.3718e-09	5.2746e-10	3.1135e-10	7.2773e-10	3.8681e-10	4.723e-10	1.7401e-10	2.3741e-10	3.608e-10	7.7141e-11	1.0956e-10	1.3571e-10	2.0132e-10	1.4662e-10	1.4147e-10	9.0351e-11	2.0444e-10	1.4012e-10	1.7892e-10	1.7073e-10	3.615e-10	2.6804e-10
19.1852	2.4491e-08	2.514e-08	9.0756e-09	2.2895e-08	9.8231e-09	4.5667e-09	3.3938e-09	2.8187e-09	1.0401e-08	1.8937e-09	1.3e-09	2.5648e-09	2.7341e-09	1.7182e-09	1.9767e-09	6.2338e-09	5.3768e-09	2.5436e-09	4.5439e-10	7.6581e-10	8.5657e-10	6.9464e-10	5.9815e-10	2.5909e-10	5.4542e-10	4.3864e-10	1.7552e-10	4.457e-10	2.3741e-10	3.608e-10	4.7692e-10	1.8199e-10	1.3571e-10	1.7423e-10	1.7137e-10	1.4147e-10	1.2876e-10	1.6629e-10	1.2351e-10	2.3873e-10	1.9751e-10	1.3307e-10	3.383e-10
19.1854	3.9822e-07	1.4306e-07	2.0617e-08	1.9134e-09	3.7968e-09	4.5667e-09	9.1841e-09	2.8311e-08	2.6443e-08	4.8773e-09	6.4047e-09	3.0407e-09	5.9552e-10	6.5961e-10	1.9767e-09	5.5393e-10	7.6813e-10	2.2035e-09	4.5439e-10	1.1812e-09	6.0033e-10	1.0512e-09	1.1845e-09	4.3025e-10	4.809e-10	5.5209e-10	4.1284e-10	5.7345e-10	3.0787e-10	2.0034e-10	1.9655e-10	2.4044e-10	2.4441e-10	2.3497e-10	6.6919e-11	7.629e-11	1.5814e-10	1.6629e-10	1.4012e-10	1.7892e-10	1.9751e-10	1.6046e-10	2.0596e-10
19.1857	5.4831e-08	3.0379e-08	1.3016e-08	2.5601e-08	2.9608e-08	1.1656e-08	7.9555e-09	6.1104e-09	9.1728e-09	6.1011e-09	1.5004e-08	9.1574e-09	1.8484e-09	3.1139e-09	1.5698e-09	2.8245e-09	7.6813e-10	1.029e-09	1.522e-09	1.1812e-09	6.8069e-10	5.2586e-10	3.9942e-10	4.969e-10	7.2773e-10	3.3823e-10	2.1498e-10	4.457e-10	8.0886e-11	3.0914e-10	2.2702e-10	2.4044e-10	1.5851e-10	2.3497e-10	1.238e-10	1.1753e-10	1.9054e-10	1.6629e-10	1.7648e-10	2.3873e-10	1.2303e-10	2.2293e-10	3.383e-10
19.186	2.6501e-07	2.514e-08	5.844e-09	9.4014e-09	3.0884e-09	5.5083e-09	2.2612e-09	3.2262e-09	1.995e-09	4.8773e-09	8.8564e-09	1.5303e-08	5.7853e-09	3.1139e-09	1.3839e-09	1.4918e-09	2.5393e-09	3.2247e-09	2.201e-09	1.0121e-09	6.8069e-10	7.8782e-10	7.5284e-10	1.2917e-09	1.2758e-09	1.0271e-09	4.723e-10	2.8905e-10	2.3741e-10	1.693e-10	1.9655e-10	2.8062e-10	1.8308e-10	2.3497e-10	1.238e-10	1.6764e-10	1.2876e-10	2.557e-10	1.4012e-10	2.3873e-10	3.3974e-10	2.2293e-10	2.6804e-10
19.1863	3.0937e-07	6.5522e-08	4.1334e-08	5.5459e-08	2.7128e-08	9.1942e-09	1.2875e-08	3.6613e-09	5.4935e-09	2.7026e-09	1.6335e-09	4.2609e-09	2.2696e-09	1.365e-09	1.9767e-09	2.8245e-09	3.6727e-09	1.8636e-09	8.2887e-10	1.5198e-09	1.0526e-09	1.3148e-09	7.5284e-10	6.4458e-10	3.1172e-10	4.3864e-10	2.5845e-10	2.4748e-10	2.3741e-10	1.4086e-10	1.1833e-10	2.4044e-10	1.3571e-10	2.3497e-10	1.238e-10	1.4147e-10	2.3301e-10	2.0444e-10	1.2351e-10	1.3771e-10	1.7073e-10	1.6046e-10	2.0596e-10
19.1866	2.2069e-07	3.0379e-08	1.7664e-08	1.2095e-08	9.8231e-09	2.2709e-09	5.5014e-09	6.1104e-09	3.1955e-09	7.3264e-09	5.1809e-09	3.6506e-09	4.5635e-09	2.5464e-09	2.5431e-09	3.9591e-09	6.267e-10	1.2644e-09	7.2478e-10	8.8466e-10	6.8069e-10	5.2586e-10	7.5284e-10	8.6005e-10	5.4542e-10	3.3823e-10	4.723e-10	2.0913e-10	1.7609e-10	3.608e-10	1.4221e-10	1.8199e-10	1.5851e-10	1.7423e-10	1.4662e-10	1.4147e-10	1.2876e-10	1.3209e-10	1.4012e-10	1.7892e-10	1.4591e-10	1.9042e-10	2.3598e-10
19.1868	3.0937e-07	1.4306e-07	3.5407e-08	9.4014e-09	7.3614e-09	5.5083e-09	7.9555e-09	9.7931e-09	1.3511e-09	3.655e-09	8.8564e-09	3.0407e-09	3.3434e-09	5.3887e-09	4.2457e-09	2.2581e-09	6.267e-10	2.2035e-09	2.5409e-09	1.5198e-09	5.2501e-10	6.9464e-10	7.5284e-10	4.969e-10	2.6345e-10	3.3823e-10	4.723e-10	2.8905e-10	2.0561e-10	2.0034e-10	1.6828e-10	1.8199e-10	1.8308e-10	1.2592e-10	1.0291e-10	1.1753e-10	1.2876e-10	1.3209e-10	1.7648e-10	1.7892e-10	1.7073e-10	2.2293e-10	2.3598e-10
19.1871	5.3174e-07	8.0999e-08	2.3571e-08	3.9152e-08	1.2288e-08	1.1656e-08	3.3938e-09	1.1935e-09	1.0401e-08	7.3264e-09	2.0051e-09	1.3801e-09	2.2696e-09	1.365e-09	1.2097e-09	2.2581e-09	7.6813e-10	1.8636e-09	1.8613e-09	8.8466e-10	8.5657e-10	1.0512e-09	1.1845e-09	4.3025e-10	2.1923e-10	4.3864e-10	4.1284e-10	1.7401e-10	3.0787e-10	3.608e-10	2.5968e-10	1.8199e-10	2.4441e-10	2.6866e-10	1.9805e-10	1.4147e-10	1.9054e-10	2.557e-10	1.0795e-10	1.5764e-10	2.2623e-10	1.6046e-10	2.0596e-10
19.1874	1.7642e-07	2.514e-08	1.3016e-08	2.0192e-08	1.2288e-08	2.4006e-08	1.7808e-08	2.8187e-09	2.3639e-09	1.543e-09	2.0051e-09	6.7107e-10	2.7341e-09	4.2504e-09	1.3839e-09	5.5393e-10	1.2787e-09	3.2982e-10	4.5439e-10	7.6581e-10	4.5474e-10	6.9464e-10	5.9815e-10	5.6834e-10	3.6406e-10	4.3864e-10	4.723e-10	4.457e-10	2.3741e-10	3.0914e-10	1.6828e-10	2.102e-10	1.8308e-10	1.2592e-10	1.4662e-10	1.6764e-10	1.2876e-10	1.6629e-10	1.7648e-10	1.3771e-10	2.6404e-10	2.5801e-10	2.6804e-10
19.1877	8.176e-08	5.0064e-08	4.7267e-08	3.9152e-08	2.4649e-08	1.4121e-08	9.1841e-09	3.6613e-09	1.995e-09	7.3264e-09	2.8624e-09	2.5648e-09	4.5635e-09	4.2504e-09	3.1101e-09	2.2581e-09	9.2394e-10	1.029e-09	3.7823e-10	1.8588e-09	1.5807e-09	4.5027e-10	9.6855e-10	3.1135e-10	4.809e-10	2.5085e-10	5.5124e-10	5.7345e-10	3.0787e-10	2.7026e-10	2.2702e-10	1.3167e-10	1.1468e-10	2.0132e-10	1.9805e-10	1.1753e-10	1.2876e-10	2.0444e-10	1.7648e-10	1.7892e-10	2.2623e-10	2.2293e-10	2.6804e-10
19.1879	4.3377e-08	6.3779e-09	4.1334e-08	2.0192e-08	2.7128e-08	1.9059e-08	7.9555e-09	2.8187e-09	4.2696e-09	6.1011e-09	3.9585e-09	2.5648e-09	9.8437e-10	2.5464e-09	1.0472e-09	5.5393e-10	9.2394e-10	2.2035e-09	7.2478e-10	8.8466e-10	4.5474e-10	1.0512e-09	1.4006e-09	1.5078e-09	7.2773e-10	3.3823e-10	1.7552e-10	4.457e-10	2.3741e-10	2.0034e-10	1.9655e-10	1.5582e-10	1.1468e-10	1.047e-10	1.4662e-10	1.9602e-10	1.9054e-10	1.3209e-10	1.4012e-10	1.7892e-10	2.6404e-10	2.5801e-10	1.7798e-10
19.1882	2.2069e-07	2.0397e-08	5.9147e-08	4.4583e-08	1.7226e-08	1.0425e-08	1.2875e-08	8.5645e-09	5.4935e-09	7.063e-10	1.3e-09	1.7346e-09	3.9532e-09	3.1139e-09	3.1101e-09	4.5271e-09	2.5393e-09	7.2143e-10	1.9162e-10	1.1812e-09	8.5657e-10	6.0732e-10	4.6122e-10	6.4458e-10	1.7908e-10	2.5085e-10	4.723e-10	2.8905e-10	2.715e-10	1.4086e-10	2.5968e-10	1.8199e-10	2.0942e-10	2.0132e-10	1.9805e-10	1.1753e-10	1.2876e-10	1.1646e-10	1.7648e-10	1.5764e-10	1.9751e-10	2.5801e-10	2.6804e-10
19.1885	3.9822e-07	6.5522e-08	2.9486e-08	3.3727e-08	3.7968e-09	1.1814e-09	1.0414e-08	1.5949e-08	4.2696e-09	9.4934e-10	7.4712e-10	2.1295e-09	7.0086e-09	2.5464e-09	4.1055e-10	6.7863e-10	1.9735e-09	5.9568e-09	1.522e-09	7.6581e-10	8.5657e-10	4.5027e-10	7.5284e-10	4.3025e-10	4.2045e-10	4.3864e-10	4.1284e-10	2.4748e-10	2.0561e-10	2.0034e-10	1.4221e-10	2.4044e-10	1.3571e-10	1.2592e-10	1.4662e-10	7.629e-11	1.2876e-10	1.3209e-10	1.4012e-10	1.5764e-10	1.9751e-10	1.9042e-10	2.6804e-10
19.1888	4.4269e-07	2.514e-08	2.3571e-08	4.4583e-08	2.2173e-08	5.5083e-09	3.3938e-09	1.3484e-08	7.9452e-09	1.1009e-08	8.8564e-09	5.4829e-09	3.9532e-09	1.365e-09	5.1446e-10	4.5271e-09	3.6727e-09	1.2644e-09	3.2215e-09	1.1812e-09	8.5657e-10	7.8782e-10	5.2746e-10	1.0758e-09	5.4542e-10	4.3864e-10	3.0592e-10	5.7345e-10	2.715e-10	3.608e-10	1.1833e-10	2.102e-10	2.4441e-10	1.7423e-10	1.0291e-10	1.6764e-10	1.5814e-10	2.0444e-10	1.4012e-10	1.7892e-10	2.6404e-10	1.9042e-10	2.3598e-10
19.1891	2.2069e-07	4.2343e-08	4.7267e-08	4.4583e-08	2.2173e-08	1.6588e-08	9.1841e-09	3.2262e-09	2.3639e-09	2.7026e-09	1.6335e-09	7.9313e-09	7.0086e-09	1.365e-09	1.9767e-09	4.4189e-10	1.4776e-09	7.2143e-10	1.522e-09	1.8588e-09	6.8069e-10	1.0512e-09	2.4069e-10	1.6897e-10	9.1026e-10	2.9291e-10	3.5738e-10	3.3385e-10	2.715e-10	2.3399e-10	1.6828e-10	2.102e-10	1.5851e-10	1.7423e-10	1.4662e-10	1.4147e-10	1.024e-10	2.0444e-10	1.4012e-10	2.3873e-10	1.7073e-10	1.3307e-10	2.6804e-10
19.1893	1.543e-07	1.6149e-08	2.9486e-08	1.2095e-08	3.7968e-09	1.1656e-08	2.0278e-08	1.2253e-08	6.7187e-09	4.8773e-09	8.7109e-10	1.7346e-09	1.8484e-09	8.8117e-09	2.5431e-09	1.4918e-09	2.5393e-09	1.2644e-09	1.8613e-09	1.5198e-09	6.8069e-10	3.8054e-10	7.5284e-10	1.5078e-09	5.4542e-10	3.3823e-10	7.0924e-10	2.4748e-10	1.7609e-10	3.608e-10	1.4221e-10	1.8199e-10	1.8308e-10	2.3497e-10	1.0291e-10	1.1753e-10	1.9054e-10	2.0444e-10	1.7648e-10	2.9861e-10	1.9751e-10	3.0973e-10	2.6804e-10
19.1896	3.0937e-07	5.0064e-08	1.0957e-08	1.2095e-08	1.4756e-08	3.7132e-09	5.5014e-09	1.1023e-08	6.7187e-09	1.8937e-09	7.4712e-10	1.3801e-09	7.0086e-09	2.112e-09	3.6776e-09	3.3915e-09	1.2787e-09	1.8636e-09	9.3995e-10	8.8466e-10	1.0526e-09	6.9464e-10	9.6855e-10	6.4458e-10	9.1026e-10	4.3864e-10	2.1498e-10	1.7401e-10	2.3741e-10	4.6422e-10	2.2702e-10	1.8199e-10	1.3571e-10	1.7423e-10	1.238e-10	1.4147e-10	1.9054e-10	1.3209e-10	2.2705e-10	1.3771e-10	2.6404e-10	2.2293e-10	2.6804e-10
19.1899	5.3174e-07	6.5522e-08	3.8852e-09	3.565e-09	1.2288e-08	1.9059e-08	1.534e-08	4.8852e-09	5.4935e-09	7.3264e-09	1.1313e-08	9.1574e-09	3.9532e-09	6.5284e-09	4.2457e-09	1.1286e-09	1.2787e-09	8.1792e-10	1.183e-09	3.001e-10	6.8069e-10	1.3148e-09	5.9815e-10	5.6834e-10	2.6345e-10	3.8681e-10	4.1284e-10	4.457e-10	3.0787e-10	2.7026e-10	3.0307e-10	1.5582e-10	1.1468e-10	2.0132e-10	1.0291e-10	1.1753e-10	1.9054e-10	1.6629e-10	1.4012e-10	1.3771e-10	1.9751e-10	1.9042e-10	2.3598e-10
19.1902	1.543e-07	5.779e-08	2.9486e-08	1.2095e-08	1.7226e-08	1.6588e-08	6.7279e-09	1.1023e-08	4.2696e-09	3.1609e-09	7.6299e-09	4.2609e-09	1.8484e-09	1.2036e-09	1.9767e-09	1.6924e-09	1.0941e-09	2.5436e-09	1.522e-09	8.8466e-10	1.8451e-09	1.3148e-09	9.6855e-10	5.6834e-10	3.6406e-10	2.5085e-10	1.7552e-10	3.3385e-10	2.3741e-10	2.3399e-10	3.0307e-10	2.8062e-10	1.5851e-10	2.0132e-10	1.0291e-10	1.1753e-10	1.2876e-10	3.07e-10	7.9969e-11	1.1912e-10	1.2303e-10	2.5801e-10	2.0596e-10
19.1904	8.176e-08	1.4211e-08	1.5251e-08	1.9134e-09	7.3614e-09	1.4121e-08	1.2875e-08	1.1023e-08	2.3639e-09	2.2802e-09	3.348e-09	1.3801e-09	3.3434e-09	5.3887e-09	5.9524e-09	5.0956e-09	1.9735e-09	5.4663e-10	1.183e-09	2.1981e-09	3.8951e-10	1.3148e-09	5.9815e-10	5.6834e-10	1.4298e-10	3.8681e-10	3.5738e-10	5.7345e-10	2.0561e-10	2.0034e-10	3.8995e-10	3.6106e-10	1.5851e-10	1.2592e-10	1.9805e-10	1.1753e-10	1.2876e-10	1.6629e-10	9.3436e-11	2.9861e-10	2.6404e-10	1.6046e-10	3.383e-10
19.1907	1.543e-07	5.0064e-08	1.5251e-08	1.4792e-08	1.7226e-08	1.1656e-08	7.9555e-09	8.5645e-09	7.9452e-09	1.2283e-09	3.9585e-09	5.4829e-09	5.7853e-09	2.5464e-09	1.5698e-09	1.6924e-09	2.5393e-09	1.029e-09	1.8613e-09	7.6581e-10	8.5657e-10	1.3148e-09	5.2746e-10	6.4458e-10	4.809e-10	2.9291e-10	4.723e-10	7.0135e-10	6.17e-10	2.7026e-10	2.5968e-10	1.3167e-10	1.3571e-10	1.7423e-10	1.238e-10	1.9602e-10	1.5814e-10	1.3209e-10	1.2351e-10	1.7892e-10	2.2623e-10	1.6046e-10	2.6804e-10
19.191	6.7625e-08	2.0397e-08	2.3248e-09	9.4014e-09	2.2173e-08	2.4006e-08	3.3938e-09	6.1104e-09	2.3639e-09	3.1609e-09	2.8624e-09	4.8717e-09	1.4704e-09	1.365e-09	1.9767e-09	1.4918e-09	1.2787e-09	1.5239e-09	7.2478e-10	2.1981e-09	2.1097e-09	7.8782e-10	5.9815e-10	6.4458e-10	3.1172e-10	4.3864e-10	4.723e-10	7.0135e-10	2.715e-10	2.0034e-10	1.6828e-10	1.8199e-10	1.5851e-10	1.7423e-10	1.238e-10	1.4147e-10	1.024e-10	2.557e-10	2.2705e-10	1.5764e-10	1.7073e-10	1.9042e-10	2.3598e-10
19.1913	2.6501e-07	5.0064e-08	2.9486e-08	5.5459e-08	2.2173e-08	2.948e-09	2.2612e-09	3.2262e-09	5.4935e-09	7.3264e-09	1.0046e-09	1.2181e-09	8.4395e-10	2.112e-09	1.5698e-09	3.3915e-09	1.2787e-09	1.8636e-09	1.8613e-09	1.1812e-09	6.8069e-10	1.0512e-09	3.9942e-10	5.6834e-10	4.2045e-10	5.5209e-10	4.1284e-10	2.0913e-10	2.715e-10	2.0034e-10	1.9655e-10	2.102e-10	1.8308e-10	2.0132e-10	1.9805e-10	2.3177e-10	1.5814e-10	1.6629e-10	1.2351e-10	1.3771e-10	1.4591e-10	1.3307e-10	3.383e-10
19.1916	3.0937e-07	5.779e-08	2.3571e-08	4.9493e-09	6.3606e-09	1.1656e-08	5.5014e-09	6.1104e-09	9.5018e-10	3.655e-09	3.9585e-09	6.7064e-09	5.7853e-09	3.1139e-09	1.9767e-09	9.6595e-10	2.5393e-09	2.5436e-09	2.5409e-09	8.8466e-10	1.0526e-09	7.8782e-10	5.9815e-10	3.1135e-10	5.4542e-10	3.3823e-10	5.5124e-10	2.8905e-10	3.0787e-10	1.4086e-10	1.6828e-10	1.8199e-10	1.8308e-10	2.6866e-10	1.0291e-10	1.4147e-10	1.9054e-10	1.6629e-10	1.4012e-10	1.7892e-10	2.2623e-10	2.5801e-10	3.383e-10
19.1918	1.7642e-07	2.0397e-08	4.7267e-08	5.5459e-08	3.9542e-08	9.1942e-09	2.5225e-08	1.5949e-08	4.2696e-09	8.5528e-09	1.3e-09	1.3801e-09	3.3434e-09	2.112e-09	1.0472e-09	4.5271e-09	1.6909e-09	1.5239e-09	7.2478e-10	5.5382e-10	4.5474e-10	7.8782e-10	1.1845e-09	8.6005e-10	3.6406e-10	2.1205e-10	1.2381e-10	1.4211e-10	2.3741e-10	2.3399e-10	2.5968e-10	1.8199e-10	1.1468e-10	1.491e-10	1.4662e-10	1.4147e-10	1.9054e-10	1.0181e-10	1.4012e-10	1.3771e-10	1.9751e-10	1.6046e-10	2.6804e-10
19.1921	9.7235e-08	1.2397e-08	5.1468e-09	4.2289e-09	5.4329e-09	1.1814e-09	1.1075e-09	3.6613e-09	1.995e-09	1.1009e-08	4.5695e-09	4.8717e-09	4.5635e-09	1.7182e-09	1.0472e-09	1.3039e-09	1.0941e-09	6.3101e-10	1.183e-09	1.1812e-09	1.5807e-09	1.0512e-09	9.6855e-10	4.969e-10	5.4542e-10	2.9291e-10	4.1284e-10	4.457e-10	3.0787e-10	1.693e-10	3.0307e-10	2.102e-10	1.8308e-10	1.7423e-10	2.6428e-10	1.6764e-10	1.024e-10	2.0444e-10	1.7648e-10	1.7892e-10	1.9751e-10	1.9042e-10	2.6804e-10
19.1924	3.3264e-08	6.3779e-09	9.0756e-09	2.5601e-08	1.2288e-08	3.7132e-09	7.9555e-09	7.3368e-09	1.1631e-08	7.3264e-09	3.9585e-09	4.8717e-09	7.0086e-09	3.1139e-09	2.5431e-09	6.7863e-10	1.4776e-09	1.029e-09	6.2942e-09	4.6068e-10	6.0033e-10	1.0512e-09	5.2746e-10	4.969e-10	5.4542e-10	2.9291e-10	4.723e-10	2.8905e-10	4.108e-10	9.1835e-11	1.9655e-10	1.5582e-10	1.5851e-10	1.2592e-10	8.3952e-11	9.5799e-11	1.2876e-10	2.0444e-10	1.0795e-10	1.5764e-10	1.7073e-10	2.2293e-10	2.6804e-10
19.1927	9.7235e-08	4.2343e-08	2.0617e-08	2.0192e-08	1.9698e-08	6.736e-09	1.3578e-09	7.3597e-10	6.7187e-09	7.3264e-09	5.1809e-09	4.2609e-09	1.1356e-09	1.0524e-09	4.8141e-09	2.8245e-09	1.0941e-09	2.2035e-09	2.201e-09	1.8588e-09	1.0526e-09	5.2586e-10	7.5284e-10	6.4458e-10	4.809e-10	5.5209e-10	4.1284e-10	3.3385e-10	2.3741e-10	2.0034e-10	1.4221e-10	1.8199e-10	2.4441e-10	1.2592e-10	2.6428e-10	9.5799e-11	1.2876e-10	2.557e-10	1.2351e-10	1.5764e-10	2.2623e-10	1.9042e-10	2.6804e-10
19.1929	4.4269e-07	1.8974e-07	4.1334e-08	6.5602e-09	7.3614e-09	2.2709e-09	6.7279e-09	1.3484e-08	1.4093e-08	7.3264e-09	5.1809e-09	1.7346e-09	5.9552e-10	1.365e-09	1.9767e-09	1.6924e-09	2.5393e-09	1.5239e-09	7.2478e-10	2.8776e-09	4.5474e-10	1.3148e-09	1.1845e-09	3.1135e-10	3.6406e-10	3.8681e-10	5.5124e-10	2.0913e-10	2.715e-10	2.0034e-10	2.2702e-10	2.4044e-10	1.3571e-10	8.5439e-11	1.238e-10	1.1753e-10	1.2876e-10	1.1646e-10	1.4012e-10	1.7892e-10	1.7073e-10	1.9042e-10	2.6804e-10
19.1932	2.6501e-07	8.0999e-08	2.9486e-08	2.0192e-08	7.3614e-09	2.2709e-09	1.6334e-09	2.086e-09	7.9452e-09	4.2659e-09	1.1475e-09	4.5826e-10	8.4395e-10	7.6694e-09	1.5698e-09	9.6595e-10	9.2394e-10	1.029e-09	1.522e-09	1.0121e-09	1.3165e-09	4.5027e-10	7.5284e-10	5.6834e-10	7.2773e-10	4.3864e-10	3.0592e-10	4.457e-10	2.715e-10	1.4086e-10	3.8995e-10	1.3167e-10	1.1468e-10	2.0132e-10	1.238e-10	1.4147e-10	1.024e-10	2.0444e-10	1.2351e-10	1.5764e-10	1.9751e-10	1.9042e-10	2.0596e-10
19.1935	3.3264e-08	1.2397e-08	2.9486e-08	5.7265e-09	9.8231e-09	1.4121e-08	1.534e-08	7.3368e-09	7.9452e-09	7.3264e-09	1.3e-09	3.6703e-10	1.2976e-09	3.1139e-09	1.3839e-09	2.2581e-09	3.1057e-09	1.8636e-09	1.522e-09	1.5198e-09	8.5657e-10	6.0732e-10	7.5284e-10	1.0758e-09	5.4542e-10	5.5209e-10	5.5124e-10	4.457e-10	2.0561e-10	2.3399e-10	1.9655e-10	1.3167e-10	9.5424e-11	1.047e-10	1.238e-10	1.4147e-10	1.024e-10	1.3209e-10	2.2705e-10	1.7892e-10	1.4591e-10	1.9042e-10	2.3598e-10
19.1938	9.7235e-08	2.514e-08	1.0957e-08	3.9152e-08	2.7128e-08	2.5984e-09	1.9346e-09	3.2262e-09	3.6583e-09	3.1609e-09	3.9585e-09	1.3801e-09	8.4395e-10	2.5464e-09	1.9767e-09	1.4918e-09	1.6909e-09	1.2644e-09	1.8613e-09	4.6068e-10	8.5657e-10	1.5787e-09	1.4006e-09	8.6005e-10	5.4542e-10	5.5209e-10	4.1284e-10	3.3385e-10	2.0561e-10	2.3399e-10	3.8995e-10	2.102e-10	2.0942e-10	1.491e-10	1.4662e-10	1.6764e-10	1.2876e-10	1.3209e-10	1.4012e-10	1.5764e-10	2.6404e-10	1.9042e-10	2.6804e-10
19.1941	1.7642e-07	5.779e-08	5.844e-09	2.9578e-09	3.0884e-09	1.1656e-08	1.534e-08	2.0887e-08	1.4093e-08	3.655e-09	2.0051e-09	1.0662e-09	1.1356e-09	2.5464e-09	1.5698e-09	1.6924e-09	1.6909e-09	8.1792e-10	3.7823e-10	8.8466e-10	1.3165e-09	1.5787e-09	9.6855e-10	3.1135e-10	1.093e-09	2.9291e-10	1.0258e-09	2.0913e-10	2.3741e-10	2.7026e-10	2.2702e-10	2.102e-10	1.8308e-10	2.3497e-10	1.9805e-10	9.5799e-11	1.2876e-10	1.6629e-10	1.7648e-10	1.7892e-10	1.7073e-10	1.9042e-10	4.1672e-10
19.1943	7.1016e-07	2.2091e-07	3.5407e-08	2.5601e-08	1.9698e-08	1.9059e-08	2.2751e-08	1.1023e-08	5.4935e-09	4.2659e-09	2.8624e-09	1.7346e-09	7.0086e-09	4.2504e-09	5.9524e-09	1.4918e-09	1.9735e-09	1.029e-09	1.8613e-09	6.5553e-10	5.2501e-10	1.0512e-09	4.6122e-10	3.684e-10	5.4542e-10	3.8681e-10	3.0592e-10	2.4748e-10	2.715e-10	1.4086e-10	1.9655e-10	2.102e-10	1.5851e-10	8.5439e-11	1.7137e-10	1.1753e-10	2.3301e-10	1.6629e-10	1.2351e-10	1.7892e-10	2.2623e-10	2.5801e-10	2.6804e-10
19.1946	1.1405e-07	1.2753e-07	2.9486e-08	9.4014e-09	9.8231e-09	1.6821e-09	1.9346e-09	2.8187e-09	1.4093e-08	3.1609e-09	4.5695e-09	1.7346e-09	8.4395e-10	1.365e-09	3.1101e-09	5.0956e-09	2.5393e-09	4.6831e-10	1.8613e-09	3.5582e-09	8.5657e-10	1.3148e-09	1.1845e-09	3.684e-10	5.4542e-10	8.6862e-10	5.5124e-10	1.7401e-10	3.0787e-10	2.7026e-10	3.8995e-10	2.8062e-10	1.5851e-10	1.2592e-10	1.4662e-10	2.3177e-10	1.9054e-10	3.07e-10	2.2705e-10	1.7892e-10	2.2623e-10	1.3307e-10	3.383e-10
19.1949	2.6501e-07	3.0379e-08	2.8007e-09	7.4507e-09	1.7226e-08	2.2709e-09	4.2762e-09	3.2262e-09	2.7641e-09	1.8937e-09	3.348e-09	1.3801e-09	5.7853e-09	4.2504e-09	7.5742e-10	9.6595e-10	1.9735e-09	1.2644e-09	1.522e-09	2.5377e-09	2.1097e-09	6.9464e-10	4.6122e-10	1.6897e-10	9.1026e-10	3.3823e-10	5.5124e-10	4.457e-10	1.4886e-10	2.7026e-10	2.2702e-10	1.8199e-10	1.3571e-10	1.7423e-10	1.9805e-10	1.4147e-10	1.5814e-10	1.6629e-10	1.4012e-10	1.7892e-10	2.2623e-10	1.9042e-10	2.6804e-10
19.1952	3.0937e-07	9.6493e-08	2.0617e-08	1.2095e-08	2.7128e-08	7.9646e-09	5.5014e-09	2.086e-09	4.2696e-09	4.8773e-09	4.5695e-09	6.7064e-09	9.4593e-09	5.3887e-09	8.9647e-10	1.3039e-09	3.1057e-09	2.2035e-09	2.201e-09	1.1812e-09	4.5474e-10	1.5787e-09	5.9815e-10	1.0758e-09	5.4542e-10	2.9291e-10	3.5738e-10	2.4748e-10	2.715e-10	2.3399e-10	2.2702e-10	1.8199e-10	2.0942e-10	1.491e-10	1.238e-10	1.1753e-10	1.024e-10	1.6629e-10	1.7648e-10	1.1912e-10	1.7073e-10	2.2293e-10	2.0596e-10
19.1954	1.1405e-07	4.1118e-09	1.0957e-08	1.4761e-09	9.8231e-09	9.1942e-09	3.3938e-09	8.5645e-09	9.1728e-09	2.2802e-09	8.7109e-10	1.2181e-09	7.0086e-09	6.5284e-09	2.3785e-10	3.9591e-09	1.9735e-09	2.6966e-10	4.5439e-10	1.0121e-09	3.2933e-10	1.0512e-09	9.6855e-10	4.3025e-10	2.1923e-10	2.9291e-10	3.5738e-10	3.3385e-10	2.3741e-10	3.0914e-10	3.0307e-10	1.3167e-10	1.3571e-10	2.3497e-10	2.3115e-10	1.1753e-10	1.9054e-10	1.6629e-10	1.7648e-10	1.5764e-10	2.6404e-10	1.9042e-10	2.0596e-10
19.1957	3.0937e-07	1.2753e-07	4.1334e-08	2.5601e-08	5.4329e-09	1.4121e-08	1.7808e-08	9.7931e-09	5.4935e-09	3.1609e-09	3.9585e-09	9.1574e-09	5.7853e-09	1.365e-09	1.5698e-09	4.4189e-10	3.6727e-09	3.2247e-09	2.201e-09	5.5382e-10	8.5657e-10	3.8054e-10	7.5284e-10	5.6834e-10	2.6345e-10	7.1027e-10	4.1284e-10	3.8188e-10	2.715e-10	1.693e-10	1.1833e-10	2.102e-10	2.4441e-10	2.3497e-10	1.7137e-10	1.1753e-10	1.9054e-10	2.0444e-10	1.4012e-10	1.7892e-10	2.2623e-10	1.9042e-10	2.3598e-10
19.196	1.3221e-07	1.6149e-08	2.8007e-09	4.2289e-09	4.5783e-09	7.9646e-09	7.9555e-09	3.6613e-09	2.3639e-09	3.1609e-09	7.4712e-10	1.7346e-09	1.4704e-09	1.365e-09	4.2457e-09	4.5271e-09	2.5393e-09	1.5239e-09	1.183e-09	1.1812e-09	1.5807e-09	1.8429e-09	1.6169e-09	4.3025e-10	7.2773e-10	5.5209e-10	2.1498e-10	2.0913e-10	1.2392e-10	3.0914e-10	1.9655e-10	1.5582e-10	1.8308e-10	1.047e-10	1.4662e-10	7.629e-11	1.5814e-10	2.0444e-10	1.7648e-10	1.7892e-10	2.6404e-10	1.6046e-10	2.6804e-10
19.1963	1.7642e-07	1.5861e-07	6.5094e-08	1.749e-08	1.2288e-08	1.4121e-08	1.534e-08	4.8852e-09	5.4935e-09	4.8773e-09	2.0051e-09	2.1295e-09	1.8484e-09	3.5815e-10	7.5742e-10	2.2581e-09	2.5393e-09	1.2644e-09	8.2887e-10	2.5377e-09	1.5807e-09	6.0732e-10	1.1845e-09	2.5909e-10	2.1923e-10	4.3864e-10	3.0592e-10	3.3385e-10	2.715e-10	1.693e-10	2.2702e-10	2.8062e-10	1.5851e-10	2.0132e-10	1.0291e-10	1.4147e-10	1.9054e-10	1.3209e-10	2.2705e-10	1.3771e-10	1.7073e-10	1.9042e-10	2.6804e-10
19.1966	1.543e-07	1.2753e-07	3.5407e-08	6.5602e-09	9.8231e-09	9.1942e-09	2.6133e-09	2.086e-09	3.6583e-09	4.2659e-09	2.0051e-09	4.2609e-09	1.4704e-09	3.682e-09	5.3831e-09	1.6924e-09	2.5393e-09	3.9067e-09	2.4684e-10	8.8466e-10	8.5657e-10	3.8054e-10	1.1845e-09	8.6005e-10	2.6345e-10	2.1205e-10	1.7552e-10	2.4748e-10	3.0787e-10	3.608e-10	1.6828e-10	2.102e-10	2.4441e-10	2.3497e-10	1.0291e-10	1.9602e-10	1.9054e-10	3.07e-10	1.4012e-10	1.5764e-10	1.7073e-10	2.2293e-10	2.0596e-10
19.1968	6.7625e-08	4.1118e-09	9.0756e-09	1.4792e-08	9.8231e-09	2.2709e-09	1.7808e-08	1.3484e-08	6.7187e-09	4.2659e-09	2.4147e-09	3.6506e-09	3.3434e-09	2.5464e-09	1.9767e-09	8.1596e-10	1.9735e-09	3.2247e-09	5.3754e-10	6.5553e-10	1.3165e-09	5.2586e-10	5.9815e-10	5.6834e-10	4.809e-10	5.5209e-10	4.723e-10	2.4748e-10	3.0787e-10	2.0034e-10	2.2702e-10	1.3167e-10	1.8308e-10	1.491e-10	1.238e-10	9.5799e-11	1.5814e-10	1.1646e-10	1.2351e-10	1.5764e-10	2.2623e-10	1.6046e-10	2.3598e-10
19.1971	1.7642e-07	6.5522e-08	4.7267e-08	1.749e-08	9.8231e-09	1.0425e-08	6.7279e-09	1.8417e-08	7.9452e-09	3.1609e-09	2.0051e-09	1.2181e-09	1.2976e-09	1.7182e-09	3.1101e-09	3.9591e-09	1.6909e-09	6.3101e-10	1.8613e-09	2.1981e-09	6.0033e-10	1.5787e-09	5.2746e-10	6.4458e-10	4.2045e-10	5.5209e-10	4.1284e-10	4.457e-10	2.0561e-10	1.693e-10	1.9655e-10	1.8199e-10	2.4441e-10	1.047e-10	1.9805e-10	7.629e-11	1.2876e-10	2.0444e-10	1.4012e-10	2.3873e-10	1.9751e-10	1.9042e-10	1.7798e-10
19.1974	8.176e-08	4.2343e-08	7.3713e-09	7.4507e-09	1.4756e-08	2.948e-09	1.534e-08	6.1104e-09	4.2696e-09	3.1609e-09	6.4047e-09	3.6506e-09	1.2976e-09	2.5464e-09	7.5742e-10	8.1596e-10	1.9735e-09	5.4663e-10	4.5439e-10	1.5198e-09	6.8069e-10	1.0512e-09	1.1845e-09	4.3025e-10	3.6406e-10	5.5209e-10	5.5124e-10	4.457e-10	1.2392e-10	3.0914e-10	5.6398e-10	1.0956e-10	1.5851e-10	1.491e-10	1.4662e-10	1.6764e-10	1.2876e-10	1.3209e-10	1.4012e-10	1.3771e-10	2.2623e-10	2.5801e-10	2.3598e-10
19.1977	1.1405e-07	9.1395e-09	3.5407e-08	1.4792e-08	9.8231e-09	4.5667e-09	3.3938e-09	1.1023e-08	1.6558e-08	7.3264e-09	2.0051e-09	4.8717e-09	8.2334e-09	1.7182e-09	1.9767e-09	3.9591e-09	9.2394e-10	1.8636e-09	3.0904e-10	2.1981e-09	1.8451e-09	7.8782e-10	5.9815e-10	1.0758e-09	7.2773e-10	7.1027e-10	4.1284e-10	2.0913e-10	2.3741e-10	2.0034e-10	1.6828e-10	1.5582e-10	1.8308e-10	1.491e-10	1.7137e-10	9.5799e-11	1.9054e-10	1.1646e-10	1.2351e-10	1.7892e-10	1.2303e-10	2.5801e-10	2.6804e-10
19.1979	3.0937e-07	4.2343e-08	2.0617e-08	4.2289e-09	2.453e-09	2.2709e-09	4.2762e-09	9.7931e-09	1.0401e-08	7.3264e-09	1.3e-09	1.0662e-09	3.3434e-09	4.8194e-09	1.9767e-09	1.6924e-09	1.0941e-09	2.5436e-09	1.183e-09	6.5553e-10	8.5657e-10	5.2586e-10	3.9942e-10	2.1163e-10	2.6345e-10	3.3823e-10	3.0592e-10	2.8905e-10	4.108e-10	1.4086e-10	3.0307e-10	1.5582e-10	9.5424e-11	1.491e-10	1.0291e-10	9.5799e-11	1.024e-10	2.0444e-10	1.2351e-10	1.3771e-10	1.4591e-10	2.2293e-10	3.383e-10
19.1982	2.2069e-07	2.0397e-08	2.0617e-08	2.8308e-08	4.5783e-09	7.9646e-09	1.0414e-08	8.5645e-09	5.4935e-09	9.7805e-09	1.1313e-08	5.4829e-09	5.7853e-09	4.2504e-09	3.1101e-09	1.1286e-09	4.9965e-10	1.2644e-09	1.183e-09	1.8588e-09	8.5657e-10	6.0732e-10	2.8916e-10	6.4458e-10	2.6345e-10	4.3864e-10	3.0592e-10	3.8188e-10	2.3741e-10	2.3399e-10	2.2702e-10	2.4044e-10	1.3571e-10	1.047e-10	8.3952e-11	1.9602e-10	2.3301e-10	1.6629e-10	1.4012e-10	1.7892e-10	1.9751e-10	2.2293e-10	2.6804e-10
19.1985	2.6501e-07	6.5522e-08	9.0756e-09	2.8308e-08	2.2173e-08	1.1656e-08	3.3938e-09	7.3597e-10	9.5018e-10	7.063e-10	6.3267e-10	7.9266e-10	4.5635e-09	3.1139e-09	1.9767e-09	3.906e-10	3.1057e-09	4.6831e-10	2.1836e-10	2.0217e-10	1.3165e-09	1.3148e-09	1.8334e-09	2.5909e-10	5.4542e-10	3.3823e-10	5.5124e-10	2.8905e-10	4.108e-10	3.608e-10	2.2702e-10	1.3167e-10	1.1468e-10	1.7423e-10	1.7137e-10	1.4147e-10	1.2876e-10	1.6629e-10	1.4012e-10	1.3771e-10	1.7073e-10	1.6046e-10	3.383e-10
19.1988	2.2069e-07	3.6113e-08	5.3205e-08	3.3727e-08	2.7128e-08	1.6588e-08	2.6133e-09	4.8852e-09	4.2696e-09	7.3264e-09	2.4147e-09	1.3801e-09	1.4704e-09	9.1132e-10	1.9767e-09	3.3915e-09	3.6727e-09	8.1792e-10	1.183e-09	1.1812e-09	8.5657e-10	5.2586e-10	3.4207e-10	8.6005e-10	3.6406e-10	2.5085e-10	4.1284e-10	1.4211e-10	1.4886e-10	2.7026e-10	2.2702e-10	1.8199e-10	2.0942e-10	1.2592e-10	1.4662e-10	1.1753e-10	1.9054e-10	2.557e-10	1.2351e-10	1.5764e-10	2.6404e-10	2.5801e-10	2.6804e-10
19.1991	4.4269e-07	6.5522e-08	7.1045e-08	3.9152e-08	1.2288e-08	1.9655e-09	5.5014e-09	4.8852e-09	2.3639e-09	3.1609e-09	3.9585e-09	5.4829e-09	2.7341e-09	7.8039e-10	4.2457e-09	1.1286e-09	9.2394e-10	7.2143e-10	5.3754e-10	1.1812e-09	1.0526e-09	6.0732e-10	3.9942e-10	1.0758e-09	9.1026e-10	4.3864e-10	4.1284e-10	3.3385e-10	2.0561e-10	2.0034e-10	1.4221e-10	1.0956e-10	1.5851e-10	1.491e-10	1.7137e-10	1.6764e-10	1.2876e-10	2.0444e-10	1.7648e-10	1.7892e-10	1.4591e-10	2.2293e-10	2.6804e-10
19.1993	3.0937e-07	8.0999e-08	3.3208e-09	3.565e-09	1.4016e-09	2.2709e-09	4.2762e-09	9.7931e-09	3.6583e-09	4.2659e-09	5.1809e-09	5.4829e-09	5.7853e-09	1.7182e-09	2.5431e-09	3.3915e-09	4.4152e-10	1.2644e-09	7.2478e-10	1.8588e-09	2.6394e-09	1.0512e-09	3.9942e-10	6.4458e-10	4.809e-10	4.3864e-10	4.723e-10	4.457e-10	3.0787e-10	2.0034e-10	1.9655e-10	2.8062e-10	2.4441e-10	2.3497e-10	1.9805e-10	1.4147e-10	1.2876e-10	1.6629e-10	1.4012e-10	1.7892e-10	1.4591e-10	1.9042e-10	3.383e-10
19.1996	3.5377e-07	1.5861e-07	2.9486e-08	2.0192e-08	1.2288e-08	4.5667e-09	6.7279e-09	1.761e-09	7.9452e-09	1.1009e-08	1.5004e-08	1.0385e-08	2.7341e-09	5.3887e-09	1.9767e-09	3.9591e-09	6.267e-10	2.5436e-09	1.8613e-09	2.1981e-09	1.7908e-10	7.8782e-10	3.9942e-10	1.0758e-09	5.4542e-10	4.3864e-10	5.5124e-10	4.457e-10	3.0787e-10	3.0914e-10	1.4221e-10	2.4044e-10	1.8308e-10	1.2592e-10	1.7137e-10	1.6764e-10	1.2876e-10	1.3209e-10	1.4012e-10	1.7892e-10	1.7073e-10	1.3307e-10	1.7798e-10
19.1999	8.176e-08	1.6149e-08	1.0957e-08	2.8308e-08	5.4329e-09	2.948e-09	5.5014e-09	7.3368e-09	3.1955e-09	1.2283e-09	1.1475e-09	9.2435e-10	9.8437e-10	8.8117e-09	3.6776e-09	5.6645e-09	3.6727e-09	1.2644e-09	1.183e-09	8.8466e-10	1.0526e-09	6.9464e-10	5.9815e-10	5.6834e-10	3.6406e-10	3.8681e-10	3.5738e-10	3.8188e-10	1.7609e-10	2.0034e-10	1.6828e-10	1.8199e-10	9.5424e-11	3.3608e-10	2.6428e-10	1.9602e-10	2.3301e-10	2.0444e-10	1.4012e-10	1.7892e-10	2.6404e-10	2.5801e-10	2.3598e-10
19.2002	5.4831e-08	1.0706e-08	5.1468e-09	9.4014e-09	1.2288e-08	7.9646e-09	1.7808e-08	1.8417e-08	1.2861e-08	7.3264e-09	1.0084e-08	7.9313e-09	3.9532e-09	1.7182e-09	2.5431e-09	6.7863e-10	6.267e-10	1.8636e-09	3.2215e-09	8.8466e-10	1.5807e-09	1.0512e-09	9.6855e-10	8.6005e-10	4.2045e-10	4.3864e-10	8.6743e-10	4.457e-10	3.0787e-10	1.4086e-10	2.2702e-10	1.0956e-10	1.1468e-10	2.3497e-10	2.3115e-10	1.6764e-10	1.5814e-10	2.0444e-10	1.2351e-10	1.7892e-10	1.4591e-10	2.5801e-10	4.1672e-10
19.2004	5.4831e-08	2.0397e-08	9.0756e-09	9.4014e-09	9.8231e-09	5.5083e-09	1.7808e-08	7.3368e-09	9.1728e-09	1.2239e-08	6.4047e-09	6.7064e-09	9.4593e-09	1.7182e-09	1.9767e-09	2.8245e-09	1.0941e-09	2.5436e-09	2.201e-09	1.8588e-09	6.8069e-10	7.8782e-10	1.4006e-09	2.5909e-10	7.2773e-10	2.9291e-10	3.0592e-10	2.0913e-10	1.7609e-10	1.693e-10	7.7141e-11	1.5582e-10	1.3571e-10	1.047e-10	1.4662e-10	1.9602e-10	1.5814e-10	2.0444e-10	2.2705e-10	1.7892e-10	2.6404e-10	1.9042e-10	2.6804e-10
19.2007	2.6501e-07	4.2343e-08	1.5251e-08	1.2095e-08	8.5918e-09	1.4121e-08	1.2875e-08	4.8852e-09	7.9452e-09	7.3264e-09	2.0051e-09	6.7064e-09	5.1742e-09	9.9549e-09	3.6776e-09	4.4189e-10	2.0476e-10	1.2644e-09	2.201e-09	1.1812e-09	3.8951e-10	5.2586e-10	5.9815e-10	4.3025e-10	3.6406e-10	4.3864e-10	5.5124e-10	2.8905e-10	1.7609e-10	2.0034e-10	1.6828e-10	1.5582e-10	7.7933e-11	1.2592e-10	8.3952e-11	1.4147e-10	1.9054e-10	1.6629e-10	1.4012e-10	1.7892e-10	1.7073e-10	2.5801e-10	2.3598e-10
19.201	2.2069e-07	2.0397e-08	1.0957e-08	9.4014e-09	9.8231e-09	9.1942e-09	5.5014e-09	9.7931e-09	6.7187e-09	8.5528e-09	7.6299e-09	4.8717e-09	5.1742e-09	7.8039e-10	3.1101e-09	1.3039e-09	2.5393e-09	3.2247e-09	9.3995e-10	5.5382e-10	6.0033e-10	1.0512e-09	5.2746e-10	4.969e-10	3.6406e-10	3.3823e-10	4.723e-10	5.7345e-10	3.0787e-10	4.6422e-10	2.5968e-10	1.0956e-10	1.8308e-10	1.491e-10	2.6428e-10	1.1753e-10	1.2876e-10	2.0444e-10	1.4012e-10	2.3873e-10	2.2623e-10	3.615e-10	2.6804e-10
19.2013	6.7625e-08	1.6149e-08	9.0756e-09	1.4761e-09	1.2288e-08	9.1942e-09	2.6133e-09	4.8852e-09	4.2696e-09	4.9914e-10	3.348e-09	5.5961e-10	1.2976e-09	5.3887e-09	1.3839e-09	1.4918e-09	9.2394e-10	2.6966e-10	1.522e-09	1.8588e-09	1.0526e-09	3.8054e-10	4.6122e-10	8.6005e-10	3.1172e-10	7.1027e-10	5.5124e-10	3.8188e-10	3.0787e-10	2.3399e-10	1.9655e-10	1.5582e-10	1.3571e-10	1.047e-10	1.4662e-10	9.5799e-11	1.2876e-10	2.0444e-10	1.0795e-10	1.7892e-10	1.9751e-10	2.5801e-10	2.3598e-10
19.2016	1.7642e-07	4.2343e-08	7.3713e-09	1.4761e-09	5.4329e-09	1.4121e-08	1.534e-08	4.8852e-09	5.4935e-09	8.5528e-09	1.0046e-09	3.0407e-09	1.8484e-09	1.365e-09	4.1055e-10	1.3039e-09	1.2787e-09	1.2644e-09	9.3995e-10	5.5382e-10	8.5657e-10	7.8782e-10	9.6855e-10	8.6005e-10	4.2045e-10	5.5209e-10	3.0592e-10	3.3385e-10	4.108e-10	1.693e-10	2.5968e-10	2.4044e-10	1.3571e-10	2.3497e-10	2.6428e-10	1.9602e-10	1.2876e-10	2.557e-10	2.2705e-10	1.7892e-10	2.2623e-10	3.615e-10	2.6804e-10
19.2018	4.872e-07	6.5522e-08	4.7267e-08	1.749e-08	1.2288e-08	3.7132e-09	1.2875e-08	1.1023e-08	4.2696e-09	4.2659e-09	3.9585e-09	9.1574e-09	1.8484e-09	7.8039e-10	3.6776e-09	2.2581e-09	1.6909e-09	2.2035e-09	3.0904e-10	7.6581e-10	6.8069e-10	1.3148e-09	5.9815e-10	6.4458e-10	3.6406e-10	4.3864e-10	8.6743e-10	1.4211e-10	3.0787e-10	3.0914e-10	3.0307e-10	1.8199e-10	1.1468e-10	2.3497e-10	1.9805e-10	1.1753e-10	1.5814e-10	2.557e-10	2.2705e-10	1.5764e-10	1.9751e-10	1.9042e-10	2.6804e-10
19.2021	1.1405e-07	3.6113e-08	2.0617e-08	1.2095e-08	4.5783e-09	5.1757e-10	1.4092e-10	3.8852e-10	3.6583e-09	1.47e-08	1.9937e-08	9.1574e-09	1.2976e-09	1.365e-09	4.2457e-09	5.6645e-09	2.5393e-09	1.5239e-09	8.2887e-10	1.1812e-09	1.3165e-09	1.5787e-09	5.2746e-10	6.4458e-10	5.4542e-10	5.5209e-10	4.723e-10	2.8905e-10	4.108e-10	1.4086e-10	1.4221e-10	1.3167e-10	2.0942e-10	2.6866e-10	1.0291e-10	1.6764e-10	1.024e-10	1.6629e-10	1.2351e-10	1.5764e-10	1.7073e-10	1.6046e-10	2.3598e-10
19.2024	2.6501e-07	5.779e-08	2.9486e-08	3.3727e-08	2.2173e-08	1.1656e-08	5.5014e-09	2.4386e-09	2.7641e-09	4.8773e-09	5.1809e-09	2.5648e-09	7.1434e-10	1.365e-09	1.1663e-08	1.3039e-09	3.6727e-09	3.2247e-09	2.201e-09	1.8588e-09	1.0526e-09	1.0512e-09	1.1845e-09	5.6834e-10	7.2773e-10	3.8681e-10	5.5124e-10	2.4748e-10	3.0787e-10	1.693e-10	3.0307e-10	1.5582e-10	1.8308e-10	1.047e-10	1.4662e-10	1.1753e-10	1.2876e-10	1.0181e-10	1.7648e-10	1.7892e-10	2.2623e-10	1.9042e-10	2.0596e-10
19.2027	2.2069e-07	6.5522e-08	1.5251e-08	7.4507e-09	7.3614e-09	1.1814e-09	1.9346e-09	4.8852e-09	3.1955e-09	2.2802e-09	5.1809e-09	3.6506e-09	5.1742e-09	1.7182e-09	1.5698e-09	9.6595e-10	1.2787e-09	1.2644e-09	1.522e-09	1.1812e-09	6.8069e-10	1.3148e-09	3.9942e-10	4.969e-10	3.6406e-10	3.8681e-10	4.1284e-10	2.4748e-10	4.108e-10	1.693e-10	1.4221e-10	1.5582e-10	1.1468e-10	8.5439e-11	1.4662e-10	9.5799e-11	1.2876e-10	1.3209e-10	1.4012e-10	1.7892e-10	2.6404e-10	1.9042e-10	2.3598e-10
19.2029	3.5377e-07	1.8974e-07	5.9147e-08	2.5601e-08	8.5918e-09	7.9646e-09	7.9555e-09	1.8417e-08	1.0401e-08	1.2239e-08	3.9585e-09	3.0407e-09	3.3434e-09	3.1139e-09	2.5431e-09	8.1596e-10	2.5393e-09	6.3101e-10	1.183e-09	4.6068e-10	6.8069e-10	5.2586e-10	3.9942e-10	1.0758e-09	4.2045e-10	3.8681e-10	3.5738e-10	1.7401e-10	3.0787e-10	2.7026e-10	1.6828e-10	2.8062e-10	1.1468e-10	2.0132e-10	1.0291e-10	1.4147e-10	1.9054e-10	1.6629e-10	1.2351e-10	1.0188e-10	1.9751e-10	1.6046e-10	2.6804e-10
19.2032	1.543e-07	2.514e-08	9.0756e-09	1.749e-08	2.2173e-08	1.6821e-09	5.5014e-09	1.2253e-08	6.7187e-09	4.8773e-09	6.4047e-09	3.0407e-09	1.8484e-09	1.7182e-09	3.6776e-09	2.8245e-09	3.3603e-10	2.8841e-09	1.522e-09	2.5377e-09	6.0033e-10	7.8782e-10	7.5284e-10	8.6005e-10	1.093e-09	4.3864e-10	5.5124e-10	3.3385e-10	1.4886e-10	2.3399e-10	1.6828e-10	1.3167e-10	1.1468e-10	8.5439e-11	8.3952e-11	1.1753e-10	1.024e-10	1.3209e-10	1.4012e-10	1.3771e-10	1.9751e-10	1.9042e-10	3.383e-10
19.2035	1.3221e-07	4.2343e-08	7.1045e-08	1.2095e-08	4.5783e-09	2.948e-09	6.7279e-09	1.3484e-08	7.9452e-09	4.8773e-09	2.8624e-09	3.6506e-09	3.9532e-09	3.682e-09	5.3831e-09	1.1286e-09	1.0941e-09	1.8636e-09	2.881e-09	3.7611e-10	1.5807e-09	1.3148e-09	5.2746e-10	3.684e-10	3.6406e-10	7.1027e-10	5.5124e-10	2.4748e-10	2.715e-10	3.0914e-10	1.4221e-10	2.102e-10	6.2211e-11	2.0132e-10	1.4662e-10	1.1753e-10	1.9054e-10	2.557e-10	2.2705e-10	1.7892e-10	1.7073e-10	1.9042e-10	2.0596e-10
19.2038	3.0937e-07	5.0064e-08	1.0957e-08	2.9578e-09	4.5783e-09	2.4006e-08	2.2751e-08	1.1023e-08	3.6583e-09	4.8773e-09	5.1809e-09	5.4829e-09	3.3434e-09	1.7182e-09	5.3831e-09	5.0956e-09	1.9735e-09	1.8636e-09	9.3995e-10	3.001e-10	1.8451e-09	7.8782e-10	7.5284e-10	4.969e-10	3.6406e-10	2.9291e-10	2.1498e-10	3.8188e-10	3.0787e-10	3.0914e-10	2.5968e-10	2.4044e-10	2.4441e-10	1.491e-10	2.3115e-10	1.4147e-10	1.9054e-10	2.557e-10	1.4012e-10	1.7892e-10	2.2623e-10	2.2293e-10	2.6804e-10
19.2041	1.1405e-07	6.5522e-08	2.3571e-08	2.4073e-09	8.5918e-09	2.6482e-08	2.0278e-08	4.8852e-09	1.995e-09	1.1009e-08	1.0084e-08	5.4829e-09	7.1434e-10	2.5464e-09	1.9767e-09	6.7863e-10	1.2787e-09	1.2644e-09	1.522e-09	5.2636e-09	1.3165e-09	6.9464e-10	1.1845e-09	6.4458e-10	3.6406e-10	5.5209e-10	3.5738e-10	5.7345e-10	2.3741e-10	3.0914e-10	3.8995e-10	1.0956e-10	1.5851e-10	1.7423e-10	1.9805e-10	1.9602e-10	1.2876e-10	2.557e-10	1.4012e-10	1.3771e-10	1.7073e-10	2.5801e-10	1.7798e-10
19.2043	2.6501e-07	3.6113e-08	4.7267e-08	1.4792e-08	7.3614e-09	6.736e-09	1.3578e-09	5.4849e-10	4.2696e-09	4.2659e-09	1.5004e-08	4.2609e-09	8.4395e-10	3.1139e-09	5.9524e-09	1.6924e-09	1.9735e-09	1.2644e-09	1.522e-09	1.5198e-09	3.2933e-10	1.3148e-09	7.5284e-10	1.5078e-09	2.6345e-10	3.3823e-10	4.1284e-10	4.457e-10	2.3741e-10	2.3399e-10	1.9655e-10	1.8199e-10	1.8308e-10	1.7423e-10	1.238e-10	1.1753e-10	1.2876e-10	2.0444e-10	1.7648e-10	1.7892e-10	2.6404e-10	2.2293e-10	2.6804e-10
19.2046	5.4831e-08	2.0397e-08	3.5407e-08	4.4583e-08	2.9608e-08	7.9646e-09	3.3938e-09	4.8852e-09	1.6558e-08	1.47e-08	1.3e-09	3.6506e-09	8.2334e-09	4.2504e-09	3.1101e-09	1.3039e-09	9.2394e-10	5.4663e-10	8.2887e-10	1.8588e-09	8.5657e-10	1.5787e-09	1.1845e-09	3.1135e-10	5.4542e-10	4.3864e-10	8.6743e-10	3.8188e-10	2.0561e-10	3.608e-10	1.4221e-10	2.4044e-10	1.3571e-10	1.047e-10	1.4662e-10	1.6764e-10	1.2876e-10	1.3209e-10	1.4012e-10	1.7892e-10	2.2623e-10	2.2293e-10	2.0596e-10
19.2049	1.7642e-07	9.6493e-08	3.5407e-08	2.0192e-08	7.3614e-09	1.4121e-08	6.7279e-09	7.3597e-10	4.2696e-09	4.8773e-09	1.3e-09	3.6506e-09	2.7341e-09	7.8039e-10	1.3839e-09	2.2581e-09	7.6813e-10	2.6966e-10	7.2478e-10	1.1812e-09	1.5807e-09	3.8054e-10	5.2746e-10	1.0758e-09	4.2045e-10	4.3864e-10	1.2381e-10	3.3385e-10	1.4886e-10	2.3399e-10	1.6828e-10	1.5582e-10	2.0942e-10	1.491e-10	2.3115e-10	1.6764e-10	2.7551e-10	2.0444e-10	1.4012e-10	1.7892e-10	3.3974e-10	1.9042e-10	2.6804e-10
19.2052	9.7235e-08	6.5522e-08	1.3016e-08	1.2095e-08	4.5783e-09	1.9059e-08	2.0278e-08	3.2262e-09	9.1728e-09	4.2659e-09	1.3e-09	5.4829e-09	1.1914e-08	1.0524e-09	1.3839e-09	8.1596e-10	1.2787e-09	8.1792e-10	1.183e-09	1.1812e-09	6.8069e-10	6.9464e-10	3.4207e-10	6.4458e-10	7.2773e-10	2.9291e-10	4.723e-10	1.1344e-10	1.7609e-10	2.7026e-10	2.2702e-10	1.3167e-10	1.3571e-10	2.0132e-10	1.0291e-10	1.1753e-10	1.2876e-10	1.6629e-10	1.2351e-10	1.7892e-10	1.9751e-10	1.3307e-10	2.3598e-10
19.2054	6.209e-07	9.6493e-08	3.5407e-08	2.8308e-08	1.4756e-08	2.948e-09	4.2762e-09	2.086e-09	1.0401e-08	7.3264e-09	3.348e-09	5.4829e-09	9.4593e-09	5.3887e-09	1.0472e-09	2.8245e-09	1.4776e-09	7.2143e-10	1.183e-09	1.0121e-09	2.1097e-09	2.0652e-10	7.5284e-10	6.4458e-10	7.2773e-10	3.3823e-10	4.1284e-10	3.3385e-10	4.108e-10	2.7026e-10	1.9655e-10	1.3167e-10	1.8308e-10	1.7423e-10	1.0291e-10	1.4147e-10	1.2876e-10	1.1646e-10	1.4012e-10	1.7892e-10	1.7073e-10	2.2293e-10	1.7798e-10
19.2057	1.3221e-07	4.2343e-08	2.0617e-08	2.2895e-08	9.8231e-09	3.7132e-09	1.3578e-09	3.6613e-09	7.9452e-09	2.2802e-09	1.6335e-09	2.1295e-09	2.7341e-09	4.8194e-09	4.8141e-09	2.2581e-09	2.5393e-09	1.029e-09	9.3995e-10	8.8466e-10	2.3744e-09	3.8054e-10	7.5284e-10	4.3025e-10	4.809e-10	4.3864e-10	4.1284e-10	4.457e-10	3.0787e-10	1.693e-10	1.9655e-10	1.3167e-10	2.4441e-10	2.0132e-10	1.9805e-10	1.4147e-10	1.2876e-10	2.0444e-10	1.4012e-10	1.7892e-10	1.4591e-10	1.3307e-10	2.6804e-10
19.206	1.543e-07	1.12e-07	2.3571e-08	3.565e-09	2.453e-09	6.736e-09	1.0414e-08	9.7931e-09	5.4935e-09	2.2802e-09	4.5695e-09	1.0662e-09	1.1356e-09	7.8039e-10	4.2457e-09	3.3915e-09	9.2394e-10	2.8841e-09	1.522e-09	6.5553e-10	6.8069e-10	1.0512e-09	5.9815e-10	5.6834e-10	7.2773e-10	8.6862e-10	4.723e-10	2.8905e-10	5.1385e-10	2.3399e-10	1.9655e-10	2.4044e-10	1.3571e-10	2.6866e-10	1.9805e-10	1.1753e-10	2.3301e-10	1.1646e-10	1.2351e-10	1.7892e-10	1.7073e-10	2.2293e-10	2.3598e-10
19.2063	1.543e-07	9.6493e-08	3.5407e-08	2.5601e-08	3.0884e-09	1.6588e-08	1.2875e-08	2.086e-09	2.3639e-09	2.2802e-09	3.9585e-09	2.1295e-09	1.1356e-09	9.9549e-09	1.5698e-09	3.3915e-09	4.2403e-09	3.9604e-10	1.8613e-09	2.5377e-09	6.8069e-10	5.2586e-10	7.5284e-10	5.6834e-10	5.4542e-10	3.3823e-10	3.0592e-10	3.3385e-10	2.3741e-10	3.608e-10	1.6828e-10	2.8062e-10	3.1447e-10	2.0132e-10	1.238e-10	1.9602e-10	1.9054e-10	1.6629e-10	2.2705e-10	1.7892e-10	1.4591e-10	2.2293e-10	2.6804e-10
19.2066	9.7235e-08	9.6493e-08	5.9147e-08	2.8308e-08	2.4649e-08	1.9059e-08	1.0414e-08	7.3368e-09	7.9452e-09	8.5528e-09	2.0051e-09	4.8717e-09	1.4704e-09	1.0524e-09	1.5698e-09	5.5393e-10	1.0941e-09	1.029e-09	1.183e-09	2.5377e-09	6.8069e-10	3.8054e-10	5.2746e-10	2.5909e-10	5.4542e-10	3.3823e-10	5.5124e-10	4.457e-10	2.3741e-10	3.608e-10	2.2702e-10	2.102e-10	2.0942e-10	1.7423e-10	1.238e-10	1.1753e-10	1.024e-10	2.0444e-10	1.7648e-10	1.7892e-10	1.4591e-10	1.9042e-10	2.6804e-10
19.2068	4.3377e-08	1.6149e-08	1.7664e-08	1.749e-08	1.4756e-08	6.736e-09	2.9908e-09	3.2262e-09	6.7187e-09	1.2239e-08	4.5695e-09	1.3801e-09	1.8484e-09	4.8194e-09	5.1446e-10	2.2581e-09	4.8083e-09	2.2035e-09	2.201e-09	8.8466e-10	4.5474e-10	4.5027e-10	9.6855e-10	5.6834e-10	5.4542e-10	4.3864e-10	3.0592e-10	2.0913e-10	2.0561e-10	2.3399e-10	2.5968e-10	1.8199e-10	2.0942e-10	2.0132e-10	1.0291e-10	1.6764e-10	1.9054e-10	2.0444e-10	9.3436e-11	1.5764e-10	1.4591e-10	1.9042e-10	2.6804e-10
19.2071	1.1405e-07	4.2343e-08	3.5407e-08	3.3727e-08	2.4649e-08	1.4121e-08	1.7808e-08	9.7931e-09	9.1728e-09	8.5528e-09	8.8564e-09	3.0407e-09	9.8437e-10	1.7182e-09	1.0472e-09	6.7863e-10	5.3768e-09	3.2247e-09	3.7823e-10	1.5198e-09	8.5657e-10	7.8782e-10	5.9815e-10	4.3025e-10	4.809e-10	7.1027e-10	1.2381e-10	4.457e-10	3.0787e-10	3.608e-10	2.5968e-10	2.102e-10	1.5851e-10	1.7423e-10	1.7137e-10	1.6764e-10	1.5814e-10	2.557e-10	1.7648e-10	1.7892e-10	1.9751e-10	1.9042e-10	2.6804e-10
19.2074	2.2069e-07	2.0397e-08	2.9486e-08	4.4583e-08	1.2288e-08	2.948e-09	1.2875e-08	1.8417e-08	2.3968e-08	8.5528e-09	5.1809e-09	2.1295e-09	8.2334e-09	3.682e-09	4.2457e-09	1.6924e-09	4.9965e-10	1.5239e-09	1.522e-09	1.1812e-09	1.3165e-09	4.5027e-10	5.2746e-10	1.2917e-09	7.2773e-10	5.5209e-10	1.2381e-10	2.0913e-10	4.108e-10	2.0034e-10	1.6828e-10	2.102e-10	1.5851e-10	1.047e-10	1.7137e-10	1.1753e-10	1.2876e-10	2.0444e-10	1.0795e-10	1.3771e-10	1.7073e-10	1.9042e-10	2.6804e-10
19.2077	8.176e-08	1.4211e-08	7.3713e-09	1.9134e-09	5.4329e-09	1.4121e-08	2.0278e-08	1.8417e-08	1.1631e-08	1.3469e-08	2.2407e-08	1.2842e-08	3.9532e-09	3.1139e-09	3.6776e-09	2.2581e-09	1.9735e-09	8.1792e-10	7.2478e-10	7.6581e-10	8.5657e-10	6.0732e-10	9.6855e-10	8.6005e-10	3.1172e-10	7.1027e-10	5.5124e-10	2.8905e-10	5.1385e-10	2.0034e-10	3.0307e-10	2.8062e-10	1.1468e-10	1.491e-10	1.238e-10	7.629e-11	1.024e-10	1.3209e-10	1.0795e-10	1.7892e-10	2.6404e-10	2.2293e-10	2.3598e-10
19.2079	4.3377e-08	6.3779e-09	1.3016e-08	5.0019e-08	1.2288e-08	1.0425e-08	1.2875e-08	9.7931e-09	5.4935e-09	4.2659e-09	5.1809e-09	1.7346e-09	1.1356e-09	3.1139e-09	3.1101e-09	2.8245e-09	1.9735e-09	1.2644e-09	9.3995e-10	8.8466e-10	1.0526e-09	1.0512e-09	5.9815e-10	3.684e-10	1.093e-09	7.1027e-10	2.1498e-10	4.457e-10	3.0787e-10	2.0034e-10	3.8995e-10	1.3167e-10	2.0942e-10	1.491e-10	1.9805e-10	1.6764e-10	1.9054e-10	1.3209e-10	1.7648e-10	1.7892e-10	2.6404e-10	1.6046e-10	1.7798e-10
19.2082	5.4831e-08	3.0379e-08	4.1334e-08	1.4792e-08	6.3606e-09	2.2709e-09	6.7279e-09	6.1104e-09	1.0401e-08	1.1009e-08	7.6299e-09	2.1295e-09	2.7341e-09	1.7182e-09	1.5698e-09	3.9591e-09	1.9735e-09	1.5239e-09	6.2767e-10	1.1812e-09	1.5807e-09	7.8782e-10	5.9815e-10	3.1135e-10	4.2045e-10	3.8681e-10	5.5124e-10	2.4748e-10	2.3741e-10	1.4086e-10	2.2702e-10	2.8062e-10	2.0942e-10	1.7423e-10	1.9805e-10	1.9602e-10	1.5814e-10	1.6629e-10	1.4012e-10	1.7892e-10	1.4591e-10	2.5801e-10	2.6804e-10
19.2085	2.2069e-07	8.0999e-08	1.0957e-08	1.2095e-08	1.7226e-08	1.1656e-08	9.1841e-09	7.3368e-09	4.2696e-09	4.2659e-09	2.0051e-09	2.5648e-09	4.5635e-09	4.2504e-09	5.3831e-09	2.2581e-09	3.6727e-09	1.2644e-09	1.183e-09	1.5198e-09	6.8069e-10	4.5027e-10	7.5284e-10	4.3025e-10	5.4542e-10	2.9291e-10	4.723e-10	4.457e-10	5.1385e-10	1.693e-10	2.5968e-10	1.5582e-10	1.1468e-10	2.3497e-10	1.238e-10	9.5799e-11	1.9054e-10	1.6629e-10	1.7648e-10	1.3771e-10	2.2623e-10	1.9042e-10	2.6804e-10
19.2088	1.7642e-07	2.514e-08	4.7267e-08	3.9152e-08	3.4572e-08	2.4006e-08	1.0414e-08	9.5096e-10	4.2696e-09	6.1011e-09	7.6299e-09	6.7064e-09	3.9532e-09	2.4168e-10	2.5431e-09	2.8245e-09	2.8868e-10	1.5239e-09	6.2767e-10	6.5553e-10	6.8069e-10	5.2586e-10	5.9815e-10	6.4458e-10	5.4542e-10	4.3864e-10	4.1284e-10	3.8188e-10	1.2392e-10	3.0914e-10	1.6828e-10	1.8199e-10	1.8308e-10	1.7423e-10	1.4662e-10	1.4147e-10	1.9054e-10	2.0444e-10	2.2705e-10	1.3771e-10	1.9751e-10	1.9042e-10	2.6804e-10
19.2091	3.5377e-07	1.5861e-07	6.5094e-08	3.3727e-08	2.4649e-08	9.1942e-09	1.534e-08	1.2253e-08	1.4093e-08	9.7805e-09	6.4047e-09	4.5826e-10	1.2976e-09	5.3887e-09	5.1446e-10	9.6595e-10	2.5393e-09	1.029e-09	1.522e-09	8.8466e-10	6.8069e-10	5.2586e-10	4.6122e-10	6.4458e-10	9.1026e-10	3.8681e-10	1.7552e-10	2.4748e-10	4.108e-10	2.0034e-10	1.6828e-10	1.3167e-10	1.3571e-10	1.491e-10	1.0291e-10	9.5799e-11	1.5814e-10	1.6629e-10	1.4012e-10	1.7892e-10	2.2623e-10	1.6046e-10	3.383e-10
19.2093	2.871e-08	2.514e-08	2.9486e-08	2.8308e-08	2.9608e-08	3.144e-08	1.2875e-08	2.4386e-09	4.2696e-09	7.3264e-09	2.4147e-09	1.3801e-09	5.7853e-09	9.1132e-10	4.2457e-09	5.5393e-10	3.6727e-09	4.5894e-09	2.201e-09	4.6068e-10	6.8069e-10	1.8429e-09	3.9942e-10	6.4458e-10	7.2773e-10	3.3823e-10	1.0258e-09	3.8188e-10	1.2392e-10	1.693e-10	1.9655e-10	2.4044e-10	9.5424e-11	6.8132e-11	1.9805e-10	1.9602e-10	1.2876e-10	2.0444e-10	1.4012e-10	1.7892e-10	1.9751e-10	2.2293e-10	2.0596e-10
19.2096	2.6501e-07	6.5522e-08	4.7267e-08	2.0192e-08	3.4572e-08	1.1656e-08	1.0414e-08	1.3484e-08	1.0401e-08	8.5528e-09	1.1313e-08	5.4829e-09	4.5635e-09	2.112e-09	1.3839e-09	1.6924e-09	4.9965e-10	2.2035e-09	3.2215e-09	2.1981e-09	2.6394e-09	1.3148e-09	9.6855e-10	4.969e-10	5.4542e-10	2.5085e-10	5.5124e-10	2.4748e-10	2.0561e-10	3.0914e-10	2.2702e-10	1.8199e-10	1.5851e-10	8.5439e-11	1.4662e-10	9.5799e-11	1.9054e-10	1.3209e-10	1.2351e-10	1.5764e-10	1.4591e-10	1.6046e-10	3.383e-10
19.2099	1.3221e-07	3.0379e-08	1.5251e-08	3.9152e-08	2.4649e-08	1.6588e-08	1.2875e-08	1.3484e-08	1.4093e-08	6.1011e-09	2.4147e-09	1.7346e-09	1.4704e-09	1.365e-09	1.9767e-09	1.1286e-09	3.1057e-09	3.2982e-10	1.522e-09	6.5553e-10	1.3165e-09	7.8782e-10	5.2746e-10	6.4458e-10	4.809e-10	3.3823e-10	4.1284e-10	2.0913e-10	1.2392e-10	2.7026e-10	3.0307e-10	2.102e-10	1.3571e-10	1.2592e-10	1.0291e-10	1.4147e-10	1.2876e-10	1.3209e-10	1.0795e-10	1.3771e-10	2.2623e-10	1.9042e-10	3.383e-10
19.2102	3.3264e-08	7.6968e-09	1.0957e-08	1.4792e-08	8.5918e-09	1.9059e-08	1.0414e-08	4.8852e-09	5.4935e-09	7.3264e-09	2.0051e-09	2.1295e-09	4.5635e-09	3.682e-09	1.2097e-09	1.4918e-09	1.6909e-09	1.5239e-09	1.8613e-09	1.1812e-09	6.8069e-10	1.8429e-09	1.6169e-09	1.0758e-09	3.6406e-10	3.3823e-10	5.5124e-10	5.7345e-10	1.7609e-10	1.4086e-10	2.5968e-10	1.5582e-10	2.4441e-10	1.491e-10	1.7137e-10	1.1753e-10	1.5814e-10	1.3209e-10	1.4012e-10	1.7892e-10	1.9751e-10	1.9042e-10	2.6804e-10
19.2104	1.1405e-07	5.779e-08	3.5407e-08	1.2095e-08	1.9698e-08	2.4006e-08	1.9346e-09	1.1023e-08	2.1495e-08	6.1011e-09	1.3e-09	1.7346e-09	1.2976e-09	5.4897e-10	1.3907e-10	9.6595e-10	4.8083e-09	8.1792e-10	1.9162e-10	8.8466e-10	4.5474e-10	5.2586e-10	5.9815e-10	4.3025e-10	4.809e-10	5.5209e-10	7.0924e-10	2.8905e-10	3.0787e-10	3.608e-10	1.4221e-10	2.8062e-10	9.5424e-11	1.047e-10	1.7137e-10	1.6764e-10	1.2876e-10	2.0444e-10	1.2351e-10	1.7892e-10	2.2623e-10	1.9042e-10	2.3598e-10
19.2107	1.543e-07	9.6493e-08	5.3205e-08	6.5602e-09	4.5783e-09	1.4121e-08	1.7808e-08	1.5949e-08	1.1631e-08	1.1009e-08	3.9585e-09	1.3801e-09	3.9532e-09	4.2504e-09	7.0921e-09	4.4189e-10	4.9965e-10	2.8841e-09	2.201e-09	3.7611e-10	6.8069e-10	1.3148e-09	4.6122e-10	8.6005e-10	4.809e-10	3.8681e-10	2.5845e-10	3.3385e-10	4.108e-10	4.6422e-10	1.4221e-10	1.3167e-10	1.8308e-10	1.7423e-10	8.3952e-11	1.4147e-10	1.024e-10	2.0444e-10	1.4012e-10	1.3771e-10	2.2623e-10	2.5801e-10	3.383e-10
19.211	1.543e-07	5.779e-08	4.7267e-08	1.749e-08	5.4329e-09	5.5083e-09	7.9555e-09	4.8852e-09	7.9452e-09	1.47e-08	3.9585e-09	4.8717e-09	5.1742e-09	3.1139e-09	3.6776e-09	2.8245e-09	3.6727e-09	1.029e-09	2.5409e-09	3.2178e-09	3.2933e-10	3.8054e-10	7.5284e-10	4.3025e-10	4.809e-10	4.3864e-10	3.5738e-10	4.457e-10	5.1385e-10	3.608e-10	3.8995e-10	2.8062e-10	2.4441e-10	2.0132e-10	1.7137e-10	1.6764e-10	1.9054e-10	2.0444e-10	2.2705e-10	2.3873e-10	1.9751e-10	2.5801e-10	5.0962e-10
19.2113	2.6501e-07	8.0999e-08	3.5407e-08	3.3727e-08	2.9608e-08	3.144e-08	1.534e-08	3.6613e-09	7.9452e-09	4.2659e-09	7.6299e-09	3.6506e-09	4.5635e-09	6.5284e-09	1.5698e-09	1.6924e-09	1.2787e-09	8.1792e-10	4.5439e-10	1.5198e-09	1.8451e-09	1.3148e-09	9.6855e-10	5.6834e-10	2.1923e-10	3.8681e-10	4.723e-10	7.0135e-10	2.3741e-10	1.693e-10	3.0307e-10	2.102e-10	9.5424e-11	1.491e-10	1.7137e-10	1.4147e-10	2.3301e-10	1.3209e-10	1.0795e-10	1.5764e-10	1.7073e-10	2.2293e-10	2.0596e-10
19.2116	2.6501e-07	6.5522e-08	4.1334e-08	3.9152e-08	5.4329e-09	1.4207e-09	1.1075e-09	7.3368e-09	1.1631e-08	8.5528e-09	2.4147e-09	2.1295e-09	1.8484e-09	2.112e-09	1.3839e-09	1.1286e-09	2.5393e-09	4.6831e-10	2.4684e-10	1.5198e-09	6.8069e-10	1.0512e-09	1.4006e-09	6.4458e-10	9.1026e-10	4.3864e-10	2.5845e-10	2.4748e-10	3.0787e-10	3.0914e-10	2.5968e-10	2.102e-10	1.8308e-10	1.491e-10	1.7137e-10	1.6764e-10	1.024e-10	1.6629e-10	2.2705e-10	2.9861e-10	2.6404e-10	2.2293e-10	3.383e-10
19.2118	9.7235e-08	3.0379e-08	2.3571e-08	4.9493e-09	5.4329e-09	1.9655e-09	6.8347e-10	2.086e-09	2.7641e-09	4.8773e-09	2.4147e-09	2.1295e-09	5.7853e-09	5.3887e-09	5.9524e-09	8.1596e-10	4.2403e-09	1.2644e-09	2.201e-09	7.6581e-10	8.5657e-10	3.1667e-10	3.9942e-10	4.3025e-10	3.6406e-10	5.5209e-10	1.7552e-10	2.8905e-10	2.715e-10	2.0034e-10	3.0307e-10	2.102e-10	1.1468e-10	1.491e-10	1.238e-10	9.5799e-11	1.5814e-10	1.6629e-10	1.2351e-10	1.5764e-10	2.6404e-10	1.9042e-10	3.383e-10
19.2121	2.2069e-07	5.0064e-08	1.0957e-08	6.5602e-09	2.2173e-08	1.0425e-08	2.6133e-09	3.6613e-09	1.2861e-08	1.1009e-08	5.1809e-09	4.2609e-09	1.3143e-08	4.2504e-09	3.1101e-09	3.9591e-09	4.2403e-09	2.5436e-09	5.3754e-10	1.5198e-09	2.6394e-09	5.2586e-10	2.8916e-10	1.0758e-09	7.2773e-10	7.1027e-10	3.5738e-10	3.3385e-10	4.108e-10	2.3399e-10	3.0307e-10	2.102e-10	2.4441e-10	1.2592e-10	1.4662e-10	1.6764e-10	1.9054e-10	1.6629e-10	1.4012e-10	2.3873e-10	2.6404e-10	2.5801e-10	2.6804e-10
19.2124	4.872e-07	2.5212e-07	8.2957e-08	1.2095e-08	3.0884e-09	1.4121e-08	2.2751e-08	1.2253e-08	9.1728e-09	7.3264e-09	5.1809e-09	4.8717e-09	8.2334e-09	4.2504e-09	5.9524e-09	3.9591e-09	3.1057e-09	8.1792e-10	9.3995e-10	4.6068e-10	1.0526e-09	5.2586e-10	4.6122e-10	1.4944e-10	3.6406e-10	4.3864e-10	3.0592e-10	5.7345e-10	1.2392e-10	3.0914e-10	1.9655e-10	1.5582e-10	1.1468e-10	1.491e-10	1.4662e-10	1.6764e-10	1.024e-10	1.6629e-10	1.4012e-10	1.5764e-10	2.2623e-10	2.2293e-10	2.6804e-10
19.2127	1.7642e-07	2.0397e-08	2.3571e-08	1.2095e-08	1.4756e-08	5.5083e-09	6.7279e-09	7.3368e-09	6.7187e-09	4.8773e-09	5.1809e-09	3.0407e-09	2.7341e-09	1.365e-09	3.1101e-09	1.4918e-09	4.2403e-09	2.5436e-09	1.522e-09	7.6581e-10	1.3165e-09	6.9464e-10	2.8916e-10	1.2917e-09	5.4542e-10	2.5085e-10	3.5738e-10	3.8188e-10	3.0787e-10	2.3399e-10	1.6828e-10	1.8199e-10	1.8308e-10	1.7423e-10	1.238e-10	1.1753e-10	1.5814e-10	1.6629e-10	1.4012e-10	1.7892e-10	2.6404e-10	2.2293e-10	2.6804e-10
19.2129	2.2069e-07	1.6149e-08	5.844e-09	2.8308e-08	1.9698e-08	1.9655e-09	1.534e-08	1.2253e-08	5.4935e-09	1.0843e-09	2.4147e-09	1.2842e-08	1.5604e-08	7.6694e-09	1.5698e-09	8.1596e-10	7.6813e-10	3.9067e-09	2.201e-09	1.8588e-09	6.8069e-10	1.0512e-09	1.1845e-09	3.1135e-10	4.809e-10	3.8681e-10	4.723e-10	3.3385e-10	2.3741e-10	2.7026e-10	3.0307e-10	1.5582e-10	1.8308e-10	1.7423e-10	1.0291e-10	1.6764e-10	1.5814e-10	1.6629e-10	1.2351e-10	1.1912e-10	1.9751e-10	3.0973e-10	1.7798e-10
19.2132	1.7642e-07	9.6493e-08	1.5251e-08	5.7265e-09	4.5783e-09	1.9655e-09	1.9346e-09	1.4635e-09	8.3219e-10	3.1609e-09	1.3e-09	3.6506e-09	8.2334e-09	2.112e-09	1.9767e-09	1.4918e-09	1.4776e-09	8.1792e-10	9.3995e-10	4.6068e-10	6.8069e-10	3.1667e-10	3.4207e-10	5.6834e-10	4.809e-10	4.3864e-10	4.1284e-10	7.0135e-10	3.0787e-10	2.3399e-10	3.0307e-10	1.3167e-10	1.3571e-10	1.047e-10	1.0291e-10	9.5799e-11	1.024e-10	1.6629e-10	1.0795e-10	1.7892e-10	2.6404e-10	2.2293e-10	2.3598e-10
19.2135	1.7642e-07	8.0999e-08	1.7664e-08	1.2095e-08	8.5918e-09	1.0425e-08	1.2875e-08	6.1104e-09	7.9452e-09	1.47e-08	1.1313e-08	1.1613e-08	3.9532e-09	1.7182e-09	3.1101e-09	5.6645e-09	3.6727e-09	1.2644e-09	1.183e-09	3.001e-10	1.0526e-09	5.2586e-10	9.6855e-10	1.0758e-09	3.6406e-10	3.3823e-10	4.1284e-10	2.0913e-10	4.108e-10	3.608e-10	1.9655e-10	1.5582e-10	1.3571e-10	1.491e-10	8.3952e-11	1.1753e-10	1.9054e-10	2.557e-10	1.4012e-10	1.1912e-10	1.9751e-10	1.9042e-10	2.6804e-10
19.2138	3.0937e-07	4.2343e-08	2.0617e-08	5.7265e-09	3.7968e-09	4.5667e-09	1.2875e-08	1.3484e-08	1.6574e-09	1.8937e-09	3.9585e-09	3.0407e-09	9.4593e-09	2.112e-09	3.1101e-09	9.6595e-10	1.2787e-09	7.2143e-10	3.7823e-10	1.1812e-09	6.8069e-10	6.9464e-10	5.9815e-10	8.6005e-10	2.6345e-10	7.1027e-10	3.0592e-10	3.3385e-10	2.3741e-10	2.0034e-10	1.6828e-10	1.0956e-10	1.5851e-10	1.2592e-10	1.238e-10	1.4147e-10	1.9054e-10	1.6629e-10	1.2351e-10	1.3771e-10	1.4591e-10	2.2293e-10	2.0596e-10
19.2141	2.6501e-07	5.0064e-08	2.3571e-08	7.4507e-09	3.7968e-09	2.2709e-09	2.9908e-09	3.2262e-09	9.1728e-09	2.2802e-09	8.8564e-09	1.4072e-08	5.7853e-09	4.2504e-09	2.5431e-09	1.3039e-09	3.1057e-09	1.2644e-09	9.3995e-10	1.1812e-09	1.0526e-09	6.9464e-10	3.9942e-10	1.0758e-09	7.2773e-10	2.9291e-10	5.5124e-10	3.8188e-10	1.4886e-10	2.3399e-10	1.9655e-10	1.3167e-10	9.5424e-11	2.3497e-10	1.4662e-10	1.4147e-10	1.5814e-10	1.6629e-10	1.2351e-10	1.3771e-10	1.7073e-10	2.2293e-10	2.6804e-10
19.2143	2.6501e-07	8.0999e-08	2.3571e-08	5.7265e-09	1.7226e-08	4.1375e-08	4.2594e-08	1.2253e-08	6.7187e-09	2.7026e-09	2.8624e-09	4.2609e-09	5.1742e-09	3.1139e-09	3.6776e-09	3.3915e-09	9.2394e-10	1.2644e-09	2.201e-09	7.6581e-10	6.8069e-10	7.8782e-10	1.6169e-09	4.969e-10	4.809e-10	7.1027e-10	1.0258e-09	3.8188e-10	2.0561e-10	1.4086e-10	2.2702e-10	2.4044e-10	1.8308e-10	1.2592e-10	1.238e-10	1.6764e-10	1.5814e-10	2.0444e-10	1.4012e-10	1.7892e-10	1.7073e-10	1.9042e-10	2.6804e-10
19.2146	9.7235e-08	3.6113e-08	4.7267e-08	3.3727e-08	2.9608e-08	1.0425e-08	6.7279e-09	3.6613e-09	1.4093e-08	1.2283e-09	1.3e-09	7.9313e-09	7.0086e-09	3.682e-09	1.5698e-09	2.2581e-09	4.9965e-10	1.2644e-09	2.201e-09	5.5382e-10	2.1097e-09	1.5787e-09	9.6855e-10	1.5078e-09	3.6406e-10	3.3823e-10	3.0592e-10	2.4748e-10	2.715e-10	2.0034e-10	1.4221e-10	2.8062e-10	1.8308e-10	2.0132e-10	1.7137e-10	1.6764e-10	1.5814e-10	2.557e-10	1.4012e-10	1.7892e-10	1.9751e-10	2.5801e-10	3.383e-10
19.2149	2.6501e-07	6.5522e-08	3.5407e-08	3.3727e-08	2.453e-09	2.948e-09	5.5014e-09	8.5645e-09	1.6558e-08	1.3469e-08	7.6299e-09	7.9313e-09	4.5635e-09	1.7182e-09	5.3831e-09	2.8245e-09	2.5393e-09	1.5239e-09	9.3995e-10	6.5553e-10	8.5657e-10	6.9464e-10	5.9815e-10	1.4944e-10	5.4542e-10	3.8681e-10	4.1284e-10	5.7345e-10	2.0561e-10	1.693e-10	9.6637e-11	2.102e-10	1.5851e-10	2.3497e-10	1.4662e-10	1.6764e-10	1.9054e-10	3.07e-10	1.2351e-10	1.5764e-10	1.4591e-10	1.9042e-10	2.3598e-10
19.2152	1.7642e-07	1.12e-07	1.0957e-08	2.9578e-09	3.7968e-09	9.1942e-09	7.9555e-09	1.5949e-08	9.1728e-09	4.2659e-09	2.0051e-09	3.0407e-09	1.4704e-09	1.7182e-09	1.9767e-09	3.3915e-09	7.6813e-10	1.8636e-09	7.2478e-10	7.6581e-10	1.5807e-09	1.3148e-09	3.9942e-10	3.684e-10	3.6406e-10	1.7651e-10	4.1284e-10	2.0913e-10	3.0787e-10	2.3399e-10	1.6828e-10	2.102e-10	1.1468e-10	1.491e-10	1.238e-10	1.4147e-10	1.2876e-10	1.1646e-10	1.4012e-10	2.3873e-10	1.7073e-10	2.2293e-10	3.383e-10
19.2154	3.8153e-08	1.0706e-08	3.5407e-08	5.0019e-08	2.2173e-08	2.2709e-09	2.2612e-09	9.5096e-10	4.2696e-09	3.655e-09	2.0051e-09	2.1295e-09	5.1742e-09	1.7182e-09	4.8141e-09	9.6595e-10	1.9735e-09	7.2143e-10	1.183e-09	1.5198e-09	6.8069e-10	2.0652e-10	5.9815e-10	3.684e-10	5.4542e-10	3.8681e-10	3.5738e-10	1.4211e-10	1.7609e-10	2.0034e-10	3.0307e-10	2.8062e-10	1.3571e-10	2.6866e-10	1.7137e-10	7.629e-11	1.2876e-10	1.1646e-10	1.2351e-10	1.7892e-10	2.2623e-10	1.9042e-10	2.3598e-10
19.2157	3.5377e-07	1.12e-07	5.844e-09	6.5602e-09	2.9608e-08	2.4006e-08	7.9555e-09	2.4386e-09	2.7641e-09	2.7026e-09	3.9585e-09	1.3801e-09	5.1742e-09	4.8194e-09	3.1101e-09	6.7863e-10	1.0941e-09	1.5239e-09	1.522e-09	1.1812e-09	6.8069e-10	2.6366e-09	2.8916e-10	4.3025e-10	5.4542e-10	5.5209e-10	3.0592e-10	3.8188e-10	4.108e-10	2.3399e-10	2.2702e-10	1.3167e-10	2.0942e-10	2.3497e-10	1.4662e-10	9.5799e-11	1.2876e-10	1.6629e-10	1.4012e-10	2.3873e-10	2.6404e-10	1.9042e-10	2.6804e-10
19.216	8.176e-08	1.12e-07	8.2957e-08	1.2095e-08	7.3614e-09	1.4121e-08	1.7808e-08	1.3484e-08	2.7641e-09	8.5528e-09	5.1809e-09	3.6506e-09	2.2696e-09	1.365e-09	3.1101e-09	1.3039e-09	7.6813e-10	8.1792e-10	9.3995e-10	1.8588e-09	6.8069e-10	6.0732e-10	7.5284e-10	8.6005e-10	3.6406e-10	3.3823e-10	3.5738e-10	1.7401e-10	3.0787e-10	2.0034e-10	1.9655e-10	1.8199e-10	1.3571e-10	1.7423e-10	1.238e-10	9.5799e-11	1.024e-10	1.3209e-10	1.4012e-10	1.7892e-10	1.9751e-10	2.2293e-10	2.6804e-10
19.2163	2.6501e-07	6.5522e-08	5.1468e-09	1.2095e-08	2.4649e-08	1.6588e-08	3.3938e-09	8.5645e-09	9.1728e-09	6.1011e-09	1.0084e-08	1.0385e-08	5.1742e-09	1.0524e-09	8.9647e-10	2.2581e-09	2.5393e-09	1.8636e-09	9.3995e-10	7.6581e-10	6.8069e-10	1.3148e-09	7.5284e-10	1.2917e-09	4.2045e-10	2.9291e-10	4.1284e-10	4.457e-10	2.3741e-10	2.7026e-10	2.2702e-10	8.9478e-11	1.8308e-10	1.7423e-10	1.9805e-10	1.1753e-10	1.024e-10	1.3209e-10	1.4012e-10	1.7892e-10	1.4591e-10	1.9042e-10	2.6804e-10
19.2166	1.1405e-07	8.0999e-08	2.9486e-08	4.9493e-09	4.5783e-09	2.1531e-08	3.7624e-08	2.336e-08	7.9452e-09	8.5528e-09	8.8564e-09	1.2842e-08	9.4593e-09	3.1139e-09	4.2457e-09	1.6924e-09	7.6813e-10	1.029e-09	1.183e-09	8.8466e-10	1.0526e-09	1.0512e-09	5.9815e-10	2.1163e-10	2.6345e-10	4.3864e-10	5.5124e-10	2.0913e-10	5.1385e-10	2.0034e-10	2.2702e-10	2.102e-10	2.0942e-10	1.491e-10	1.4662e-10	1.6764e-10	1.2876e-10	1.6629e-10	9.3436e-11	1.7892e-10	1.7073e-10	2.2293e-10	2.6804e-10
19.2168	1.1405e-07	6.5522e-08	4.7267e-08	9.4014e-09	6.3606e-09	1.6588e-08	5.5014e-09	4.8852e-09	5.4935e-09	3.655e-09	2.0051e-09	3.6703e-10	2.2696e-09	9.9549e-09	4.2457e-09	2.2581e-09	7.6813e-10	5.4663e-10	1.8613e-09	1.8588e-09	5.2501e-10	7.8782e-10	5.9815e-10	3.1135e-10	1.7908e-10	7.1027e-10	1.4005e-10	1.1344e-10	4.108e-10	2.0034e-10	2.5968e-10	1.8199e-10	1.1468e-10	2.0132e-10	1.238e-10	1.6764e-10	1.2876e-10	1.6629e-10	1.4012e-10	1.7892e-10	2.6404e-10	2.2293e-10	2.6804e-10
19.2171	3.0937e-07	8.0999e-08	1.7664e-08	4.9493e-09	4.5783e-09	6.736e-09	9.1841e-09	8.5645e-09	4.2696e-09	7.3264e-09	1.0084e-08	1.3801e-09	2.7341e-09	2.112e-09	1.0472e-09	1.3039e-09	2.5393e-09	1.029e-09	1.8613e-09	2.1981e-09	2.1097e-09	6.0732e-10	7.5284e-10	4.969e-10	3.6406e-10	4.3864e-10	2.1498e-10	2.0913e-10	4.108e-10	2.3399e-10	1.4221e-10	1.8199e-10	1.5851e-10	1.7423e-10	1.238e-10	1.1753e-10	1.9054e-10	2.557e-10	1.0795e-10	1.7892e-10	1.7073e-10	1.6046e-10	2.6804e-10
19.2174	7.1016e-07	1.12e-07	7.3713e-09	4.9493e-09	1.2288e-08	7.9646e-09	1.0414e-08	9.7931e-09	1.4093e-08	2.4576e-08	1.5004e-08	1.0385e-08	1.0686e-08	4.8194e-09	2.5431e-09	3.3915e-09	6.515e-09	1.5239e-09	3.2215e-09	8.8466e-10	6.8069e-10	1.0512e-09	9.6855e-10	1.0758e-09	7.2773e-10	3.3823e-10	2.5845e-10	2.8905e-10	1.7609e-10	3.0914e-10	2.5968e-10	2.8062e-10	1.5851e-10	6.8132e-11	1.7137e-10	1.1753e-10	2.3301e-10	1.6629e-10	1.4012e-10	1.5764e-10	1.7073e-10	1.6046e-10	2.6804e-10
19.2177	5.4831e-08	1.6149e-08	3.5407e-08	2.0192e-08	2.9608e-08	4.635e-08	3.018e-08	1.1023e-08	3.1955e-09	4.8773e-09	4.5695e-09	5.4829e-09	5.1742e-09	3.1139e-09	1.9767e-09	2.8245e-09	1.6909e-09	2.2035e-09	2.4684e-10	8.8466e-10	8.5657e-10	1.5787e-09	5.9815e-10	4.3025e-10	5.4542e-10	1.1857e-09	2.1498e-10	3.3385e-10	4.108e-10	2.0034e-10	1.4221e-10	1.5582e-10	2.4441e-10	2.0132e-10	1.9805e-10	1.1753e-10	1.2876e-10	1.6629e-10	1.7648e-10	1.7892e-10	2.6404e-10	2.2293e-10	2.6804e-10
19.2179	2.6501e-07	1.2753e-07	4.7267e-08	1.4792e-08	1.4756e-08	1.9059e-08	3.266e-08	1.1023e-08	4.2696e-09	6.1011e-09	8.8564e-09	7.9313e-09	2.2696e-09	9.1132e-10	5.3831e-09	3.3915e-09	7.6813e-10	2.2035e-09	1.183e-09	1.1812e-09	4.5474e-10	4.5027e-10	3.9942e-10	4.3025e-10	5.4542e-10	4.3864e-10	3.5738e-10	4.457e-10	7.2026e-10	2.3399e-10	1.9655e-10	1.5582e-10	1.3571e-10	2.6866e-10	2.3115e-10	9.5799e-11	2.3301e-10	1.6629e-10	1.0795e-10	1.7892e-10	3.3974e-10	2.2293e-10	3.383e-10
19.2182	8.176e-08	1.6149e-08	2.9486e-08	7.4507e-09	9.8231e-09	5.5083e-09	1.1075e-09	1.1935e-09	1.1631e-08	7.3264e-09	5.1809e-09	7.9313e-09	1.8484e-09	1.7182e-09	5.9524e-09	1.6924e-09	5.9457e-09	3.2247e-09	1.183e-09	1.1812e-09	4.5474e-10	6.0732e-10	5.2746e-10	4.969e-10	5.4542e-10	5.5209e-10	5.5124e-10	3.3385e-10	3.0787e-10	1.4086e-10	3.0307e-10	1.5582e-10	1.5851e-10	2.6866e-10	1.4662e-10	1.1753e-10	1.2876e-10	1.6629e-10	2.2705e-10	2.3873e-10	1.9751e-10	1.3307e-10	2.6804e-10
19.2185	1.7642e-07	8.0999e-08	2.3571e-08	2.0192e-08	1.9698e-08	6.736e-09	4.2762e-09	3.6613e-09	1.076e-09	7.063e-10	1.3e-09	2.1295e-09	2.2696e-09	1.7182e-09	1.9767e-09	1.3039e-09	9.2394e-10	2.2035e-09	1.522e-09	1.5198e-09	5.2501e-10	1.3148e-09	5.9815e-10	3.1135e-10	7.2773e-10	3.8681e-10	3.5738e-10	4.457e-10	4.108e-10	2.7026e-10	2.5968e-10	2.4044e-10	1.3571e-10	1.7423e-10	1.0291e-10	1.1753e-10	1.9054e-10	2.0444e-10	1.2351e-10	1.7892e-10	1.9751e-10	2.2293e-10	2.6804e-10
19.2188	1.7642e-07	4.2343e-08	1.3016e-08	2.0192e-08	1.9698e-08	6.736e-09	1.6334e-09	3.6613e-09	1.0401e-08	1.2239e-08	6.4047e-09	3.0407e-09	3.3434e-09	4.2504e-09	1.5698e-09	6.2338e-09	5.3768e-09	1.029e-09	1.8613e-09	1.1812e-09	1.5807e-09	2.1073e-09	5.2746e-10	4.3025e-10	3.1172e-10	7.1027e-10	7.0924e-10	3.3385e-10	2.3741e-10	3.608e-10	3.0307e-10	2.102e-10	1.5851e-10	1.491e-10	1.7137e-10	1.4147e-10	2.3301e-10	1.6629e-10	1.0795e-10	1.7892e-10	2.2623e-10	1.9042e-10	2.3598e-10
19.2191	1.543e-07	3.0379e-08	7.3713e-09	5.7265e-09	4.5783e-09	1.4207e-09	3.3938e-09	4.8852e-09	6.7187e-09	8.5528e-09	1.5004e-08	6.7064e-09	5.1742e-09	3.682e-09	3.1101e-09	1.3039e-09	2.5393e-09	1.2644e-09	8.2887e-10	1.8588e-09	8.5657e-10	1.3148e-09	7.5284e-10	4.969e-10	4.809e-10	2.5085e-10	3.0592e-10	2.0913e-10	2.0561e-10	5.6776e-10	1.9655e-10	1.8199e-10	1.8308e-10	8.5439e-11	1.0291e-10	7.629e-11	1.2876e-10	1.3209e-10	1.4012e-10	2.3873e-10	2.2623e-10	1.9042e-10	2.6804e-10
19.2193	2.2069e-07	1.4211e-08	5.1468e-09	1.2095e-08	1.2288e-08	7.9646e-09	9.1841e-09	1.761e-09	5.4935e-09	3.655e-09	3.9585e-09	5.4829e-09	1.2976e-09	3.1139e-09	3.6776e-09	2.2581e-09	1.9735e-09	1.8636e-09	1.183e-09	8.8466e-10	1.5807e-09	1.3148e-09	7.5284e-10	4.3025e-10	4.809e-10	2.9291e-10	5.5124e-10	1.4211e-10	2.3741e-10	2.3399e-10	1.9655e-10	1.3167e-10	2.4441e-10	2.0132e-10	1.238e-10	1.1753e-10	1.9054e-10	2.0444e-10	1.7648e-10	1.7892e-10	2.2623e-10	1.9042e-10	2.0596e-10
19.2196	1.3221e-07	5.0064e-08	2.3571e-08	3.9152e-08	3.4572e-08	7.9646e-09	1.9346e-09	4.8852e-09	3.6583e-09	1.543e-09	8.7109e-10	4.8717e-09	9.4593e-09	2.5464e-09	7.0921e-09	8.5146e-09	1.6909e-09	2.2035e-09	1.183e-09	6.5553e-10	6.8069e-10	1.3148e-09	9.6855e-10	4.969e-10	9.1026e-10	4.3864e-10	5.5124e-10	2.0913e-10	5.1385e-10	3.0914e-10	1.9655e-10	2.102e-10	1.8308e-10	2.6866e-10	2.3115e-10	1.4147e-10	1.5814e-10	1.3209e-10	1.4012e-10	1.7892e-10	1.7073e-10	1.6046e-10	2.6804e-10
19.2199	9.7235e-08	2.514e-08	1.7664e-08	2.2895e-08	6.3606e-09	7.9646e-09	1.1644e-08	1.2253e-08	9.1728e-09	8.5528e-09	8.8564e-09	3.6506e-09	1.8484e-09	3.1139e-09	5.3831e-09	2.2581e-09	1.0941e-09	1.5239e-09	7.2478e-10	1.1812e-09	8.5657e-10	6.0732e-10	2.4069e-10	6.4458e-10	1.4589e-09	4.3864e-10	2.5845e-10	3.3385e-10	3.0787e-10	1.693e-10	1.9655e-10	2.8062e-10	1.8308e-10	1.491e-10	1.238e-10	9.5799e-11	1.5814e-10	1.3209e-10	1.7648e-10	1.5764e-10	1.7073e-10	1.9042e-10	2.6804e-10
19.2202	2.2069e-07	3.6113e-08	7.3713e-09	1.749e-08	1.4756e-08	5.5083e-09	3.3938e-09	1.1023e-08	2.7641e-09	4.8773e-09	2.8624e-09	7.9266e-10	9.8437e-10	6.5961e-10	1.9767e-09	6.2338e-09	3.6727e-09	3.2247e-09	7.2478e-10	1.5198e-09	2.1097e-09	7.8782e-10	3.9942e-10	6.4458e-10	7.2773e-10	5.5209e-10	5.5124e-10	2.0913e-10	1.7609e-10	4.6422e-10	1.4221e-10	2.4044e-10	1.8308e-10	1.2592e-10	1.4662e-10	1.4147e-10	1.5814e-10	1.6629e-10	1.4012e-10	1.5764e-10	1.4591e-10	2.5801e-10	3.383e-10
19.2204	2.6501e-07	1.2753e-07	4.7267e-08	1.4792e-08	7.3614e-09	5.5083e-09	5.5014e-09	2.4386e-09	1.0401e-08	6.1011e-09	2.4147e-09	4.2609e-09	2.7341e-09	3.682e-09	5.3831e-09	1.6924e-09	4.2403e-09	1.8636e-09	8.2887e-10	1.1812e-09	1.0526e-09	1.0512e-09	1.1845e-09	2.5909e-10	4.809e-10	2.5085e-10	1.4005e-10	2.8905e-10	2.3741e-10	2.0034e-10	1.6828e-10	1.8199e-10	1.3571e-10	1.491e-10	1.238e-10	1.1753e-10	1.024e-10	1.6629e-10	1.2351e-10	1.1912e-10	1.2303e-10	1.6046e-10	2.6804e-10
19.2207	2.6501e-07	1.7417e-07	5.3205e-08	1.4792e-08	3.4572e-08	1.9059e-08	1.2875e-08	1.2253e-08	1.6574e-09	7.063e-10	1.3e-09	3.6506e-09	3.9532e-09	7.6694e-09	3.1101e-09	2.2581e-09	1.9735e-09	3.9604e-10	9.3995e-10	6.5553e-10	5.2501e-10	3.8054e-10	1.4006e-09	4.3025e-10	5.4542e-10	2.5085e-10	7.0924e-10	4.457e-10	5.1385e-10	1.4086e-10	2.5968e-10	1.3167e-10	1.5851e-10	1.7423e-10	8.3952e-11	6.7368e-11	1.2876e-10	2.0444e-10	1.2351e-10	1.7892e-10	1.4591e-10	1.6046e-10	2.0596e-10
19.221	3.9822e-07	8.0999e-08	2.0617e-08	5.0019e-08	2.4649e-08	6.736e-09	1.6334e-09	1.4635e-09	3.6583e-09	6.1011e-09	2.0051e-09	3.6703e-10	2.7341e-09	1.365e-09	1.2097e-09	1.6924e-09	1.9735e-09	8.1792e-10	1.183e-09	3.001e-10	1.3165e-09	2.5866e-10	4.6122e-10	3.684e-10	4.2045e-10	4.3864e-10	3.0592e-10	1.7401e-10	2.0561e-10	1.1504e-10	2.2702e-10	1.5582e-10	2.0942e-10	1.491e-10	1.9805e-10	9.5799e-11	1.2876e-10	1.3209e-10	1.2351e-10	1.7892e-10	1.7073e-10	2.5801e-10	2.6804e-10
19.2213	2.6501e-07	9.6493e-08	1.3016e-08	2.9578e-09	8.5918e-09	1.1656e-08	1.0414e-08	8.5645e-09	1.2861e-08	1.7165e-08	6.4047e-09	4.2609e-09	3.9532e-09	5.3887e-09	7.5742e-10	1.6924e-09	4.9965e-10	1.5239e-09	2.5409e-09	1.5198e-09	6.0033e-10	1.3148e-09	5.2746e-10	6.4458e-10	7.2773e-10	5.5209e-10	2.1498e-10	3.8188e-10	5.1385e-10	2.0034e-10	3.8995e-10	2.4044e-10	1.5851e-10	1.2592e-10	1.9805e-10	1.6764e-10	1.9054e-10	1.3209e-10	1.7648e-10	1.7892e-10	3.3974e-10	2.5801e-10	2.3598e-10
19.2216	2.2069e-07	5.779e-08	1.7664e-08	2.4073e-09	3.0884e-09	1.1656e-08	5.5014e-09	2.086e-09	9.1728e-09	8.5528e-09	1.3e-09	2.1295e-09	5.7853e-09	1.365e-09	2.5431e-09	1.3039e-09	7.6813e-10	6.3101e-10	9.3995e-10	1.5198e-09	5.2501e-10	6.0732e-10	5.9815e-10	6.4458e-10	4.809e-10	3.8681e-10	5.5124e-10	2.8905e-10	1.2392e-10	1.693e-10	2.2702e-10	8.9478e-11	1.3571e-10	1.7423e-10	1.4662e-10	1.4147e-10	1.5814e-10	1.6629e-10	1.2351e-10	1.5764e-10	1.2303e-10	1.9042e-10	2.6804e-10
19.2218	8.176e-08	1.6149e-08	3.5407e-08	1.2095e-08	6.3606e-09	1.1814e-09	3.3938e-09	2.086e-09	3.1955e-09	2.7026e-09	2.0051e-09	2.1295e-09	3.9532e-09	2.112e-09	5.9524e-09	3.9591e-09	4.8083e-09	1.029e-09	1.183e-09	5.5382e-10	2.1097e-09	6.9464e-10	7.5284e-10	6.4458e-10	5.4542e-10	3.3823e-10	3.5738e-10	3.8188e-10	2.0561e-10	2.3399e-10	1.1833e-10	2.102e-10	1.1468e-10	1.491e-10	2.6428e-10	1.4147e-10	1.9054e-10	1.6629e-10	1.7648e-10	1.3771e-10	1.7073e-10	1.6046e-10	2.0596e-10
19.2221	6.7625e-08	9.6493e-08	4.1334e-08	1.4792e-08	1.2288e-08	1.4121e-08	2.2751e-08	7.3368e-09	3.1955e-09	4.8773e-09	1.0084e-08	7.9313e-09	7.0086e-09	2.112e-09	4.2457e-09	8.1596e-10	1.4776e-09	1.5239e-09	9.3995e-10	4.5808e-09	6.8069e-10	3.8054e-10	5.9815e-10	6.4458e-10	5.4542e-10	5.5209e-10	2.1498e-10	3.3385e-10	4.108e-10	2.3399e-10	3.8995e-10	1.5582e-10	4.8259e-11	1.7423e-10	1.7137e-10	1.4147e-10	1.5814e-10	1.3209e-10	1.2351e-10	1.3771e-10	2.6404e-10	2.2293e-10	3.383e-10
19.2224	1.1405e-07	3.0379e-08	3.5407e-08	3.3727e-08	9.8231e-09	1.1656e-08	2.0278e-08	1.3484e-08	1.2861e-08	6.1011e-09	6.4047e-09	2.1295e-09	1.8484e-09	2.112e-09	5.9524e-09	3.3915e-09	7.6813e-10	1.029e-09	1.522e-09	1.5198e-09	1.0526e-09	5.2586e-10	2.8916e-10	4.3025e-10	7.2773e-10	5.5209e-10	3.0592e-10	1.4211e-10	4.108e-10	2.3399e-10	1.6828e-10	1.8199e-10	1.8308e-10	1.7423e-10	6.6919e-11	9.5799e-11	1.2876e-10	1.6629e-10	1.4012e-10	1.3771e-10	1.7073e-10	1.6046e-10	1.7798e-10
19.2227	4.3377e-08	5.779e-08	5.3205e-08	1.749e-08	1.4756e-08	1.1656e-08	1.0414e-08	8.5645e-09	1.6558e-08	8.5528e-09	1.3e-09	7.9313e-09	9.4593e-09	2.5464e-09	2.5431e-09	2.8245e-09	2.5393e-09	2.8841e-09	2.5409e-09	6.5553e-10	1.0526e-09	5.2586e-10	7.5284e-10	5.6834e-10	5.4542e-10	8.6862e-10	3.0592e-10	2.4748e-10	4.108e-10	2.0034e-10	2.2702e-10	2.102e-10	1.5851e-10	2.3497e-10	1.238e-10	1.9602e-10	1.9054e-10	1.6629e-10	1.7648e-10	1.7892e-10	1.7073e-10	1.9042e-10	3.383e-10
19.2229	2.6501e-07	8.0999e-08	1.7664e-08	1.2095e-08	2.7128e-08	2.4006e-08	1.2875e-08	1.3484e-08	7.9452e-09	1.1009e-08	1.5004e-08	1.1613e-08	3.9532e-09	2.112e-09	6.3009e-10	3.3915e-09	4.9965e-10	1.2644e-09	2.201e-09	1.8588e-09	8.5657e-10	5.2586e-10	2.4069e-10	6.4458e-10	7.2773e-10	5.5209e-10	5.5124e-10	1.7401e-10	3.0787e-10	1.4086e-10	2.2702e-10	1.5582e-10	2.0942e-10	1.491e-10	1.4662e-10	1.9602e-10	1.9054e-10	1.6629e-10	1.7648e-10	1.7892e-10	2.6404e-10	2.5801e-10	4.1672e-10
19.2232	1.7642e-07	2.0397e-08	1.0957e-08	1.4792e-08	2.2173e-08	2.4006e-08	1.1644e-08	9.7931e-09	1.4093e-08	1.47e-08	1.5004e-08	5.4829e-09	3.9532e-09	5.3887e-09	1.5698e-09	3.3915e-09	1.2787e-09	2.2035e-09	3.0904e-10	1.8588e-09	5.2501e-10	7.8782e-10	5.9815e-10	5.6834e-10	7.2773e-10	7.1027e-10	3.0592e-10	3.3385e-10	1.7609e-10	2.0034e-10	2.2702e-10	3.6106e-10	1.3571e-10	1.491e-10	1.7137e-10	1.4147e-10	1.2876e-10	1.3209e-10	1.4012e-10	1.7892e-10	1.7073e-10	2.2293e-10	2.0596e-10
19.2235	2.2069e-07	6.5522e-08	3.8852e-09	4.2289e-09	9.8231e-09	1.0425e-08	1.2875e-08	2.4386e-09	1.995e-09	1.47e-08	1.7469e-08	4.8717e-09	2.7341e-09	2.5464e-09	1.2097e-09	1.6924e-09	1.9735e-09	1.029e-09	9.3995e-10	1.5198e-09	5.2501e-10	2.5866e-10	1.4006e-09	2.1163e-10	4.809e-10	8.6862e-10	3.5738e-10	4.457e-10	5.1385e-10	1.1504e-10	1.1833e-10	1.3167e-10	1.3571e-10	1.491e-10	1.0291e-10	1.6764e-10	1.024e-10	1.3209e-10	1.0795e-10	1.3771e-10	1.7073e-10	1.9042e-10	2.6804e-10
19.2238	2.2069e-07	8.0999e-08	2.9486e-08	3.565e-09	9.8231e-09	2.896e-08	3.018e-08	1.1023e-08	9.1728e-09	1.47e-08	4.5695e-09	6.7107e-10	1.4704e-09	1.0524e-09	4.2457e-09	1.6924e-09	1.4776e-09	7.2143e-10	2.201e-09	7.6581e-10	6.0033e-10	5.2586e-10	5.9815e-10	8.6005e-10	3.1172e-10	5.5209e-10	1.7552e-10	2.4748e-10	1.7609e-10	2.3399e-10	7.7141e-11	1.5582e-10	1.5851e-10	1.7423e-10	1.238e-10	1.4147e-10	1.5814e-10	2.0444e-10	1.7648e-10	2.3873e-10	2.2623e-10	1.6046e-10	2.6804e-10
19.2241	3.8153e-08	1.4211e-08	1.3016e-08	2.2895e-08	2.9608e-08	2.4006e-08	6.7279e-09	6.1104e-09	7.9452e-09	2.7026e-09	1.1313e-08	1.2842e-08	8.2334e-09	9.1132e-10	7.5742e-10	5.5393e-10	4.9965e-10	5.4663e-10	3.5621e-09	2.1981e-09	4.5474e-10	4.5027e-10	7.5284e-10	5.6834e-10	3.1172e-10	1.4422e-10	3.5738e-10	3.8188e-10	5.1385e-10	3.0914e-10	1.9655e-10	1.3167e-10	1.3571e-10	1.491e-10	1.4662e-10	1.6764e-10	1.024e-10	1.6629e-10	2.7766e-10	1.5764e-10	1.4591e-10	2.2293e-10	3.383e-10
19.2243	1.3221e-07	2.514e-08	4.4939e-09	4.2289e-09	1.4756e-08	3.7132e-09	4.2762e-09	2.8187e-09	1.2861e-08	1.2239e-08	7.6299e-09	7.9313e-09	9.4593e-09	3.682e-09	1.9767e-09	5.0956e-09	9.2394e-10	1.029e-09	1.522e-09	1.5198e-09	1.3165e-09	1.3148e-09	5.9815e-10	6.4458e-10	2.6345e-10	2.1205e-10	3.5738e-10	5.7345e-10	2.3741e-10	1.4086e-10	1.9655e-10	1.5582e-10	1.5851e-10	1.7423e-10	1.238e-10	9.5799e-11	1.9054e-10	1.6629e-10	1.4012e-10	1.7892e-10	1.4591e-10	1.9042e-10	2.6804e-10
19.2246	1.543e-07	5.779e-08	2.9486e-08	1.749e-08	9.8231e-09	1.4207e-09	1.7808e-08	2.8311e-08	6.7187e-09	4.2659e-09	1.1313e-08	1.3801e-09	3.9532e-09	2.112e-09	7.0921e-09	3.4249e-10	7.6813e-10	1.029e-09	8.2887e-10	1.1812e-09	6.8069e-10	6.9464e-10	7.5284e-10	2.5909e-10	3.6406e-10	2.9291e-10	5.5124e-10	8.2938e-10	3.0787e-10	1.4086e-10	4.7692e-10	3.6106e-10	3.8461e-10	2.6866e-10	1.238e-10	1.6764e-10	2.7551e-10	1.3209e-10	2.2705e-10	1.7892e-10	2.2623e-10	3.0973e-10	3.383e-10
19.2249	1.1405e-07	2.0397e-08	3.8852e-09	2.9578e-09	1.2288e-08	2.6482e-08	1.1644e-08	7.3368e-09	6.7187e-09	2.9062e-10	2.0051e-09	2.1295e-09	4.5635e-09	5.3887e-09	2.5431e-09	6.2338e-09	4.8083e-09	8.1792e-10	3.0904e-10	1.8588e-09	8.5657e-10	4.5027e-10	3.9942e-10	8.6005e-10	3.6406e-10	2.9291e-10	4.723e-10	2.8905e-10	3.0787e-10	4.6422e-10	3.0307e-10	1.0956e-10	1.5851e-10	2.0132e-10	1.238e-10	1.1753e-10	1.5814e-10	2.0444e-10	1.7648e-10	1.7892e-10	1.9751e-10	1.9042e-10	2.6804e-10
19.2252	8.176e-08	2.514e-08	5.3205e-08	2.8308e-08	1.7226e-08	7.9646e-09	2.0278e-08	7.3368e-09	7.9452e-09	1.1009e-08	6.4047e-09	3.0407e-09	5.7853e-09	7.6694e-09	5.3831e-09	4.5271e-09	4.8083e-09	1.2644e-09	5.3754e-10	6.5553e-10	1.0526e-09	1.0512e-09	3.9942e-10	5.6834e-10	7.2773e-10	5.5209e-10	2.1498e-10	2.0913e-10	3.0787e-10	2.0034e-10	1.6828e-10	1.8199e-10	1.5851e-10	1.7423e-10	1.9805e-10	1.4147e-10	1.9054e-10	1.6629e-10	2.2705e-10	1.3771e-10	1.9751e-10	1.9042e-10	2.0596e-10
19.2254	8.176e-08	6.3779e-09	1.0957e-08	9.4014e-09	9.8231e-09	2.896e-08	1.7808e-08	2.086e-09	2.7641e-09	1.2283e-09	2.8624e-09	3.0407e-09	3.3434e-09	3.682e-09	4.8141e-09	1.6924e-09	1.2787e-09	2.5436e-09	9.3995e-10	1.8588e-09	1.0526e-09	4.5027e-10	5.9815e-10	6.4458e-10	5.4542e-10	2.9291e-10	7.0924e-10	3.3385e-10	1.0126e-10	1.693e-10	1.9655e-10	1.3167e-10	6.2211e-11	1.2592e-10	1.7137e-10	1.1753e-10	1.2876e-10	1.3209e-10	2.2705e-10	1.7892e-10	1.9751e-10	2.2293e-10	2.3598e-10
19.2257	4.4269e-07	1.2753e-07	2.9486e-08	1.4792e-08	6.3606e-09	3.7132e-09	7.9555e-09	9.7931e-09	1.6558e-08	1.47e-08	6.4047e-09	1.2181e-09	2.2696e-09	3.1139e-09	2.5431e-09	1.6924e-09	9.2394e-10	1.5239e-09	6.2767e-10	1.5198e-09	1.3165e-09	7.8782e-10	5.9815e-10	3.1135e-10	3.1172e-10	5.5209e-10	3.0592e-10	1.7401e-10	2.3741e-10	1.4086e-10	1.6828e-10	1.8199e-10	9.5424e-11	2.3497e-10	2.3115e-10	1.1753e-10	1.2876e-10	2.557e-10	2.2705e-10	1.7892e-10	1.9751e-10	2.5801e-10	2.6804e-10
19.226	1.7642e-07	4.2343e-08	4.1334e-08	2.8308e-08	1.2288e-08	7.9646e-09	5.5014e-09	1.761e-09	3.6583e-09	6.1011e-09	8.8564e-09	1.0385e-08	2.7341e-09	3.682e-09	2.5431e-09	9.6595e-10	7.6813e-10	7.2143e-10	1.183e-09	1.8588e-09	1.8451e-09	5.2586e-10	9.6855e-10	6.4458e-10	4.809e-10	4.3864e-10	5.5124e-10	2.4748e-10	2.0561e-10	2.0034e-10	9.6637e-11	7.1427e-11	1.8308e-10	1.491e-10	1.4662e-10	1.6764e-10	1.5814e-10	1.3209e-10	1.4012e-10	1.5764e-10	1.2303e-10	2.2293e-10	2.6804e-10
19.2263	1.1405e-07	5.779e-08	2.0617e-08	1.4792e-08	8.5918e-09	7.9646e-09	1.2875e-08	2.5834e-08	2.3968e-08	1.2239e-08	7.4712e-10	7.9313e-09	1.0686e-08	3.1139e-09	4.8141e-09	4.5271e-09	7.6813e-10	8.1792e-10	1.183e-09	1.1812e-09	8.5657e-10	6.9464e-10	5.9815e-10	2.1163e-10	5.4542e-10	3.3823e-10	4.723e-10	1.7401e-10	5.1385e-10	2.0034e-10	1.6828e-10	2.102e-10	1.5851e-10	2.3497e-10	1.0291e-10	1.1753e-10	1.5814e-10	1.6629e-10	1.7648e-10	1.3771e-10	2.2623e-10	1.9042e-10	2.6804e-10
19.2266	1.7642e-07	6.5522e-08	5.3205e-08	9.4014e-09	1.9698e-08	1.1656e-08	2.2612e-09	7.3368e-09	1.0401e-08	8.5528e-09	5.1809e-09	5.4829e-09	2.7341e-09	1.7182e-09	1.2097e-09	4.4189e-10	1.0941e-09	4.6831e-10	1.8613e-09	4.6068e-10	1.3165e-09	1.3148e-09	9.6855e-10	8.6005e-10	5.4542e-10	1.4422e-10	2.5845e-10	3.8188e-10	2.0561e-10	2.0034e-10	1.4221e-10	1.5582e-10	1.1468e-10	1.491e-10	8.3952e-11	1.9602e-10	1.5814e-10	2.0444e-10	1.7648e-10	1.1912e-10	2.2623e-10	1.9042e-10	2.6804e-10
19.2268	2.6501e-07	3.0379e-08	4.1334e-08	2.0192e-08	6.3606e-09	9.1942e-09	1.2875e-08	4.8852e-09	2.6443e-08	1.3469e-08	1.3e-09	9.2435e-10	5.9552e-10	3.1139e-09	5.9524e-09	5.0956e-09	9.2394e-10	1.029e-09	1.522e-09	2.8776e-09	6.0033e-10	1.3148e-09	5.2746e-10	8.6005e-10	1.093e-09	4.3864e-10	1.7552e-10	3.3385e-10	1.7609e-10	2.3399e-10	1.9655e-10	4.4159e-10	1.1468e-10	1.491e-10	1.4662e-10	1.9602e-10	1.5814e-10	2.0444e-10	1.4012e-10	1.5764e-10	2.6404e-10	2.2293e-10	2.6804e-10
19.2271	2.2069e-07	1.4211e-08	9.0756e-09	1.749e-08	3.7968e-09	2.948e-09	4.2762e-09	9.7931e-09	5.4935e-09	1.543e-09	7.6299e-09	7.9313e-09	5.1742e-09	4.8194e-09	1.2097e-09	1.6924e-09	1.2787e-09	1.8636e-09	8.2887e-10	4.6068e-10	2.742e-10	1.0512e-09	1.1845e-09	3.1135e-10	7.2773e-10	2.9291e-10	4.1284e-10	2.4748e-10	2.0561e-10	4.6422e-10	3.0307e-10	1.3167e-10	1.5851e-10	1.2592e-10	1.4662e-10	1.1753e-10	1.9054e-10	2.0444e-10	2.2705e-10	1.7892e-10	1.7073e-10	3.0973e-10	3.383e-10
19.2274	2.2069e-07	6.5522e-08	1.0682e-07	6.6353e-08	1.9698e-08	7.9646e-09	4.2762e-09	1.3484e-08	1.1631e-08	1.1009e-08	7.6299e-09	6.7064e-09	1.8484e-09	3.682e-09	1.3839e-09	3.4249e-10	2.5393e-09	1.5239e-09	1.8613e-09	1.8588e-09	1.3165e-09	1.5787e-09	4.6122e-10	4.969e-10	3.1172e-10	4.3864e-10	3.5738e-10	4.457e-10	3.0787e-10	1.1504e-10	1.6828e-10	3.6106e-10	2.4441e-10	1.7423e-10	1.0291e-10	9.5799e-11	1.2876e-10	1.6629e-10	1.4012e-10	2.9861e-10	1.0211e-10	1.9042e-10	2.0596e-10
19.2277	9.7235e-08	3.0379e-08	5.9147e-08	2.0192e-08	5.4329e-09	3.7132e-09	4.2762e-09	1.4635e-09	2.3639e-09	1.543e-09	3.348e-09	7.9313e-09	7.0086e-09	3.1139e-09	8.9647e-10	1.3039e-09	1.9735e-09	7.2143e-10	2.881e-09	1.5198e-09	6.8069e-10	7.8782e-10	7.5284e-10	4.3025e-10	9.1026e-10	4.3864e-10	3.5738e-10	2.0913e-10	2.3741e-10	1.693e-10	1.9655e-10	2.8062e-10	2.0942e-10	1.491e-10	1.238e-10	1.1753e-10	1.2876e-10	1.6629e-10	1.4012e-10	1.7892e-10	2.2623e-10	1.9042e-10	3.383e-10
19.2279	1.3221e-07	9.6493e-08	7.1045e-08	2.8308e-08	1.9698e-08	6.736e-09	3.3938e-09	4.6507e-10	2.3639e-09	3.655e-09	6.4047e-09	7.9266e-10	7.1434e-10	2.5464e-09	3.6776e-09	9.6595e-10	1.2787e-09	1.5239e-09	5.3754e-10	2.1981e-09	6.0033e-10	6.9464e-10	7.5284e-10	1.0758e-09	1.2758e-09	1.0271e-09	4.1284e-10	3.3385e-10	4.108e-10	1.1504e-10	1.9655e-10	1.3167e-10	2.0942e-10	1.2592e-10	1.9805e-10	1.4147e-10	1.2876e-10	1.6629e-10	1.4012e-10	1.7892e-10	1.7073e-10	1.9042e-10	2.6804e-10
19.2282	8.176e-08	3.6113e-08	3.5407e-08	2.0192e-08	1.2288e-08	5.5083e-09	7.9555e-09	1.1023e-08	1.076e-09	9.4934e-10	1.3e-09	9.2435e-10	5.9552e-10	4.4849e-10	3.1101e-09	1.6924e-09	1.4776e-09	1.8636e-09	9.3995e-10	7.6581e-10	6.8069e-10	3.8054e-10	4.6122e-10	3.684e-10	4.2045e-10	4.3864e-10	4.723e-10	4.457e-10	4.108e-10	1.693e-10	1.9655e-10	1.8199e-10	1.5851e-10	1.491e-10	1.238e-10	1.1753e-10	1.2876e-10	2.0444e-10	1.7648e-10	2.3873e-10	1.4591e-10	1.6046e-10	2.3598e-10
19.2285	4.4269e-07	1.2753e-07	2.9486e-08	9.4014e-09	9.8231e-09	2.1531e-08	1.0414e-08	2.0887e-08	1.6558e-08	4.2659e-09	2.0051e-09	6.7107e-10	1.8484e-09	3.1139e-09	1.2097e-09	6.7863e-10	7.6813e-10	4.6831e-10	2.201e-09	7.6581e-10	1.3165e-09	3.8054e-10	3.9942e-10	6.4458e-10	7.2773e-10	2.9291e-10	2.1498e-10	4.457e-10	2.0561e-10	1.4086e-10	1.6828e-10	1.3167e-10	1.8308e-10	1.2592e-10	1.9805e-10	2.3177e-10	1.024e-10	2.0444e-10	1.7648e-10	1.5764e-10	1.9751e-10	1.9042e-10	2.6804e-10
19.2288	2.2069e-07	8.0999e-08	1.7664e-08	1.2095e-08	9.8231e-09	2.2709e-09	2.6133e-09	1.1935e-09	7.2202e-10	1.2283e-09	2.8624e-09	6.7064e-09	7.0086e-09	7.8039e-10	1.2097e-09	1.4918e-09	2.5393e-09	6.3101e-10	2.201e-09	3.2178e-09	6.8069e-10	6.9464e-10	4.6122e-10	3.1135e-10	3.6406e-10	3.8681e-10	4.1284e-10	3.3385e-10	5.1385e-10	3.0914e-10	2.5968e-10	2.102e-10	2.0942e-10	2.0132e-10	1.7137e-10	9.5799e-11	1.5814e-10	2.557e-10	1.4012e-10	1.5764e-10	1.7073e-10	1.6046e-10	1.7798e-10
19.2291	1.1405e-07	5.779e-08	2.0617e-08	9.4014e-09	5.4329e-09	1.4121e-08	1.1644e-08	1.5949e-08	6.7187e-09	1.0843e-09	1.6335e-09	1.7346e-09	1.8484e-09	6.5284e-09	1.9767e-09	1.1286e-09	1.2787e-09	7.2143e-10	6.2767e-10	1.0121e-09	2.1097e-09	1.0512e-09	3.4207e-10	6.4458e-10	4.2045e-10	5.5209e-10	3.5738e-10	3.3385e-10	2.3741e-10	3.608e-10	1.1833e-10	1.5582e-10	1.5851e-10	1.7423e-10	8.3952e-11	1.1753e-10	9.0351e-11	2.0444e-10	1.2351e-10	1.7892e-10	1.9751e-10	2.5801e-10	2.6804e-10
19.2293	5.4831e-08	4.2343e-08	1.3016e-08	7.4507e-09	1.2288e-08	9.6419e-10	1.1075e-09	1.2253e-08	1.2861e-08	2.2802e-09	3.348e-09	6.7064e-09	3.3434e-09	3.682e-09	2.5431e-09	1.6924e-09	1.6909e-09	1.5239e-09	9.3995e-10	1.8588e-09	5.2501e-10	7.8782e-10	1.1845e-09	1.2917e-09	4.2045e-10	7.1027e-10	8.6743e-10	5.7345e-10	2.0561e-10	1.693e-10	2.5968e-10	1.3167e-10	9.5424e-11	1.491e-10	1.9805e-10	1.6764e-10	1.2876e-10	1.3209e-10	1.7648e-10	2.3873e-10	2.6404e-10	1.9042e-10	3.383e-10
19.2296	3.5377e-07	1.2753e-07	5.9147e-08	9.4014e-09	6.3606e-09	2.948e-09	7.9555e-09	1.761e-09	6.7187e-09	6.1011e-09	1.6335e-09	3.0407e-09	3.3434e-09	2.112e-09	1.5698e-09	8.1596e-10	1.0941e-09	1.8636e-09	3.2215e-09	1.8588e-09	3.1698e-09	1.0512e-09	5.9815e-10	5.6834e-10	3.1172e-10	4.3864e-10	4.723e-10	2.0913e-10	2.3741e-10	2.0034e-10	2.5968e-10	1.3167e-10	1.3571e-10	2.0132e-10	1.238e-10	1.9602e-10	1.2876e-10	1.6629e-10	1.4012e-10	1.7892e-10	1.7073e-10	2.2293e-10	3.383e-10
19.2299	4.872e-07	1.2753e-07	2.0617e-08	3.3727e-08	3.9542e-08	3.144e-08	7.9555e-09	1.3484e-08	2.7641e-09	3.655e-09	1.0046e-09	2.1295e-09	1.8484e-09	3.1139e-09	3.6776e-09	5.0956e-09	3.1057e-09	1.029e-09	9.3995e-10	2.5377e-09	6.8069e-10	1.5787e-09	1.1845e-09	6.4458e-10	1.7908e-10	5.5209e-10	4.1284e-10	2.0913e-10	1.4886e-10	2.0034e-10	2.5968e-10	1.5582e-10	1.3571e-10	1.491e-10	1.7137e-10	9.5799e-11	1.2876e-10	1.6629e-10	1.4012e-10	1.5764e-10	1.7073e-10	1.9042e-10	4.1672e-10
[truncated: 13,547 more rows]

## Sheet: Figure1b
	# Data for Figure 1b: Time-resolved electron energy spectra from JEDI instrument
	Energy bin	unit of keV		The averaged elecrton fluxes			unit of cm^-2 s^-1 sr^-1 keV^-1
Time (hours)	13.4552	17.4303	19.9836	23.3528	27.5519	32.5815	38.4439	45.8694	55.345	66.7961	80.614	97.0844	117.233	141.358	170.147	204.851	245.633	293.712	350.666	418.565	500.353	600.173	724.652	965.164
[truncated: 481 more rows]

## Sheet: Figure1c
	# Data for Figure 1c: Time-resolved electron pitch angle distributions 55 keV electrons
[truncated: 483 more rows]

[truncated: 3 more sheets: Figure1d, Figure1e, Figure1f]
