# Supplementary material for: A slot region in the magnetosphere of Jupiter
Source: Nat Commun. 2025 Aug 25;16:7916. doi: 10.1038/s41467-025-63186-8 (PMC12379232; doi:10.1038/s41467-025-63186-8)
Supplement: Supplementary file 3 — Source Data [file 41467_2025_63186_MOESM3_ESM.zip › Source Data/Figure2.xlsx]

## Sheet: Figure2a
# Normalized electron flxues at 55 keV
X axis array
2.29585e-49	0.00523613	0.0400088	0.125	0.265584	0.449533	0.649519	0.829769	0.955112	1	0.955112	0.829769	0.649519	0.449533	0.265584	0.125	0.0400088	0.00523613	2.29585e-49
3.44377e-49	0.0078542	0.0600131	0.1875	0.398377	0.6743	0.974279	1.24465	1.43267	1.5	1.43267	1.24465	0.974279	0.6743	0.398377	0.1875	0.0600131	0.0078542	3.44377e-49
4.59169e-49	0.0104723	0.0800175	0.25	0.531169	0.899067	1.29904	1.65954	1.91022	2	1.91022	1.65954	1.29904	0.899067	0.531169	0.25	0.0800175	0.0104723	4.59169e-49
5.73961e-49	0.0130903	0.100022	0.3125	0.663961	1.12383	1.6238	2.07442	2.38778	2.5	2.38778	2.07442	1.6238	1.12383	0.663961	0.3125	0.100022	0.0130903	5.73961e-49
6.88754e-49	0.0157084	0.120026	0.375	0.796753	1.3486	1.94856	2.48931	2.86534	3	2.86534	2.48931	1.94856	1.3486	0.796753	0.375	0.120026	0.0157084	6.88754e-49
8.03546e-49	0.0183265	0.140031	0.4375	0.929545	1.57337	2.27332	2.90419	3.34289	3.5	3.34289	2.90419	2.27332	1.57337	0.929545	0.4375	0.140031	0.0183265	8.03546e-49
9.18338e-49	0.0209445	0.160035	0.5	1.06234	1.79813	2.59808	3.31908	3.82045	4	3.82045	3.31908	2.59808	1.79813	1.06234	0.5	0.160035	0.0209445	9.18338e-49
1.03313e-48	0.0235626	0.180039	0.5625	1.19513	2.0229	2.92284	3.73396	4.298	4.5	4.298	3.73396	2.92284	2.0229	1.19513	0.5625	0.180039	0.0235626	1.03313e-48
1.14792e-48	0.0261807	0.200044	0.625	1.32792	2.24767	3.2476	4.14885	4.77556	5	4.77556	4.14885	3.2476	2.24767	1.32792	0.625	0.200044	0.0261807	1.14792e-48
1.26271e-48	0.0287987	0.220048	0.6875	1.46071	2.47243	3.57235	4.56373	5.25312	5.5	5.25312	4.56373	3.57235	2.47243	1.46071	0.6875	0.220048	0.0287987	1.26271e-48
1.37751e-48	0.0314168	0.240053	0.75	1.59351	2.6972	3.89711	4.97862	5.73067	6	5.73067	4.97862	3.89711	2.6972	1.59351	0.75	0.240053	0.0314168	1.37751e-48
1.4923e-48	0.0340349	0.260057	0.8125	1.7263	2.92197	4.22187	5.3935	6.20823	6.5	6.20823	5.3935	4.22187	2.92197	1.7263	0.8125	0.260057	0.0340349	1.4923e-48
1.60709e-48	0.0366529	0.280061	0.875	1.85909	3.14673	4.54663	5.80839	6.68579	7	6.68579	5.80839	4.54663	3.14673	1.85909	0.875	0.280061	0.0366529	1.60709e-48
1.72188e-48	0.039271	0.300066	0.9375	1.99188	3.3715	4.87139	6.22327	7.16334	7.5	7.16334	6.22327	4.87139	3.3715	1.99188	0.9375	0.300066	0.039271	1.72188e-48
1.83668e-48	0.0418891	0.32007	1	2.12467	3.59627	5.19615	6.63816	7.6409	8	7.6409	6.63816	5.19615	3.59627	2.12467	1	0.32007	0.0418891	1.83668e-48
1.95147e-48	0.0445071	0.340074	1.0625	2.25747	3.82103	5.52091	7.05304	8.11845	8.5	8.11845	7.05304	5.52091	3.82103	2.25747	1.0625	0.340074	0.0445071	1.95147e-48
2.06626e-48	0.0471252	0.360079	1.125	2.39026	4.0458	5.84567	7.46793	8.59601	9	8.59601	7.46793	5.84567	4.0458	2.39026	1.125	0.360079	0.0471252	2.06626e-48
2.18105e-48	0.0497433	0.380083	1.1875	2.52305	4.27057	6.17043	7.88281	9.07357	9.5	9.07357	7.88281	6.17043	4.27057	2.52305	1.1875	0.380083	0.0497433	2.18105e-48
2.29585e-48	0.0523613	0.400088	1.25	2.65584	4.49533	6.49519	8.29769	9.55112	10	9.55112	8.29769	6.49519	4.49533	2.65584	1.25	0.400088	0.0523613	2.29585e-48
2.41064e-48	0.0549794	0.420092	1.3125	2.78864	4.7201	6.81995	8.71258	10.0287	10.5	10.0287	8.71258	6.81995	4.7201	2.78864	1.3125	0.420092	0.0549794	2.41064e-48
2.52543e-48	0.0575975	0.440096	1.375	2.92143	4.94487	7.14471	9.12746	10.5062	11	10.5062	9.12746	7.14471	4.94487	2.92143	1.375	0.440096	0.0575975	2.52543e-48
2.64022e-48	0.0602155	0.460101	1.4375	3.05422	5.16963	7.46947	9.54235	10.9838	11.5	10.9838	9.54235	7.46947	5.16963	3.05422	1.4375	0.460101	0.0602155	2.64022e-48
2.75501e-48	0.0628336	0.480105	1.5	3.18701	5.3944	7.79423	9.95723	11.4613	12	11.4613	9.95723	7.79423	5.3944	3.18701	1.5	0.480105	0.0628336	2.75501e-48
2.86981e-48	0.0654517	0.500109	1.5625	3.3198	5.61917	8.11899	10.3721	11.9389	12.5	11.9389	10.3721	8.11899	5.61917	3.3198	1.5625	0.500109	0.0654517	2.86981e-48
2.9846e-48	0.0680697	0.520114	1.625	3.4526	5.84393	8.44375	10.787	12.4165	13	12.4165	10.787	8.44375	5.84393	3.4526	1.625	0.520114	0.0680697	2.9846e-48
3.09939e-48	0.0706878	0.540118	1.6875	3.58539	6.0687	8.76851	11.2019	12.894	13.5	12.894	11.2019	8.76851	6.0687	3.58539	1.6875	0.540118	0.0706878	3.09939e-48
3.21418e-48	0.0733059	0.560123	1.75	3.71818	6.29347	9.09327	11.6168	13.3716	14	13.3716	11.6168	9.09327	6.29347	3.71818	1.75	0.560123	0.0733059	3.21418e-48
3.32898e-48	0.0759239	0.580127	1.8125	3.85097	6.51823	9.41803	12.0317	13.8491	14.5	13.8491	12.0317	9.41803	6.51823	3.85097	1.8125	0.580127	0.0759239	3.32898e-48
3.44377e-48	0.078542	0.600131	1.875	3.98377	6.743	9.74279	12.4465	14.3267	15	14.3267	12.4465	9.74279	6.743	3.98377	1.875	0.600131	0.078542	3.44377e-48
3.55856e-48	0.0811601	0.620136	1.9375	4.11656	6.96777	10.0675	12.8614	14.8042	15.5	14.8042	12.8614	10.0675	6.96777	4.11656	1.9375	0.620136	0.0811601	3.55856e-48
3.67335e-48	0.0837781	0.64014	2	4.24935	7.19253	10.3923	13.2763	15.2818	16	15.2818	13.2763	10.3923	7.19253	4.24935	2	0.64014	0.0837781	3.67335e-48
3.78814e-48	0.0863962	0.660144	2.0625	4.38214	7.4173	10.7171	13.6912	15.7594	16.5	15.7594	13.6912	10.7171	7.4173	4.38214	2.0625	0.660144	0.0863962	3.78814e-48
3.90294e-48	0.0890143	0.680149	2.125	4.51493	7.64207	11.0418	14.1061	16.2369	17	16.2369	14.1061	11.0418	7.64207	4.51493	2.125	0.680149	0.0890143	3.90294e-48
4.01773e-48	0.0916323	0.700153	2.1875	4.64773	7.86683	11.3666	14.521	16.7145	17.5	16.7145	14.521	11.3666	7.86683	4.64773	2.1875	0.700153	0.0916323	4.01773e-48
4.13252e-48	0.0942504	0.720158	2.25	4.78052	8.0916	11.6913	14.9359	17.192	18	17.192	14.9359	11.6913	8.0916	4.78052	2.25	0.720158	0.0942504	4.13252e-48
4.24731e-48	0.0968685	0.740162	2.3125	4.91331	8.31637	12.0161	15.3507	17.6696	18.5	17.6696	15.3507	12.0161	8.31637	4.91331	2.3125	0.740162	0.0968685	4.24731e-48
4.36211e-48	0.0994865	0.760166	2.375	5.0461	8.54113	12.3409	15.7656	18.1471	19	18.1471	15.7656	12.3409	8.54113	5.0461	2.375	0.760166	0.0994865	4.36211e-48
4.4769e-48	0.102105	0.780171	2.4375	5.17889	8.7659	12.6656	16.1805	18.6247	19.5	18.6247	16.1805	12.6656	8.7659	5.17889	2.4375	0.780171	0.102105	4.4769e-48
4.59169e-48	0.104723	0.800175	2.5	5.31169	8.99067	12.9904	16.5954	19.1022	20	19.1022	16.5954	12.9904	8.99067	5.31169	2.5	0.800175	0.104723	4.59169e-48
4.70648e-48	0.107341	0.82018	2.5625	5.44448	9.21543	13.3151	17.0103	19.5798	20.5	19.5798	17.0103	13.3151	9.21543	5.44448	2.5625	0.82018	0.107341	4.70648e-48
4.82127e-48	0.109959	0.840184	2.625	5.57727	9.4402	13.6399	17.4252	20.0574	21	20.0574	17.4252	13.6399	9.4402	5.57727	2.625	0.840184	0.109959	4.82127e-48
4.93607e-48	0.112577	0.860188	2.6875	5.71006	9.66497	13.9647	17.84	20.5349	21.5	20.5349	17.84	13.9647	9.66497	5.71006	2.6875	0.860188	0.112577	4.93607e-48
5.05086e-48	0.115195	0.880193	2.75	5.84286	9.88973	14.2894	18.2549	21.0125	22	21.0125	18.2549	14.2894	9.88973	5.84286	2.75	0.880193	0.115195	5.05086e-48
5.16565e-48	0.117813	0.900197	2.8125	5.97565	10.1145	14.6142	18.6698	21.49	22.5	21.49	18.6698	14.6142	10.1145	5.97565	2.8125	0.900197	0.117813	5.16565e-48
5.28044e-48	0.120431	0.920201	2.875	6.10844	10.3393	14.9389	19.0847	21.9676	23	21.9676	19.0847	14.9389	10.3393	6.10844	2.875	0.920201	0.120431	5.28044e-48
5.39524e-48	0.123049	0.940206	2.9375	6.24123	10.564	15.2637	19.4996	22.4451	23.5	22.4451	19.4996	15.2637	10.564	6.24123	2.9375	0.940206	0.123049	5.39524e-48
5.51003e-48	0.125667	0.96021	3	6.37402	10.7888	15.5885	19.9145	22.9227	24	22.9227	19.9145	15.5885	10.7888	6.37402	3	0.96021	0.125667	5.51003e-48
5.62482e-48	0.128285	0.980215	3.0625	6.50682	11.0136	15.9132	20.3294	23.4002	24.5	23.4002	20.3294	15.9132	11.0136	6.50682	3.0625	0.980215	0.128285	5.62482e-48
5.73961e-48	0.130903	1.00022	3.125	6.63961	11.2383	16.238	20.7442	23.8778	25	23.8778	20.7442	16.238	11.2383	6.63961	3.125	1.00022	0.130903	5.73961e-48
Y axis array
-3.7494e-33	-0.0296956	-0.109923	-0.216506	-0.316511	-0.377203	-0.375	-0.302011	-0.168412	0	0.168412	0.302011	0.375	0.377203	0.316511	0.216506	0.109923	0.0296956	3.7494e-33
-5.6241e-33	-0.0445434	-0.164885	-0.32476	-0.474767	-0.565805	-0.5625	-0.453017	-0.252618	0	0.252618	0.453017	0.5625	0.565805	0.474767	0.32476	0.164885	0.0445434	5.6241e-33
-7.4988e-33	-0.0593912	-0.219846	-0.433013	-0.633022	-0.754407	-0.75	-0.604023	-0.336824	0	0.336824	0.604023	0.75	0.754407	0.633022	0.433013	0.219846	0.0593912	7.4988e-33
-9.3735e-33	-0.074239	-0.274808	-0.541266	-0.791278	-0.943008	-0.9375	-0.755028	-0.42103	0	0.42103	0.755028	0.9375	0.943008	0.791278	0.541266	0.274808	0.074239	9.3735e-33
-1.12482e-32	-0.0890868	-0.329769	-0.649519	-0.949533	-1.13161	-1.125	-0.906034	-0.505236	0	0.505236	0.906034	1.125	1.13161	0.949533	0.649519	0.329769	0.0890868	1.12482e-32
-1.31229e-32	-0.103935	-0.384731	-0.757772	-1.10779	-1.32021	-1.3125	-1.05704	-0.589442	0	0.589442	1.05704	1.3125	1.32021	1.10779	0.757772	0.384731	0.103935	1.31229e-32
-1.49976e-32	-0.118782	-0.439693	-0.866025	-1.26604	-1.50881	-1.5	-1.20805	-0.673648	0	0.673648	1.20805	1.5	1.50881	1.26604	0.866025	0.439693	0.118782	1.49976e-32
-1.68723e-32	-0.13363	-0.494654	-0.974279	-1.4243	-1.69741	-1.6875	-1.35905	-0.757854	0	0.757854	1.35905	1.6875	1.69741	1.4243	0.974279	0.494654	0.13363	1.68723e-32
-1.8747e-32	-0.148478	-0.549616	-1.08253	-1.58256	-1.88602	-1.875	-1.51006	-0.84206	0	0.84206	1.51006	1.875	1.88602	1.58256	1.08253	0.549616	0.148478	1.8747e-32
-2.06217e-32	-0.163326	-0.604577	-1.19078	-1.74081	-2.07462	-2.0625	-1.66106	-0.926266	0	0.926266	1.66106	2.0625	2.07462	1.74081	1.19078	0.604577	0.163326	2.06217e-32
-2.24964e-32	-0.178174	-0.659539	-1.29904	-1.89907	-2.26322	-2.25	-1.81207	-1.01047	0	1.01047	1.81207	2.25	2.26322	1.89907	1.29904	0.659539	0.178174	2.24964e-32
-2.43711e-32	-0.193021	-0.714501	-1.40729	-2.05732	-2.45182	-2.4375	-1.96307	-1.09468	0	1.09468	1.96307	2.4375	2.45182	2.05732	1.40729	0.714501	0.193021	2.43711e-32
-2.62458e-32	-0.207869	-0.769462	-1.51554	-2.21558	-2.64042	-2.625	-2.11408	-1.17888	0	1.17888	2.11408	2.625	2.64042	2.21558	1.51554	0.769462	0.207869	2.62458e-32
-2.81205e-32	-0.222717	-0.824424	-1.6238	-2.37383	-2.82902	-2.8125	-2.26509	-1.26309	0	1.26309	2.26509	2.8125	2.82902	2.37383	1.6238	0.824424	0.222717	2.81205e-32
-2.99952e-32	-0.237565	-0.879385	-1.73205	-2.53209	-3.01763	-3	-2.41609	-1.3473	0	1.3473	2.41609	3	3.01763	2.53209	1.73205	0.879385	0.237565	2.99952e-32
-3.18699e-32	-0.252412	-0.934347	-1.8403	-2.69034	-3.20623	-3.1875	-2.5671	-1.4315	0	1.4315	2.5671	3.1875	3.20623	2.69034	1.8403	0.934347	0.252412	3.18699e-32
-3.37446e-32	-0.26726	-0.989308	-1.94856	-2.8486	-3.39483	-3.375	-2.7181	-1.51571	0	1.51571	2.7181	3.375	3.39483	2.8486	1.94856	0.989308	0.26726	3.37446e-32
-3.56193e-32	-0.282108	-1.04427	-2.05681	-3.00686	-3.58343	-3.5625	-2.86911	-1.59991	0	1.59991	2.86911	3.5625	3.58343	3.00686	2.05681	1.04427	0.282108	3.56193e-32
-3.7494e-32	-0.296956	-1.09923	-2.16506	-3.16511	-3.77203	-3.75	-3.02011	-1.68412	0	1.68412	3.02011	3.75	3.77203	3.16511	2.16506	1.09923	0.296956	3.7494e-32
-3.93687e-32	-0.311804	-1.15419	-2.27332	-3.32337	-3.96063	-3.9375	-3.17112	-1.76833	0	1.76833	3.17112	3.9375	3.96063	3.32337	2.27332	1.15419	0.311804	3.93687e-32
-4.12434e-32	-0.326651	-1.20915	-2.38157	-3.48162	-4.14924	-4.125	-3.32213	-1.85253	0	1.85253	3.32213	4.125	4.14924	3.48162	2.38157	1.20915	0.326651	4.12434e-32
-4.31181e-32	-0.341499	-1.26412	-2.48982	-3.63988	-4.33784	-4.3125	-3.47313	-1.93674	0	1.93674	3.47313	4.3125	4.33784	3.63988	2.48982	1.26412	0.341499	4.31181e-32
-4.49928e-32	-0.356347	-1.31908	-2.59808	-3.79813	-4.52644	-4.5	-3.62414	-2.02094	0	2.02094	3.62414	4.5	4.52644	3.79813	2.59808	1.31908	0.356347	4.49928e-32
-4.68675e-32	-0.371195	-1.37404	-2.70633	-3.95639	-4.71504	-4.6875	-3.77514	-2.10515	0	2.10515	3.77514	4.6875	4.71504	3.95639	2.70633	1.37404	0.371195	4.68675e-32
-4.87422e-32	-0.386043	-1.429	-2.81458	-4.11464	-4.90364	-4.875	-3.92615	-2.18936	0	2.18936	3.92615	4.875	4.90364	4.11464	2.81458	1.429	0.386043	4.87422e-32
-5.06169e-32	-0.40089	-1.48396	-2.92284	-4.2729	-5.09224	-5.0625	-4.07715	-2.27356	0	2.27356	4.07715	5.0625	5.09224	4.2729	2.92284	1.48396	0.40089	5.06169e-32
-5.24916e-32	-0.415738	-1.53892	-3.03109	-4.43116	-5.28085	-5.25	-4.22816	-2.35777	0	2.35777	4.22816	5.25	5.28085	4.43116	3.03109	1.53892	0.415738	5.24916e-32
-5.43663e-32	-0.430586	-1.59389	-3.13934	-4.58941	-5.46945	-5.4375	-4.37917	-2.44197	0	2.44197	4.37917	5.4375	5.46945	4.58941	3.13934	1.59389	0.430586	5.43663e-32
-5.6241e-32	-0.445434	-1.64885	-3.2476	-4.74767	-5.65805	-5.625	-4.53017	-2.52618	0	2.52618	4.53017	5.625	5.65805	4.74767	3.2476	1.64885	0.445434	5.6241e-32
-5.81157e-32	-0.460282	-1.70381	-3.35585	-4.90592	-5.84665	-5.8125	-4.68118	-2.61039	0	2.61039	4.68118	5.8125	5.84665	4.90592	3.35585	1.70381	0.460282	5.81157e-32
-5.99904e-32	-0.475129	-1.75877	-3.4641	-5.06418	-6.03525	-6	-4.83218	-2.69459	0	2.69459	4.83218	6	6.03525	5.06418	3.4641	1.75877	0.475129	5.99904e-32
-6.18651e-32	-0.489977	-1.81373	-3.57235	-5.22243	-6.22385	-6.1875	-4.98319	-2.7788	0	2.7788	4.98319	6.1875	6.22385	5.22243	3.57235	1.81373	0.489977	6.18651e-32
-6.37398e-32	-0.504825	-1.86869	-3.68061	-5.38069	-6.41246	-6.375	-5.13419	-2.863	0	2.863	5.13419	6.375	6.41246	5.38069	3.68061	1.86869	0.504825	6.37398e-32
-6.56145e-32	-0.519673	-1.92366	-3.78886	-5.53894	-6.60106	-6.5625	-5.2852	-2.94721	0	2.94721	5.2852	6.5625	6.60106	5.53894	3.78886	1.92366	0.519673	6.56145e-32
-6.74892e-32	-0.534521	-1.97862	-3.89711	-5.6972	-6.78966	-6.75	-5.4362	-3.03142	0	3.03142	5.4362	6.75	6.78966	5.6972	3.89711	1.97862	0.534521	6.74892e-32
-6.93639e-32	-0.549368	-2.03358	-4.00537	-5.85546	-6.97826	-6.9375	-5.58721	-3.11562	0	3.11562	5.58721	6.9375	6.97826	5.85546	4.00537	2.03358	0.549368	6.93639e-32
-7.12386e-32	-0.564216	-2.08854	-4.11362	-6.01371	-7.16686	-7.125	-5.73822	-3.19983	0	3.19983	5.73822	7.125	7.16686	6.01371	4.11362	2.08854	0.564216	7.12386e-32
-7.31133e-32	-0.579064	-2.1435	-4.22187	-6.17197	-7.35546	-7.3125	-5.88922	-3.28403	0	3.28403	5.88922	7.3125	7.35546	6.17197	4.22187	2.1435	0.579064	7.31133e-32
-7.4988e-32	-0.593912	-2.19846	-4.33013	-6.33022	-7.54407	-7.5	-6.04023	-3.36824	0	3.36824	6.04023	7.5	7.54407	6.33022	4.33013	2.19846	0.593912	7.4988e-32
-7.68627e-32	-0.60876	-2.25342	-4.43838	-6.48848	-7.73267	-7.6875	-6.19123	-3.45245	0	3.45245	6.19123	7.6875	7.73267	6.48848	4.43838	2.25342	0.60876	7.68627e-32
-7.87374e-32	-0.623607	-2.30839	-4.54663	-6.64673	-7.92127	-7.875	-6.34224	-3.53665	0	3.53665	6.34224	7.875	7.92127	6.64673	4.54663	2.30839	0.623607	7.87374e-32
-8.06121e-32	-0.638455	-2.36335	-4.65489	-6.80499	-8.10987	-8.0625	-6.49324	-3.62086	0	3.62086	6.49324	8.0625	8.10987	6.80499	4.65489	2.36335	0.638455	8.06121e-32
-8.24868e-32	-0.653303	-2.41831	-4.76314	-6.96324	-8.29847	-8.25	-6.64425	-3.70506	0	3.70506	6.64425	8.25	8.29847	6.96324	4.76314	2.41831	0.653303	8.24868e-32
-8.43615e-32	-0.668151	-2.47327	-4.87139	-7.1215	-8.48707	-8.4375	-6.79526	-3.78927	0	3.78927	6.79526	8.4375	8.48707	7.1215	4.87139	2.47327	0.668151	8.43615e-32
-8.62362e-32	-0.682999	-2.52823	-4.97965	-7.27976	-8.67567	-8.625	-6.94626	-3.87348	0	3.87348	6.94626	8.625	8.67567	7.27976	4.97965	2.52823	0.682999	8.62362e-32
-8.81109e-32	-0.697846	-2.58319	-5.0879	-7.43801	-8.86428	-8.8125	-7.09727	-3.95768	0	3.95768	7.09727	8.8125	8.86428	7.43801	5.0879	2.58319	0.697846	8.81109e-32
-8.99856e-32	-0.712694	-2.63816	-5.19615	-7.59627	-9.05288	-9	-7.24827	-4.04189	0	4.04189	7.24827	9	9.05288	7.59627	5.19615	2.63816	0.712694	8.99856e-32
-9.18603e-32	-0.727542	-2.69312	-5.30441	-7.75452	-9.24148	-9.1875	-7.39928	-4.1261	0	4.1261	7.39928	9.1875	9.24148	7.75452	5.30441	2.69312	0.727542	9.18603e-32
-9.3735e-32	-0.74239	-2.74808	-5.41266	-7.91278	-9.43008	-9.375	-7.55028	-4.2103	0	4.2103	7.55028	9.375	9.43008	7.91278	5.41266	2.74808	0.74239	9.3735e-32
Normalized fluxes
NaN	NaN	NaN	NaN	NaN	NaN	NaN	NaN	NaN	NaN	NaN	NaN	NaN	NaN	NaN	NaN	NaN	NaN	NaN
NaN	NaN	NaN	NaN	NaN	NaN	NaN	NaN	NaN	NaN	NaN	NaN	NaN	NaN	NaN	NaN	NaN	NaN	NaN
NaN	NaN	NaN	NaN	NaN	NaN	NaN	NaN	NaN	NaN	NaN	NaN	NaN	NaN	NaN	NaN	NaN	NaN	NaN
NaN	NaN	NaN	NaN	NaN	NaN	NaN	NaN	NaN	NaN	NaN	NaN	NaN	NaN	NaN	NaN	NaN	NaN	NaN
NaN	NaN	NaN	NaN	NaN	NaN	NaN	NaN	NaN	NaN	NaN	NaN	NaN	NaN	NaN	NaN	NaN	NaN	NaN
NaN	NaN	NaN	NaN	NaN	NaN	NaN	NaN	NaN	NaN	NaN	NaN	NaN	NaN	NaN	NaN	NaN	NaN	NaN
NaN	NaN	NaN	NaN	NaN	NaN	NaN	NaN	NaN	NaN	NaN	NaN	NaN	NaN	NaN	NaN	NaN	NaN	NaN
NaN	NaN	NaN	NaN	NaN	NaN	NaN	NaN	NaN	NaN	NaN	NaN	NaN	NaN	NaN	NaN	NaN	NaN	NaN
NaN	NaN	NaN	NaN	NaN	NaN	NaN	NaN	NaN	NaN	NaN	NaN	0.957117	0.74577	0.226343	NaN	NaN	NaN	NaN
NaN	NaN	NaN	NaN	NaN	NaN	NaN	NaN	NaN	NaN	NaN	NaN	0.946634	0.487105	0.352912	NaN	NaN	NaN	NaN
NaN	NaN	NaN	NaN	NaN	NaN	NaN	NaN	NaN	NaN	NaN	0.831249	0.768413	0.351043	0.4746	NaN	NaN	NaN	NaN
NaN	NaN	NaN	NaN	NaN	NaN	NaN	NaN	NaN	NaN	1	1	0.694333	0.448215	0.397009	NaN	NaN	NaN	NaN
NaN	NaN	NaN	NaN	NaN	NaN	NaN	NaN	NaN	NaN	0.86449	0.991578	0.613537	0.375771	0.334014	NaN	NaN	NaN	NaN
NaN	NaN	NaN	NaN	NaN	NaN	NaN	NaN	NaN	NaN	0.74212	0.73798	0.577889	0.484212	0.438882	NaN	NaN	NaN	NaN
NaN	NaN	NaN	NaN	NaN	NaN	NaN	NaN	NaN	NaN	0.599243	0.795892	0.576166	0.483594	0.325831	NaN	NaN	NaN	NaN
NaN	NaN	NaN	NaN	NaN	NaN	NaN	NaN	NaN	NaN	0.613242	0.728466	0.527975	0.414291	0.515059	NaN	NaN	NaN	NaN
NaN	NaN	NaN	NaN	NaN	NaN	NaN	NaN	NaN	1	0.531159	0.442255	0.358283	0.395691	0.330784	NaN	NaN	NaN	NaN
NaN	NaN	NaN	NaN	NaN	NaN	NaN	NaN	NaN	0.424016	0.533841	0.474012	0.387217	0.308969	0.451232	NaN	NaN	NaN	NaN
NaN	NaN	NaN	NaN	NaN	NaN	NaN	NaN	NaN	0.563705	0.625374	0.63601	0.722336	0.415748	0.469562	NaN	NaN	NaN	NaN
NaN	NaN	NaN	NaN	NaN	NaN	NaN	NaN	NaN	0.625637	0.667708	0.762376	1	0.454084	0.395883	NaN	NaN	NaN	NaN
NaN	NaN	NaN	NaN	NaN	NaN	NaN	NaN	NaN	0.731529	0.69612	0.746106	0.850842	0.638788	0.344338	NaN	NaN	NaN	NaN
NaN	NaN	NaN	NaN	NaN	NaN	NaN	NaN	NaN	0.770906	0.617811	0.601242	0.805826	1	0.800424	NaN	NaN	NaN	NaN
NaN	NaN	NaN	NaN	NaN	NaN	NaN	NaN	NaN	0.715045	0.625576	0.672793	0.744508	0.806627	1	NaN	NaN	NaN	NaN
NaN	NaN	NaN	NaN	NaN	NaN	NaN	NaN	NaN	0.82286	0.628858	0.633755	0.725677	0.675318	0.735188	NaN	NaN	NaN	NaN
NaN	NaN	NaN	NaN	NaN	NaN	NaN	NaN	NaN	0.573509	0.697124	0.723323	0.819956	0.492071	0.598501	NaN	NaN	NaN	NaN
NaN	NaN	NaN	NaN	NaN	NaN	NaN	NaN	NaN	0.55542	0.577821	0.674214	0.718971	0.462283	0.614936	NaN	NaN	NaN	NaN
NaN	NaN	NaN	NaN	NaN	NaN	NaN	NaN	NaN	0.613871	0.543824	0.65019	0.681106	0.457226	0.708982	NaN	NaN	NaN	NaN
NaN	NaN	NaN	NaN	NaN	NaN	NaN	NaN	NaN	0.545634	0.484058	0.586146	0.518291	0.429376	0.612963	NaN	NaN	NaN	NaN
NaN	NaN	NaN	NaN	NaN	NaN	NaN	NaN	NaN	NaN	NaN	NaN	NaN	NaN	NaN	NaN	NaN	NaN	NaN
NaN	NaN	NaN	NaN	NaN	NaN	NaN	NaN	NaN	NaN	NaN	NaN	NaN	NaN	NaN	NaN	NaN	NaN	NaN
NaN	NaN	NaN	NaN	NaN	NaN	NaN	NaN	NaN	NaN	NaN	NaN	NaN	NaN	NaN	NaN	NaN	NaN	NaN
NaN	NaN	NaN	NaN	NaN	NaN	NaN	NaN	NaN	NaN	NaN	NaN	NaN	NaN	NaN	NaN	NaN	NaN	NaN
NaN	NaN	NaN	NaN	NaN	NaN	NaN	NaN	NaN	NaN	NaN	NaN	NaN	NaN	NaN	NaN	NaN	NaN	NaN
NaN	NaN	NaN	NaN	NaN	NaN	NaN	NaN	NaN	NaN	NaN	NaN	NaN	NaN	NaN	NaN	NaN	NaN	NaN
NaN	NaN	NaN	NaN	NaN	NaN	NaN	NaN	NaN	NaN	NaN	NaN	NaN	NaN	NaN	NaN	NaN	NaN	NaN
NaN	NaN	NaN	NaN	NaN	NaN	NaN	NaN	NaN	NaN	NaN	NaN	NaN	NaN	NaN	NaN	NaN	NaN	NaN
NaN	NaN	NaN	NaN	NaN	NaN	NaN	NaN	NaN	NaN	NaN	NaN	NaN	NaN	NaN	NaN	NaN	NaN	NaN
NaN	NaN	NaN	NaN	NaN	NaN	NaN	NaN	NaN	NaN	NaN	NaN	NaN	NaN	NaN	NaN	NaN	NaN	NaN
NaN	NaN	NaN	NaN	NaN	NaN	NaN	NaN	NaN	NaN	NaN	NaN	NaN	NaN	NaN	NaN	NaN	NaN	NaN
NaN	NaN	NaN	NaN	NaN	NaN	NaN	NaN	NaN	NaN	NaN	NaN	NaN	NaN	NaN	NaN	NaN	NaN	NaN
NaN	NaN	NaN	NaN	NaN	NaN	NaN	NaN	NaN	NaN	NaN	NaN	NaN	NaN	NaN	NaN	NaN	NaN	NaN
NaN	NaN	NaN	NaN	NaN	NaN	NaN	NaN	NaN	NaN	NaN	NaN	NaN	NaN	NaN	NaN	NaN	NaN	NaN
NaN	NaN	NaN	NaN	NaN	NaN	NaN	NaN	NaN	NaN	NaN	NaN	NaN	NaN	NaN	NaN	NaN	NaN	NaN
NaN	NaN	NaN	NaN	NaN	NaN	NaN	NaN	NaN	NaN	NaN	NaN	NaN	NaN	NaN	NaN	NaN	NaN	NaN
NaN	NaN	NaN	NaN	NaN	NaN	NaN	NaN	NaN	NaN	NaN	NaN	NaN	NaN	NaN	NaN	NaN	NaN	NaN
NaN	NaN	NaN	NaN	NaN	NaN	NaN	NaN	NaN	NaN	NaN	NaN	NaN	NaN	NaN	NaN	NaN	NaN	NaN
NaN	NaN	NaN	NaN	NaN	NaN	NaN	NaN	NaN	NaN	NaN	NaN	NaN	NaN	NaN	NaN	NaN	NaN	NaN
NaN	NaN	NaN	NaN	NaN	NaN	NaN	NaN	NaN	NaN	NaN	NaN	NaN	NaN	NaN	NaN	NaN	NaN	NaN
NaN	NaN	NaN	NaN	NaN	NaN	NaN	NaN	NaN	NaN	NaN	NaN	NaN	NaN	NaN	NaN	NaN	NaN	NaN

## Sheet: Figure2b
# Normalized electron flxues at 97 keV
X axis array
2.29585e-49	0.00523613	0.0400088	0.125	0.265584	0.449533	0.649519	0.829769	0.955112	1	0.955112	0.829769	0.649519	0.449533	0.265584	0.125	0.0400088	0.00523613	2.29585e-49
3.44377e-49	0.0078542	0.0600131	0.1875	0.398377	0.6743	0.974279	1.24465	1.43267	1.5	1.43267	1.24465	0.974279	0.6743	0.398377	0.1875	0.0600131	0.0078542	3.44377e-49
4.59169e-49	0.0104723	0.0800175	0.25	0.531169	0.899067	1.29904	1.65954	1.91022	2	1.91022	1.65954	1.29904	0.899067	0.531169	0.25	0.0800175	0.0104723	4.59169e-49
5.73961e-49	0.0130903	0.100022	0.3125	0.663961	1.12383	1.6238	2.07442	2.38778	2.5	2.38778	2.07442	1.6238	1.12383	0.663961	0.3125	0.100022	0.0130903	5.73961e-49
6.88754e-49	0.0157084	0.120026	0.375	0.796753	1.3486	1.94856	2.48931	2.86534	3	2.86534	2.48931	1.94856	1.3486	0.796753	0.375	0.120026	0.0157084	6.88754e-49
8.03546e-49	0.0183265	0.140031	0.4375	0.929545	1.57337	2.27332	2.90419	3.34289	3.5	3.34289	2.90419	2.27332	1.57337	0.929545	0.4375	0.140031	0.0183265	8.03546e-49
9.18338e-49	0.0209445	0.160035	0.5	1.06234	1.79813	2.59808	3.31908	3.82045	4	3.82045	3.31908	2.59808	1.79813	1.06234	0.5	0.160035	0.0209445	9.18338e-49
1.03313e-48	0.0235626	0.180039	0.5625	1.19513	2.0229	2.92284	3.73396	4.298	4.5	4.298	3.73396	2.92284	2.0229	1.19513	0.5625	0.180039	0.0235626	1.03313e-48
1.14792e-48	0.0261807	0.200044	0.625	1.32792	2.24767	3.2476	4.14885	4.77556	5	4.77556	4.14885	3.2476	2.24767	1.32792	0.625	0.200044	0.0261807	1.14792e-48
1.26271e-48	0.0287987	0.220048	0.6875	1.46071	2.47243	3.57235	4.56373	5.25312	5.5	5.25312	4.56373	3.57235	2.47243	1.46071	0.6875	0.220048	0.0287987	1.26271e-48
1.37751e-48	0.0314168	0.240053	0.75	1.59351	2.6972	3.89711	4.97862	5.73067	6	5.73067	4.97862	3.89711	2.6972	1.59351	0.75	0.240053	0.0314168	1.37751e-48
1.4923e-48	0.0340349	0.260057	0.8125	1.7263	2.92197	4.22187	5.3935	6.20823	6.5	6.20823	5.3935	4.22187	2.92197	1.7263	0.8125	0.260057	0.0340349	1.4923e-48
1.60709e-48	0.0366529	0.280061	0.875	1.85909	3.14673	4.54663	5.80839	6.68579	7	6.68579	5.80839	4.54663	3.14673	1.85909	0.875	0.280061	0.0366529	1.60709e-48
1.72188e-48	0.039271	0.300066	0.9375	1.99188	3.3715	4.87139	6.22327	7.16334	7.5	7.16334	6.22327	4.87139	3.3715	1.99188	0.9375	0.300066	0.039271	1.72188e-48
1.83668e-48	0.0418891	0.32007	1	2.12467	3.59627	5.19615	6.63816	7.6409	8	7.6409	6.63816	5.19615	3.59627	2.12467	1	0.32007	0.0418891	1.83668e-48
1.95147e-48	0.0445071	0.340074	1.0625	2.25747	3.82103	5.52091	7.05304	8.11845	8.5	8.11845	7.05304	5.52091	3.82103	2.25747	1.0625	0.340074	0.0445071	1.95147e-48
2.06626e-48	0.0471252	0.360079	1.125	2.39026	4.0458	5.84567	7.46793	8.59601	9	8.59601	7.46793	5.84567	4.0458	2.39026	1.125	0.360079	0.0471252	2.06626e-48
2.18105e-48	0.0497433	0.380083	1.1875	2.52305	4.27057	6.17043	7.88281	9.07357	9.5	9.07357	7.88281	6.17043	4.27057	2.52305	1.1875	0.380083	0.0497433	2.18105e-48
2.29585e-48	0.0523613	0.400088	1.25	2.65584	4.49533	6.49519	8.29769	9.55112	10	9.55112	8.29769	6.49519	4.49533	2.65584	1.25	0.400088	0.0523613	2.29585e-48
2.41064e-48	0.0549794	0.420092	1.3125	2.78864	4.7201	6.81995	8.71258	10.0287	10.5	10.0287	8.71258	6.81995	4.7201	2.78864	1.3125	0.420092	0.0549794	2.41064e-48
2.52543e-48	0.0575975	0.440096	1.375	2.92143	4.94487	7.14471	9.12746	10.5062	11	10.5062	9.12746	7.14471	4.94487	2.92143	1.375	0.440096	0.0575975	2.52543e-48
2.64022e-48	0.0602155	0.460101	1.4375	3.05422	5.16963	7.46947	9.54235	10.9838	11.5	10.9838	9.54235	7.46947	5.16963	3.05422	1.4375	0.460101	0.0602155	2.64022e-48
2.75501e-48	0.0628336	0.480105	1.5	3.18701	5.3944	7.79423	9.95723	11.4613	12	11.4613	9.95723	7.79423	5.3944	3.18701	1.5	0.480105	0.0628336	2.75501e-48
2.86981e-48	0.0654517	0.500109	1.5625	3.3198	5.61917	8.11899	10.3721	11.9389	12.5	11.9389	10.3721	8.11899	5.61917	3.3198	1.5625	0.500109	0.0654517	2.86981e-48
2.9846e-48	0.0680697	0.520114	1.625	3.4526	5.84393	8.44375	10.787	12.4165	13	12.4165	10.787	8.44375	5.84393	3.4526	1.625	0.520114	0.0680697	2.9846e-48
3.09939e-48	0.0706878	0.540118	1.6875	3.58539	6.0687	8.76851	11.2019	12.894	13.5	12.894	11.2019	8.76851	6.0687	3.58539	1.6875	0.540118	0.0706878	3.09939e-48
3.21418e-48	0.0733059	0.560123	1.75	3.71818	6.29347	9.09327	11.6168	13.3716	14	13.3716	11.6168	9.09327	6.29347	3.71818	1.75	0.560123	0.0733059	3.21418e-48
3.32898e-48	0.0759239	0.580127	1.8125	3.85097	6.51823	9.41803	12.0317	13.8491	14.5	13.8491	12.0317	9.41803	6.51823	3.85097	1.8125	0.580127	0.0759239	3.32898e-48
3.44377e-48	0.078542	0.600131	1.875	3.98377	6.743	9.74279	12.4465	14.3267	15	14.3267	12.4465	9.74279	6.743	3.98377	1.875	0.600131	0.078542	3.44377e-48
3.55856e-48	0.0811601	0.620136	1.9375	4.11656	6.96777	10.0675	12.8614	14.8042	15.5	14.8042	12.8614	10.0675	6.96777	4.11656	1.9375	0.620136	0.0811601	3.55856e-48
3.67335e-48	0.0837781	0.64014	2	4.24935	7.19253	10.3923	13.2763	15.2818	16	15.2818	13.2763	10.3923	7.19253	4.24935	2	0.64014	0.0837781	3.67335e-48
3.78814e-48	0.0863962	0.660144	2.0625	4.38214	7.4173	10.7171	13.6912	15.7594	16.5	15.7594	13.6912	10.7171	7.4173	4.38214	2.0625	0.660144	0.0863962	3.78814e-48
3.90294e-48	0.0890143	0.680149	2.125	4.51493	7.64207	11.0418	14.1061	16.2369	17	16.2369	14.1061	11.0418	7.64207	4.51493	2.125	0.680149	0.0890143	3.90294e-48
4.01773e-48	0.0916323	0.700153	2.1875	4.64773	7.86683	11.3666	14.521	16.7145	17.5	16.7145	14.521	11.3666	7.86683	4.64773	2.1875	0.700153	0.0916323	4.01773e-48
4.13252e-48	0.0942504	0.720158	2.25	4.78052	8.0916	11.6913	14.9359	17.192	18	17.192	14.9359	11.6913	8.0916	4.78052	2.25	0.720158	0.0942504	4.13252e-48
4.24731e-48	0.0968685	0.740162	2.3125	4.91331	8.31637	12.0161	15.3507	17.6696	18.5	17.6696	15.3507	12.0161	8.31637	4.91331	2.3125	0.740162	0.0968685	4.24731e-48
4.36211e-48	0.0994865	0.760166	2.375	5.0461	8.54113	12.3409	15.7656	18.1471	19	18.1471	15.7656	12.3409	8.54113	5.0461	2.375	0.760166	0.0994865	4.36211e-48
4.4769e-48	0.102105	0.780171	2.4375	5.17889	8.7659	12.6656	16.1805	18.6247	19.5	18.6247	16.1805	12.6656	8.7659	5.17889	2.4375	0.780171	0.102105	4.4769e-48
4.59169e-48	0.104723	0.800175	2.5	5.31169	8.99067	12.9904	16.5954	19.1022	20	19.1022	16.5954	12.9904	8.99067	5.31169	2.5	0.800175	0.104723	4.59169e-48
4.70648e-48	0.107341	0.82018	2.5625	5.44448	9.21543	13.3151	17.0103	19.5798	20.5	19.5798	17.0103	13.3151	9.21543	5.44448	2.5625	0.82018	0.107341	4.70648e-48
4.82127e-48	0.109959	0.840184	2.625	5.57727	9.4402	13.6399	17.4252	20.0574	21	20.0574	17.4252	13.6399	9.4402	5.57727	2.625	0.840184	0.109959	4.82127e-48
4.93607e-48	0.112577	0.860188	2.6875	5.71006	9.66497	13.9647	17.84	20.5349	21.5	20.5349	17.84	13.9647	9.66497	5.71006	2.6875	0.860188	0.112577	4.93607e-48
5.05086e-48	0.115195	0.880193	2.75	5.84286	9.88973	14.2894	18.2549	21.0125	22	21.0125	18.2549	14.2894	9.88973	5.84286	2.75	0.880193	0.115195	5.05086e-48
5.16565e-48	0.117813	0.900197	2.8125	5.97565	10.1145	14.6142	18.6698	21.49	22.5	21.49	18.6698	14.6142	10.1145	5.97565	2.8125	0.900197	0.117813	5.16565e-48
5.28044e-48	0.120431	0.920201	2.875	6.10844	10.3393	14.9389	19.0847	21.9676	23	21.9676	19.0847	14.9389	10.3393	6.10844	2.875	0.920201	0.120431	5.28044e-48
5.39524e-48	0.123049	0.940206	2.9375	6.24123	10.564	15.2637	19.4996	22.4451	23.5	22.4451	19.4996	15.2637	10.564	6.24123	2.9375	0.940206	0.123049	5.39524e-48
5.51003e-48	0.125667	0.96021	3	6.37402	10.7888	15.5885	19.9145	22.9227	24	22.9227	19.9145	15.5885	10.7888	6.37402	3	0.96021	0.125667	5.51003e-48
5.62482e-48	0.128285	0.980215	3.0625	6.50682	11.0136	15.9132	20.3294	23.4002	24.5	23.4002	20.3294	15.9132	11.0136	6.50682	3.0625	0.980215	0.128285	5.62482e-48
5.73961e-48	0.130903	1.00022	3.125	6.63961	11.2383	16.238	20.7442	23.8778	25	23.8778	20.7442	16.238	11.2383	6.63961	3.125	1.00022	0.130903	5.73961e-48
Y axis array
-3.7494e-33	-0.0296956	-0.109923	-0.216506	-0.316511	-0.377203	-0.375	-0.302011	-0.168412	0	0.168412	0.302011	0.375	0.377203	0.316511	0.216506	0.109923	0.0296956	3.7494e-33
-5.6241e-33	-0.0445434	-0.164885	-0.32476	-0.474767	-0.565805	-0.5625	-0.453017	-0.252618	0	0.252618	0.453017	0.5625	0.565805	0.474767	0.32476	0.164885	0.0445434	5.6241e-33
-7.4988e-33	-0.0593912	-0.219846	-0.433013	-0.633022	-0.754407	-0.75	-0.604023	-0.336824	0	0.336824	0.604023	0.75	0.754407	0.633022	0.433013	0.219846	0.0593912	7.4988e-33
-9.3735e-33	-0.074239	-0.274808	-0.541266	-0.791278	-0.943008	-0.9375	-0.755028	-0.42103	0	0.42103	0.755028	0.9375	0.943008	0.791278	0.541266	0.274808	0.074239	9.3735e-33
-1.12482e-32	-0.0890868	-0.329769	-0.649519	-0.949533	-1.13161	-1.125	-0.906034	-0.505236	0	0.505236	0.906034	1.125	1.13161	0.949533	0.649519	0.329769	0.0890868	1.12482e-32
-1.31229e-32	-0.103935	-0.384731	-0.757772	-1.10779	-1.32021	-1.3125	-1.05704	-0.589442	0	0.589442	1.05704	1.3125	1.32021	1.10779	0.757772	0.384731	0.103935	1.31229e-32
-1.49976e-32	-0.118782	-0.439693	-0.866025	-1.26604	-1.50881	-1.5	-1.20805	-0.673648	0	0.673648	1.20805	1.5	1.50881	1.26604	0.866025	0.439693	0.118782	1.49976e-32
-1.68723e-32	-0.13363	-0.494654	-0.974279	-1.4243	-1.69741	-1.6875	-1.35905	-0.757854	0	0.757854	1.35905	1.6875	1.69741	1.4243	0.974279	0.494654	0.13363	1.68723e-32
-1.8747e-32	-0.148478	-0.549616	-1.08253	-1.58256	-1.88602	-1.875	-1.51006	-0.84206	0	0.84206	1.51006	1.875	1.88602	1.58256	1.08253	0.549616	0.148478	1.8747e-32
-2.06217e-32	-0.163326	-0.604577	-1.19078	-1.74081	-2.07462	-2.0625	-1.66106	-0.926266	0	0.926266	1.66106	2.0625	2.07462	1.74081	1.19078	0.604577	0.163326	2.06217e-32
-2.24964e-32	-0.178174	-0.659539	-1.29904	-1.89907	-2.26322	-2.25	-1.81207	-1.01047	0	1.01047	1.81207	2.25	2.26322	1.89907	1.29904	0.659539	0.178174	2.24964e-32
-2.43711e-32	-0.193021	-0.714501	-1.40729	-2.05732	-2.45182	-2.4375	-1.96307	-1.09468	0	1.09468	1.96307	2.4375	2.45182	2.05732	1.40729	0.714501	0.193021	2.43711e-32
-2.62458e-32	-0.207869	-0.769462	-1.51554	-2.21558	-2.64042	-2.625	-2.11408	-1.17888	0	1.17888	2.11408	2.625	2.64042	2.21558	1.51554	0.769462	0.207869	2.62458e-32
-2.81205e-32	-0.222717	-0.824424	-1.6238	-2.37383	-2.82902	-2.8125	-2.26509	-1.26309	0	1.26309	2.26509	2.8125	2.82902	2.37383	1.6238	0.824424	0.222717	2.81205e-32
-2.99952e-32	-0.237565	-0.879385	-1.73205	-2.53209	-3.01763	-3	-2.41609	-1.3473	0	1.3473	2.41609	3	3.01763	2.53209	1.73205	0.879385	0.237565	2.99952e-32
-3.18699e-32	-0.252412	-0.934347	-1.8403	-2.69034	-3.20623	-3.1875	-2.5671	-1.4315	0	1.4315	2.5671	3.1875	3.20623	2.69034	1.8403	0.934347	0.252412	3.18699e-32
-3.37446e-32	-0.26726	-0.989308	-1.94856	-2.8486	-3.39483	-3.375	-2.7181	-1.51571	0	1.51571	2.7181	3.375	3.39483	2.8486	1.94856	0.989308	0.26726	3.37446e-32
-3.56193e-32	-0.282108	-1.04427	-2.05681	-3.00686	-3.58343	-3.5625	-2.86911	-1.59991	0	1.59991	2.86911	3.5625	3.58343	3.00686	2.05681	1.04427	0.282108	3.56193e-32
-3.7494e-32	-0.296956	-1.09923	-2.16506	-3.16511	-3.77203	-3.75	-3.02011	-1.68412	0	1.68412	3.02011	3.75	3.77203	3.16511	2.16506	1.09923	0.296956	3.7494e-32
-3.93687e-32	-0.311804	-1.15419	-2.27332	-3.32337	-3.96063	-3.9375	-3.17112	-1.76833	0	1.76833	3.17112	3.9375	3.96063	3.32337	2.27332	1.15419	0.311804	3.93687e-32
-4.12434e-32	-0.326651	-1.20915	-2.38157	-3.48162	-4.14924	-4.125	-3.32213	-1.85253	0	1.85253	3.32213	4.125	4.14924	3.48162	2.38157	1.20915	0.326651	4.12434e-32
-4.31181e-32	-0.341499	-1.26412	-2.48982	-3.63988	-4.33784	-4.3125	-3.47313	-1.93674	0	1.93674	3.47313	4.3125	4.33784	3.63988	2.48982	1.26412	0.341499	4.31181e-32
-4.49928e-32	-0.356347	-1.31908	-2.59808	-3.79813	-4.52644	-4.5	-3.62414	-2.02094	0	2.02094	3.62414	4.5	4.52644	3.79813	2.59808	1.31908	0.356347	4.49928e-32
-4.68675e-32	-0.371195	-1.37404	-2.70633	-3.95639	-4.71504	-4.6875	-3.77514	-2.10515	0	2.10515	3.77514	4.6875	4.71504	3.95639	2.70633	1.37404	0.371195	4.68675e-32
-4.87422e-32	-0.386043	-1.429	-2.81458	-4.11464	-4.90364	-4.875	-3.92615	-2.18936	0	2.18936	3.92615	4.875	4.90364	4.11464	2.81458	1.429	0.386043	4.87422e-32
-5.06169e-32	-0.40089	-1.48396	-2.92284	-4.2729	-5.09224	-5.0625	-4.07715	-2.27356	0	2.27356	4.07715	5.0625	5.09224	4.2729	2.92284	1.48396	0.40089	5.06169e-32
-5.24916e-32	-0.415738	-1.53892	-3.03109	-4.43116	-5.28085	-5.25	-4.22816	-2.35777	0	2.35777	4.22816	5.25	5.28085	4.43116	3.03109	1.53892	0.415738	5.24916e-32
-5.43663e-32	-0.430586	-1.59389	-3.13934	-4.58941	-5.46945	-5.4375	-4.37917	-2.44197	0	2.44197	4.37917	5.4375	5.46945	4.58941	3.13934	1.59389	0.430586	5.43663e-32
-5.6241e-32	-0.445434	-1.64885	-3.2476	-4.74767	-5.65805	-5.625	-4.53017	-2.52618	0	2.52618	4.53017	5.625	5.65805	4.74767	3.2476	1.64885	0.445434	5.6241e-32
-5.81157e-32	-0.460282	-1.70381	-3.35585	-4.90592	-5.84665	-5.8125	-4.68118	-2.61039	0	2.61039	4.68118	5.8125	5.84665	4.90592	3.35585	1.70381	0.460282	5.81157e-32
-5.99904e-32	-0.475129	-1.75877	-3.4641	-5.06418	-6.03525	-6	-4.83218	-2.69459	0	2.69459	4.83218	6	6.03525	5.06418	3.4641	1.75877	0.475129	5.99904e-32
-6.18651e-32	-0.489977	-1.81373	-3.57235	-5.22243	-6.22385	-6.1875	-4.98319	-2.7788	0	2.7788	4.98319	6.1875	6.22385	5.22243	3.57235	1.81373	0.489977	6.18651e-32
-6.37398e-32	-0.504825	-1.86869	-3.68061	-5.38069	-6.41246	-6.375	-5.13419	-2.863	0	2.863	5.13419	6.375	6.41246	5.38069	3.68061	1.86869	0.504825	6.37398e-32
-6.56145e-32	-0.519673	-1.92366	-3.78886	-5.53894	-6.60106	-6.5625	-5.2852	-2.94721	0	2.94721	5.2852	6.5625	6.60106	5.53894	3.78886	1.92366	0.519673	6.56145e-32
-6.74892e-32	-0.534521	-1.97862	-3.89711	-5.6972	-6.78966	-6.75	-5.4362	-3.03142	0	3.03142	5.4362	6.75	6.78966	5.6972	3.89711	1.97862	0.534521	6.74892e-32
-6.93639e-32	-0.549368	-2.03358	-4.00537	-5.85546	-6.97826	-6.9375	-5.58721	-3.11562	0	3.11562	5.58721	6.9375	6.97826	5.85546	4.00537	2.03358	0.549368	6.93639e-32
-7.12386e-32	-0.564216	-2.08854	-4.11362	-6.01371	-7.16686	-7.125	-5.73822	-3.19983	0	3.19983	5.73822	7.125	7.16686	6.01371	4.11362	2.08854	0.564216	7.12386e-32
-7.31133e-32	-0.579064	-2.1435	-4.22187	-6.17197	-7.35546	-7.3125	-5.88922	-3.28403	0	3.28403	5.88922	7.3125	7.35546	6.17197	4.22187	2.1435	0.579064	7.31133e-32
-7.4988e-32	-0.593912	-2.19846	-4.33013	-6.33022	-7.54407	-7.5	-6.04023	-3.36824	0	3.36824	6.04023	7.5	7.54407	6.33022	4.33013	2.19846	0.593912	7.4988e-32
-7.68627e-32	-0.60876	-2.25342	-4.43838	-6.48848	-7.73267	-7.6875	-6.19123	-3.45245	0	3.45245	6.19123	7.6875	7.73267	6.48848	4.43838	2.25342	0.60876	7.68627e-32
-7.87374e-32	-0.623607	-2.30839	-4.54663	-6.64673	-7.92127	-7.875	-6.34224	-3.53665	0	3.53665	6.34224	7.875	7.92127	6.64673	4.54663	2.30839	0.623607	7.87374e-32
-8.06121e-32	-0.638455	-2.36335	-4.65489	-6.80499	-8.10987	-8.0625	-6.49324	-3.62086	0	3.62086	6.49324	8.0625	8.10987	6.80499	4.65489	2.36335	0.638455	8.06121e-32
-8.24868e-32	-0.653303	-2.41831	-4.76314	-6.96324	-8.29847	-8.25	-6.64425	-3.70506	0	3.70506	6.64425	8.25	8.29847	6.96324	4.76314	2.41831	0.653303	8.24868e-32
-8.43615e-32	-0.668151	-2.47327	-4.87139	-7.1215	-8.48707	-8.4375	-6.79526	-3.78927	0	3.78927	6.79526	8.4375	8.48707	7.1215	4.87139	2.47327	0.668151	8.43615e-32
-8.62362e-32	-0.682999	-2.52823	-4.97965	-7.27976	-8.67567	-8.625	-6.94626	-3.87348	0	3.87348	6.94626	8.625	8.67567	7.27976	4.97965	2.52823	0.682999	8.62362e-32
-8.81109e-32	-0.697846	-2.58319	-5.0879	-7.43801	-8.86428	-8.8125	-7.09727	-3.95768	0	3.95768	7.09727	8.8125	8.86428	7.43801	5.0879	2.58319	0.697846	8.81109e-32
-8.99856e-32	-0.712694	-2.63816	-5.19615	-7.59627	-9.05288	-9	-7.24827	-4.04189	0	4.04189	7.24827	9	9.05288	7.59627	5.19615	2.63816	0.712694	8.99856e-32
-9.18603e-32	-0.727542	-2.69312	-5.30441	-7.75452	-9.24148	-9.1875	-7.39928	-4.1261	0	4.1261	7.39928	9.1875	9.24148	7.75452	5.30441	2.69312	0.727542	9.18603e-32
-9.3735e-32	-0.74239	-2.74808	-5.41266	-7.91278	-9.43008	-9.375	-7.55028	-4.2103	0	4.2103	7.55028	9.375	9.43008	7.91278	5.41266	2.74808	0.74239	9.3735e-32
Normalized fluxes
NaN	NaN	NaN	NaN	NaN	NaN	NaN	NaN	NaN	NaN	NaN	NaN	NaN	NaN	NaN	NaN	NaN	NaN	NaN
NaN	NaN	NaN	NaN	NaN	NaN	NaN	NaN	NaN	NaN	NaN	NaN	NaN	NaN	NaN	NaN	NaN	NaN	NaN
NaN	NaN	NaN	NaN	NaN	NaN	NaN	NaN	NaN	NaN	NaN	NaN	NaN	NaN	NaN	NaN	NaN	NaN	NaN
NaN	NaN	NaN	NaN	NaN	NaN	NaN	NaN	NaN	NaN	NaN	NaN	NaN	NaN	NaN	NaN	NaN	NaN	NaN
NaN	NaN	NaN	NaN	NaN	NaN	NaN	NaN	NaN	NaN	NaN	NaN	NaN	NaN	NaN	NaN	NaN	NaN	NaN
NaN	NaN	NaN	NaN	NaN	NaN	NaN	NaN	NaN	NaN	NaN	NaN	NaN	NaN	NaN	NaN	NaN	NaN	NaN
NaN	NaN	NaN	NaN	NaN	NaN	NaN	NaN	NaN	NaN	NaN	NaN	NaN	NaN	NaN	NaN	NaN	NaN	NaN
NaN	NaN	NaN	NaN	NaN	NaN	NaN	NaN	NaN	NaN	NaN	NaN	NaN	NaN	NaN	NaN	NaN	NaN	NaN
NaN	NaN	NaN	NaN	NaN	NaN	NaN	NaN	NaN	NaN	NaN	NaN	0.999628	0.797202	0.286639	NaN	NaN	NaN	NaN
NaN	NaN	NaN	NaN	NaN	NaN	NaN	NaN	NaN	NaN	NaN	NaN	1	0.524121	0.363728	NaN	NaN	NaN	NaN
NaN	NaN	NaN	NaN	NaN	NaN	NaN	NaN	NaN	NaN	NaN	0.812774	0.806336	0.391265	0.479646	NaN	NaN	NaN	NaN
NaN	NaN	NaN	NaN	NaN	NaN	NaN	NaN	NaN	NaN	1	1	0.780138	0.50826	0.398166	NaN	NaN	NaN	NaN
NaN	NaN	NaN	NaN	NaN	NaN	NaN	NaN	NaN	NaN	0.847894	0.985344	0.746477	0.430794	0.33601	NaN	NaN	NaN	NaN
NaN	NaN	NaN	NaN	NaN	NaN	NaN	NaN	NaN	NaN	0.746809	0.743593	0.613268	0.55074	0.476493	NaN	NaN	NaN	NaN
NaN	NaN	NaN	NaN	NaN	NaN	NaN	NaN	NaN	NaN	0.591777	0.842044	0.592264	0.547595	0.329196	NaN	NaN	NaN	NaN
NaN	NaN	NaN	NaN	NaN	NaN	NaN	NaN	NaN	NaN	0.599516	0.708895	0.530963	0.492149	0.525217	NaN	NaN	NaN	NaN
NaN	NaN	NaN	NaN	NaN	NaN	NaN	NaN	NaN	1	0.493261	0.430666	0.37784	0.378924	0.333303	NaN	NaN	NaN	NaN
NaN	NaN	NaN	NaN	NaN	NaN	NaN	NaN	NaN	0.362566	0.444938	0.435776	0.383826	0.315243	0.39431	NaN	NaN	NaN	NaN
NaN	NaN	NaN	NaN	NaN	NaN	NaN	NaN	NaN	0.534631	0.565801	0.595449	0.665145	0.392162	0.440787	NaN	NaN	NaN	NaN
NaN	NaN	NaN	NaN	NaN	NaN	NaN	NaN	NaN	0.604529	0.672622	0.776879	0.915552	0.431948	0.360862	NaN	NaN	NaN	NaN
NaN	NaN	NaN	NaN	NaN	NaN	NaN	NaN	NaN	0.650143	0.607118	0.748996	0.750811	0.578934	0.336533	NaN	NaN	NaN	NaN
NaN	NaN	NaN	NaN	NaN	NaN	NaN	NaN	NaN	0.779902	0.522115	0.557476	0.739565	1	0.81419	NaN	NaN	NaN	NaN
NaN	NaN	NaN	NaN	NaN	NaN	NaN	NaN	NaN	0.74381	0.573925	0.5977	0.742165	0.834897	1	NaN	NaN	NaN	NaN
NaN	NaN	NaN	NaN	NaN	NaN	NaN	NaN	NaN	0.877419	0.583546	0.62187	0.725894	0.760926	0.70792	NaN	NaN	NaN	NaN
NaN	NaN	NaN	NaN	NaN	NaN	NaN	NaN	NaN	0.58877	0.646043	0.694541	0.754692	0.544028	0.601715	NaN	NaN	NaN	NaN
NaN	NaN	NaN	NaN	NaN	NaN	NaN	NaN	NaN	0.525218	0.526387	0.624831	0.692034	0.494274	0.63338	NaN	NaN	NaN	NaN
NaN	NaN	NaN	NaN	NaN	NaN	NaN	NaN	NaN	0.588677	0.462356	0.612685	0.638633	0.456739	0.700485	NaN	NaN	NaN	NaN
NaN	NaN	NaN	NaN	NaN	NaN	NaN	NaN	NaN	0.525141	0.422924	0.527812	0.450398	0.410232	0.559173	NaN	NaN	NaN	NaN
NaN	NaN	NaN	NaN	NaN	NaN	NaN	NaN	NaN	NaN	NaN	NaN	NaN	NaN	NaN	NaN	NaN	NaN	NaN
NaN	NaN	NaN	NaN	NaN	NaN	NaN	NaN	NaN	NaN	NaN	NaN	NaN	NaN	NaN	NaN	NaN	NaN	NaN
NaN	NaN	NaN	NaN	NaN	NaN	NaN	NaN	NaN	NaN	NaN	NaN	NaN	NaN	NaN	NaN	NaN	NaN	NaN
NaN	NaN	NaN	NaN	NaN	NaN	NaN	NaN	NaN	NaN	NaN	NaN	NaN	NaN	NaN	NaN	NaN	NaN	NaN
NaN	NaN	NaN	NaN	NaN	NaN	NaN	NaN	NaN	NaN	NaN	NaN	NaN	NaN	NaN	NaN	NaN	NaN	NaN
NaN	NaN	NaN	NaN	NaN	NaN	NaN	NaN	NaN	NaN	NaN	NaN	NaN	NaN	NaN	NaN	NaN	NaN	NaN
NaN	NaN	NaN	NaN	NaN	NaN	NaN	NaN	NaN	NaN	NaN	NaN	NaN	NaN	NaN	NaN	NaN	NaN	NaN
NaN	NaN	NaN	NaN	NaN	NaN	NaN	NaN	NaN	NaN	NaN	NaN	NaN	NaN	NaN	NaN	NaN	NaN	NaN
NaN	NaN	NaN	NaN	NaN	NaN	NaN	NaN	NaN	NaN	NaN	NaN	NaN	NaN	NaN	NaN	NaN	NaN	NaN
NaN	NaN	NaN	NaN	NaN	NaN	NaN	NaN	NaN	NaN	NaN	NaN	NaN	NaN	NaN	NaN	NaN	NaN	NaN
NaN	NaN	NaN	NaN	NaN	NaN	NaN	NaN	NaN	NaN	NaN	NaN	NaN	NaN	NaN	NaN	NaN	NaN	NaN
NaN	NaN	NaN	NaN	NaN	NaN	NaN	NaN	NaN	NaN	NaN	NaN	NaN	NaN	NaN	NaN	NaN	NaN	NaN
NaN	NaN	NaN	NaN	NaN	NaN	NaN	NaN	NaN	NaN	NaN	NaN	NaN	NaN	NaN	NaN	NaN	NaN	NaN
NaN	NaN	NaN	NaN	NaN	NaN	NaN	NaN	NaN	NaN	NaN	NaN	NaN	NaN	NaN	NaN	NaN	NaN	NaN
NaN	NaN	NaN	NaN	NaN	NaN	NaN	NaN	NaN	NaN	NaN	NaN	NaN	NaN	NaN	NaN	NaN	NaN	NaN
NaN	NaN	NaN	NaN	NaN	NaN	NaN	NaN	NaN	NaN	NaN	NaN	NaN	NaN	NaN	NaN	NaN	NaN	NaN
NaN	NaN	NaN	NaN	NaN	NaN	NaN	NaN	NaN	NaN	NaN	NaN	NaN	NaN	NaN	NaN	NaN	NaN	NaN
NaN	NaN	NaN	NaN	NaN	NaN	NaN	NaN	NaN	NaN	NaN	NaN	NaN	NaN	NaN	NaN	NaN	NaN	NaN
NaN	NaN	NaN	NaN	NaN	NaN	NaN	NaN	NaN	NaN	NaN	NaN	NaN	NaN	NaN	NaN	NaN	NaN	NaN
NaN	NaN	NaN	NaN	NaN	NaN	NaN	NaN	NaN	NaN	NaN	NaN	NaN	NaN	NaN	NaN	NaN	NaN	NaN
NaN	NaN	NaN	NaN	NaN	NaN	NaN	NaN	NaN	NaN	NaN	NaN	NaN	NaN	NaN	NaN	NaN	NaN	NaN

## Sheet: Figure2c
# Normalized electron flxues at 170 keV
X axis array
2.29585e-49	0.00523613	0.0400088	0.125	0.265584	0.449533	0.649519	0.829769	0.955112	1	0.955112	0.829769	0.649519	0.449533	0.265584	0.125	0.0400088	0.00523613	2.29585e-49
3.44377e-49	0.0078542	0.0600131	0.1875	0.398377	0.6743	0.974279	1.24465	1.43267	1.5	1.43267	1.24465	0.974279	0.6743	0.398377	0.1875	0.0600131	0.0078542	3.44377e-49
4.59169e-49	0.0104723	0.0800175	0.25	0.531169	0.899067	1.29904	1.65954	1.91022	2	1.91022	1.65954	1.29904	0.899067	0.531169	0.25	0.0800175	0.0104723	4.59169e-49
5.73961e-49	0.0130903	0.100022	0.3125	0.663961	1.12383	1.6238	2.07442	2.38778	2.5	2.38778	2.07442	1.6238	1.12383	0.663961	0.3125	0.100022	0.0130903	5.73961e-49
6.88754e-49	0.0157084	0.120026	0.375	0.796753	1.3486	1.94856	2.48931	2.86534	3	2.86534	2.48931	1.94856	1.3486	0.796753	0.375	0.120026	0.0157084	6.88754e-49
8.03546e-49	0.0183265	0.140031	0.4375	0.929545	1.57337	2.27332	2.90419	3.34289	3.5	3.34289	2.90419	2.27332	1.57337	0.929545	0.4375	0.140031	0.0183265	8.03546e-49
9.18338e-49	0.0209445	0.160035	0.5	1.06234	1.79813	2.59808	3.31908	3.82045	4	3.82045	3.31908	2.59808	1.79813	1.06234	0.5	0.160035	0.0209445	9.18338e-49
1.03313e-48	0.0235626	0.180039	0.5625	1.19513	2.0229	2.92284	3.73396	4.298	4.5	4.298	3.73396	2.92284	2.0229	1.19513	0.5625	0.180039	0.0235626	1.03313e-48
1.14792e-48	0.0261807	0.200044	0.625	1.32792	2.24767	3.2476	4.14885	4.77556	5	4.77556	4.14885	3.2476	2.24767	1.32792	0.625	0.200044	0.0261807	1.14792e-48
1.26271e-48	0.0287987	0.220048	0.6875	1.46071	2.47243	3.57235	4.56373	5.25312	5.5	5.25312	4.56373	3.57235	2.47243	1.46071	0.6875	0.220048	0.0287987	1.26271e-48
1.37751e-48	0.0314168	0.240053	0.75	1.59351	2.6972	3.89711	4.97862	5.73067	6	5.73067	4.97862	3.89711	2.6972	1.59351	0.75	0.240053	0.0314168	1.37751e-48
1.4923e-48	0.0340349	0.260057	0.8125	1.7263	2.92197	4.22187	5.3935	6.20823	6.5	6.20823	5.3935	4.22187	2.92197	1.7263	0.8125	0.260057	0.0340349	1.4923e-48
1.60709e-48	0.0366529	0.280061	0.875	1.85909	3.14673	4.54663	5.80839	6.68579	7	6.68579	5.80839	4.54663	3.14673	1.85909	0.875	0.280061	0.0366529	1.60709e-48
1.72188e-48	0.039271	0.300066	0.9375	1.99188	3.3715	4.87139	6.22327	7.16334	7.5	7.16334	6.22327	4.87139	3.3715	1.99188	0.9375	0.300066	0.039271	1.72188e-48
1.83668e-48	0.0418891	0.32007	1	2.12467	3.59627	5.19615	6.63816	7.6409	8	7.6409	6.63816	5.19615	3.59627	2.12467	1	0.32007	0.0418891	1.83668e-48
1.95147e-48	0.0445071	0.340074	1.0625	2.25747	3.82103	5.52091	7.05304	8.11845	8.5	8.11845	7.05304	5.52091	3.82103	2.25747	1.0625	0.340074	0.0445071	1.95147e-48
2.06626e-48	0.0471252	0.360079	1.125	2.39026	4.0458	5.84567	7.46793	8.59601	9	8.59601	7.46793	5.84567	4.0458	2.39026	1.125	0.360079	0.0471252	2.06626e-48
2.18105e-48	0.0497433	0.380083	1.1875	2.52305	4.27057	6.17043	7.88281	9.07357	9.5	9.07357	7.88281	6.17043	4.27057	2.52305	1.1875	0.380083	0.0497433	2.18105e-48
2.29585e-48	0.0523613	0.400088	1.25	2.65584	4.49533	6.49519	8.29769	9.55112	10	9.55112	8.29769	6.49519	4.49533	2.65584	1.25	0.400088	0.0523613	2.29585e-48
2.41064e-48	0.0549794	0.420092	1.3125	2.78864	4.7201	6.81995	8.71258	10.0287	10.5	10.0287	8.71258	6.81995	4.7201	2.78864	1.3125	0.420092	0.0549794	2.41064e-48
2.52543e-48	0.0575975	0.440096	1.375	2.92143	4.94487	7.14471	9.12746	10.5062	11	10.5062	9.12746	7.14471	4.94487	2.92143	1.375	0.440096	0.0575975	2.52543e-48
2.64022e-48	0.0602155	0.460101	1.4375	3.05422	5.16963	7.46947	9.54235	10.9838	11.5	10.9838	9.54235	7.46947	5.16963	3.05422	1.4375	0.460101	0.0602155	2.64022e-48
2.75501e-48	0.0628336	0.480105	1.5	3.18701	5.3944	7.79423	9.95723	11.4613	12	11.4613	9.95723	7.79423	5.3944	3.18701	1.5	0.480105	0.0628336	2.75501e-48
2.86981e-48	0.0654517	0.500109	1.5625	3.3198	5.61917	8.11899	10.3721	11.9389	12.5	11.9389	10.3721	8.11899	5.61917	3.3198	1.5625	0.500109	0.0654517	2.86981e-48
2.9846e-48	0.0680697	0.520114	1.625	3.4526	5.84393	8.44375	10.787	12.4165	13	12.4165	10.787	8.44375	5.84393	3.4526	1.625	0.520114	0.0680697	2.9846e-48
3.09939e-48	0.0706878	0.540118	1.6875	3.58539	6.0687	8.76851	11.2019	12.894	13.5	12.894	11.2019	8.76851	6.0687	3.58539	1.6875	0.540118	0.0706878	3.09939e-48
3.21418e-48	0.0733059	0.560123	1.75	3.71818	6.29347	9.09327	11.6168	13.3716	14	13.3716	11.6168	9.09327	6.29347	3.71818	1.75	0.560123	0.0733059	3.21418e-48
3.32898e-48	0.0759239	0.580127	1.8125	3.85097	6.51823	9.41803	12.0317	13.8491	14.5	13.8491	12.0317	9.41803	6.51823	3.85097	1.8125	0.580127	0.0759239	3.32898e-48
3.44377e-48	0.078542	0.600131	1.875	3.98377	6.743	9.74279	12.4465	14.3267	15	14.3267	12.4465	9.74279	6.743	3.98377	1.875	0.600131	0.078542	3.44377e-48
3.55856e-48	0.0811601	0.620136	1.9375	4.11656	6.96777	10.0675	12.8614	14.8042	15.5	14.8042	12.8614	10.0675	6.96777	4.11656	1.9375	0.620136	0.0811601	3.55856e-48
3.67335e-48	0.0837781	0.64014	2	4.24935	7.19253	10.3923	13.2763	15.2818	16	15.2818	13.2763	10.3923	7.19253	4.24935	2	0.64014	0.0837781	3.67335e-48
3.78814e-48	0.0863962	0.660144	2.0625	4.38214	7.4173	10.7171	13.6912	15.7594	16.5	15.7594	13.6912	10.7171	7.4173	4.38214	2.0625	0.660144	0.0863962	3.78814e-48
3.90294e-48	0.0890143	0.680149	2.125	4.51493	7.64207	11.0418	14.1061	16.2369	17	16.2369	14.1061	11.0418	7.64207	4.51493	2.125	0.680149	0.0890143	3.90294e-48
4.01773e-48	0.0916323	0.700153	2.1875	4.64773	7.86683	11.3666	14.521	16.7145	17.5	16.7145	14.521	11.3666	7.86683	4.64773	2.1875	0.700153	0.0916323	4.01773e-48
4.13252e-48	0.0942504	0.720158	2.25	4.78052	8.0916	11.6913	14.9359	17.192	18	17.192	14.9359	11.6913	8.0916	4.78052	2.25	0.720158	0.0942504	4.13252e-48
4.24731e-48	0.0968685	0.740162	2.3125	4.91331	8.31637	12.0161	15.3507	17.6696	18.5	17.6696	15.3507	12.0161	8.31637	4.91331	2.3125	0.740162	0.0968685	4.24731e-48
4.36211e-48	0.0994865	0.760166	2.375	5.0461	8.54113	12.3409	15.7656	18.1471	19	18.1471	15.7656	12.3409	8.54113	5.0461	2.375	0.760166	0.0994865	4.36211e-48
4.4769e-48	0.102105	0.780171	2.4375	5.17889	8.7659	12.6656	16.1805	18.6247	19.5	18.6247	16.1805	12.6656	8.7659	5.17889	2.4375	0.780171	0.102105	4.4769e-48
4.59169e-48	0.104723	0.800175	2.5	5.31169	8.99067	12.9904	16.5954	19.1022	20	19.1022	16.5954	12.9904	8.99067	5.31169	2.5	0.800175	0.104723	4.59169e-48
4.70648e-48	0.107341	0.82018	2.5625	5.44448	9.21543	13.3151	17.0103	19.5798	20.5	19.5798	17.0103	13.3151	9.21543	5.44448	2.5625	0.82018	0.107341	4.70648e-48
4.82127e-48	0.109959	0.840184	2.625	5.57727	9.4402	13.6399	17.4252	20.0574	21	20.0574	17.4252	13.6399	9.4402	5.57727	2.625	0.840184	0.109959	4.82127e-48
4.93607e-48	0.112577	0.860188	2.6875	5.71006	9.66497	13.9647	17.84	20.5349	21.5	20.5349	17.84	13.9647	9.66497	5.71006	2.6875	0.860188	0.112577	4.93607e-48
5.05086e-48	0.115195	0.880193	2.75	5.84286	9.88973	14.2894	18.2549	21.0125	22	21.0125	18.2549	14.2894	9.88973	5.84286	2.75	0.880193	0.115195	5.05086e-48
5.16565e-48	0.117813	0.900197	2.8125	5.97565	10.1145	14.6142	18.6698	21.49	22.5	21.49	18.6698	14.6142	10.1145	5.97565	2.8125	0.900197	0.117813	5.16565e-48
5.28044e-48	0.120431	0.920201	2.875	6.10844	10.3393	14.9389	19.0847	21.9676	23	21.9676	19.0847	14.9389	10.3393	6.10844	2.875	0.920201	0.120431	5.28044e-48
5.39524e-48	0.123049	0.940206	2.9375	6.24123	10.564	15.2637	19.4996	22.4451	23.5	22.4451	19.4996	15.2637	10.564	6.24123	2.9375	0.940206	0.123049	5.39524e-48
5.51003e-48	0.125667	0.96021	3	6.37402	10.7888	15.5885	19.9145	22.9227	24	22.9227	19.9145	15.5885	10.7888	6.37402	3	0.96021	0.125667	5.51003e-48
5.62482e-48	0.128285	0.980215	3.0625	6.50682	11.0136	15.9132	20.3294	23.4002	24.5	23.4002	20.3294	15.9132	11.0136	6.50682	3.0625	0.980215	0.128285	5.62482e-48
5.73961e-48	0.130903	1.00022	3.125	6.63961	11.2383	16.238	20.7442	23.8778	25	23.8778	20.7442	16.238	11.2383	6.63961	3.125	1.00022	0.130903	5.73961e-48
Y axis array
-3.7494e-33	-0.0296956	-0.109923	-0.216506	-0.316511	-0.377203	-0.375	-0.302011	-0.168412	0	0.168412	0.302011	0.375	0.377203	0.316511	0.216506	0.109923	0.0296956	3.7494e-33
-5.6241e-33	-0.0445434	-0.164885	-0.32476	-0.474767	-0.565805	-0.5625	-0.453017	-0.252618	0	0.252618	0.453017	0.5625	0.565805	0.474767	0.32476	0.164885	0.0445434	5.6241e-33
-7.4988e-33	-0.0593912	-0.219846	-0.433013	-0.633022	-0.754407	-0.75	-0.604023	-0.336824	0	0.336824	0.604023	0.75	0.754407	0.633022	0.433013	0.219846	0.0593912	7.4988e-33
-9.3735e-33	-0.074239	-0.274808	-0.541266	-0.791278	-0.943008	-0.9375	-0.755028	-0.42103	0	0.42103	0.755028	0.9375	0.943008	0.791278	0.541266	0.274808	0.074239	9.3735e-33
-1.12482e-32	-0.0890868	-0.329769	-0.649519	-0.949533	-1.13161	-1.125	-0.906034	-0.505236	0	0.505236	0.906034	1.125	1.13161	0.949533	0.649519	0.329769	0.0890868	1.12482e-32
-1.31229e-32	-0.103935	-0.384731	-0.757772	-1.10779	-1.32021	-1.3125	-1.05704	-0.589442	0	0.589442	1.05704	1.3125	1.32021	1.10779	0.757772	0.384731	0.103935	1.31229e-32
-1.49976e-32	-0.118782	-0.439693	-0.866025	-1.26604	-1.50881	-1.5	-1.20805	-0.673648	0	0.673648	1.20805	1.5	1.50881	1.26604	0.866025	0.439693	0.118782	1.49976e-32
-1.68723e-32	-0.13363	-0.494654	-0.974279	-1.4243	-1.69741	-1.6875	-1.35905	-0.757854	0	0.757854	1.35905	1.6875	1.69741	1.4243	0.974279	0.494654	0.13363	1.68723e-32
-1.8747e-32	-0.148478	-0.549616	-1.08253	-1.58256	-1.88602	-1.875	-1.51006	-0.84206	0	0.84206	1.51006	1.875	1.88602	1.58256	1.08253	0.549616	0.148478	1.8747e-32
-2.06217e-32	-0.163326	-0.604577	-1.19078	-1.74081	-2.07462	-2.0625	-1.66106	-0.926266	0	0.926266	1.66106	2.0625	2.07462	1.74081	1.19078	0.604577	0.163326	2.06217e-32
-2.24964e-32	-0.178174	-0.659539	-1.29904	-1.89907	-2.26322	-2.25	-1.81207	-1.01047	0	1.01047	1.81207	2.25	2.26322	1.89907	1.29904	0.659539	0.178174	2.24964e-32
-2.43711e-32	-0.193021	-0.714501	-1.40729	-2.05732	-2.45182	-2.4375	-1.96307	-1.09468	0	1.09468	1.96307	2.4375	2.45182	2.05732	1.40729	0.714501	0.193021	2.43711e-32
-2.62458e-32	-0.207869	-0.769462	-1.51554	-2.21558	-2.64042	-2.625	-2.11408	-1.17888	0	1.17888	2.11408	2.625	2.64042	2.21558	1.51554	0.769462	0.207869	2.62458e-32
-2.81205e-32	-0.222717	-0.824424	-1.6238	-2.37383	-2.82902	-2.8125	-2.26509	-1.26309	0	1.26309	2.26509	2.8125	2.82902	2.37383	1.6238	0.824424	0.222717	2.81205e-32
-2.99952e-32	-0.237565	-0.879385	-1.73205	-2.53209	-3.01763	-3	-2.41609	-1.3473	0	1.3473	2.41609	3	3.01763	2.53209	1.73205	0.879385	0.237565	2.99952e-32
-3.18699e-32	-0.252412	-0.934347	-1.8403	-2.69034	-3.20623	-3.1875	-2.5671	-1.4315	0	1.4315	2.5671	3.1875	3.20623	2.69034	1.8403	0.934347	0.252412	3.18699e-32
-3.37446e-32	-0.26726	-0.989308	-1.94856	-2.8486	-3.39483	-3.375	-2.7181	-1.51571	0	1.51571	2.7181	3.375	3.39483	2.8486	1.94856	0.989308	0.26726	3.37446e-32
-3.56193e-32	-0.282108	-1.04427	-2.05681	-3.00686	-3.58343	-3.5625	-2.86911	-1.59991	0	1.59991	2.86911	3.5625	3.58343	3.00686	2.05681	1.04427	0.282108	3.56193e-32
-3.7494e-32	-0.296956	-1.09923	-2.16506	-3.16511	-3.77203	-3.75	-3.02011	-1.68412	0	1.68412	3.02011	3.75	3.77203	3.16511	2.16506	1.09923	0.296956	3.7494e-32
-3.93687e-32	-0.311804	-1.15419	-2.27332	-3.32337	-3.96063	-3.9375	-3.17112	-1.76833	0	1.76833	3.17112	3.9375	3.96063	3.32337	2.27332	1.15419	0.311804	3.93687e-32
-4.12434e-32	-0.326651	-1.20915	-2.38157	-3.48162	-4.14924	-4.125	-3.32213	-1.85253	0	1.85253	3.32213	4.125	4.14924	3.48162	2.38157	1.20915	0.326651	4.12434e-32
-4.31181e-32	-0.341499	-1.26412	-2.48982	-3.63988	-4.33784	-4.3125	-3.47313	-1.93674	0	1.93674	3.47313	4.3125	4.33784	3.63988	2.48982	1.26412	0.341499	4.31181e-32
-4.49928e-32	-0.356347	-1.31908	-2.59808	-3.79813	-4.52644	-4.5	-3.62414	-2.02094	0	2.02094	3.62414	4.5	4.52644	3.79813	2.59808	1.31908	0.356347	4.49928e-32
-4.68675e-32	-0.371195	-1.37404	-2.70633	-3.95639	-4.71504	-4.6875	-3.77514	-2.10515	0	2.10515	3.77514	4.6875	4.71504	3.95639	2.70633	1.37404	0.371195	4.68675e-32
-4.87422e-32	-0.386043	-1.429	-2.81458	-4.11464	-4.90364	-4.875	-3.92615	-2.18936	0	2.18936	3.92615	4.875	4.90364	4.11464	2.81458	1.429	0.386043	4.87422e-32
-5.06169e-32	-0.40089	-1.48396	-2.92284	-4.2729	-5.09224	-5.0625	-4.07715	-2.27356	0	2.27356	4.07715	5.0625	5.09224	4.2729	2.92284	1.48396	0.40089	5.06169e-32
-5.24916e-32	-0.415738	-1.53892	-3.03109	-4.43116	-5.28085	-5.25	-4.22816	-2.35777	0	2.35777	4.22816	5.25	5.28085	4.43116	3.03109	1.53892	0.415738	5.24916e-32
-5.43663e-32	-0.430586	-1.59389	-3.13934	-4.58941	-5.46945	-5.4375	-4.37917	-2.44197	0	2.44197	4.37917	5.4375	5.46945	4.58941	3.13934	1.59389	0.430586	5.43663e-32
-5.6241e-32	-0.445434	-1.64885	-3.2476	-4.74767	-5.65805	-5.625	-4.53017	-2.52618	0	2.52618	4.53017	5.625	5.65805	4.74767	3.2476	1.64885	0.445434	5.6241e-32
-5.81157e-32	-0.460282	-1.70381	-3.35585	-4.90592	-5.84665	-5.8125	-4.68118	-2.61039	0	2.61039	4.68118	5.8125	5.84665	4.90592	3.35585	1.70381	0.460282	5.81157e-32
-5.99904e-32	-0.475129	-1.75877	-3.4641	-5.06418	-6.03525	-6	-4.83218	-2.69459	0	2.69459	4.83218	6	6.03525	5.06418	3.4641	1.75877	0.475129	5.99904e-32
-6.18651e-32	-0.489977	-1.81373	-3.57235	-5.22243	-6.22385	-6.1875	-4.98319	-2.7788	0	2.7788	4.98319	6.1875	6.22385	5.22243	3.57235	1.81373	0.489977	6.18651e-32
-6.37398e-32	-0.504825	-1.86869	-3.68061	-5.38069	-6.41246	-6.375	-5.13419	-2.863	0	2.863	5.13419	6.375	6.41246	5.38069	3.68061	1.86869	0.504825	6.37398e-32
-6.56145e-32	-0.519673	-1.92366	-3.78886	-5.53894	-6.60106	-6.5625	-5.2852	-2.94721	0	2.94721	5.2852	6.5625	6.60106	5.53894	3.78886	1.92366	0.519673	6.56145e-32
-6.74892e-32	-0.534521	-1.97862	-3.89711	-5.6972	-6.78966	-6.75	-5.4362	-3.03142	0	3.03142	5.4362	6.75	6.78966	5.6972	3.89711	1.97862	0.534521	6.74892e-32
-6.93639e-32	-0.549368	-2.03358	-4.00537	-5.85546	-6.97826	-6.9375	-5.58721	-3.11562	0	3.11562	5.58721	6.9375	6.97826	5.85546	4.00537	2.03358	0.549368	6.93639e-32
-7.12386e-32	-0.564216	-2.08854	-4.11362	-6.01371	-7.16686	-7.125	-5.73822	-3.19983	0	3.19983	5.73822	7.125	7.16686	6.01371	4.11362	2.08854	0.564216	7.12386e-32
-7.31133e-32	-0.579064	-2.1435	-4.22187	-6.17197	-7.35546	-7.3125	-5.88922	-3.28403	0	3.28403	5.88922	7.3125	7.35546	6.17197	4.22187	2.1435	0.579064	7.31133e-32
-7.4988e-32	-0.593912	-2.19846	-4.33013	-6.33022	-7.54407	-7.5	-6.04023	-3.36824	0	3.36824	6.04023	7.5	7.54407	6.33022	4.33013	2.19846	0.593912	7.4988e-32
-7.68627e-32	-0.60876	-2.25342	-4.43838	-6.48848	-7.73267	-7.6875	-6.19123	-3.45245	0	3.45245	6.19123	7.6875	7.73267	6.48848	4.43838	2.25342	0.60876	7.68627e-32
-7.87374e-32	-0.623607	-2.30839	-4.54663	-6.64673	-7.92127	-7.875	-6.34224	-3.53665	0	3.53665	6.34224	7.875	7.92127	6.64673	4.54663	2.30839	0.623607	7.87374e-32
-8.06121e-32	-0.638455	-2.36335	-4.65489	-6.80499	-8.10987	-8.0625	-6.49324	-3.62086	0	3.62086	6.49324	8.0625	8.10987	6.80499	4.65489	2.36335	0.638455	8.06121e-32
-8.24868e-32	-0.653303	-2.41831	-4.76314	-6.96324	-8.29847	-8.25	-6.64425	-3.70506	0	3.70506	6.64425	8.25	8.29847	6.96324	4.76314	2.41831	0.653303	8.24868e-32
-8.43615e-32	-0.668151	-2.47327	-4.87139	-7.1215	-8.48707	-8.4375	-6.79526	-3.78927	0	3.78927	6.79526	8.4375	8.48707	7.1215	4.87139	2.47327	0.668151	8.43615e-32
-8.62362e-32	-0.682999	-2.52823	-4.97965	-7.27976	-8.67567	-8.625	-6.94626	-3.87348	0	3.87348	6.94626	8.625	8.67567	7.27976	4.97965	2.52823	0.682999	8.62362e-32
-8.81109e-32	-0.697846	-2.58319	-5.0879	-7.43801	-8.86428	-8.8125	-7.09727	-3.95768	0	3.95768	7.09727	8.8125	8.86428	7.43801	5.0879	2.58319	0.697846	8.81109e-32
-8.99856e-32	-0.712694	-2.63816	-5.19615	-7.59627	-9.05288	-9	-7.24827	-4.04189	0	4.04189	7.24827	9	9.05288	7.59627	5.19615	2.63816	0.712694	8.99856e-32
-9.18603e-32	-0.727542	-2.69312	-5.30441	-7.75452	-9.24148	-9.1875	-7.39928	-4.1261	0	4.1261	7.39928	9.1875	9.24148	7.75452	5.30441	2.69312	0.727542	9.18603e-32
-9.3735e-32	-0.74239	-2.74808	-5.41266	-7.91278	-9.43008	-9.375	-7.55028	-4.2103	0	4.2103	7.55028	9.375	9.43008	7.91278	5.41266	2.74808	0.74239	9.3735e-32
Normalized fluxes
NaN	NaN	NaN	NaN	NaN	NaN	NaN	NaN	NaN	NaN	NaN	NaN	NaN	NaN	NaN	NaN	NaN	NaN	NaN
NaN	NaN	NaN	NaN	NaN	NaN	NaN	NaN	NaN	NaN	NaN	NaN	NaN	NaN	NaN	NaN	NaN	NaN	NaN
NaN	NaN	NaN	NaN	NaN	NaN	NaN	NaN	NaN	NaN	NaN	NaN	NaN	NaN	NaN	NaN	NaN	NaN	NaN
NaN	NaN	NaN	NaN	NaN	NaN	NaN	NaN	NaN	NaN	NaN	NaN	NaN	NaN	NaN	NaN	NaN	NaN	NaN
NaN	NaN	NaN	NaN	NaN	NaN	NaN	NaN	NaN	NaN	NaN	NaN	NaN	NaN	NaN	NaN	NaN	NaN	NaN
NaN	NaN	NaN	NaN	NaN	NaN	NaN	NaN	NaN	NaN	NaN	NaN	NaN	NaN	NaN	NaN	NaN	NaN	NaN
NaN	NaN	NaN	NaN	NaN	NaN	NaN	NaN	NaN	NaN	NaN	NaN	NaN	NaN	NaN	NaN	NaN	NaN	NaN
NaN	NaN	NaN	NaN	NaN	NaN	NaN	NaN	NaN	NaN	NaN	NaN	NaN	NaN	NaN	NaN	NaN	NaN	NaN
NaN	NaN	NaN	NaN	NaN	NaN	NaN	NaN	NaN	NaN	NaN	NaN	1	1	0.476036	NaN	NaN	NaN	NaN
NaN	NaN	NaN	NaN	NaN	NaN	NaN	NaN	NaN	NaN	NaN	NaN	0.951785	0.636442	0.413706	NaN	NaN	NaN	NaN
NaN	NaN	NaN	NaN	NaN	NaN	NaN	NaN	NaN	NaN	NaN	0.832757	0.740464	0.44981	0.532468	NaN	NaN	NaN	NaN
NaN	NaN	NaN	NaN	NaN	NaN	NaN	NaN	NaN	NaN	1	1	0.764875	0.658485	0.453476	NaN	NaN	NaN	NaN
NaN	NaN	NaN	NaN	NaN	NaN	NaN	NaN	NaN	NaN	0.863666	0.967637	0.810158	0.563518	0.38463	NaN	NaN	NaN	NaN
NaN	NaN	NaN	NaN	NaN	NaN	NaN	NaN	NaN	NaN	0.739871	0.760962	0.60826	0.686552	0.592863	NaN	NaN	NaN	NaN
NaN	NaN	NaN	NaN	NaN	NaN	NaN	NaN	NaN	NaN	0.585803	0.882111	0.480908	0.636774	0.397856	NaN	NaN	NaN	NaN
NaN	NaN	NaN	NaN	NaN	NaN	NaN	NaN	NaN	NaN	0.582566	0.67096	0.465678	0.606231	0.551186	NaN	NaN	NaN	NaN
NaN	NaN	NaN	NaN	NaN	NaN	NaN	NaN	NaN	1	0.462001	0.423726	0.350402	0.438234	0.391619	NaN	NaN	NaN	NaN
NaN	NaN	NaN	NaN	NaN	NaN	NaN	NaN	NaN	0.382147	0.402233	0.418329	0.362812	0.380047	0.394569	NaN	NaN	NaN	NaN
NaN	NaN	NaN	NaN	NaN	NaN	NaN	NaN	NaN	0.498019	0.523522	0.524287	0.572587	0.436758	0.385412	NaN	NaN	NaN	NaN
NaN	NaN	NaN	NaN	NaN	NaN	NaN	NaN	NaN	0.532253	0.60447	0.691484	0.622496	0.456136	0.345926	NaN	NaN	NaN	NaN
NaN	NaN	NaN	NaN	NaN	NaN	NaN	NaN	NaN	0.598693	0.478646	0.674098	0.523125	0.57969	0.355687	NaN	NaN	NaN	NaN
NaN	NaN	NaN	NaN	NaN	NaN	NaN	NaN	NaN	0.778644	0.466965	0.452969	0.541533	0.938656	0.853125	NaN	NaN	NaN	NaN
NaN	NaN	NaN	NaN	NaN	NaN	NaN	NaN	NaN	0.712413	0.555718	0.497697	0.568756	0.875833	1	NaN	NaN	NaN	NaN
NaN	NaN	NaN	NaN	NaN	NaN	NaN	NaN	NaN	0.825201	0.549908	0.548908	0.575422	0.862265	0.700505	NaN	NaN	NaN	NaN
NaN	NaN	NaN	NaN	NaN	NaN	NaN	NaN	NaN	0.543469	0.562469	0.639849	0.616255	0.582145	0.660528	NaN	NaN	NaN	NaN
NaN	NaN	NaN	NaN	NaN	NaN	NaN	NaN	NaN	0.446419	0.469478	0.533416	0.532826	0.50901	0.710226	NaN	NaN	NaN	NaN
NaN	NaN	NaN	NaN	NaN	NaN	NaN	NaN	NaN	0.501602	0.367862	0.48104	0.474242	0.436046	0.690582	NaN	NaN	NaN	NaN
NaN	NaN	NaN	NaN	NaN	NaN	NaN	NaN	NaN	0.444583	0.35496	0.405191	0.381081	0.364234	0.53553	NaN	NaN	NaN	NaN
NaN	NaN	NaN	NaN	NaN	NaN	NaN	NaN	NaN	NaN	NaN	NaN	NaN	NaN	NaN	NaN	NaN	NaN	NaN
NaN	NaN	NaN	NaN	NaN	NaN	NaN	NaN	NaN	NaN	NaN	NaN	NaN	NaN	NaN	NaN	NaN	NaN	NaN
NaN	NaN	NaN	NaN	NaN	NaN	NaN	NaN	NaN	NaN	NaN	NaN	NaN	NaN	NaN	NaN	NaN	NaN	NaN
NaN	NaN	NaN	NaN	NaN	NaN	NaN	NaN	NaN	NaN	NaN	NaN	NaN	NaN	NaN	NaN	NaN	NaN	NaN
NaN	NaN	NaN	NaN	NaN	NaN	NaN	NaN	NaN	NaN	NaN	NaN	NaN	NaN	NaN	NaN	NaN	NaN	NaN
NaN	NaN	NaN	NaN	NaN	NaN	NaN	NaN	NaN	NaN	NaN	NaN	NaN	NaN	NaN	NaN	NaN	NaN	NaN
NaN	NaN	NaN	NaN	NaN	NaN	NaN	NaN	NaN	NaN	NaN	NaN	NaN	NaN	NaN	NaN	NaN	NaN	NaN
NaN	NaN	NaN	NaN	NaN	NaN	NaN	NaN	NaN	NaN	NaN	NaN	NaN	NaN	NaN	NaN	NaN	NaN	NaN
NaN	NaN	NaN	NaN	NaN	NaN	NaN	NaN	NaN	NaN	NaN	NaN	NaN	NaN	NaN	NaN	NaN	NaN	NaN
NaN	NaN	NaN	NaN	NaN	NaN	NaN	NaN	NaN	NaN	NaN	NaN	NaN	NaN	NaN	NaN	NaN	NaN	NaN
NaN	NaN	NaN	NaN	NaN	NaN	NaN	NaN	NaN	NaN	NaN	NaN	NaN	NaN	NaN	NaN	NaN	NaN	NaN
NaN	NaN	NaN	NaN	NaN	NaN	NaN	NaN	NaN	NaN	NaN	NaN	NaN	NaN	NaN	NaN	NaN	NaN	NaN
NaN	NaN	NaN	NaN	NaN	NaN	NaN	NaN	NaN	NaN	NaN	NaN	NaN	NaN	NaN	NaN	NaN	NaN	NaN
NaN	NaN	NaN	NaN	NaN	NaN	NaN	NaN	NaN	NaN	NaN	NaN	NaN	NaN	NaN	NaN	NaN	NaN	NaN
NaN	NaN	NaN	NaN	NaN	NaN	NaN	NaN	NaN	NaN	NaN	NaN	NaN	NaN	NaN	NaN	NaN	NaN	NaN
NaN	NaN	NaN	NaN	NaN	NaN	NaN	NaN	NaN	NaN	NaN	NaN	NaN	NaN	NaN	NaN	NaN	NaN	NaN
NaN	NaN	NaN	NaN	NaN	NaN	NaN	NaN	NaN	NaN	NaN	NaN	NaN	NaN	NaN	NaN	NaN	NaN	NaN
NaN	NaN	NaN	NaN	NaN	NaN	NaN	NaN	NaN	NaN	NaN	NaN	NaN	NaN	NaN	NaN	NaN	NaN	NaN
NaN	NaN	NaN	NaN	NaN	NaN	NaN	NaN	NaN	NaN	NaN	NaN	NaN	NaN	NaN	NaN	NaN	NaN	NaN
NaN	NaN	NaN	NaN	NaN	NaN	NaN	NaN	NaN	NaN	NaN	NaN	NaN	NaN	NaN	NaN	NaN	NaN	NaN
NaN	NaN	NaN	NaN	NaN	NaN	NaN	NaN	NaN	NaN	NaN	NaN	NaN	NaN	NaN	NaN	NaN	NaN	NaN

## Sheet: Figure2d
# Statistics of whislter-mode wave amplitudes wihtin MLT=00-06
X axis array
2.29585e-49	0.00523613	0.0400088	0.125	0.265584	0.449533	0.649519	0.829769	0.955112	1	0.955112	0.829769	0.649519	0.449533	0.265584	0.125	0.0400088	0.00523613	2.29585e-49
3.44377e-49	0.0078542	0.0600131	0.1875	0.398377	0.6743	0.974279	1.24465	1.43267	1.5	1.43267	1.24465	0.974279	0.6743	0.398377	0.1875	0.0600131	0.0078542	3.44377e-49
4.59169e-49	0.0104723	0.0800175	0.25	0.531169	0.899067	1.29904	1.65954	1.91022	2	1.91022	1.65954	1.29904	0.899067	0.531169	0.25	0.0800175	0.0104723	4.59169e-49
5.73961e-49	0.0130903	0.100022	0.3125	0.663961	1.12383	1.6238	2.07442	2.38778	2.5	2.38778	2.07442	1.6238	1.12383	0.663961	0.3125	0.100022	0.0130903	5.73961e-49
6.88754e-49	0.0157084	0.120026	0.375	0.796753	1.3486	1.94856	2.48931	2.86534	3	2.86534	2.48931	1.94856	1.3486	0.796753	0.375	0.120026	0.0157084	6.88754e-49
8.03546e-49	0.0183265	0.140031	0.4375	0.929545	1.57337	2.27332	2.90419	3.34289	3.5	3.34289	2.90419	2.27332	1.57337	0.929545	0.4375	0.140031	0.0183265	8.03546e-49
9.18338e-49	0.0209445	0.160035	0.5	1.06234	1.79813	2.59808	3.31908	3.82045	4	3.82045	3.31908	2.59808	1.79813	1.06234	0.5	0.160035	0.0209445	9.18338e-49
1.03313e-48	0.0235626	0.180039	0.5625	1.19513	2.0229	2.92284	3.73396	4.298	4.5	4.298	3.73396	2.92284	2.0229	1.19513	0.5625	0.180039	0.0235626	1.03313e-48
1.14792e-48	0.0261807	0.200044	0.625	1.32792	2.24767	3.2476	4.14885	4.77556	5	4.77556	4.14885	3.2476	2.24767	1.32792	0.625	0.200044	0.0261807	1.14792e-48
1.26271e-48	0.0287987	0.220048	0.6875	1.46071	2.47243	3.57235	4.56373	5.25312	5.5	5.25312	4.56373	3.57235	2.47243	1.46071	0.6875	0.220048	0.0287987	1.26271e-48
1.37751e-48	0.0314168	0.240053	0.75	1.59351	2.6972	3.89711	4.97862	5.73067	6	5.73067	4.97862	3.89711	2.6972	1.59351	0.75	0.240053	0.0314168	1.37751e-48
1.4923e-48	0.0340349	0.260057	0.8125	1.7263	2.92197	4.22187	5.3935	6.20823	6.5	6.20823	5.3935	4.22187	2.92197	1.7263	0.8125	0.260057	0.0340349	1.4923e-48
1.60709e-48	0.0366529	0.280061	0.875	1.85909	3.14673	4.54663	5.80839	6.68579	7	6.68579	5.80839	4.54663	3.14673	1.85909	0.875	0.280061	0.0366529	1.60709e-48
1.72188e-48	0.039271	0.300066	0.9375	1.99188	3.3715	4.87139	6.22327	7.16334	7.5	7.16334	6.22327	4.87139	3.3715	1.99188	0.9375	0.300066	0.039271	1.72188e-48
1.83668e-48	0.0418891	0.32007	1	2.12467	3.59627	5.19615	6.63816	7.6409	8	7.6409	6.63816	5.19615	3.59627	2.12467	1	0.32007	0.0418891	1.83668e-48
1.95147e-48	0.0445071	0.340074	1.0625	2.25747	3.82103	5.52091	7.05304	8.11845	8.5	8.11845	7.05304	5.52091	3.82103	2.25747	1.0625	0.340074	0.0445071	1.95147e-48
2.06626e-48	0.0471252	0.360079	1.125	2.39026	4.0458	5.84567	7.46793	8.59601	9	8.59601	7.46793	5.84567	4.0458	2.39026	1.125	0.360079	0.0471252	2.06626e-48
2.18105e-48	0.0497433	0.380083	1.1875	2.52305	4.27057	6.17043	7.88281	9.07357	9.5	9.07357	7.88281	6.17043	4.27057	2.52305	1.1875	0.380083	0.0497433	2.18105e-48
2.29585e-48	0.0523613	0.400088	1.25	2.65584	4.49533	6.49519	8.29769	9.55112	10	9.55112	8.29769	6.49519	4.49533	2.65584	1.25	0.400088	0.0523613	2.29585e-48
2.41064e-48	0.0549794	0.420092	1.3125	2.78864	4.7201	6.81995	8.71258	10.0287	10.5	10.0287	8.71258	6.81995	4.7201	2.78864	1.3125	0.420092	0.0549794	2.41064e-48
2.52543e-48	0.0575975	0.440096	1.375	2.92143	4.94487	7.14471	9.12746	10.5062	11	10.5062	9.12746	7.14471	4.94487	2.92143	1.375	0.440096	0.0575975	2.52543e-48
2.64022e-48	0.0602155	0.460101	1.4375	3.05422	5.16963	7.46947	9.54235	10.9838	11.5	10.9838	9.54235	7.46947	5.16963	3.05422	1.4375	0.460101	0.0602155	2.64022e-48
2.75501e-48	0.0628336	0.480105	1.5	3.18701	5.3944	7.79423	9.95723	11.4613	12	11.4613	9.95723	7.79423	5.3944	3.18701	1.5	0.480105	0.0628336	2.75501e-48
2.86981e-48	0.0654517	0.500109	1.5625	3.3198	5.61917	8.11899	10.3721	11.9389	12.5	11.9389	10.3721	8.11899	5.61917	3.3198	1.5625	0.500109	0.0654517	2.86981e-48
2.9846e-48	0.0680697	0.520114	1.625	3.4526	5.84393	8.44375	10.787	12.4165	13	12.4165	10.787	8.44375	5.84393	3.4526	1.625	0.520114	0.0680697	2.9846e-48
3.09939e-48	0.0706878	0.540118	1.6875	3.58539	6.0687	8.76851	11.2019	12.894	13.5	12.894	11.2019	8.76851	6.0687	3.58539	1.6875	0.540118	0.0706878	3.09939e-48
3.21418e-48	0.0733059	0.560123	1.75	3.71818	6.29347	9.09327	11.6168	13.3716	14	13.3716	11.6168	9.09327	6.29347	3.71818	1.75	0.560123	0.0733059	3.21418e-48
3.32898e-48	0.0759239	0.580127	1.8125	3.85097	6.51823	9.41803	12.0317	13.8491	14.5	13.8491	12.0317	9.41803	6.51823	3.85097	1.8125	0.580127	0.0759239	3.32898e-48
3.44377e-48	0.078542	0.600131	1.875	3.98377	6.743	9.74279	12.4465	14.3267	15	14.3267	12.4465	9.74279	6.743	3.98377	1.875	0.600131	0.078542	3.44377e-48
3.55856e-48	0.0811601	0.620136	1.9375	4.11656	6.96777	10.0675	12.8614	14.8042	15.5	14.8042	12.8614	10.0675	6.96777	4.11656	1.9375	0.620136	0.0811601	3.55856e-48
3.67335e-48	0.0837781	0.64014	2	4.24935	7.19253	10.3923	13.2763	15.2818	16	15.2818	13.2763	10.3923	7.19253	4.24935	2	0.64014	0.0837781	3.67335e-48
3.78814e-48	0.0863962	0.660144	2.0625	4.38214	7.4173	10.7171	13.6912	15.7594	16.5	15.7594	13.6912	10.7171	7.4173	4.38214	2.0625	0.660144	0.0863962	3.78814e-48
3.90294e-48	0.0890143	0.680149	2.125	4.51493	7.64207	11.0418	14.1061	16.2369	17	16.2369	14.1061	11.0418	7.64207	4.51493	2.125	0.680149	0.0890143	3.90294e-48
4.01773e-48	0.0916323	0.700153	2.1875	4.64773	7.86683	11.3666	14.521	16.7145	17.5	16.7145	14.521	11.3666	7.86683	4.64773	2.1875	0.700153	0.0916323	4.01773e-48
4.13252e-48	0.0942504	0.720158	2.25	4.78052	8.0916	11.6913	14.9359	17.192	18	17.192	14.9359	11.6913	8.0916	4.78052	2.25	0.720158	0.0942504	4.13252e-48
4.24731e-48	0.0968685	0.740162	2.3125	4.91331	8.31637	12.0161	15.3507	17.6696	18.5	17.6696	15.3507	12.0161	8.31637	4.91331	2.3125	0.740162	0.0968685	4.24731e-48
4.36211e-48	0.0994865	0.760166	2.375	5.0461	8.54113	12.3409	15.7656	18.1471	19	18.1471	15.7656	12.3409	8.54113	5.0461	2.375	0.760166	0.0994865	4.36211e-48
4.4769e-48	0.102105	0.780171	2.4375	5.17889	8.7659	12.6656	16.1805	18.6247	19.5	18.6247	16.1805	12.6656	8.7659	5.17889	2.4375	0.780171	0.102105	4.4769e-48
4.59169e-48	0.104723	0.800175	2.5	5.31169	8.99067	12.9904	16.5954	19.1022	20	19.1022	16.5954	12.9904	8.99067	5.31169	2.5	0.800175	0.104723	4.59169e-48
4.70648e-48	0.107341	0.82018	2.5625	5.44448	9.21543	13.3151	17.0103	19.5798	20.5	19.5798	17.0103	13.3151	9.21543	5.44448	2.5625	0.82018	0.107341	4.70648e-48
4.82127e-48	0.109959	0.840184	2.625	5.57727	9.4402	13.6399	17.4252	20.0574	21	20.0574	17.4252	13.6399	9.4402	5.57727	2.625	0.840184	0.109959	4.82127e-48
4.93607e-48	0.112577	0.860188	2.6875	5.71006	9.66497	13.9647	17.84	20.5349	21.5	20.5349	17.84	13.9647	9.66497	5.71006	2.6875	0.860188	0.112577	4.93607e-48
5.05086e-48	0.115195	0.880193	2.75	5.84286	9.88973	14.2894	18.2549	21.0125	22	21.0125	18.2549	14.2894	9.88973	5.84286	2.75	0.880193	0.115195	5.05086e-48
5.16565e-48	0.117813	0.900197	2.8125	5.97565	10.1145	14.6142	18.6698	21.49	22.5	21.49	18.6698	14.6142	10.1145	5.97565	2.8125	0.900197	0.117813	5.16565e-48
5.28044e-48	0.120431	0.920201	2.875	6.10844	10.3393	14.9389	19.0847	21.9676	23	21.9676	19.0847	14.9389	10.3393	6.10844	2.875	0.920201	0.120431	5.28044e-48
5.39524e-48	0.123049	0.940206	2.9375	6.24123	10.564	15.2637	19.4996	22.4451	23.5	22.4451	19.4996	15.2637	10.564	6.24123	2.9375	0.940206	0.123049	5.39524e-48
5.51003e-48	0.125667	0.96021	3	6.37402	10.7888	15.5885	19.9145	22.9227	24	22.9227	19.9145	15.5885	10.7888	6.37402	3	0.96021	0.125667	5.51003e-48
5.62482e-48	0.128285	0.980215	3.0625	6.50682	11.0136	15.9132	20.3294	23.4002	24.5	23.4002	20.3294	15.9132	11.0136	6.50682	3.0625	0.980215	0.128285	5.62482e-48
5.73961e-48	0.130903	1.00022	3.125	6.63961	11.2383	16.238	20.7442	23.8778	25	23.8778	20.7442	16.238	11.2383	6.63961	3.125	1.00022	0.130903	5.73961e-48
Y axis array
-3.7494e-33	-0.0296956	-0.109923	-0.216506	-0.316511	-0.377203	-0.375	-0.302011	-0.168412	0	0.168412	0.302011	0.375	0.377203	0.316511	0.216506	0.109923	0.0296956	3.7494e-33
-5.6241e-33	-0.0445434	-0.164885	-0.32476	-0.474767	-0.565805	-0.5625	-0.453017	-0.252618	0	0.252618	0.453017	0.5625	0.565805	0.474767	0.32476	0.164885	0.0445434	5.6241e-33
-7.4988e-33	-0.0593912	-0.219846	-0.433013	-0.633022	-0.754407	-0.75	-0.604023	-0.336824	0	0.336824	0.604023	0.75	0.754407	0.633022	0.433013	0.219846	0.0593912	7.4988e-33
-9.3735e-33	-0.074239	-0.274808	-0.541266	-0.791278	-0.943008	-0.9375	-0.755028	-0.42103	0	0.42103	0.755028	0.9375	0.943008	0.791278	0.541266	0.274808	0.074239	9.3735e-33
-1.12482e-32	-0.0890868	-0.329769	-0.649519	-0.949533	-1.13161	-1.125	-0.906034	-0.505236	0	0.505236	0.906034	1.125	1.13161	0.949533	0.649519	0.329769	0.0890868	1.12482e-32
-1.31229e-32	-0.103935	-0.384731	-0.757772	-1.10779	-1.32021	-1.3125	-1.05704	-0.589442	0	0.589442	1.05704	1.3125	1.32021	1.10779	0.757772	0.384731	0.103935	1.31229e-32
-1.49976e-32	-0.118782	-0.439693	-0.866025	-1.26604	-1.50881	-1.5	-1.20805	-0.673648	0	0.673648	1.20805	1.5	1.50881	1.26604	0.866025	0.439693	0.118782	1.49976e-32
-1.68723e-32	-0.13363	-0.494654	-0.974279	-1.4243	-1.69741	-1.6875	-1.35905	-0.757854	0	0.757854	1.35905	1.6875	1.69741	1.4243	0.974279	0.494654	0.13363	1.68723e-32
-1.8747e-32	-0.148478	-0.549616	-1.08253	-1.58256	-1.88602	-1.875	-1.51006	-0.84206	0	0.84206	1.51006	1.875	1.88602	1.58256	1.08253	0.549616	0.148478	1.8747e-32
-2.06217e-32	-0.163326	-0.604577	-1.19078	-1.74081	-2.07462	-2.0625	-1.66106	-0.926266	0	0.926266	1.66106	2.0625	2.07462	1.74081	1.19078	0.604577	0.163326	2.06217e-32
-2.24964e-32	-0.178174	-0.659539	-1.29904	-1.89907	-2.26322	-2.25	-1.81207	-1.01047	0	1.01047	1.81207	2.25	2.26322	1.89907	1.29904	0.659539	0.178174	2.24964e-32
-2.43711e-32	-0.193021	-0.714501	-1.40729	-2.05732	-2.45182	-2.4375	-1.96307	-1.09468	0	1.09468	1.96307	2.4375	2.45182	2.05732	1.40729	0.714501	0.193021	2.43711e-32
-2.62458e-32	-0.207869	-0.769462	-1.51554	-2.21558	-2.64042	-2.625	-2.11408	-1.17888	0	1.17888	2.11408	2.625	2.64042	2.21558	1.51554	0.769462	0.207869	2.62458e-32
-2.81205e-32	-0.222717	-0.824424	-1.6238	-2.37383	-2.82902	-2.8125	-2.26509	-1.26309	0	1.26309	2.26509	2.8125	2.82902	2.37383	1.6238	0.824424	0.222717	2.81205e-32
-2.99952e-32	-0.237565	-0.879385	-1.73205	-2.53209	-3.01763	-3	-2.41609	-1.3473	0	1.3473	2.41609	3	3.01763	2.53209	1.73205	0.879385	0.237565	2.99952e-32
-3.18699e-32	-0.252412	-0.934347	-1.8403	-2.69034	-3.20623	-3.1875	-2.5671	-1.4315	0	1.4315	2.5671	3.1875	3.20623	2.69034	1.8403	0.934347	0.252412	3.18699e-32
-3.37446e-32	-0.26726	-0.989308	-1.94856	-2.8486	-3.39483	-3.375	-2.7181	-1.51571	0	1.51571	2.7181	3.375	3.39483	2.8486	1.94856	0.989308	0.26726	3.37446e-32
-3.56193e-32	-0.282108	-1.04427	-2.05681	-3.00686	-3.58343	-3.5625	-2.86911	-1.59991	0	1.59991	2.86911	3.5625	3.58343	3.00686	2.05681	1.04427	0.282108	3.56193e-32
-3.7494e-32	-0.296956	-1.09923	-2.16506	-3.16511	-3.77203	-3.75	-3.02011	-1.68412	0	1.68412	3.02011	3.75	3.77203	3.16511	2.16506	1.09923	0.296956	3.7494e-32
-3.93687e-32	-0.311804	-1.15419	-2.27332	-3.32337	-3.96063	-3.9375	-3.17112	-1.76833	0	1.76833	3.17112	3.9375	3.96063	3.32337	2.27332	1.15419	0.311804	3.93687e-32
-4.12434e-32	-0.326651	-1.20915	-2.38157	-3.48162	-4.14924	-4.125	-3.32213	-1.85253	0	1.85253	3.32213	4.125	4.14924	3.48162	2.38157	1.20915	0.326651	4.12434e-32
-4.31181e-32	-0.341499	-1.26412	-2.48982	-3.63988	-4.33784	-4.3125	-3.47313	-1.93674	0	1.93674	3.47313	4.3125	4.33784	3.63988	2.48982	1.26412	0.341499	4.31181e-32
-4.49928e-32	-0.356347	-1.31908	-2.59808	-3.79813	-4.52644	-4.5	-3.62414	-2.02094	0	2.02094	3.62414	4.5	4.52644	3.79813	2.59808	1.31908	0.356347	4.49928e-32
-4.68675e-32	-0.371195	-1.37404	-2.70633	-3.95639	-4.71504	-4.6875	-3.77514	-2.10515	0	2.10515	3.77514	4.6875	4.71504	3.95639	2.70633	1.37404	0.371195	4.68675e-32
-4.87422e-32	-0.386043	-1.429	-2.81458	-4.11464	-4.90364	-4.875	-3.92615	-2.18936	0	2.18936	3.92615	4.875	4.90364	4.11464	2.81458	1.429	0.386043	4.87422e-32
-5.06169e-32	-0.40089	-1.48396	-2.92284	-4.2729	-5.09224	-5.0625	-4.07715	-2.27356	0	2.27356	4.07715	5.0625	5.09224	4.2729	2.92284	1.48396	0.40089	5.06169e-32
-5.24916e-32	-0.415738	-1.53892	-3.03109	-4.43116	-5.28085	-5.25	-4.22816	-2.35777	0	2.35777	4.22816	5.25	5.28085	4.43116	3.03109	1.53892	0.415738	5.24916e-32
-5.43663e-32	-0.430586	-1.59389	-3.13934	-4.58941	-5.46945	-5.4375	-4.37917	-2.44197	0	2.44197	4.37917	5.4375	5.46945	4.58941	3.13934	1.59389	0.430586	5.43663e-32
-5.6241e-32	-0.445434	-1.64885	-3.2476	-4.74767	-5.65805	-5.625	-4.53017	-2.52618	0	2.52618	4.53017	5.625	5.65805	4.74767	3.2476	1.64885	0.445434	5.6241e-32
-5.81157e-32	-0.460282	-1.70381	-3.35585	-4.90592	-5.84665	-5.8125	-4.68118	-2.61039	0	2.61039	4.68118	5.8125	5.84665	4.90592	3.35585	1.70381	0.460282	5.81157e-32
-5.99904e-32	-0.475129	-1.75877	-3.4641	-5.06418	-6.03525	-6	-4.83218	-2.69459	0	2.69459	4.83218	6	6.03525	5.06418	3.4641	1.75877	0.475129	5.99904e-32
-6.18651e-32	-0.489977	-1.81373	-3.57235	-5.22243	-6.22385	-6.1875	-4.98319	-2.7788	0	2.7788	4.98319	6.1875	6.22385	5.22243	3.57235	1.81373	0.489977	6.18651e-32
-6.37398e-32	-0.504825	-1.86869	-3.68061	-5.38069	-6.41246	-6.375	-5.13419	-2.863	0	2.863	5.13419	6.375	6.41246	5.38069	3.68061	1.86869	0.504825	6.37398e-32
-6.56145e-32	-0.519673	-1.92366	-3.78886	-5.53894	-6.60106	-6.5625	-5.2852	-2.94721	0	2.94721	5.2852	6.5625	6.60106	5.53894	3.78886	1.92366	0.519673	6.56145e-32
-6.74892e-32	-0.534521	-1.97862	-3.89711	-5.6972	-6.78966	-6.75	-5.4362	-3.03142	0	3.03142	5.4362	6.75	6.78966	5.6972	3.89711	1.97862	0.534521	6.74892e-32
-6.93639e-32	-0.549368	-2.03358	-4.00537	-5.85546	-6.97826	-6.9375	-5.58721	-3.11562	0	3.11562	5.58721	6.9375	6.97826	5.85546	4.00537	2.03358	0.549368	6.93639e-32
-7.12386e-32	-0.564216	-2.08854	-4.11362	-6.01371	-7.16686	-7.125	-5.73822	-3.19983	0	3.19983	5.73822	7.125	7.16686	6.01371	4.11362	2.08854	0.564216	7.12386e-32
-7.31133e-32	-0.579064	-2.1435	-4.22187	-6.17197	-7.35546	-7.3125	-5.88922	-3.28403	0	3.28403	5.88922	7.3125	7.35546	6.17197	4.22187	2.1435	0.579064	7.31133e-32
-7.4988e-32	-0.593912	-2.19846	-4.33013	-6.33022	-7.54407	-7.5	-6.04023	-3.36824	0	3.36824	6.04023	7.5	7.54407	6.33022	4.33013	2.19846	0.593912	7.4988e-32
-7.68627e-32	-0.60876	-2.25342	-4.43838	-6.48848	-7.73267	-7.6875	-6.19123	-3.45245	0	3.45245	6.19123	7.6875	7.73267	6.48848	4.43838	2.25342	0.60876	7.68627e-32
-7.87374e-32	-0.623607	-2.30839	-4.54663	-6.64673	-7.92127	-7.875	-6.34224	-3.53665	0	3.53665	6.34224	7.875	7.92127	6.64673	4.54663	2.30839	0.623607	7.87374e-32
-8.06121e-32	-0.638455	-2.36335	-4.65489	-6.80499	-8.10987	-8.0625	-6.49324	-3.62086	0	3.62086	6.49324	8.0625	8.10987	6.80499	4.65489	2.36335	0.638455	8.06121e-32
-8.24868e-32	-0.653303	-2.41831	-4.76314	-6.96324	-8.29847	-8.25	-6.64425	-3.70506	0	3.70506	6.64425	8.25	8.29847	6.96324	4.76314	2.41831	0.653303	8.24868e-32
-8.43615e-32	-0.668151	-2.47327	-4.87139	-7.1215	-8.48707	-8.4375	-6.79526	-3.78927	0	3.78927	6.79526	8.4375	8.48707	7.1215	4.87139	2.47327	0.668151	8.43615e-32
-8.62362e-32	-0.682999	-2.52823	-4.97965	-7.27976	-8.67567	-8.625	-6.94626	-3.87348	0	3.87348	6.94626	8.625	8.67567	7.27976	4.97965	2.52823	0.682999	8.62362e-32
-8.81109e-32	-0.697846	-2.58319	-5.0879	-7.43801	-8.86428	-8.8125	-7.09727	-3.95768	0	3.95768	7.09727	8.8125	8.86428	7.43801	5.0879	2.58319	0.697846	8.81109e-32
-8.99856e-32	-0.712694	-2.63816	-5.19615	-7.59627	-9.05288	-9	-7.24827	-4.04189	0	4.04189	7.24827	9	9.05288	7.59627	5.19615	2.63816	0.712694	8.99856e-32
-9.18603e-32	-0.727542	-2.69312	-5.30441	-7.75452	-9.24148	-9.1875	-7.39928	-4.1261	0	4.1261	7.39928	9.1875	9.24148	7.75452	5.30441	2.69312	0.727542	9.18603e-32
-9.3735e-32	-0.74239	-2.74808	-5.41266	-7.91278	-9.43008	-9.375	-7.55028	-4.2103	0	4.2103	7.55028	9.375	9.43008	7.91278	5.41266	2.74808	0.74239	9.3735e-32
Wave amplitudes (unti of pT)
NaN	NaN	NaN	NaN	NaN	NaN	NaN	NaN	NaN	NaN	NaN	NaN	NaN	NaN	NaN	NaN	NaN	NaN	NaN
NaN	NaN	NaN	NaN	NaN	NaN	NaN	NaN	NaN	NaN	NaN	NaN	NaN	NaN	NaN	NaN	NaN	NaN	NaN
NaN	NaN	NaN	NaN	NaN	NaN	NaN	NaN	NaN	NaN	NaN	NaN	NaN	NaN	NaN	NaN	NaN	NaN	NaN
NaN	NaN	NaN	NaN	NaN	NaN	NaN	NaN	NaN	NaN	NaN	NaN	NaN	NaN	NaN	NaN	NaN	NaN	NaN
NaN	NaN	NaN	NaN	NaN	NaN	NaN	NaN	NaN	NaN	NaN	NaN	NaN	NaN	NaN	NaN	NaN	NaN	NaN
NaN	NaN	NaN	NaN	NaN	NaN	NaN	NaN	NaN	NaN	NaN	NaN	NaN	NaN	NaN	NaN	NaN	NaN	NaN
NaN	NaN	NaN	NaN	NaN	NaN	NaN	NaN	NaN	NaN	NaN	NaN	NaN	NaN	NaN	NaN	NaN	NaN	NaN
NaN	NaN	NaN	NaN	NaN	NaN	NaN	NaN	NaN	NaN	NaN	NaN	NaN	NaN	NaN	NaN	NaN	NaN	NaN
NaN	NaN	NaN	NaN	NaN	NaN	NaN	NaN	NaN	NaN	NaN	NaN	0	0.548895	9.47543	NaN	NaN	NaN	NaN
NaN	NaN	NaN	NaN	NaN	NaN	NaN	NaN	NaN	NaN	NaN	NaN	12.9208	7.18471	16.0494	NaN	NaN	NaN	NaN
NaN	NaN	NaN	NaN	NaN	NaN	NaN	NaN	NaN	NaN	NaN	1.94795	11.2039	16.4237	12.7365	NaN	NaN	NaN	NaN
NaN	NaN	NaN	NaN	NaN	NaN	NaN	NaN	NaN	NaN	0.889925	6.44117	2.06032	1.26004	13.4222	NaN	NaN	NaN	NaN
NaN	NaN	NaN	NaN	NaN	NaN	NaN	NaN	NaN	NaN	11.6818	8.76811	10.1635	9.64631	16.5605	NaN	NaN	NaN	NaN
NaN	NaN	NaN	NaN	NaN	NaN	NaN	NaN	NaN	NaN	11.4784	4.17832	4.54433	17.6144	11.4576	NaN	NaN	NaN	NaN
NaN	NaN	NaN	NaN	NaN	NaN	NaN	NaN	NaN	NaN	9.58011	15.6753	8.47744	24.12	14.4724	NaN	NaN	NaN	NaN
NaN	NaN	NaN	NaN	NaN	NaN	NaN	NaN	NaN	NaN	16.1231	11.0719	10.326	22.9749	18.2134	NaN	NaN	NaN	NaN
NaN	NaN	NaN	NaN	NaN	NaN	NaN	NaN	NaN	8.01009	11.4306	32.4312	24.3998	21.5758	14.0575	NaN	NaN	NaN	NaN
NaN	NaN	NaN	NaN	NaN	NaN	NaN	NaN	NaN	16.3446	8.07788	10.4724	19.7144	30.6292	13.4338	NaN	NaN	NaN	NaN
NaN	NaN	NaN	NaN	NaN	NaN	NaN	NaN	NaN	8.50707	4.41804	8.18337	11.8175	17.574	13.9871	NaN	NaN	NaN	NaN
NaN	NaN	NaN	NaN	NaN	NaN	NaN	NaN	NaN	6.18953	0.341148	5.91684	6.15754	9.04895	13.0758	NaN	NaN	NaN	NaN
NaN	NaN	NaN	NaN	NaN	NaN	NaN	NaN	NaN	3.60649	0.15523	1.74088	6.30228	9.81009	13.3671	NaN	NaN	NaN	NaN
NaN	NaN	NaN	NaN	NaN	NaN	NaN	NaN	NaN	0.601538	1.76933	1.89677	4.59617	4.28558	12.883	NaN	NaN	NaN	NaN
NaN	NaN	NaN	NaN	NaN	NaN	NaN	NaN	NaN	1.20065	1.04354	2.53881	3.07264	9.26309	8.52773	NaN	NaN	NaN	NaN
NaN	NaN	NaN	NaN	NaN	NaN	NaN	NaN	NaN	0.328641	0.514188	1.54334	0.651802	5.49585	22.7603	NaN	NaN	NaN	NaN
NaN	NaN	NaN	NaN	NaN	NaN	NaN	NaN	NaN	0	0.0861718	0.706893	0.720806	5.48232	21.5855	NaN	NaN	NaN	NaN
NaN	NaN	NaN	NaN	NaN	NaN	NaN	NaN	NaN	0	0.230171	0.625288	2.04644	4.84897	21.9865	NaN	NaN	NaN	NaN
NaN	NaN	NaN	NaN	NaN	NaN	NaN	NaN	NaN	0.0191574	0.12339	0.34808	1.81655	3.4398	19.5615	NaN	NaN	NaN	NaN
NaN	NaN	NaN	NaN	NaN	NaN	NaN	NaN	NaN	0	0.0384066	0.56306	6.6075	2.62984	17.9056	NaN	NaN	NaN	NaN
NaN	NaN	NaN	NaN	NaN	NaN	NaN	NaN	NaN	NaN	NaN	NaN	NaN	NaN	NaN	NaN	NaN	NaN	NaN
NaN	NaN	NaN	NaN	NaN	NaN	NaN	NaN	NaN	NaN	NaN	NaN	NaN	NaN	NaN	NaN	NaN	NaN	NaN
NaN	NaN	NaN	NaN	NaN	NaN	NaN	NaN	NaN	NaN	NaN	NaN	NaN	NaN	NaN	NaN	NaN	NaN	NaN
NaN	NaN	NaN	NaN	NaN	NaN	NaN	NaN	NaN	NaN	NaN	NaN	NaN	NaN	NaN	NaN	NaN	NaN	NaN
NaN	NaN	NaN	NaN	NaN	NaN	NaN	NaN	NaN	NaN	NaN	NaN	NaN	NaN	NaN	NaN	NaN	NaN	NaN
NaN	NaN	NaN	NaN	NaN	NaN	NaN	NaN	NaN	NaN	NaN	NaN	NaN	NaN	NaN	NaN	NaN	NaN	NaN
NaN	NaN	NaN	NaN	NaN	NaN	NaN	NaN	NaN	NaN	NaN	NaN	NaN	NaN	NaN	NaN	NaN	NaN	NaN
NaN	NaN	NaN	NaN	NaN	NaN	NaN	NaN	NaN	NaN	NaN	NaN	NaN	NaN	NaN	NaN	NaN	NaN	NaN
NaN	NaN	NaN	NaN	NaN	NaN	NaN	NaN	NaN	NaN	NaN	NaN	NaN	NaN	NaN	NaN	NaN	NaN	NaN
NaN	NaN	NaN	NaN	NaN	NaN	NaN	NaN	NaN	NaN	NaN	NaN	NaN	NaN	NaN	NaN	NaN	NaN	NaN
NaN	NaN	NaN	NaN	NaN	NaN	NaN	NaN	NaN	NaN	NaN	NaN	NaN	NaN	NaN	NaN	NaN	NaN	NaN
NaN	NaN	NaN	NaN	NaN	NaN	NaN	NaN	NaN	NaN	NaN	NaN	NaN	NaN	NaN	NaN	NaN	NaN	NaN
NaN	NaN	NaN	NaN	NaN	NaN	NaN	NaN	NaN	NaN	NaN	NaN	NaN	NaN	NaN	NaN	NaN	NaN	NaN
NaN	NaN	NaN	NaN	NaN	NaN	NaN	NaN	NaN	NaN	NaN	NaN	NaN	NaN	NaN	NaN	NaN	NaN	NaN
NaN	NaN	NaN	NaN	NaN	NaN	NaN	NaN	NaN	NaN	NaN	NaN	NaN	NaN	NaN	NaN	NaN	NaN	NaN
NaN	NaN	NaN	NaN	NaN	NaN	NaN	NaN	NaN	NaN	NaN	NaN	NaN	NaN	NaN	NaN	NaN	NaN	NaN
NaN	NaN	NaN	NaN	NaN	NaN	NaN	NaN	NaN	NaN	NaN	NaN	NaN	NaN	NaN	NaN	NaN	NaN	NaN
NaN	NaN	NaN	NaN	NaN	NaN	NaN	NaN	NaN	NaN	NaN	NaN	NaN	NaN	NaN	NaN	NaN	NaN	NaN
NaN	NaN	NaN	NaN	NaN	NaN	NaN	NaN	NaN	NaN	NaN	NaN	NaN	NaN	NaN	NaN	NaN	NaN	NaN
NaN	NaN	NaN	NaN	NaN	NaN	NaN	NaN	NaN	NaN	NaN	NaN	NaN	NaN	NaN	NaN	NaN	NaN	NaN
NaN	NaN	NaN	NaN	NaN	NaN	NaN	NaN	NaN	NaN	NaN	NaN	NaN	NaN	NaN	NaN	NaN	NaN	NaN

## Sheet: Figure2e
# The normalized fluxes as a function of M-shell for three energy channels and averaged wave amplitudes
M-shell bin	55 keV	97 keV	170 keV	Bw (pT)
5.75	0.59555	0.629283	0.667311	12.0516
6.25	0.606326	0.622505	0.638875	10.578
6.75	0.707911	0.737313	0.775367	4.81472
7.25	0.635878	0.669304	0.717922	11.3641
7.75	0.596216	0.626181	0.677702	9.85462
8.25	0.556145	0.580575	0.59669	14.465
8.75	0.559806	0.571348	0.575324	15.7419
9.25	0.411634	0.402799	0.413196	20.779
9.75	0.431054	0.394818	0.391598	16.4655
10.25	0.573806	0.531869	0.488513	11.196
10.75	0.65601	0.631573	0.544102	6.90805
11.25	0.655239	0.604478	0.522249	6.27511
11.75	0.765061	0.726669	0.65065	5.08617
12.25	0.769901	0.749737	0.699601	4.88916
12.75	0.679759	0.680031	0.647402	6.1931
13.25	0.666195	0.648204	0.612249	5.71634
13.75	0.609645	0.594181	0.550991	5.94747
14.25	0.608266	0.574179	0.489954	5.05787
14.75	0.526167	0.474108	0.408199	5.54888
