# Supplementary material for: A slot region in the magnetosphere of Jupiter
Source: Nat Commun. 2025 Aug 25;16:7916. doi: 10.1038/s41467-025-63186-8 (PMC12379232; doi:10.1038/s41467-025-63186-8)
Supplement: Supplementary file 3 — Source Data [file 41467_2025_63186_MOESM3_ESM.zip › Source Data/Figure3.xlsx]

## Sheet: Figure3a
# Figure 3a wave spectral density |MLAT|<20 degree
	Frequency unit of Hz		Spectral density unti of nT^2/Hz
M-shell	48.828	97.656	146.48	195.31	244.14	292.97	341.8	390.62	439.45	488.28	537.11	585.94	634.77	708.01	805.66	903.32	1001	1123	1269.5	1416	1586.9	1782.2	2002	2246.1	2514.7	2832	3173.8	3540	3979.5	4467.8	5004.9	5615.2	6298.8	7080.1	7959	8935.5	10010	11230	12622	14160	15869	17798	19971
5	NaN	2.58901e-08	6.40464e-09	2.89938e-09	1.54474e-09	1.03359e-09	8.26139e-10	8.72703e-10	7.59639e-10	5.55856e-10	5.90479e-10	8.7435e-10	8.07795e-10	4.5714e-10	2.79462e-10	2.57037e-10	2.49347e-10	1.07192e-10	6.98437e-11	4.07875e-11	1.49754e-11	1.87402e-12	3.37653e-12	8.00939e-13	9.68858e-13	NaN	NaN	NaN	NaN	NaN	NaN	NaN	NaN	NaN	NaN	NaN	NaN	NaN	NaN	NaN	NaN	NaN	NaN
5.5	NaN	1.86123e-06	1.43171e-06	1.11274e-06	8.11508e-07	8.2039e-07	1.19115e-06	1.93664e-06	2.706e-06	3.37955e-06	3.55219e-06	3.1961e-06	2.53101e-06	1.51414e-06	7.42753e-07	3.46113e-07	1.70023e-07	8.34867e-08	3.95987e-08	2.28677e-08	1.60671e-08	1.08117e-08	9.60568e-09	9.28121e-09	9.57538e-09	9.6905e-09	1.02888e-08	8.88336e-09	8.59727e-09	7.64109e-09	6.67602e-09	5.84897e-09	5.15146e-09	5.20193e-09	5.23745e-09	5.37439e-09	5.86166e-09	6.48508e-09	5.11531e-09	4.69918e-09	4.44451e-09	2.56825e-09	1.29375e-09
6	NaN	6.26615e-07	3.96543e-07	4.09297e-07	3.53903e-07	3.29996e-07	3.31158e-07	3.59068e-07	4.27191e-07	5.2407e-07	5.04126e-07	4.37658e-07	3.54477e-07	2.18732e-07	1.23486e-07	6.57207e-08	3.62029e-08	1.72934e-08	1.02022e-08	5.53901e-09	3.39903e-09	2.70281e-09	2.70036e-09	3.04021e-09	3.26828e-09	3.47218e-09	3.66533e-09	3.2288e-09	3.35011e-09	3.42254e-09	3.75288e-09	4.12904e-09	4.17572e-09	4.58545e-09	4.49873e-09	4.54301e-09	4.58596e-09	4.86387e-09	3.62855e-09	3.69414e-09	3.34283e-09	2.45088e-09	1.33133e-09
6.5	NaN	5.31335e-07	4.25e-07	4.77808e-07	5.10262e-07	6.28797e-07	7.79726e-07	8.89207e-07	9.06695e-07	7.1369e-07	5.79312e-07	5.7736e-07	4.49321e-07	2.67938e-07	1.47903e-07	6.77346e-08	3.76593e-08	2.20218e-08	1.54795e-08	9.77255e-09	7.44342e-09	5.70201e-09	5.35571e-09	4.9012e-09	5.40029e-09	5.83076e-09	5.85874e-09	5.08411e-09	5.13847e-09	5.41029e-09	5.75884e-09	5.91539e-09	5.80998e-09	6.11496e-09	6.02433e-09	5.84121e-09	4.46052e-09	1.96838e-09	4.34177e-10	1.10192e-10	5.61888e-12	1.70812e-12	2.59231e-12
7	NaN	7.02564e-07	7.30446e-07	8.9642e-07	9.27781e-07	1.02486e-06	1.22186e-06	1.45524e-06	1.53442e-06	1.47339e-06	1.1947e-06	8.85743e-07	6.57055e-07	3.76565e-07	1.84514e-07	1.01441e-07	5.58676e-08	4.49217e-08	2.64619e-08	1.98659e-08	1.62515e-08	1.21867e-08	1.12319e-08	1.17695e-08	1.22803e-08	1.28323e-08	1.2715e-08	1.10416e-08	1.1169e-08	1.14378e-08	1.15444e-08	1.12919e-08	1.04965e-08	9.89217e-09	7.84953e-09	5.01982e-09	1.35956e-09	2.42908e-10	2.53577e-11	1.96972e-11	2.0212e-11	2.59034e-11	4.03559e-11
7.5	NaN	5.37965e-07	4.85929e-07	5.47558e-07	5.48124e-07	5.22774e-07	5.21245e-07	5.28097e-07	5.19894e-07	4.61982e-07	3.97506e-07	3.04275e-07	2.20134e-07	1.43721e-07	9.96615e-08	6.51948e-08	4.74202e-08	3.68906e-08	3.39008e-08	3.27403e-08	3.3747e-08	3.42015e-08	3.76615e-08	3.74887e-08	3.4947e-08	3.00413e-08	2.64749e-08	2.09543e-08	1.96905e-08	1.77931e-08	1.49936e-08	1.28364e-08	1.10145e-08	1.06267e-08	8.81165e-09	3.28585e-09	3.57334e-10	6.15254e-11	4.58662e-11	5.17817e-11	9.47092e-11	1.27345e-10	2.08625e-10
8	NaN	1.15332e-06	1.41559e-06	1.60264e-06	1.48154e-06	1.34489e-06	1.13006e-06	9.57926e-07	8.40536e-07	6.74083e-07	5.38953e-07	4.45954e-07	3.48699e-07	2.47364e-07	1.77726e-07	1.52807e-07	1.35434e-07	1.28128e-07	1.46294e-07	1.70239e-07	2.20091e-07	2.4234e-07	2.78458e-07	3.08068e-07	2.82846e-07	2.45358e-07	1.82038e-07	1.29534e-07	8.71957e-08	6.3041e-08	5.0876e-08	4.02218e-08	2.05316e-08	1.43705e-08	4.40032e-09	7.02958e-10	5.1288e-10	3.77704e-11	1.90006e-11	1.27989e-11	3.38965e-11	5.95452e-13	NaN
8.5	NaN	2.68037e-06	2.40917e-06	2.30825e-06	1.94228e-06	1.66861e-06	1.34509e-06	1.01311e-06	8.31968e-07	6.74294e-07	5.57485e-07	4.3465e-07	3.48471e-07	2.53212e-07	2.02124e-07	1.71772e-07	1.4265e-07	1.00676e-07	7.44943e-08	6.50492e-08	5.79199e-08	5.14588e-08	5.07162e-08	4.84165e-08	4.84846e-08	4.62547e-08	4.431e-08	3.63636e-08	3.54638e-08	4.07392e-08	3.81485e-08	2.58192e-08	1.06533e-08	2.21738e-08	2.40636e-10	5.529e-10	3.46806e-11	2.7788e-11	8.38962e-12	4.55339e-12	NaN	NaN	NaN
9	NaN	1.43976e-06	1.75686e-06	1.73698e-06	1.3753e-06	1.03544e-06	7.14762e-07	5.04726e-07	3.60246e-07	2.57945e-07	1.96142e-07	1.60894e-07	1.38507e-07	1.11053e-07	9.89965e-08	9.14823e-08	8.90745e-08	7.57612e-08	6.60034e-08	6.56253e-08	6.47644e-08	5.98199e-08	5.63426e-08	5.12842e-08	4.75914e-08	4.04214e-08	3.83166e-08	3.41094e-08	3.36115e-08	2.75584e-08	1.48051e-08	9.24527e-09	1.86404e-09	5.10643e-10	2.27069e-12	1.23963e-12	NaN	NaN	NaN	NaN	NaN	NaN	NaN
9.5	NaN	1.22646e-06	1.24306e-06	1.16675e-06	8.861e-07	6.2711e-07	4.32577e-07	3.07535e-07	2.26285e-07	1.81977e-07	1.62588e-07	1.45526e-07	1.46797e-07	1.45709e-07	1.82079e-07	2.00687e-07	2.21799e-07	2.02692e-07	1.92729e-07	1.70243e-07	1.43274e-07	1.217e-07	8.5287e-08	6.53715e-08	4.7084e-08	3.99079e-08	3.44305e-08	3.00788e-08	2.09165e-08	1.01511e-08	3.87623e-09	1.50995e-09	2.13134e-10	3.74167e-12	3.06756e-12	3.90561e-12	NaN	NaN	NaN	NaN	NaN	NaN	NaN
10	NaN	7.68442e-07	8.36913e-07	8.22138e-07	6.39015e-07	5.14958e-07	4.28782e-07	3.44894e-07	2.7684e-07	2.40288e-07	2.13306e-07	1.78578e-07	1.64761e-07	1.32817e-07	1.13337e-07	9.61872e-08	7.08292e-08	5.14936e-08	4.16316e-08	3.63992e-08	2.96591e-08	2.34768e-08	2.06326e-08	2.1495e-08	1.99805e-08	1.69541e-08	1.0754e-08	4.83618e-09	2.46344e-09	2.58132e-09	2.40872e-10	5.86328e-12	4.59177e-12	4.32036e-12	4.13308e-12	5.86698e-13	NaN	NaN	NaN	NaN	NaN	NaN	NaN
10.5	NaN	5.14867e-07	3.73457e-07	3.28111e-07	2.80296e-07	2.75655e-07	2.69109e-07	2.6585e-07	2.43019e-07	2.14528e-07	1.95509e-07	1.72239e-07	1.54496e-07	1.16211e-07	8.17027e-08	6.28577e-08	4.67098e-08	2.91528e-08	2.20405e-08	1.95892e-08	1.91847e-08	2.03828e-08	1.93776e-08	1.85012e-08	1.39156e-08	6.91785e-09	2.38474e-09	4.92516e-10	4.1839e-11	2.61054e-11	2.39119e-11	1.90151e-11	1.74152e-11	9.24373e-12	4.47526e-12	5.65642e-12	NaN	NaN	NaN	NaN	NaN	NaN	NaN
11	NaN	5.50022e-07	4.11641e-07	3.0265e-07	2.16183e-07	1.80788e-07	1.54093e-07	1.22389e-07	9.04863e-08	6.81506e-08	5.36842e-08	4.67731e-08	3.89265e-08	3.04349e-08	2.72615e-08	2.36922e-08	2.00584e-08	1.44794e-08	1.3973e-08	1.2438e-08	1.09364e-08	1.02403e-08	9.12939e-09	9.70291e-09	7.58925e-09	2.9431e-09	1.19398e-09	1.63046e-09	3.21131e-12	NaN	NaN	NaN	NaN	NaN	NaN	NaN	NaN	NaN	NaN	NaN	NaN	NaN	NaN
11.5	NaN	4.63017e-07	3.12496e-07	2.33554e-07	1.73756e-07	1.60264e-07	1.42684e-07	1.27615e-07	9.93603e-08	7.56541e-08	6.11914e-08	4.64782e-08	3.77901e-08	3.12426e-08	2.81075e-08	2.72766e-08	2.66295e-08	2.20242e-08	1.84857e-08	1.54023e-08	1.07718e-08	5.45782e-09	2.19719e-09	8.71307e-10	2.03509e-10	2.80601e-11	2.2612e-11	1.35778e-11	1.09692e-11	8.17007e-12	6.62933e-12	5.62608e-13	NaN	NaN	NaN	NaN	NaN	NaN	NaN	NaN	NaN	NaN	NaN
12	NaN	3.76798e-07	2.56643e-07	1.85441e-07	1.30548e-07	9.24355e-08	6.33457e-08	4.25307e-08	2.76226e-08	2.3271e-08	2.13004e-08	1.81632e-08	1.49249e-08	1.05637e-08	8.70105e-09	6.24091e-09	3.93164e-09	2.24156e-09	1.05248e-09	5.05237e-10	6.20885e-10	2.32284e-10	1.92366e-10	6.93031e-12	4.71521e-12	2.83729e-12	1.55629e-12	NaN	NaN	NaN	NaN	NaN	NaN	NaN	NaN	NaN	NaN	NaN	NaN	NaN	NaN	NaN	NaN
12.5	NaN	2.0119e-07	1.24047e-07	8.10249e-08	4.24247e-08	2.37119e-08	1.83934e-08	1.5382e-08	1.28812e-08	1.04194e-08	7.46186e-09	6.08697e-09	5.29064e-09	3.44827e-09	1.86493e-09	9.99936e-10	5.90043e-10	2.43468e-10	5.60437e-11	6.42213e-11	9.34391e-11	1.28205e-11	4.08897e-12	3.7715e-12	2.80154e-12	2.19176e-12	3.91418e-13	NaN	NaN	NaN	NaN	NaN	NaN	NaN	NaN	NaN	NaN	NaN	NaN	NaN	NaN	NaN	NaN
13	NaN	7.42206e-08	3.64721e-08	1.91347e-08	1.04603e-08	7.0339e-09	4.729e-09	3.59255e-09	2.72062e-09	2.4442e-09	2.65962e-09	2.39177e-09	2.138e-09	2.31857e-09	2.60901e-09	1.43869e-09	8.04764e-10	1.58177e-10	6.00784e-11	5.25488e-11	5.11743e-11	4.47413e-11	4.62493e-11	4.45963e-11	4.25841e-11	4.06135e-11	2.41177e-12	1.35355e-12	NaN	NaN	NaN	NaN	NaN	NaN	NaN	NaN	NaN	NaN	NaN	NaN	NaN	NaN	NaN
13.5	NaN	4.6929e-08	3.01878e-08	2.35278e-08	1.8937e-08	1.41859e-08	9.22993e-09	7.22612e-09	5.18809e-09	2.38207e-09	9.98639e-10	6.34015e-10	2.69991e-10	6.08471e-11	3.09419e-11	1.91345e-11	1.23533e-11	6.69057e-12	5.71151e-12	3.56934e-12	3.57672e-12	2.37596e-12	2.15222e-12	1.60055e-12	1.46492e-12	1.61332e-13	NaN	NaN	NaN	NaN	NaN	NaN	NaN	NaN	NaN	NaN	NaN	NaN	NaN	NaN	NaN	NaN	NaN
14	NaN	4.8241e-08	2.17669e-08	1.68768e-08	1.38808e-08	8.69646e-09	4.5324e-09	1.7988e-09	8.20857e-10	3.57545e-10	2.87479e-10	1.47208e-10	8.09345e-11	3.66208e-11	2.44704e-11	1.75957e-11	1.29221e-11	9.65547e-12	7.15232e-12	5.9069e-12	4.84114e-12	3.65984e-12	3.69564e-12	2.41815e-12	9.82234e-13	NaN	NaN	NaN	NaN	NaN	NaN	NaN	NaN	NaN	NaN	NaN	NaN	NaN	NaN	NaN	NaN	NaN	NaN
14.5	NaN	1.57206e-06	3.56722e-07	1.3282e-07	6.43615e-08	2.15969e-08	1.09609e-08	8.0606e-09	6.52827e-09	4.2801e-09	3.1744e-09	3.82584e-09	3.80737e-09	3.0282e-09	1.76366e-09	1.0699e-09	7.27548e-10	4.47739e-10	4.72295e-10	3.1417e-10	2.04571e-10	1.52498e-10	1.21498e-10	4.8611e-13	1.71472e-13	3.84628e-13	9.93699e-13	1.49263e-12	NaN	NaN	NaN	NaN	NaN	NaN	NaN	NaN	NaN	NaN	NaN	NaN	NaN	NaN	NaN
M-shell	equatorial fce (unit of Hz)
1	11984000
1.1	9.00376e+06
1.2	6.93519e+06
1.3	5.45471e+06
1.4	4.36735e+06
1.5	3.55081e+06
1.6	2.92578e+06
1.7	2.43924e+06
1.8	2.05487e+06
1.9	1.74719e+06
2	1498000
2.1	1.29403e+06
2.2	1.12547e+06
2.3	984959
2.4	866898
2.5	766976
2.6	681839
2.7	608850
2.8	545918
2.9	491369
3	443852
3.1	402269
3.2	365723
3.3	333472
3.4	304905
3.5	279510
3.6	256859
3.7	236590
3.8	218399
3.9	202026
4	187250
4.1	173880
4.2	161754
4.3	150729
4.4	140684
4.5	131512
4.6	123120
4.7	115427
4.8	108362
4.9	101862
5	95872
5.1	90342.3
5.2	85229.9
5.3	80496
5.4	76106.3
5.5	72030.1
5.6	68239.8
5.7	64710.9
5.8	61421.1
5.9	58350.7
6	55481.5
6.1	52797.4
6.2	50283.6
6.3	47927
6.4	45715.3
6.5	43637.7
6.6	41684.1
6.7	39845.3
6.8	38113.2
6.9	36480
7	34938.8
7.1	33483.2
7.2	32107.3
7.3	30805.9
7.4	29573.8
7.5	28406.5
7.6	27299.9
7.7	26250
7.8	25253.3
7.9	24306.4
8	23406.2
8.1	22550
8.2	21735
8.3	20958.9
8.4	20219.2
8.5	19513.9
8.6	18841.1
8.7	18198.9
8.8	17585.5
8.9	16999.3
9	16439
9.1	15902.9
9.2	15390
9.3	14898.9
9.4	14428.4
9.5	13977.5
9.6	13545.3
9.7	13130.7
9.8	12732.8
9.9	12350.8
10	11984
10.1	11631.6
10.2	11292.8
10.3	10967.1
10.4	10653.7
10.5	10352.2
10.6	10062
10.7	9782.51
10.8	9513.29
10.9	9253.85
11	9003.76
11.1	8762.6
11.2	8529.97
11.3	8305.51
11.4	8088.86
11.5	7879.67
11.6	7677.64
11.7	7482.46
11.8	7293.83
11.9	7111.5
12	6935.19
12.1	6764.66
12.2	6599.67
12.3	6440.01
12.4	6285.46
12.5	6135.81
12.6	5990.87
12.7	5850.47
12.8	5714.42
12.9	5582.55
13	5454.71
13.1	5330.75
13.2	5210.51
13.3	5093.86
13.4	4980.67
13.5	4870.8
13.6	4764.15
13.7	4660.58
13.8	4560
13.9	4462.29
14	4367.35
14.1	4275.08
14.2	4185.4
14.3	4098.21
14.4	4013.42
14.5	3930.95
14.6	3850.73
14.7	3772.68
14.8	3696.72
14.9	3622.79
15	3550.81

## Sheet: Figure3b
# Figure 3b wave spectral density |MLAT|=20-60 degree
	Frequency unit of Hz		Spectral density unti of nT^2/Hz
M-shell	48.828	97.656	146.48	195.31	244.14	292.97	341.8	390.62	439.45	488.28	537.11	585.94	634.77	708.01	805.66	903.32	1001	1123	1269.5	1416	1586.9	1782.2	2002	2246.1	2514.7	2832	3173.8	3540	3979.5	4467.8	5004.9	5615.2	6298.8	7080.1	7959	8935.5	10010	11230	12622	14160	15869	17798	19971
5	NaN	4.79176e-08	3.64881e-08	3.08161e-08	1.27227e-08	7.88588e-09	5.27628e-09	4.84041e-09	6.5916e-09	8.07867e-09	7.84229e-09	5.7707e-09	4.59484e-09	3.44245e-09	2.4908e-09	1.47867e-09	8.76658e-10	5.09495e-10	1.52025e-09	3.30456e-09	5.18759e-10	7.69573e-10	6.95856e-10	7.34732e-10	7.15146e-10	5.93673e-10	3.12189e-10	8.04238e-11	3.2789e-11	7.45286e-12	3.45308e-12	7.54254e-13	7.1878e-13	4.28545e-12	2.51546e-12	NaN	NaN	NaN	NaN	NaN	NaN	NaN	NaN
5.5	NaN	1.10895e-06	4.73891e-07	2.99091e-07	2.53716e-07	2.6898e-07	2.92961e-07	3.02478e-07	2.7982e-07	2.38242e-07	1.92341e-07	1.64104e-07	1.49511e-07	1.1576e-07	8.24291e-08	5.0689e-08	3.81855e-08	2.28694e-08	1.487e-08	1.00004e-08	7.69408e-09	6.57502e-09	5.74139e-09	5.28457e-09	5.55961e-09	5.86816e-09	5.71584e-09	4.66477e-09	4.10542e-09	3.65723e-09	3.02337e-09	2.17705e-09	1.30238e-09	1.04715e-09	9.06798e-10	8.04042e-10	7.56553e-10	9.44373e-10	6.54497e-10	4.15095e-10	2.9487e-10	8.55251e-11	3.95797e-11
6	NaN	9.75075e-07	4.0796e-07	2.85743e-07	2.56563e-07	2.59448e-07	2.64564e-07	2.72206e-07	2.51579e-07	2.10882e-07	1.69585e-07	1.3802e-07	1.1981e-07	9.05158e-08	6.65858e-08	4.40843e-08	2.8064e-08	1.41594e-08	8.91776e-09	6.8734e-09	6.26822e-09	6.2625e-09	6.52622e-09	6.88331e-09	7.78957e-09	8.52951e-09	8.63353e-09	7.37065e-09	7.12911e-09	6.59816e-09	6.00001e-09	5.20768e-09	4.13323e-09	3.49028e-09	2.74929e-09	2.18593e-09	1.84691e-09	1.65558e-09	8.76066e-10	4.81429e-10	3.71871e-10	1.90668e-10	1.85372e-10
6.5	NaN	3.15241e-07	1.78583e-07	1.37636e-07	1.37309e-07	1.59018e-07	1.63738e-07	1.50457e-07	1.31814e-07	1.10528e-07	9.3513e-08	8.26885e-08	7.15564e-08	5.05198e-08	3.28888e-08	2.15513e-08	1.50507e-08	1.03206e-08	8.31115e-09	8.1897e-09	8.30916e-09	7.82213e-09	7.94214e-09	8.59181e-09	8.92738e-09	8.16309e-09	6.68032e-09	4.68406e-09	3.629e-09	2.86376e-09	2.42368e-09	2.01587e-09	1.53226e-09	1.18776e-09	8.59692e-10	6.06842e-10	4.32998e-10	3.28763e-10	1.31566e-10	5.15794e-11	2.87002e-11	2.00188e-11	1.9933e-11
7	NaN	5.10985e-07	2.66118e-07	2.99367e-07	3.63959e-07	4.00562e-07	4.05079e-07	3.91359e-07	3.37542e-07	2.894e-07	2.58927e-07	2.15486e-07	1.54767e-07	8.68278e-08	4.66538e-08	2.52256e-08	1.70653e-08	1.17174e-08	1.0295e-08	9.57511e-09	9.90274e-09	1.05789e-08	1.15102e-08	1.09282e-08	9.04848e-09	6.61954e-09	4.46732e-09	2.83819e-09	2.12989e-09	1.5213e-09	1.13511e-09	8.17578e-10	5.8431e-10	3.77085e-10	2.15707e-10	1.15316e-10	7.84396e-11	6.55482e-11	4.22993e-11	3.67498e-11	1.39172e-11	1.3163e-11	1.92876e-11
7.5	NaN	3.35831e-07	2.99768e-07	3.71068e-07	4.84394e-07	6.5109e-07	6.80861e-07	5.03492e-07	3.10929e-07	2.04706e-07	1.4234e-07	9.98515e-08	6.98348e-08	3.83195e-08	2.26248e-08	1.63669e-08	1.31823e-08	8.61158e-09	7.86001e-09	7.47136e-09	7.52661e-09	7.71306e-09	7.78228e-09	7.2148e-09	6.07578e-09	4.73317e-09	3.60484e-09	2.28124e-09	1.68644e-09	1.33598e-09	9.7739e-10	5.71763e-10	2.49192e-10	1.22409e-10	7.75023e-11	6.4844e-11	6.03275e-11	5.55005e-11	3.19978e-11	2.01412e-11	4.13641e-11	1.46071e-11	1.29014e-10
8	NaN	8.17127e-07	8.19228e-07	9.97531e-07	9.53816e-07	8.76546e-07	8.06668e-07	6.10011e-07	3.97798e-07	2.48471e-07	1.59828e-07	9.95743e-08	6.67857e-08	4.09188e-08	2.89181e-08	2.27228e-08	1.83515e-08	1.27633e-08	1.11005e-08	9.53524e-09	8.67529e-09	8.10478e-09	8.485e-09	8.76077e-09	8.92089e-09	8.59639e-09	7.8234e-09	5.70097e-09	3.55384e-09	1.63098e-09	5.71903e-10	2.55171e-10	1.21764e-10	5.33513e-11	5.21591e-11	1.10908e-10	1.84587e-10	2.19999e-10	1.31217e-10	1.25966e-10	1.27441e-10	1.0524e-10	2.07003e-11
8.5	NaN	6.58995e-07	9.98398e-07	1.04171e-06	9.11387e-07	9.24885e-07	7.57508e-07	5.37492e-07	3.93906e-07	2.9573e-07	2.14842e-07	1.56135e-07	1.08172e-07	6.19965e-08	3.9081e-08	2.61249e-08	1.84353e-08	1.23323e-08	1.15136e-08	1.08079e-08	9.68446e-09	7.84555e-09	7.26518e-09	6.08143e-09	5.08861e-09	3.41648e-09	2.01394e-09	8.71746e-10	3.90054e-10	1.72013e-10	9.98545e-11	6.00832e-11	1.69028e-11	6.72012e-12	2.00158e-11	1.92609e-10	1.50294e-10	2.00431e-10	1.30405e-10	6.94817e-11	NaN	1.70849e-12	NaN
9	NaN	1.72387e-06	2.16816e-06	2.13497e-06	1.86674e-06	1.63495e-06	1.2858e-06	9.2732e-07	6.71803e-07	4.64439e-07	3.03163e-07	1.89237e-07	1.13628e-07	5.27999e-08	2.17224e-08	1.1742e-08	8.14015e-09	5.53615e-09	4.52834e-09	3.92842e-09	3.72788e-09	3.36011e-09	3.5737e-09	3.54694e-09	3.2333e-09	2.19962e-09	1.1183e-09	2.93829e-10	6.91631e-11	5.27451e-12	1.57916e-12	5.57239e-13	5.47703e-13	2.07282e-12	1.26288e-12	2.80763e-11	2.93177e-11	2.78296e-11	NaN	NaN	NaN	NaN	NaN
9.5	NaN	1.50019e-06	1.69766e-06	1.56854e-06	1.26813e-06	1.05155e-06	8.46789e-07	6.06531e-07	4.28878e-07	3.01596e-07	2.00733e-07	1.24733e-07	8.08825e-08	3.76375e-08	1.47494e-08	8.60581e-09	5.71202e-09	3.38158e-09	2.30057e-09	1.72616e-09	1.35961e-09	9.38854e-10	7.20362e-10	5.32594e-10	3.45975e-10	1.3888e-10	7.17918e-11	2.94733e-11	5.39721e-12	NaN	NaN	NaN	NaN	4.52505e-13	3.39082e-13	2.45652e-11	3.42088e-11	NaN	NaN	NaN	NaN	NaN	NaN
10	NaN	8.20562e-07	8.55222e-07	8.02044e-07	6.56468e-07	5.57842e-07	4.40126e-07	2.81321e-07	1.84695e-07	1.36684e-07	9.54356e-08	5.45935e-08	3.21822e-08	1.48503e-08	7.37321e-09	4.16288e-09	2.79047e-09	1.69519e-09	1.12163e-09	8.44796e-10	7.4283e-10	5.23e-10	4.004e-10	2.85789e-10	1.56991e-10	3.59115e-11	1.83101e-11	1.87821e-12	1.96198e-12	1.34952e-12	1.35242e-12	9.93562e-13	1.04274e-12	1.09177e-12	1.5584e-12	4.23265e-12	NaN	NaN	NaN	NaN	NaN	NaN	NaN
10.5	NaN	5.13274e-07	3.97183e-07	3.49967e-07	3.03559e-07	2.64244e-07	2.16577e-07	1.45555e-07	8.77782e-08	6.10317e-08	4.27843e-08	2.65253e-08	1.72649e-08	9.05606e-09	4.07003e-09	2.0476e-09	1.60445e-09	1.24223e-09	9.8477e-10	7.12025e-10	5.57293e-10	3.45818e-10	2.76277e-10	2.90609e-10	2.56749e-10	8.68721e-11	3.92532e-11	4.63725e-12	4.51349e-13	5.29286e-13	NaN	NaN	NaN	NaN	NaN	NaN	NaN	NaN	NaN	NaN	NaN	NaN	NaN
11	NaN	5.60958e-07	4.15883e-07	3.08831e-07	2.48668e-07	2.18471e-07	1.71969e-07	1.23464e-07	9.06845e-08	6.657e-08	4.20156e-08	2.23919e-08	1.24352e-08	6.92342e-09	3.87891e-09	2.61062e-09	2.35947e-09	1.72155e-09	1.05155e-09	6.75316e-10	5.34888e-10	3.66508e-10	4.62868e-10	6.34956e-10	3.89241e-10	9.669e-11	1.74616e-11	1.35472e-12	6.48655e-13	NaN	NaN	NaN	NaN	NaN	NaN	NaN	NaN	NaN	NaN	NaN	NaN	NaN	NaN
11.5	NaN	2.77174e-07	2.16187e-07	2.73096e-07	3.2555e-07	3.22757e-07	2.04708e-07	9.61636e-08	4.28394e-08	2.16843e-08	1.41675e-08	8.99151e-09	5.92112e-09	3.90444e-09	2.01476e-09	1.36944e-09	1.15426e-09	7.60491e-10	4.6362e-10	2.31618e-10	1.53648e-10	1.28929e-10	1.60095e-10	1.09314e-10	4.84677e-11	2.4302e-12	2.05026e-12	4.71323e-13	NaN	4.78081e-12	2.78399e-12	NaN	NaN	NaN	NaN	NaN	NaN	NaN	NaN	NaN	NaN	NaN	NaN
12	NaN	4.48646e-07	3.55416e-07	2.71534e-07	2.11631e-07	1.71846e-07	1.22907e-07	7.44011e-08	4.01657e-08	2.34194e-08	1.57136e-08	9.79993e-09	7.39363e-09	5.36252e-09	2.09545e-09	1.27346e-09	1.0402e-09	6.77414e-10	3.56535e-10	1.90938e-10	1.83646e-10	2.29575e-10	3.46246e-10	3.79426e-10	1.26591e-10	5.30267e-12	2.85552e-12	NaN	NaN	NaN	NaN	NaN	NaN	NaN	NaN	NaN	NaN	NaN	NaN	NaN	NaN	NaN	NaN
12.5	NaN	1.63438e-07	1.25501e-07	2.26041e-07	3.99552e-07	4.59542e-07	3.38042e-07	1.81629e-07	9.25108e-08	5.07257e-08	3.04369e-08	1.97644e-08	1.3998e-08	5.06948e-09	1.29127e-09	8.13323e-10	6.74838e-10	4.67791e-10	2.32074e-10	4.25309e-10	4.66028e-10	2.77483e-10	2.20807e-10	1.52971e-10	4.01561e-11	6.50815e-12	3.45102e-11	2.07225e-11	NaN	NaN	NaN	NaN	NaN	NaN	NaN	NaN	NaN	NaN	NaN	NaN	NaN	NaN	NaN
13	NaN	1.20264e-07	1.91874e-07	3.80188e-07	3.8066e-07	4.07525e-07	3.16025e-07	1.66553e-07	8.42029e-08	4.65247e-08	3.04054e-08	1.98338e-08	1.3836e-08	4.29542e-09	6.20749e-10	3.82119e-10	2.38859e-10	1.65693e-10	2.0799e-10	6.06666e-10	5.45823e-10	2.60637e-10	2.52702e-10	1.034e-10	1.42234e-11	1.69821e-11	4.53007e-11	4.32839e-11	8.15152e-13	NaN	NaN	NaN	NaN	NaN	NaN	NaN	NaN	NaN	NaN	NaN	NaN	NaN	NaN
13.5	NaN	1.97599e-07	2.75512e-07	3.65449e-07	3.4697e-07	3.37969e-07	2.78714e-07	1.42149e-07	6.45833e-08	3.66741e-08	2.44911e-08	1.64339e-08	1.36616e-08	6.64445e-09	1.35592e-09	5.4674e-10	5.27895e-10	4.83984e-10	6.20583e-10	8.59596e-10	8.68212e-10	3.52891e-10	2.39919e-10	1.30412e-10	3.48672e-11	2.93581e-11	6.44686e-11	1.78367e-11	NaN	NaN	NaN	NaN	NaN	NaN	NaN	NaN	NaN	NaN	NaN	NaN	NaN	NaN	NaN
14	NaN	1.35564e-07	1.78547e-07	2.01433e-07	1.85361e-07	1.54226e-07	1.21154e-07	8.24395e-08	4.80687e-08	2.94339e-08	1.92182e-08	1.3951e-08	1.01099e-08	5.21648e-09	2.1829e-09	1.0676e-09	1.0998e-09	1.62441e-09	1.36353e-09	1.17568e-09	1.05023e-09	5.45588e-10	2.6929e-10	1.4313e-10	4.89167e-11	9.2017e-12	NaN	NaN	NaN	NaN	NaN	NaN	NaN	NaN	NaN	NaN	NaN	NaN	NaN	NaN	NaN	NaN	NaN
14.5	NaN	1.47952e-07	1.72033e-07	1.69262e-07	1.41138e-07	1.18797e-07	1.0074e-07	9.11322e-08	7.09362e-08	5.11799e-08	4.42089e-08	3.94112e-08	3.49057e-08	2.95559e-08	2.4601e-08	1.89494e-08	1.36675e-08	8.71801e-09	4.80951e-09	2.10997e-09	1.11585e-09	5.60392e-10	2.99124e-10	1.03675e-10	NaN	NaN	NaN	NaN	NaN	NaN	NaN	NaN	NaN	NaN	NaN	NaN	NaN	NaN	NaN	NaN	NaN	NaN	NaN
M-shell	equatorial fce (unit of Hz)
1	11984000
1.1	9.00376e+06
1.2	6.93519e+06
1.3	5.45471e+06
1.4	4.36735e+06
1.5	3.55081e+06
1.6	2.92578e+06
1.7	2.43924e+06
1.8	2.05487e+06
1.9	1.74719e+06
2	1498000
2.1	1.29403e+06
2.2	1.12547e+06
2.3	984959
2.4	866898
2.5	766976
2.6	681839
2.7	608850
2.8	545918
2.9	491369
3	443852
3.1	402269
3.2	365723
3.3	333472
3.4	304905
3.5	279510
3.6	256859
3.7	236590
3.8	218399
3.9	202026
4	187250
4.1	173880
4.2	161754
4.3	150729
4.4	140684
4.5	131512
4.6	123120
4.7	115427
4.8	108362
4.9	101862
5	95872
5.1	90342.3
5.2	85229.9
5.3	80496
5.4	76106.3
5.5	72030.1
5.6	68239.8
5.7	64710.9
5.8	61421.1
5.9	58350.7
6	55481.5
6.1	52797.4
6.2	50283.6
6.3	47927
6.4	45715.3
6.5	43637.7
6.6	41684.1
6.7	39845.3
6.8	38113.2
6.9	36480
7	34938.8
7.1	33483.2
7.2	32107.3
7.3	30805.9
7.4	29573.8
7.5	28406.5
7.6	27299.9
7.7	26250
7.8	25253.3
7.9	24306.4
8	23406.2
8.1	22550
8.2	21735
8.3	20958.9
8.4	20219.2
8.5	19513.9
8.6	18841.1
8.7	18198.9
8.8	17585.5
8.9	16999.3
9	16439
9.1	15902.9
9.2	15390
9.3	14898.9
9.4	14428.4
9.5	13977.5
9.6	13545.3
9.7	13130.7
9.8	12732.8
9.9	12350.8
10	11984
10.1	11631.6
10.2	11292.8
10.3	10967.1
10.4	10653.7
10.5	10352.2
10.6	10062
10.7	9782.51
10.8	9513.29
10.9	9253.85
11	9003.76
11.1	8762.6
11.2	8529.97
11.3	8305.51
11.4	8088.86
11.5	7879.67
11.6	7677.64
11.7	7482.46
11.8	7293.83
11.9	7111.5
12	6935.19
12.1	6764.66
12.2	6599.67
12.3	6440.01
12.4	6285.46
12.5	6135.81
12.6	5990.87
12.7	5850.47
12.8	5714.42
12.9	5582.55
13	5454.71
13.1	5330.75
13.2	5210.51
13.3	5093.86
13.4	4980.67
13.5	4870.8
13.6	4764.15
13.7	4660.58
13.8	4560
13.9	4462.29
14	4367.35
14.1	4275.08
14.2	4185.4
14.3	4098.21
14.4	4013.42
14.5	3930.95
14.6	3850.73
14.7	3772.68
14.8	3696.72
14.9	3622.79
15	3550.81

## Sheet: Figure3c
# Figure 3c Wave spectrasl densities at M-shell=9.5
Wave frequency (Hz)	Spectral density <20 degree (nT^2/Hz)	Spectral density 20-60 degree (nT^2/Hz)
48.828	0	0
97.656	1.33311e-06	1.61203e-06
146.48	1.49996e-06	1.93291e-06
195.31	1.45187e-06	1.85176e-06
244.14	1.1307e-06	1.56744e-06
292.97	8.31276e-07	1.34325e-06
341.8	5.7367e-07	1.0663e-06
390.62	4.0613e-07	7.66925e-07
439.45	2.93266e-07	5.5034e-07
488.28	2.19961e-07	3.83017e-07
537.11	1.79365e-07	2.51948e-07
585.94	1.5321e-07	1.56985e-07
634.77	1.42652e-07	9.72554e-08
708.01	1.28381e-07	4.52187e-08
805.66	1.40538e-07	1.82359e-08
903.32	1.46085e-07	1.01739e-08
1001	1.55437e-07	6.92609e-09
1123	1.39226e-07	4.45886e-09
1269.5	1.29366e-07	3.41446e-09
1416	1.17934e-07	2.82729e-09
1586.9	1.04019e-07	2.54374e-09
1782.2	9.07597e-08	2.14948e-09
2002	7.08148e-08	2.14703e-09
2246.1	5.83278e-08	2.03976e-09
2514.7	4.73377e-08	1.78964e-09
2832	4.01646e-08	1.16925e-09
3173.8	3.63735e-08	5.95044e-10
3540	3.20941e-08	1.61651e-10
3979.5	2.7264e-08	3.72802e-11
4467.8	1.88547e-08	2.63725e-12
5004.9	9.34068e-09	7.89578e-13
5615.2	5.37761e-09	2.78619e-13
6298.8	1.03859e-09	2.73852e-13
7080.1	2.57192e-10	1.26266e-12
7959	2.66913e-12	8.0098e-13
8935.5	2.57262e-12	2.63207e-11
10010	0	3.17632e-11
11230	0	1.39148e-11
12622	0	0
14160	0	0
15869	0	0
17798	0	0
19971	0	0

## Sheet: Figure3d
# Figure 3d Bounce-averaged Daa distributions induced by low frequency whislter-mode waves at M-shell=9.5
	Pitch angle unit of degree			Diffusion rates are unit of s^-1
Ek (eV)	0.1	1	2	3	4	5	6	7	8	9	10	11	12	13	14	15	16	17	18	19	20	21	22	23	24	25	26	27	28	29	30	31	32	33	34	35	36	37	38	39	40	41	42	43	44	45	46	47	48
1000	2.71643e-13	2.68047e-11	1.02059e-10	2.36756e-10	4.26671e-10	6.73182e-10	9.61182e-10	1.30661e-09	1.7007e-09	2.1536e-09	2.62898e-09	3.13472e-09	3.6659e-09	4.21044e-09	4.7771e-09	5.34261e-09	5.85323e-09	6.40825e-09	6.9556e-09	7.48286e-09	7.9914e-09	8.41505e-09	8.87227e-09	9.16849e-09	9.56855e-09	9.81309e-09	1.0124e-08	1.01673e-08	1.05042e-08	1.05642e-08	1.05313e-08	1.04915e-08	1.03956e-08	1.01967e-08	9.98207e-09	9.56515e-09	9.08876e-09	8.43141e-09	7.6846e-09	6.81567e-09	5.92809e-09	5.05253e-09	4.42439e-09	3.96119e-09	3.68529e-09	3.66179e-09	3.60141e-09	3.28421e-09	3.02768e-09
1122.02	2.51578e-13	2.48368e-11	9.45903e-11	2.19805e-10	3.96247e-10	6.23865e-10	8.98634e-10	1.22633e-09	1.60431e-09	2.0331e-09	2.49648e-09	2.99756e-09	3.52801e-09	4.0766e-09	4.65398e-09	5.23475e-09	5.76965e-09	6.33695e-09	6.89151e-09	7.40771e-09	7.89789e-09	8.26401e-09	8.65371e-09	8.822e-09	9.09793e-09	9.15144e-09	9.28952e-09	9.1568e-09	9.31949e-09	9.23606e-09	9.08608e-09	8.94668e-09	8.76327e-09	8.47727e-09	8.1869e-09	7.75482e-09	7.34891e-09	6.87776e-09	6.39515e-09	5.89036e-09	5.34616e-09	4.70528e-09	4.09792e-09	3.53738e-09	3.11321e-09	2.87596e-09	2.84734e-09	2.99381e-09	3.37672e-09
1258.93	2.15711e-13	2.1295e-11	8.1121e-11	1.88634e-10	3.40169e-10	5.34971e-10	7.74838e-10	1.06003e-09	1.39139e-09	1.75964e-09	2.17336e-09	2.61958e-09	3.10355e-09	3.61368e-09	4.15547e-09	4.71336e-09	5.26835e-09	5.83585e-09	6.40657e-09	6.94562e-09	7.47451e-09	7.91334e-09	8.34702e-09	8.6097e-09	8.89952e-09	8.96748e-09	9.05302e-09	8.82831e-09	8.86565e-09	8.59886e-09	8.23213e-09	7.91411e-09	7.57741e-09	7.1859e-09	6.82205e-09	6.34993e-09	5.90262e-09	5.39874e-09	4.89103e-09	4.4119e-09	3.98528e-09	3.62709e-09	3.36638e-09	3.16717e-09	3.03205e-09	2.95113e-09	2.96987e-09	3.15126e-09	3.54312e-09
1412.54	1.82024e-13	1.79595e-11	6.84101e-11	1.59062e-10	2.86606e-10	4.50389e-10	6.52603e-10	8.91778e-10	1.1695e-09	1.47801e-09	1.82085e-09	2.19723e-09	2.60155e-09	3.0266e-09	3.48348e-09	3.95762e-09	4.44124e-09	4.93851e-09	5.44304e-09	5.93567e-09	6.43725e-09	6.89539e-09	7.34045e-09	7.72497e-09	8.0725e-09	8.29699e-09	8.49358e-09	8.41716e-09	8.51811e-09	8.31732e-09	7.93053e-09	7.53828e-09	7.07147e-09	6.50774e-09	5.99527e-09	5.38023e-09	4.86443e-09	4.32883e-09	3.82672e-09	3.361e-09	2.94616e-09	2.60379e-09	2.39997e-09	2.35709e-09	2.50942e-09	2.81957e-09	3.23455e-09	3.72182e-09	4.32094e-09
1584.89	1.56338e-13	1.5424e-11	5.87238e-11	1.36324e-10	2.45469e-10	3.84307e-10	5.55554e-10	7.56956e-10	9.92972e-10	1.25029e-09	1.53616e-09	1.84696e-09	2.17916e-09	2.53041e-09	2.90357e-09	3.28909e-09	3.68345e-09	4.08204e-09	4.49034e-09	4.88755e-09	5.28204e-09	5.66195e-09	6.0215e-09	6.36313e-09	6.67144e-09	6.93123e-09	7.19252e-09	7.25325e-09	7.44067e-09	7.42896e-09	7.25681e-09	7.02769e-09	6.68414e-09	6.18537e-09	5.67193e-09	4.9844e-09	4.36422e-09	3.71764e-09	3.1466e-09	2.66667e-09	2.28191e-09	1.99357e-09	1.84812e-09	1.88181e-09	2.14877e-09	2.63245e-09	3.33194e-09	4.18886e-09	5.16685e-09
1778.28	1.41997e-13	1.40021e-11	5.3299e-11	1.23442e-10	2.222e-10	3.4449e-10	4.96644e-10	6.73666e-10	8.82713e-10	1.10475e-09	1.34677e-09	1.60695e-09	1.87851e-09	2.16571e-09	2.47681e-09	2.78187e-09	3.09113e-09	3.4034e-09	3.72331e-09	4.01766e-09	4.32699e-09	4.61403e-09	4.88637e-09	5.13773e-09	5.35529e-09	5.54614e-09	5.72775e-09	5.77843e-09	5.90972e-09	5.93895e-09	5.90189e-09	5.82345e-09	5.66541e-09	5.40352e-09	5.08848e-09	4.61086e-09	4.09756e-09	3.4995e-09	2.91048e-09	2.38194e-09	1.96882e-09	1.69514e-09	1.60741e-09	1.72633e-09	2.11845e-09	2.77398e-09	3.67942e-09	4.81838e-09	6.09071e-09
1995.26	1.34831e-13	1.33037e-11	5.05589e-11	1.17193e-10	2.11015e-10	3.2603e-10	4.69489e-10	6.35548e-10	8.30659e-10	1.03501e-09	1.25566e-09	1.4871e-09	1.72573e-09	1.96995e-09	2.24114e-09	2.4886e-09	2.73148e-09	2.97129e-09	3.20811e-09	3.39887e-09	3.61559e-09	3.81022e-09	3.98268e-09	4.1558e-09	4.29335e-09	4.41208e-09	4.52601e-09	4.52851e-09	4.59175e-09	4.57317e-09	4.49884e-09	4.40916e-09	4.28069e-09	4.13206e-09	3.95682e-09	3.73671e-09	3.46196e-09	3.11952e-09	2.72478e-09	2.32309e-09	1.96628e-09	1.70715e-09	1.64553e-09	1.81774e-09	2.30661e-09	3.14092e-09	4.24529e-09	5.67071e-09	7.25007e-09
2238.72	1.23805e-13	1.22082e-11	4.64945e-11	1.07803e-10	1.94009e-10	3.02003e-10	4.35591e-10	5.91697e-10	7.71819e-10	9.66052e-10	1.17493e-09	1.39697e-09	1.6236e-09	1.85659e-09	2.10354e-09	2.33378e-09	2.55177e-09	2.75872e-09	2.95032e-09	3.06292e-09	3.21513e-09	3.32354e-09	3.39932e-09	3.47832e-09	3.51598e-09	3.54124e-09	3.58246e-09	3.53866e-09	3.54258e-09	3.48707e-09	3.39029e-09	3.27494e-09	3.13017e-09	2.97303e-09	2.81417e-09	2.66297e-09	2.52388e-09	2.38081e-09	2.23247e-09	2.07864e-09	1.93609e-09	1.83189e-09	1.86772e-09	2.11196e-09	2.67733e-09	3.63843e-09	4.96301e-09	6.61819e-09	8.54145e-09
2511.89	1.07951e-13	1.06482e-11	4.05119e-11	9.40973e-11	1.69126e-10	2.64835e-10	3.82446e-10	5.20687e-10	6.78565e-10	8.52843e-10	1.0427e-09	1.24711e-09	1.45562e-09	1.67649e-09	1.90293e-09	2.12218e-09	2.33463e-09	2.53602e-09	2.72329e-09	2.84542e-09	2.9814e-09	3.05894e-09	3.10246e-09	3.11796e-09	3.07449e-09	3.00886e-09	2.96989e-09	2.84851e-09	2.77324e-09	2.66694e-09	2.53545e-09	2.40712e-09	2.25818e-09	2.10934e-09	1.96476e-09	1.83871e-09	1.74222e-09	1.67301e-09	1.64907e-09	1.66395e-09	1.7314e-09	1.85504e-09	2.08119e-09	2.47721e-09	3.15645e-09	4.22028e-09	5.75408e-09	7.61259e-09	9.86555e-09
2818.38	9.17339e-14	9.05224e-12	3.44905e-11	7.99427e-11	1.43643e-10	2.25586e-10	3.2537e-10	4.43386e-10	5.7741e-10	7.26517e-10	8.89795e-10	1.06444e-09	1.24716e-09	1.43841e-09	1.63434e-09	1.82787e-09	2.01907e-09	2.20369e-09	2.37426e-09	2.51377e-09	2.64702e-09	2.74127e-09	2.8052e-09	2.82751e-09	2.79531e-09	2.71735e-09	2.63793e-09	2.46818e-09	2.31496e-09	2.14857e-09	1.94979e-09	1.78626e-09	1.61934e-09	1.47396e-09	1.3526e-09	1.26612e-09	1.22033e-09	1.22073e-09	1.27064e-09	1.38207e-09	1.56957e-09	1.85301e-09	2.25649e-09	2.83067e-09	3.65906e-09	4.85056e-09	6.53673e-09	8.64919e-09	1.11347e-08
3162.28	7.79019e-14	7.68652e-12	2.92826e-11	6.78363e-11	1.21737e-10	1.90736e-10	2.75037e-10	3.74377e-10	4.87164e-10	6.1284e-10	7.48774e-10	8.96129e-10	1.04661e-09	1.20943e-09	1.37074e-09	1.53283e-09	1.69178e-09	1.84406e-09	1.98634e-09	2.1101e-09	2.22319e-09	2.31149e-09	2.37926e-09	2.41292e-09	2.41418e-09	2.37626e-09	2.32385e-09	2.18936e-09	2.03999e-09	1.86603e-09	1.63205e-09	1.42878e-09	1.2234e-09	1.05616e-09	9.41119e-10	8.87313e-10	8.94533e-10	9.68055e-10	1.10656e-09	1.30783e-09	1.5975e-09	1.99359e-09	2.52388e-09	3.22925e-09	4.18829e-09	5.51119e-09	7.3083e-09	9.6932e-09	1.2349e-08
3548.13	6.76862e-14	6.67282e-12	2.53747e-11	5.87607e-11	1.05113e-10	1.645e-10	2.36494e-10	3.20352e-10	4.15474e-10	5.21433e-10	6.34738e-10	7.55625e-10	8.79731e-10	1.01292e-09	1.14443e-09	1.27709e-09	1.40319e-09	1.52716e-09	1.63702e-09	1.7359e-09	1.82237e-09	1.88666e-09	1.93276e-09	1.95672e-09	1.957e-09	1.93598e-09	1.89675e-09	1.80672e-09	1.71858e-09	1.59448e-09	1.4167e-09	1.22984e-09	1.02665e-09	8.46328e-10	7.19517e-10	6.74469e-10	7.21743e-10	8.59852e-10	1.08873e-09	1.38695e-09	1.77473e-09	2.27802e-09	2.91878e-09	3.73251e-09	4.78756e-09	6.20629e-09	8.09715e-09	1.06836e-08	1.35542e-08
3981.07	6.15206e-14	6.06696e-12	2.3038e-11	5.32541e-11	9.47966e-11	1.48007e-10	2.11984e-10	2.85663e-10	3.67412e-10	4.59699e-10	5.54819e-10	6.54598e-10	7.55117e-10	8.65636e-10	9.70307e-10	1.07239e-09	1.17021e-09	1.2654e-09	1.34734e-09	1.41802e-09	1.4818e-09	1.52253e-09	1.55037e-09	1.55606e-09	1.54072e-09	1.51021e-09	1.46811e-09	1.39131e-09	1.33221e-09	1.24813e-09	1.14304e-09	1.02152e-09	8.84114e-10	7.47849e-10	6.41599e-10	6.03739e-10	6.75173e-10	8.637e-10	1.17121e-09	1.56833e-09	2.05077e-09	2.65477e-09	3.4011e-09	4.31526e-09	5.45361e-09	6.93076e-09	8.8947e-09	1.15608e-08	1.46919e-08
4466.84	5.77602e-14	5.69199e-12	2.15954e-11	4.99094e-11	8.86156e-11	1.38205e-10	1.97793e-10	2.65501e-10	3.40341e-10	4.2412e-10	5.08352e-10	5.94239e-10	6.78331e-10	7.72327e-10	8.55582e-10	9.33548e-10	1.00641e-09	1.0754e-09	1.12895e-09	1.17081e-09	1.20952e-09	1.22903e-09	1.23778e-09	1.2256e-09	1.20104e-09	1.1589e-09	1.10988e-09	1.03632e-09	9.82395e-10	9.14183e-10	8.46712e-10	7.77551e-10	7.07145e-10	6.44676e-10	6.01072e-10	6.06672e-10	7.11387e-10	9.49263e-10	1.32184e-09	1.81383e-09	2.38807e-09	3.08372e-09	3.92812e-09	4.93709e-09	6.15317e-09	7.6677e-09	9.66498e-09	1.23333e-08	1.56812e-08
5011.87	5.33015e-14	5.26166e-12	1.99711e-11	4.61998e-11	8.2117e-11	1.28271e-10	1.83633e-10	2.47086e-10	3.16544e-10	3.94065e-10	4.72275e-10	5.5174e-10	6.29047e-10	7.11993e-10	7.83614e-10	8.48776e-10	9.05932e-10	9.55874e-10	9.85322e-10	1.00226e-09	1.01592e-09	1.01342e-09	9.99669e-10	9.71233e-10	9.34486e-10	8.8341e-10	8.3017e-10	7.57504e-10	7.06831e-10	6.51614e-10	6.039e-10	5.67215e-10	5.41916e-10	5.33223e-10	5.52444e-10	6.20568e-10	7.75396e-10	1.07199e-09	1.51262e-09	2.08886e-09	2.75471e-09	3.53343e-09	4.46568e-09	5.56274e-09	6.85397e-09	8.39955e-09	1.03893e-08	1.30403e-08	1.64872e-08
5623.41	4.75297e-14	4.68674e-12	1.7787e-11	4.11561e-11	7.33834e-11	1.14588e-10	1.64431e-10	2.21761e-10	2.85138e-10	3.54138e-10	4.26463e-10	5.00279e-10	5.72901e-10	6.47581e-10	7.14551e-10	7.75412e-10	8.27513e-10	8.70557e-10	8.90634e-10	8.96881e-10	8.93961e-10	8.74298e-10	8.42319e-10	7.92694e-10	7.40413e-10	6.79284e-10	6.17769e-10	5.48523e-10	5.02507e-10	4.60432e-10	4.32571e-10	4.21561e-10	4.28785e-10	4.61375e-10	5.275e-10	6.46843e-10	8.51839e-10	1.20129e-09	1.71842e-09	2.36694e-09	3.13091e-09	3.9806e-09	4.98826e-09	6.16355e-09	7.52838e-09	9.10849e-09	1.10708e-08	1.36815e-08	1.71175e-08
6309.57	4.1201e-14	4.06354e-12	1.54377e-11	3.57156e-11	6.37277e-11	9.94619e-11	1.42783e-10	1.92497e-10	2.47964e-10	3.08071e-10	3.71227e-10	4.36498e-10	5.01762e-10	5.67067e-10	6.27779e-10	6.83299e-10	7.31487e-10	7.72689e-10	7.94772e-10	8.05116e-10	8.00702e-10	7.77445e-10	7.42692e-10	6.82644e-10	6.18205e-10	5.44937e-10	4.72569e-10	3.99429e-10	3.56777e-10	3.27769e-10	3.22374e-10	3.36373e-10	3.74993e-10	4.43471e-10	5.48522e-10	7.06756e-10	9.50844e-10	1.33849e-09	1.92721e-09	2.63799e-09	3.50223e-09	4.41878e-09	5.48658e-09	6.72145e-09	8.14775e-09	9.7697e-09	1.17041e-08	1.42335e-08	1.75728e-08
7079.46	3.55189e-14	3.50315e-12	1.32824e-11	3.07432e-11	5.48194e-11	8.55071e-11	1.22756e-10	1.65286e-10	2.12402e-10	2.63569e-10	3.17301e-10	3.71939e-10	4.27838e-10	4.81851e-10	5.31834e-10	5.78416e-10	6.19083e-10	6.54818e-10	6.76978e-10	6.92245e-10	6.92439e-10	6.76327e-10	6.5208e-10	6.01249e-10	5.37032e-10	4.62782e-10	3.86204e-10	3.06243e-10	2.63308e-10	2.43758e-10	2.57557e-10	2.98302e-10	3.67702e-10	4.70092e-10	6.11918e-10	8.04661e-10	1.07919e-09	1.49279e-09	2.13203e-09	2.90121e-09	3.85626e-09	4.84435e-09	5.96008e-09	7.24234e-09	8.70296e-09	1.03603e-08	1.22816e-08	1.46987e-08	1.79078e-08
7943.28	3.08255e-14	3.04001e-12	1.15251e-11	2.66213e-11	4.74584e-11	7.38523e-11	1.05881e-10	1.42239e-10	1.82379e-10	2.25467e-10	2.70415e-10	3.15876e-10	3.61463e-10	4.04964e-10	4.44843e-10	4.81438e-10	5.1194e-10	5.36549e-10	5.54763e-10	5.64979e-10	5.67032e-10	5.57842e-10	5.42027e-10	5.08811e-10	4.5933e-10	3.99572e-10	3.32293e-10	2.55594e-10	2.13342e-10	1.99151e-10	2.28217e-10	2.94746e-10	3.9472e-10	5.29295e-10	7.06277e-10	9.31292e-10	1.23179e-09	1.66315e-09	2.32716e-09	3.15475e-09	4.17417e-09	5.25073e-09	6.4079e-09	7.72772e-09	9.21345e-09	1.08694e-08	1.27805e-08	1.50903e-08	1.81777e-08
8912.51	2.73927e-14	2.69787e-12	1.02413e-11	2.36274e-11	4.19365e-11	6.51893e-11	9.34252e-11	1.24799e-10	1.59192e-10	1.96137e-10	2.33567e-10	2.71155e-10	3.08853e-10	3.43066e-10	3.73844e-10	4.00092e-10	4.21694e-10	4.3661e-10	4.45777e-10	4.49425e-10	4.46367e-10	4.37054e-10	4.24853e-10	4.02183e-10	3.69538e-10	3.29346e-10	2.81628e-10	2.2239e-10	1.88481e-10	1.8354e-10	2.26547e-10	3.1582e-10	4.45364e-10	6.10123e-10	8.19912e-10	1.07625e-09	1.40058e-09	1.84234e-09	2.51116e-09	3.38844e-09	4.44444e-09	5.6168e-09	6.82757e-09	8.17129e-09	9.68639e-09	1.13387e-08	1.32004e-08	1.54055e-08	1.83665e-08
10000	2.51041e-14	2.4758e-12	9.37669e-12	2.16095e-11	3.8252e-11	5.93644e-11	8.49907e-11	1.13202e-10	1.43444e-10	1.75637e-10	2.0773e-10	2.38742e-10	2.7039e-10	2.96823e-10	3.19464e-10	3.37516e-10	3.50436e-10	3.56872e-10	3.59014e-10	3.54905e-10	3.45447e-10	3.3312e-10	3.19152e-10	3.01687e-10	2.79893e-10	2.54436e-10	2.25157e-10	1.89541e-10	1.70777e-10	1.81585e-10	2.40687e-10	3.5217e-10	5.11297e-10	7.04355e-10	9.43992e-10	1.23075e-09	1.5776e-09	2.02388e-09	2.68519e-09	3.59686e-09	4.66887e-09	5.92694e-09	7.18819e-09	8.58193e-09	1.01002e-08	1.17842e-08	1.35683e-08	1.56407e-08	1.84669e-08
11220.2	2.3329e-14	2.29865e-12	8.71503e-12	2.00871e-11	3.55228e-11	5.51711e-11	7.90953e-11	1.05231e-10	1.33108e-10	1.62419e-10	1.90903e-10	2.17997e-10	2.45227e-10	2.66188e-10	2.82597e-10	2.93771e-10	2.99728e-10	2.9785e-10	2.9288e-10	2.81985e-10	2.67124e-10	2.5158e-10	2.35482e-10	2.19556e-10	2.03977e-10	1.88512e-10	1.73853e-10	1.57078e-10	1.55181e-10	1.82814e-10	2.60354e-10	3.94914e-10	5.84496e-10	8.05185e-10	1.07091e-09	1.38524e-09	1.75527e-09	2.20501e-09	2.85093e-09	3.77417e-09	4.85178e-09	6.17958e-09	7.46525e-09	8.91906e-09	1.04702e-08	1.2142e-08	1.39503e-08	1.58068e-08	1.84636e-08
12589.3	2.11901e-14	2.08997e-12	7.92573e-12	1.8295e-11	3.24531e-11	5.04922e-11	7.27401e-11	9.71966e-11	1.2354e-10	1.50654e-10	1.77594e-10	2.02989e-10	2.27891e-10	2.46462e-10	2.59638e-10	2.66543e-10	2.67446e-10	2.58722e-10	2.47553e-10	2.30517e-10	2.09443e-10	1.90853e-10	1.72626e-10	1.57823e-10	1.47216e-10	1.39883e-10	1.36203e-10	1.34352e-10	1.46425e-10	1.8757e-10	2.80952e-10	4.39147e-10	6.58184e-10	9.07893e-10	1.19644e-09	1.53555e-09	1.92694e-09	2.3808e-09	3.0042e-09	3.92037e-09	4.99421e-09	6.37044e-09	7.67237e-09	9.14643e-09	1.07775e-08	1.24054e-08	1.42885e-08	1.59865e-08	1.83755e-08
14125.4	1.82716e-14	1.80143e-12	6.85888e-12	1.58627e-11	2.83005e-11	4.40162e-11	6.37777e-11	8.59173e-11	1.10392e-10	1.34814e-10	1.60886e-10	1.85922e-10	2.09574e-10	2.28376e-10	2.41926e-10	2.48451e-10	2.47818e-10	2.3549e-10	2.20325e-10	1.97742e-10	1.70358e-10	1.48426e-10	1.27844e-10	1.14457e-10	1.08208e-10	1.08255e-10	1.14939e-10	1.25472e-10	1.49464e-10	1.99954e-10	3.03953e-10	4.8389e-10	7.2833e-10	1.01003e-09	1.31876e-09	1.67823e-09	2.08831e-09	2.54622e-09	3.14283e-09	4.03476e-09	5.09721e-09	6.49893e-09	7.82212e-09	9.28686e-09	1.09563e-08	1.26483e-08	1.44464e-08	1.62462e-08	1.8214e-08
15848.9	1.4873e-14	1.46922e-12	5.58228e-12	1.2951e-11	2.32053e-11	3.62259e-11	5.26774e-11	7.15078e-11	9.27344e-11	1.13867e-10	1.37939e-10	1.61823e-10	1.84329e-10	2.03864e-10	2.19172e-10	2.28161e-10	2.29877e-10	2.18677e-10	2.03464e-10	1.78567e-10	1.47323e-10	1.22846e-10	9.91737e-11	8.5926e-11	8.36905e-11	9.1109e-11	1.0735e-10	1.29638e-10	1.65228e-10	2.22483e-10	3.3142e-10	5.29487e-10	7.92488e-10	1.10883e-09	1.43656e-09	1.81263e-09	2.23885e-09	2.70173e-09	3.2659e-09	4.12439e-09	5.17075e-09	6.56113e-09	7.91627e-09	9.35947e-09	1.1013e-08	1.28203e-08	1.45029e-08	1.64648e-08	1.80786e-08
17782.8	1.16169e-14	1.1446e-12	4.36035e-12	1.01264e-11	1.82327e-11	2.83552e-11	4.13773e-11	5.62852e-11	7.35864e-11	9.07335e-11	1.11117e-10	1.32203e-10	1.51688e-10	1.71484e-10	1.87508e-10	1.99218e-10	2.04721e-10	1.98524e-10	1.86753e-10	1.64287e-10	1.3354e-10	1.0843e-10	8.26829e-11	6.9864e-11	7.11718e-11	8.49008e-11	1.10646e-10	1.44138e-10	1.91158e-10	2.54593e-10	3.64829e-10	5.75481e-10	8.50495e-10	1.20038e-09	1.54825e-09	1.9381e-09	2.37862e-09	2.84628e-09	3.37485e-09	4.19301e-09	5.21718e-09	6.5638e-09	7.95711e-09	9.37508e-09	1.09966e-08	1.28261e-08	1.45844e-08	1.6463e-08	1.80856e-08
19952.6	8.99456e-15	8.88588e-13	3.36715e-12	7.81013e-12	1.39789e-11	2.17075e-11	3.15927e-11	4.29903e-11	5.62736e-11	6.92504e-11	8.50739e-11	1.02049e-10	1.18235e-10	1.35269e-10	1.50459e-10	1.62837e-10	1.71166e-10	1.70297e-10	1.63621e-10	1.46373e-10	1.21196e-10	9.82965e-11	7.38792e-11	6.26343e-11	6.75996e-11	8.73381e-11	1.21718e-10	1.65951e-10	2.24586e-10	2.94284e-10	4.03589e-10	6.20534e-10	9.02281e-10	1.28086e-09	1.64953e-09	2.05326e-09	2.50372e-09	2.98054e-09	3.47106e-09	4.24172e-09	5.24808e-09	6.5248e-09	7.95735e-09	9.34308e-09	1.09216e-08	1.2718e-08	1.46302e-08	1.62742e-08	1.81838e-08
22387.2	7.22583e-15	7.11993e-13	2.69933e-12	6.20543e-12	1.10373e-11	1.70573e-11	2.4528e-11	3.29742e-11	4.25904e-11	5.20598e-11	6.35427e-11	7.60384e-11	8.81763e-11	1.0145e-10	1.13941e-10	1.24956e-10	1.33883e-10	1.36244e-10	1.34049e-10	1.22795e-10	1.04674e-10	8.64685e-11	6.69227e-11	5.94857e-11	6.95752e-11	9.56315e-11	1.38468e-10	1.92446e-10	2.62563e-10	3.39662e-10	4.47594e-10	6.63259e-10	9.48496e-10	1.34691e-09	1.73619e-09	2.15646e-09	2.61491e-09	3.1036e-09	3.56448e-09	4.26537e-09	5.26593e-09	6.45212e-09	7.90999e-09	9.26246e-09	1.08017e-08	1.2544e-08	1.45084e-08	1.60538e-08	1.81097e-08
25118.9	6.37536e-15	6.26288e-13	2.3603e-12	5.3825e-12	9.41846e-12	1.44771e-11	2.02248e-11	2.65267e-11	3.33755e-11	4.03206e-11	4.79046e-11	5.61981e-11	6.44789e-11	7.36666e-11	8.29167e-11	9.13737e-11	9.92557e-11	1.02926e-10	1.0277e-10	9.64685e-11	8.4522e-11	7.11589e-11	5.82679e-11	5.65956e-11	7.36703e-11	1.07212e-10	1.58651e-10	2.21767e-10	3.03296e-10	3.88295e-10	4.95349e-10	7.03101e-10	9.90842e-10	1.39647e-09	1.8078e-09	2.24123e-09	2.71315e-09	3.20338e-09	3.66226e-09	4.27031e-09	5.27694e-09	6.35143e-09	7.83066e-09	9.14731e-09	1.06324e-08	1.23242e-08	1.42535e-08	1.59268e-08	1.7828e-08
28183.8	6.3462e-15	6.22646e-13	2.33284e-12	5.27051e-12	9.06084e-12	1.38526e-11	1.8707e-11	2.37037e-11	2.85732e-11	3.4019e-11	3.83492e-11	4.30392e-11	4.80279e-11	5.31216e-11	5.87784e-11	6.46237e-11	7.07459e-11	7.42146e-11	7.50235e-11	7.16427e-11	6.40346e-11	5.46293e-11	4.77743e-11	5.2104e-11	7.71279e-11	1.19653e-10	1.8048e-10	2.52273e-10	3.44352e-10	4.38567e-10	5.45689e-10	7.40529e-10	1.02967e-09	1.42998e-09	1.86438e-09	2.30433e-09	2.79448e-09	3.27859e-09	3.75862e-09	4.26436e-09	5.27128e-09	6.22575e-09	7.72326e-09	8.998e-09	1.04395e-08	1.20735e-08	1.39241e-08	1.5825e-08	1.7431e-08
31622.8	6.91618e-15	6.78197e-13	2.53012e-12	5.68137e-12	9.68651e-12	1.47566e-11	1.93967e-11	2.3997e-11	2.78021e-11	3.26295e-11	3.47057e-11	3.62282e-11	3.85893e-11	3.98882e-11	4.1997e-11	4.50342e-11	4.89671e-11	5.16805e-11	5.31433e-11	5.15074e-11	4.67496e-11	4.00388e-11	3.72191e-11	4.64663e-11	7.92508e-11	1.3116e-10	2.02591e-10	2.83035e-10	3.8491e-10	4.88181e-10	5.97678e-10	7.75942e-10	1.06551e-09	1.44974e-09	1.90832e-09	2.34723e-09	2.84923e-09	3.34196e-09	3.8306e-09	4.268e-09	5.25047e-09	6.09333e-09	7.58983e-09	8.82364e-09	1.02141e-08	1.17896e-08	1.35689e-08	1.55709e-08	1.69774e-08
35481.3	7.76567e-15	7.61103e-13	2.84013e-12	6.37072e-12	1.08333e-11	1.64933e-11	2.14612e-11	2.62617e-11	2.9937e-11	3.47753e-11	3.5555e-11	3.50339e-11	3.52553e-11	3.34016e-11	3.20683e-11	3.18314e-11	3.34505e-11	3.50822e-11	3.68313e-11	3.67195e-11	3.41895e-11	2.99049e-11	2.91826e-11	4.12591e-11	8.01538e-11	1.41348e-10	2.24028e-10	3.13436e-10	4.23983e-10	5.36783e-10	6.49486e-10	8.09472e-10	1.09939e-09	1.45705e-09	1.93847e-09	2.37244e-09	2.8773e-09	3.3948e-09	3.86533e-09	4.29252e-09	5.20877e-09	5.95465e-09	7.42985e-09	8.61922e-09	9.97153e-09	1.1482e-08	1.31907e-08	1.51618e-08	1.65622e-08
39810.7	8.59028e-15	8.42885e-13	3.14599e-12	7.06914e-12	1.20538e-11	1.83567e-11	2.39138e-11	2.93288e-11	3.34016e-11	3.87213e-11	3.91746e-11	3.76633e-11	3.65624e-11	3.23812e-11	2.81976e-11	2.48642e-11	2.37613e-11	2.40097e-11	2.5698e-11	2.69392e-11	2.65449e-11	2.43208e-11	2.47522e-11	3.7828e-11	8.0735e-11	1.50131e-10	2.43865e-10	3.43216e-10	4.61388e-10	5.83045e-10	7.00567e-10	8.42438e-10	1.12998e-09	1.45563e-09	1.95682e-09	2.38463e-09	2.88127e-09	3.4245e-09	3.87131e-09	4.32678e-09	5.15398e-09	5.81836e-09	7.25622e-09	8.40736e-09	9.70875e-09	1.11641e-08	1.28005e-08	1.46859e-08	1.62711e-08
44668.4	9.16568e-15	8.99932e-13	3.36537e-12	7.57786e-12	1.29635e-11	1.97801e-11	2.59611e-11	3.20973e-11	3.68515e-11	4.27945e-11	4.35769e-11	4.19674e-11	4.03037e-11	3.47958e-11	2.86496e-11	2.2914e-11	1.91079e-11	1.77696e-11	1.90162e-11	2.14172e-11	2.31156e-11	2.31039e-11	2.41268e-11	3.69084e-11	8.13698e-11	1.57446e-10	2.61436e-10	3.71498e-10	4.96979e-10	6.25803e-10	7.50076e-10	8.7428e-10	1.15519e-09	1.44971e-09	1.96402e-09	2.38327e-09	2.87159e-09	3.42344e-09	3.86748e-09	4.33881e-09	5.08546e-09	5.69733e-09	7.07524e-09	8.18304e-09	9.43636e-09	1.08323e-08	1.24052e-08	1.41981e-08	1.60479e-08
50118.7	9.28044e-15	9.1237e-13	3.41941e-12	7.72874e-12	1.32986e-11	2.03243e-11	2.69323e-11	3.36788e-11	3.9155e-11	4.56511e-11	4.7247e-11	4.60727e-11	4.44761e-11	3.86383e-11	3.14634e-11	2.42617e-11	1.82834e-11	1.54014e-11	1.60763e-11	1.91787e-11	2.30252e-11	2.56914e-11	2.75333e-11	3.90088e-11	8.23445e-11	1.6352e-10	2.76181e-10	3.97864e-10	5.29956e-10	6.65653e-10	7.97689e-10	9.06933e-10	1.17396e-09	1.4419e-09	1.9616e-09	2.37303e-09	2.84868e-09	3.39516e-09	3.86672e-09	4.32065e-09	5.02912e-09	5.57486e-09	6.87919e-09	7.94771e-09	9.14834e-09	1.0495e-08	1.20067e-08	1.3724e-08	1.56989e-08
56234.1	8.83288e-15	8.68044e-13	3.26479e-12	7.40949e-12	1.28248e-11	1.96235e-11	2.6384e-11	3.33684e-11	3.9423e-11	4.62082e-11	4.87548e-11	4.86326e-11	4.75066e-11	4.20302e-11	3.47964e-11	2.7035e-11	1.97431e-11	1.58688e-11	1.58681e-11	1.97884e-11	2.56321e-11	3.11259e-11	3.40494e-11	4.41554e-11	8.40155e-11	1.6835e-10	2.87418e-10	4.21431e-10	5.59693e-10	7.01713e-10	8.41537e-10	9.41189e-10	1.18613e-09	1.43399e-09	1.95029e-09	2.35354e-09	2.81724e-09	3.34982e-09	3.86355e-09	4.27059e-09	4.98329e-09	5.45846e-09	6.67897e-09	7.71168e-09	8.85789e-09	1.01638e-08	1.1612e-08	1.32617e-08	1.5222e-08
63095.7	7.93112e-15	7.79949e-13	2.92931e-12	6.68303e-12	1.16416e-11	1.78391e-11	2.42349e-11	3.11042e-11	3.7284e-11	4.39551e-11	4.74419e-11	4.83402e-11	4.80396e-11	4.37636e-11	3.72665e-11	2.97152e-11	2.21261e-11	1.7862e-11	1.75349e-11	2.2293e-11	3.02356e-11	3.87482e-11	4.35648e-11	5.24647e-11	8.69886e-11	1.71897e-10	2.94992e-10	4.41464e-10	5.85376e-10	7.33827e-10	8.80107e-10	9.78784e-10	1.19153e-09	1.42777e-09	1.93009e-09	2.32583e-09	2.77637e-09	3.29397e-09	3.84132e-09	4.20512e-09	4.92086e-09	5.34491e-09	6.48298e-09	7.47375e-09	8.58674e-09	9.8245e-09	1.12241e-08	1.27799e-08	1.46569e-08
70794.6	6.78476e-15	6.68518e-13	2.51831e-12	5.74889e-12	1.0065e-11	1.54054e-11	2.11514e-11	2.7273e-11	3.31841e-11	3.88382e-11	4.28954e-11	4.48951e-11	4.53732e-11	4.26624e-11	3.77461e-11	3.1336e-11	2.4245e-11	2.03301e-11	2.02328e-11	2.58431e-11	3.60692e-11	4.76823e-11	5.51321e-11	6.38252e-11	9.18345e-11	1.75023e-10	2.99115e-10	4.58074e-10	6.06316e-10	7.61553e-10	9.1356e-10	1.01565e-09	1.19148e-09	1.4238e-09	1.9023e-09	2.29109e-09	2.72943e-09	3.22951e-09	3.78855e-09	4.13124e-09	4.82283e-09	5.22589e-09	6.28771e-09	7.2324e-09	8.29513e-09	9.48317e-09	1.08035e-08	1.22809e-08	1.40669e-08
79432.8	5.67512e-15	5.58071e-13	2.10503e-12	4.79514e-12	8.41722e-12	1.28064e-11	1.77041e-11	2.29488e-11	2.79793e-11	3.28879e-11	3.66455e-11	3.89667e-11	3.99159e-11	3.87468e-11	3.55812e-11	3.09492e-11	2.54284e-11	2.2562e-11	2.33188e-11	3.00975e-11	4.25067e-11	5.79616e-11	6.83112e-11	7.78264e-11	9.91237e-11	1.78068e-10	3.00585e-10	4.70872e-10	6.23015e-10	7.83608e-10	9.42026e-10	1.04978e-09	1.19017e-09	1.42164e-09	1.86671e-09	2.25526e-09	2.67612e-09	3.16241e-09	3.71133e-09	4.06133e-09	4.68882e-09	5.10055e-09	6.07713e-09	6.98404e-09	7.98575e-09	9.11587e-09	1.03882e-08	1.1811e-08	1.35054e-08
89125.1	4.68502e-15	4.60365e-13	1.73451e-12	3.96085e-12	6.91768e-12	1.05439e-11	1.45756e-11	1.88413e-11	2.30111e-11	2.69965e-11	3.00576e-11	3.22989e-11	3.31811e-11	3.2817e-11	3.10507e-11	2.84942e-11	2.50738e-11	2.39602e-11	2.6245e-11	3.45264e-11	4.92519e-11	6.82897e-11	8.25551e-11	9.3704e-11	1.09125e-10	1.81812e-10	3.00003e-10	4.7971e-10	6.35384e-10	7.99753e-10	9.65156e-10	1.07823e-09	1.18975e-09	1.42094e-09	1.8232e-09	2.21154e-09	2.62112e-09	3.09089e-09	3.62442e-09	4.00777e-09	4.5401e-09	4.97357e-09	5.86099e-09	6.72583e-09	7.6994e-09	8.7936e-09	1.00215e-08	1.13953e-08	1.30352e-08
100000	3.8422e-15	3.7649e-13	1.4208e-12	3.23565e-12	5.649e-12	8.58994e-12	1.1771e-11	1.52203e-11	1.85986e-11	2.1641e-11	2.40815e-11	2.58751e-11	2.67346e-11	2.66538e-11	2.58915e-11	2.46206e-11	2.34015e-11	2.43221e-11	2.87187e-11	3.8801e-11	5.60955e-11	7.88192e-11	9.71242e-11	1.11131e-10	1.2167e-10	1.8719e-10	2.98618e-10	4.84561e-10	6.44575e-10	8.09764e-10	9.83435e-10	1.09783e-09	1.19282e-09	1.41969e-09	1.77307e-09	2.1653e-09	2.56362e-09	3.01778e-09	3.53493e-09	3.96302e-09	4.3798e-09	4.86689e-09	5.66473e-09	6.50234e-09	7.44509e-09	8.50669e-09	9.71046e-09	1.10528e-08	1.26217e-08
112202	3.16055e-15	3.09816e-13	1.16476e-12	2.63446e-12	4.5972e-12	6.96652e-12	9.52146e-12	1.22085e-11	1.48319e-11	1.72456e-11	1.8956e-11	2.03538e-11	2.09003e-11	2.09523e-11	2.0702e-11	2.05544e-11	2.10543e-11	2.40462e-11	3.05451e-11	4.3086e-11	6.27666e-11	8.8975e-11	1.12109e-10	1.29512e-10	1.36518e-10	1.93865e-10	2.97259e-10	4.85585e-10	6.50743e-10	8.15424e-10	9.95785e-10	1.11167e-09	1.19669e-09	1.41624e-09	1.72111e-09	2.12003e-09	2.50156e-09	2.941e-09	3.44129e-09	3.91697e-09	4.22778e-09	4.79118e-09	5.48836e-09	6.31028e-09	7.23406e-09	8.27107e-09	9.41923e-09	1.07225e-08	1.22252e-08
125893	7.14253e-10	3.60011e-11	9.63849e-13	2.18075e-12	3.79026e-12	5.68207e-12	7.73172e-12	9.78841e-12	1.17842e-11	1.35179e-11	1.47585e-11	1.5814e-11	1.62046e-11	1.63226e-11	1.64189e-11	1.69631e-11	1.88735e-11	2.34697e-11	3.21021e-11	4.70637e-11	6.9174e-11	9.89391e-11	1.27139e-10	1.48402e-10	1.53039e-10	2.02525e-10	2.97352e-10	4.8261e-10	6.54375e-10	8.17042e-10	1.00105e-09	1.12094e-09	1.20036e-09	1.41256e-09	1.66623e-09	2.0707e-09	2.44289e-09	2.8672e-09	3.35099e-09	3.85333e-09	4.07366e-09	4.74029e-09	5.34325e-09	6.14418e-09	7.0375e-09	8.02795e-09	9.13888e-09	1.0372e-08	1.18004e-08
141254	1.82477e-06	1.79982e-06	1.71078e-06	1.76103e-06	1.77263e-06	1.77638e-06	1.76553e-06	1.75588e-06	1.73184e-06	1.69691e-06	1.65269e-06	1.59256e-06	1.51289e-06	1.41647e-06	1.29867e-06	1.15913e-06	9.9164e-07	7.96924e-07	5.73416e-07	3.29227e-07	9.23231e-08	1.08555e-10	1.41415e-10	1.67184e-10	1.71066e-10	2.13155e-10	2.99299e-10	4.76801e-10	6.56074e-10	8.15933e-10	1.00068e-09	1.12885e-09	1.202e-09	1.40655e-09	1.61208e-09	2.02346e-09	2.38547e-09	2.79537e-09	3.26009e-09	3.77112e-09	3.92862e-09	4.68478e-09	5.20497e-09	5.97198e-09	6.82349e-09	7.77286e-09	8.82896e-09	1.00081e-08	1.13532e-08
158489	2.62884e-06	2.59613e-06	2.47541e-06	2.56178e-06	2.59742e-06	2.62196e-06	2.6477e-06	2.6676e-06	2.68636e-06	2.70008e-06	2.70621e-06	2.70413e-06	2.6947e-06	2.68055e-06	2.65895e-06	2.62916e-06	2.59251e-06	2.54638e-06	2.48906e-06	2.41727e-06	2.32977e-06	2.22428e-06	2.09338e-06	1.93072e-06	1.71347e-06	1.44277e-06	1.12067e-06	7.21477e-07	3.00059e-07	8.13228e-10	9.96271e-10	1.13585e-09	1.19966e-09	1.40246e-09	1.55947e-09	1.97725e-09	2.32503e-09	2.72069e-09	3.16961e-09	3.67258e-09	3.79422e-09	4.59888e-09	5.05993e-09	5.78611e-09	6.60326e-09	7.50157e-09	8.51377e-09	9.61888e-09	1.09047e-08
177828	3.10492e-06	3.0652e-06	2.9224e-06	3.02391e-06	3.0631e-06	3.09512e-06	3.12504e-06	3.15277e-06	3.17818e-06	3.20105e-06	3.22158e-06	3.2405e-06	3.25781e-06	3.27407e-06	3.28816e-06	3.29949e-06	3.30871e-06	3.31253e-06	3.30793e-06	3.29711e-06	3.28232e-06	3.26193e-06	3.23279e-06	3.18767e-06	3.1228e-06	3.04416e-06	2.96436e-06	2.81607e-06	2.70848e-06	2.53743e-06	2.32258e-06	2.04311e-06	1.65557e-06	1.16977e-06	5.84717e-07	2.95374e-08	2.26487e-09	2.64676e-09	3.08464e-09	3.57516e-09	3.67732e-09	4.50305e-09	4.89887e-09	5.59062e-09	6.35881e-09	7.23416e-09	8.1891e-09	9.24603e-09	1.04763e-08
199526	3.87305e-06	3.82304e-06	3.64373e-06	3.76784e-06	3.81715e-06	3.85685e-06	3.8891e-06	3.91608e-06	3.9372e-06	3.95273e-06	3.96321e-06	3.96912e-06	3.97072e-06	3.9689e-06	3.96223e-06	3.95188e-06	3.93921e-06	3.92247e-06	3.90498e-06	3.89825e-06	3.87855e-06	3.858e-06	3.83612e-06	3.81498e-06	3.82792e-06	3.80619e-06	3.79585e-06	3.71059e-06	3.72308e-06	3.66935e-06	3.61263e-06	3.51155e-06	3.38929e-06	3.24547e-06	3.06401e-06	2.83838e-06	2.54796e-06	2.15302e-06	1.59573e-06	8.81278e-07	1.0663e-07	4.38471e-09	4.72683e-09	5.4006e-09	6.14114e-09	6.96598e-09	7.88456e-09	8.90368e-09	1.00558e-08
223872	4.85356e-06	4.79192e-06	4.56755e-06	4.72393e-06	4.78745e-06	4.83814e-06	4.88121e-06	4.91772e-06	4.9473e-06	4.97053e-06	4.98705e-06	4.99754e-06	5.00257e-06	5.00171e-06	4.99461e-06	4.98223e-06	4.9643e-06	4.94025e-06	4.90995e-06	4.87414e-06	4.83206e-06	4.78427e-06	4.73129e-06	4.67361e-06	4.617e-06	4.55417e-06	4.50801e-06	4.4014e-06	4.39345e-06	4.34994e-06	4.30309e-06	4.27273e-06	4.24662e-06	4.19707e-06	4.11979e-06	4.05243e-06	3.94186e-06	3.7919e-06	3.6144e-06	3.39382e-06	3.11281e-06	2.74698e-06	2.22712e-06	1.47624e-06	5.16472e-07	6.71426e-09	7.57411e-09	8.54609e-09	9.64273e-09
251189	5.94111e-06	5.86551e-06	5.59224e-06	5.78523e-06	5.86488e-06	5.92936e-06	5.98687e-06	6.03546e-06	6.07635e-06	6.11134e-06	6.13883e-06	6.15951e-06	6.17365e-06	6.18097e-06	6.18221e-06	6.17577e-06	6.16364e-06	6.14387e-06	6.11751e-06	6.08672e-06	6.04568e-06	5.99656e-06	5.93977e-06	5.87584e-06	5.81016e-06	5.73199e-06	5.67251e-06	5.51622e-06	5.48557e-06	5.3824e-06	5.2772e-06	5.17105e-06	5.06595e-06	4.96036e-06	4.86753e-06	4.7929e-06	4.73186e-06	4.67625e-06	4.58422e-06	4.49198e-06	4.38776e-06	4.23006e-06	4.02616e-06	3.78314e-06	3.47526e-06	3.07035e-06	2.50581e-06	1.64007e-06	4.94451e-07
281838	7.12684e-06	7.03704e-06	6.7096e-06	6.94308e-06	7.04109e-06	7.11851e-06	7.1903e-06	7.25348e-06	7.30894e-06	7.35603e-06	7.39532e-06	7.4261e-06	7.44972e-06	7.46615e-06	7.47582e-06	7.47755e-06	7.47268e-06	7.46104e-06	7.44107e-06	7.41873e-06	7.38342e-06	7.34037e-06	7.28823e-06	7.22836e-06	7.1688e-06	7.09183e-06	7.03669e-06	6.8637e-06	6.84503e-06	6.73531e-06	6.62031e-06	6.49659e-06	6.36437e-06	6.2228e-06	6.07315e-06	5.9198e-06	5.76168e-06	5.60164e-06	5.44667e-06	5.30954e-06	5.19275e-06	5.11792e-06	5.01417e-06	4.88145e-06	4.74255e-06	4.54227e-06	4.28916e-06	3.99175e-06	3.6126e-06
316228	8.24264e-06	8.13941e-06	7.76368e-06	8.03858e-06	8.15623e-06	8.24698e-06	8.34709e-06	8.43359e-06	8.5137e-06	8.58332e-06	8.65028e-06	8.70921e-06	8.76048e-06	8.80327e-06	8.83739e-06	8.86204e-06	8.87783e-06	8.88382e-06	8.87931e-06	8.87007e-06	8.84464e-06	8.80781e-06	8.76066e-06	8.70403e-06	8.64885e-06	8.57335e-06	8.52507e-06	8.33673e-06	8.33713e-06	8.22961e-06	8.11647e-06	7.99393e-06	7.86072e-06	7.7152e-06	7.5574e-06	7.39293e-06	7.21577e-06	7.0263e-06	6.82341e-06	6.61469e-06	6.40032e-06	6.18766e-06	5.96961e-06	5.76666e-06	5.60634e-06	5.46668e-06	5.31774e-06	5.15275e-06	4.94643e-06
354813	9.06304e-06	8.95012e-06	8.53923e-06	8.84526e-06	8.97703e-06	9.08749e-06	9.21874e-06	9.32465e-06	9.42597e-06	9.50281e-06	9.5952e-06	9.68135e-06	9.76228e-06	9.83801e-06	9.90681e-06	9.96906e-06	1.00368e-05	1.00827e-05	1.01203e-05	1.01547e-05	1.01732e-05	1.01838e-05	1.01787e-05	1.01779e-05	1.01606e-05	1.01283e-05	1.01137e-05	9.93086e-06	9.96208e-06	9.86014e-06	9.74835e-06	9.62509e-06	9.49045e-06	9.34134e-06	9.17971e-06	9.01307e-06	8.83376e-06	8.63972e-06	8.4276e-06	8.20765e-06	7.9739e-06	7.73346e-06	7.46915e-06	7.19159e-06	6.90811e-06	6.6229e-06	6.33963e-06	6.08283e-06	5.86522e-06
398107	9.68814e-06	9.56828e-06	9.12965e-06	9.45928e-06	9.60653e-06	9.73399e-06	9.86884e-06	9.98759e-06	1.01005e-05	1.01971e-05	1.03013e-05	1.04001e-05	1.04944e-05	1.05852e-05	1.06702e-05	1.07508e-05	1.08414e-05	1.09128e-05	1.09787e-05	1.10456e-05	1.11001e-05	1.11628e-05	1.12026e-05	1.12611e-05	1.12978e-05	1.13353e-05	1.1392e-05	1.12675e-05	1.13804e-05	1.1355e-05	1.13154e-05	1.12572e-05	1.11766e-05	1.10671e-05	1.09293e-05	1.07737e-05	1.05953e-05	1.03967e-05	1.01738e-05	9.94331e-06	9.69879e-06	9.45081e-06	9.17367e-06	8.87981e-06	8.5726e-06	8.25038e-06	7.90805e-06	7.54884e-06	7.17379e-06
446684	9.90507e-06	9.78371e-06	9.33811e-06	9.68096e-06	9.84082e-06	9.98189e-06	1.01286e-05	1.02645e-05	1.03985e-05	1.05224e-05	1.06513e-05	1.07773e-05	1.09006e-05	1.10216e-05	1.11389e-05	1.12529e-05	1.13693e-05	1.14752e-05	1.15754e-05	1.16741e-05	1.17619e-05	1.18515e-05	1.19239e-05	1.20054e-05	1.20723e-05	1.21388e-05	1.22424e-05	1.21533e-05	1.23241e-05	1.23636e-05	1.24093e-05	1.24345e-05	1.24441e-05	1.2431e-05	1.23865e-05	1.23365e-05	1.22469e-05	1.21316e-05	1.19706e-05	1.17813e-05	1.15582e-05	1.13156e-05	1.10285e-05	1.07156e-05	1.03882e-05	1.00445e-05	9.67971e-06	9.29599e-06	8.88083e-06
501187	9.56763e-06	9.45113e-06	9.02372e-06	9.35826e-06	9.51824e-06	9.66052e-06	9.81576e-06	9.95948e-06	1.01033e-05	1.02364e-05	1.03811e-05	1.05255e-05	1.06712e-05	1.08172e-05	1.09638e-05	1.11105e-05	1.12651e-05	1.14117e-05	1.15577e-05	1.17048e-05	1.18478e-05	1.19934e-05	1.21293e-05	1.22749e-05	1.24059e-05	1.25373e-05	1.27068e-05	1.26714e-05	1.29132e-05	1.30058e-05	1.31001e-05	1.31771e-05	1.3238e-05	1.32919e-05	1.33174e-05	1.33544e-05	1.33619e-05	1.33579e-05	1.33184e-05	1.32549e-05	1.31515e-05	1.30181e-05	1.28209e-05	1.25796e-05	1.23008e-05	1.19767e-05	1.16036e-05	1.11953e-05	1.07432e-05
562341	8.90066e-06	8.79264e-06	8.39619e-06	8.70972e-06	8.86108e-06	8.99704e-06	9.15075e-06	9.29071e-06	9.43203e-06	9.5618e-06	9.7067e-06	9.85339e-06	1.00018e-05	1.01534e-05	1.0307e-05	1.04633e-05	1.06329e-05	1.07944e-05	1.09583e-05	1.11251e-05	1.12941e-05	1.14732e-05	1.16451e-05	1.18379e-05	1.20139e-05	1.22058e-05	1.2439e-05	1.24785e-05	1.27984e-05	1.29773e-05	1.31607e-05	1.33337e-05	1.34916e-05	1.36395e-05	1.37623e-05	1.38857e-05	1.39847e-05	1.40667e-05	1.41172e-05	1.41467e-05	1.4146e-05	1.41322e-05	1.40664e-05	1.39743e-05	1.38327e-05	1.36331e-05	1.33706e-05	1.30566e-05	1.26688e-05
630957	8.03057e-06	7.93325e-06	7.57663e-06	7.8613e-06	7.9998e-06	8.12506e-06	8.27104e-06	8.40269e-06	8.53561e-06	8.65756e-06	8.7968e-06	8.93858e-06	9.08388e-06	9.23259e-06	9.38445e-06	9.53976e-06	9.71136e-06	9.87406e-06	1.00413e-05	1.02081e-05	1.03827e-05	1.05717e-05	1.07525e-05	1.09619e-05	1.11447e-05	1.1359e-05	1.1613e-05	1.16916e-05	1.2034e-05	1.22575e-05	1.24932e-05	1.27281e-05	1.29572e-05	1.31886e-05	1.34086e-05	1.36382e-05	1.38493e-05	1.40543e-05	1.42357e-05	1.43963e-05	1.45282e-05	1.46512e-05	1.47256e-05	1.47582e-05	1.47353e-05	1.46702e-05	1.45562e-05	1.43905e-05	1.41429e-05
707946	7.05886e-06	6.97364e-06	6.66081e-06	6.91201e-06	7.03483e-06	7.1486e-06	7.281e-06	7.39966e-06	7.51796e-06	7.6282e-06	7.75633e-06	7.88739e-06	8.02211e-06	8.16061e-06	8.30164e-06	8.44815e-06	8.61287e-06	8.76859e-06	8.9285e-06	9.08937e-06	9.25921e-06	9.44593e-06	9.62516e-06	9.83588e-06	1.0017e-05	1.02371e-05	1.04926e-05	1.0591e-05	1.09282e-05	1.11628e-05	1.14147e-05	1.16661e-05	1.19135e-05	1.21749e-05	1.24317e-05	1.27079e-05	1.29754e-05	1.32523e-05	1.35226e-05	1.37879e-05	1.40417e-05	1.42962e-05	1.4521e-05	1.47241e-05	1.48899e-05	1.501e-05	1.50713e-05	1.50722e-05	1.49841e-05
794328	4.99112e-06	4.93288e-06	4.71676e-06	4.90294e-06	5.00079e-06	5.10291e-06	5.21915e-06	5.33388e-06	5.44868e-06	5.56846e-06	5.71453e-06	5.87241e-06	6.04431e-06	6.23399e-06	6.43407e-06	6.66128e-06	6.92202e-06	7.19441e-06	7.48737e-06	7.79033e-06	8.05457e-06	8.22658e-06	8.39326e-06	8.58923e-06	8.75881e-06	8.9674e-06	9.20814e-06	9.3142e-06	9.62942e-06	9.85989e-06	1.01116e-05	1.03629e-05	1.06116e-05	1.08802e-05	1.1144e-05	1.14317e-05	1.17117e-05	1.20073e-05	1.23065e-05	1.2606e-05	1.29052e-05	1.32144e-05	1.35148e-05	1.38144e-05	1.40976e-05	1.43681e-05	1.46112e-05	1.48254e-05	1.49678e-05
891251	3.7646e-06	3.71895e-06	3.55303e-06	3.6889e-06	3.75506e-06	3.83001e-06	3.90523e-06	3.97497e-06	4.04032e-06	4.10549e-06	4.1842e-06	4.26552e-06	4.35303e-06	4.44704e-06	4.54378e-06	4.65603e-06	4.78551e-06	4.91411e-06	5.0517e-06	5.20315e-06	5.36284e-06	5.54713e-06	5.7392e-06	5.9688e-06	6.19858e-06	6.49211e-06	6.85076e-06	7.15345e-06	7.66315e-06	8.15778e-06	8.67429e-06	8.95937e-06	9.19157e-06	9.44695e-06	9.69887e-06	9.97938e-06	1.02542e-05	1.05488e-05	1.08513e-05	1.11559e-05	1.14638e-05	1.17813e-05	1.21012e-05	1.24291e-05	1.27475e-05	1.30673e-05	1.338e-05	1.3685e-05	1.39584e-05
1000000	3.05208e-06	3.01559e-06	2.88112e-06	2.99117e-06	3.04677e-06	3.10674e-06	3.1635e-06	3.21917e-06	3.27214e-06	3.3284e-06	3.39035e-06	3.4537e-06	3.5197e-06	3.58802e-06	3.65447e-06	3.72736e-06	3.80754e-06	3.88506e-06	3.96459e-06	4.03667e-06	4.12159e-06	4.2213e-06	4.31942e-06	4.44072e-06	4.54077e-06	4.68534e-06	4.85121e-06	4.9647e-06	5.20617e-06	5.41959e-06	5.66823e-06	5.93189e-06	6.22246e-06	6.56887e-06	6.97299e-06	7.49001e-06	8.09166e-06	8.78983e-06	9.30535e-06	9.59335e-06	9.88865e-06	1.0197e-05	1.05134e-05	1.08432e-05	1.11631e-05	1.14912e-05	1.18169e-05	1.21398e-05	1.24472e-05
1.12202e+06	2.39802e-06	2.36931e-06	2.26349e-06	2.34988e-06	2.39256e-06	2.44197e-06	2.48232e-06	2.52577e-06	2.56436e-06	2.61159e-06	2.65984e-06	2.70937e-06	2.76127e-06	2.81557e-06	2.86723e-06	2.92655e-06	2.98982e-06	3.05489e-06	3.12387e-06	3.20066e-06	3.27552e-06	3.35948e-06	3.44562e-06	3.54044e-06	3.62922e-06	3.73565e-06	3.85808e-06	3.91552e-06	4.06881e-06	4.17586e-06	4.30659e-06	4.43264e-06	4.56993e-06	4.73058e-06	4.90997e-06	5.13234e-06	5.38136e-06	5.66888e-06	5.99467e-06	6.36427e-06	6.79945e-06	7.36138e-06	8.07258e-06	8.9321e-06	9.50686e-06	9.82227e-06	1.01398e-05	1.04595e-05	1.07684e-05
1.25893e+06	1.89861e-06	1.87564e-06	1.79196e-06	1.86024e-06	1.89372e-06	1.93535e-06	1.96512e-06	1.99917e-06	2.0271e-06	2.06584e-06	2.10284e-06	2.14181e-06	2.18174e-06	2.22287e-06	2.25987e-06	2.3045e-06	2.34903e-06	2.39676e-06	2.44738e-06	2.50641e-06	2.56049e-06	2.61984e-06	2.68296e-06	2.7472e-06	2.81649e-06	2.89211e-06	2.98191e-06	3.02996e-06	3.15482e-06	3.25044e-06	3.36318e-06	3.47576e-06	3.59251e-06	3.72493e-06	3.85015e-06	3.98605e-06	4.11341e-06	4.2505e-06	4.40946e-06	4.58564e-06	4.77566e-06	5.01052e-06	5.30346e-06	5.64365e-06	6.01822e-06	6.46773e-06	7.02443e-06	7.78169e-06	8.73066e-06
1.41254e+06	1.51519e-06	1.49684e-06	1.42988e-06	1.48371e-06	1.50906e-06	1.54753e-06	1.56967e-06	1.59501e-06	1.61352e-06	1.64303e-06	1.67097e-06	1.69987e-06	1.7305e-06	1.76211e-06	1.78866e-06	1.82322e-06	1.85729e-06	1.89478e-06	1.93325e-06	1.98166e-06	2.02254e-06	2.06704e-06	2.11546e-06	2.16189e-06	2.21487e-06	2.26929e-06	2.33307e-06	2.36333e-06	2.45509e-06	2.519e-06	2.594e-06	2.6697e-06	2.75004e-06	2.83994e-06	2.93283e-06	3.03916e-06	3.15176e-06	3.27665e-06	3.40979e-06	3.551e-06	3.69515e-06	3.83529e-06	3.98226e-06	4.14224e-06	4.31772e-06	4.51313e-06	4.76456e-06	5.07593e-06	5.42482e-06
1.58489e+06	1.26371e-06	1.24826e-06	1.19195e-06	1.23657e-06	1.25938e-06	1.29365e-06	1.30242e-06	1.32264e-06	1.33596e-06	1.36602e-06	1.38609e-06	1.40634e-06	1.42702e-06	1.44801e-06	1.46363e-06	1.48619e-06	1.50417e-06	1.52915e-06	1.55529e-06	1.59192e-06	1.61988e-06	1.65153e-06	1.68702e-06	1.71394e-06	1.75429e-06	1.79252e-06	1.83997e-06	1.86086e-06	1.93279e-06	1.97927e-06	2.03448e-06	2.08841e-06	2.14537e-06	2.20699e-06	2.26966e-06	2.33797e-06	2.40966e-06	2.49007e-06	2.57697e-06	2.67046e-06	2.77178e-06	2.88607e-06	3.01285e-06	3.15675e-06	3.29906e-06	3.45472e-06	3.60397e-06	3.74833e-06	3.91351e-06
1.77828e+06	1.02994e-06	1.01752e-06	9.72029e-07	1.00903e-06	1.02742e-06	1.05342e-06	1.0655e-06	1.08462e-06	1.09858e-06	1.12408e-06	1.14477e-06	1.16585e-06	1.18735e-06	1.20822e-06	1.22472e-06	1.24663e-06	1.26074e-06	1.28275e-06	1.30519e-06	1.33718e-06	1.35979e-06	1.37855e-06	1.40683e-06	1.41988e-06	1.45109e-06	1.46948e-06	1.49966e-06	1.50338e-06	1.55575e-06	1.58126e-06	1.6165e-06	1.65105e-06	1.68995e-06	1.73323e-06	1.77901e-06	1.82777e-06	1.87773e-06	1.93257e-06	1.98946e-06	2.05005e-06	2.11507e-06	2.18558e-06	2.26455e-06	2.35562e-06	2.45082e-06	2.55983e-06	2.68028e-06	2.81646e-06	2.96228e-06
1.99526e+06	7.91626e-07	7.82211e-07	7.47496e-07	7.76389e-07	7.90232e-07	8.09276e-07	8.23088e-07	8.38573e-07	8.51666e-07	8.68529e-07	8.86827e-07	9.05668e-07	9.25106e-07	9.44284e-07	9.60923e-07	9.81963e-07	1.00185e-06	1.02383e-06	1.04607e-06	1.07707e-06	1.10051e-06	1.12399e-06	1.15207e-06	1.17373e-06	1.2039e-06	1.22762e-06	1.2541e-06	1.25943e-06	1.30685e-06	1.32537e-06	1.34454e-06	1.36597e-06	1.38909e-06	1.41115e-06	1.43773e-06	1.4604e-06	1.49047e-06	1.52095e-06	1.55595e-06	1.59764e-06	1.64249e-06	1.68855e-06	1.73956e-06	1.79756e-06	1.85622e-06	1.92309e-06	1.99851e-06	2.08656e-06	2.18638e-06
2.23872e+06	6.04122e-07	5.96929e-07	5.7036e-07	5.92447e-07	6.03567e-07	6.17082e-07	6.27949e-07	6.39861e-07	6.50574e-07	6.63145e-07	6.76987e-07	6.91524e-07	7.06509e-07	7.21227e-07	7.35119e-07	7.51423e-07	7.67697e-07	7.84899e-07	8.03172e-07	8.27583e-07	8.46774e-07	8.68462e-07	8.9157e-07	9.13622e-07	9.39942e-07	9.6534e-07	9.92755e-07	1.00575e-06	1.04876e-06	1.07358e-06	1.10189e-06	1.12908e-06	1.15726e-06	1.1795e-06	1.20394e-06	1.21979e-06	1.23743e-06	1.25335e-06	1.26829e-06	1.28664e-06	1.30794e-06	1.33067e-06	1.3585e-06	1.39473e-06	1.43341e-06	1.47648e-06	1.52372e-06	1.57811e-06	1.6413e-06
2.51189e+06	4.63727e-07	4.58404e-07	4.38134e-07	4.5512e-07	4.63658e-07	4.73857e-07	4.82226e-07	4.91511e-07	5.00393e-07	5.09717e-07	5.20564e-07	5.31927e-07	5.43609e-07	5.54561e-07	5.65741e-07	5.78692e-07	5.91286e-07	6.04672e-07	6.19146e-07	6.37455e-07	6.52773e-07	6.69714e-07	6.8724e-07	7.04469e-07	7.25233e-07	7.44819e-07	7.6722e-07	7.78245e-07	8.12659e-07	8.33184e-07	8.58657e-07	8.82627e-07	9.08527e-07	9.33465e-07	9.59344e-07	9.83155e-07	1.00681e-06	1.03011e-06	1.05086e-06	1.07149e-06	1.09036e-06	1.10072e-06	1.11132e-06	1.12449e-06	1.14173e-06	1.15855e-06	1.18357e-06	1.2186e-06	1.26072e-06
2.81838e+06	3.58707e-07	3.54362e-07	3.38731e-07	3.51879e-07	3.59078e-07	3.65928e-07	3.72378e-07	3.79622e-07	3.87751e-07	3.94433e-07	4.02785e-07	4.11498e-07	4.207e-07	4.2872e-07	4.38342e-07	4.48434e-07	4.58334e-07	4.68913e-07	4.80355e-07	4.94512e-07	5.06539e-07	5.19516e-07	5.33423e-07	5.46456e-07	5.6278e-07	5.77478e-07	5.9492e-07	6.03461e-07	6.30518e-07	6.469e-07	6.66521e-07	6.85799e-07	7.06586e-07	7.27038e-07	7.48414e-07	7.68993e-07	7.90659e-07	8.13072e-07	8.33287e-07	8.54152e-07	8.75145e-07	8.92296e-07	9.06556e-07	9.186e-07	9.29579e-07	9.42224e-07	9.58616e-07	9.75318e-07	9.93319e-07
3.16228e+06	2.85255e-07	2.81817e-07	2.69329e-07	2.79678e-07	2.86138e-07	2.89804e-07	2.94939e-07	3.0041e-07	3.07991e-07	3.12432e-07	3.18598e-07	3.2494e-07	3.31729e-07	3.37344e-07	3.46195e-07	3.53616e-07	3.61027e-07	3.69186e-07	3.78205e-07	3.87931e-07	3.977e-07	4.07619e-07	4.18213e-07	4.28678e-07	4.41045e-07	4.52215e-07	4.65824e-07	4.72123e-07	4.92796e-07	5.05122e-07	5.19053e-07	5.33444e-07	5.49042e-07	5.6389e-07	5.80478e-07	5.96522e-07	6.14486e-07	6.33169e-07	6.50525e-07	6.69725e-07	6.89844e-07	7.08419e-07	7.25274e-07	7.41469e-07	7.54659e-07	7.65201e-07	7.7349e-07	7.777e-07	7.85865e-07
3.54813e+06	2.29327e-07	2.26629e-07	2.16588e-07	2.25064e-07	2.30779e-07	2.33578e-07	2.37938e-07	2.42631e-07	2.48106e-07	2.51951e-07	2.57307e-07	2.62805e-07	2.68395e-07	2.72932e-07	2.79833e-07	2.86047e-07	2.92194e-07	2.98744e-07	3.06294e-07	3.12734e-07	3.20686e-07	3.27999e-07	3.35575e-07	3.43726e-07	3.52304e-07	3.60197e-07	3.71133e-07	3.75675e-07	3.91385e-07	4.00762e-07	4.10798e-07	4.21861e-07	4.3326e-07	4.43884e-07	4.55836e-07	4.66511e-07	4.78817e-07	4.91382e-07	5.03321e-07	5.17011e-07	5.32774e-07	5.49348e-07	5.65409e-07	5.82568e-07	5.9934e-07	6.14445e-07	6.27351e-07	6.3744e-07	6.4606e-07
3.98107e+06	1.78301e-07	1.76213e-07	1.68437e-07	1.75166e-07	1.79492e-07	1.82587e-07	1.86152e-07	1.90247e-07	1.94657e-07	1.98158e-07	2.03069e-07	2.08264e-07	2.13406e-07	2.17852e-07	2.23602e-07	2.29415e-07	2.35149e-07	2.41232e-07	2.48308e-07	2.54657e-07	2.61995e-07	2.68102e-07	2.75462e-07	2.82097e-07	2.89252e-07	2.95273e-07	3.03993e-07	3.07399e-07	3.18885e-07	3.25991e-07	3.32396e-07	3.40476e-07	3.48257e-07	3.55546e-07	3.64256e-07	3.71627e-07	3.80361e-07	3.88882e-07	3.96854e-07	4.05976e-07	4.16694e-07	4.27683e-07	4.38532e-07	4.50238e-07	4.63256e-07	4.76299e-07	4.89336e-07	5.02954e-07	5.17404e-07
4.46684e+06	1.35656e-07	1.34085e-07	1.28225e-07	1.3334e-07	1.36634e-07	1.39119e-07	1.41872e-07	1.45043e-07	1.48644e-07	1.51518e-07	1.55537e-07	1.59724e-07	1.63877e-07	1.67789e-07	1.7267e-07	1.77626e-07	1.82722e-07	1.88056e-07	1.94312e-07	2.00529e-07	2.0722e-07	2.13465e-07	2.20376e-07	2.27414e-07	2.34737e-07	2.41381e-07	2.49467e-07	2.53823e-07	2.64082e-07	2.7101e-07	2.7642e-07	2.82943e-07	2.88744e-07	2.9357e-07	2.99484e-07	3.03639e-07	3.09167e-07	3.13891e-07	3.18625e-07	3.24348e-07	3.3138e-07	3.38483e-07	3.45627e-07	3.53418e-07	3.62507e-07	3.71844e-07	3.81528e-07	3.91352e-07	4.02864e-07
5.01187e+06	1.03407e-07	1.02242e-07	9.77872e-08	1.01652e-07	1.04136e-07	1.05969e-07	1.0818e-07	1.10574e-07	1.13267e-07	1.15646e-07	1.18626e-07	1.21868e-07	1.25046e-07	1.2823e-07	1.32041e-07	1.35912e-07	1.39908e-07	1.44197e-07	1.49176e-07	1.54074e-07	1.59569e-07	1.64955e-07	1.70621e-07	1.76891e-07	1.83366e-07	1.8966e-07	1.97235e-07	2.02288e-07	2.12084e-07	2.19462e-07	2.2622e-07	2.33351e-07	2.39789e-07	2.45113e-07	2.51045e-07	2.54625e-07	2.58587e-07	2.61431e-07	2.63974e-07	2.66638e-07	2.7019e-07	2.73662e-07	2.77512e-07	2.81846e-07	2.8778e-07	2.93895e-07	3.00429e-07	3.07409e-07	3.1551e-07
5.62341e+06	7.97637e-08	7.88173e-08	7.53835e-08	7.84005e-08	8.02334e-08	8.17094e-08	8.33763e-08	8.52057e-08	8.72863e-08	8.91565e-08	9.14812e-08	9.38974e-08	9.62695e-08	9.88635e-08	1.01841e-07	1.04827e-07	1.07932e-07	1.11298e-07	1.15181e-07	1.18831e-07	1.23246e-07	1.27415e-07	1.31872e-07	1.368e-07	1.42027e-07	1.47043e-07	1.53291e-07	1.57632e-07	1.65914e-07	1.72475e-07	1.78929e-07	1.85963e-07	1.92644e-07	1.9882e-07	2.05328e-07	2.10236e-07	2.1475e-07	2.18087e-07	2.20558e-07	2.22729e-07	2.25018e-07	2.26317e-07	2.27634e-07	2.29007e-07	2.3228e-07	2.35723e-07	2.39902e-07	2.45071e-07	2.51189e-07
6.30957e+06	6.25008e-08	6.17764e-08	5.90659e-08	6.14387e-08	6.27767e-08	6.3906e-08	6.52403e-08	6.66558e-08	6.82178e-08	6.98019e-08	7.15289e-08	7.33762e-08	7.5116e-08	7.72982e-08	7.95802e-08	8.18978e-08	8.43617e-08	8.70454e-08	9.00022e-08	9.27813e-08	9.62573e-08	9.95019e-08	1.03071e-07	1.06904e-07	1.10984e-07	1.14897e-07	1.1988e-07	1.23354e-07	1.30028e-07	1.3545e-07	1.40794e-07	1.46911e-07	1.52839e-07	1.58589e-07	1.64855e-07	1.69931e-07	1.74806e-07	1.7875e-07	1.81625e-07	1.84063e-07	1.86017e-07	1.87103e-07	1.87719e-07	1.87761e-07	1.88613e-07	1.89911e-07	1.9226e-07	1.9564e-07	2.00182e-07
7.07946e+06	4.98748e-08	4.92809e-08	4.71397e-08	4.90087e-08	5.00261e-08	5.09566e-08	5.20193e-08	5.31517e-08	5.43758e-08	5.56714e-08	5.70348e-08	5.84504e-08	5.96981e-08	6.15583e-08	6.33728e-08	6.51671e-08	6.7068e-08	6.92067e-08	7.14259e-08	7.34023e-08	7.61547e-08	7.8698e-08	8.14222e-08	8.44371e-08	8.75821e-08	9.06901e-08	9.46295e-08	9.73836e-08	1.0272e-07	1.07167e-07	1.11592e-07	1.16777e-07	1.21849e-07	1.26898e-07	1.32501e-07	1.37265e-07	1.41875e-07	1.45643e-07	1.48416e-07	1.50802e-07	1.52753e-07	1.53755e-07	1.53724e-07	1.53049e-07	1.53171e-07	1.53576e-07	1.54853e-07	1.56816e-07	1.59676e-07
7.94328e+06	3.96249e-08	3.9159e-08	3.74755e-08	3.89793e-08	3.97899e-08	4.05992e-08	4.14969e-08	4.247e-08	4.35135e-08	4.45042e-08	4.56898e-08	4.69284e-08	4.79993e-08	4.95256e-08	5.10393e-08	5.25804e-08	5.41934e-08	5.60206e-08	5.77594e-08	5.93149e-08	6.15405e-08	6.34615e-08	6.55964e-08	6.78402e-08	7.01588e-08	7.23901e-08	7.54416e-08	7.74162e-08	8.14668e-08	8.49676e-08	8.84882e-08	9.28209e-08	9.71926e-08	1.01722e-07	1.06812e-07	1.11343e-07	1.1564e-07	1.19228e-07	1.21821e-07	1.23956e-07	1.25514e-07	1.26035e-07	1.25495e-07	1.24291e-07	1.23483e-07	1.22875e-07	1.23586e-07	1.25324e-07	1.28183e-07
8.91251e+06	3.0628e-08	3.02743e-08	2.89676e-08	3.01554e-08	3.08676e-08	3.14884e-08	3.22109e-08	3.30264e-08	3.39281e-08	3.47411e-08	3.57901e-08	3.68995e-08	3.7868e-08	3.91722e-08	4.04897e-08	4.18765e-08	4.33299e-08	4.49807e-08	4.64726e-08	4.80308e-08	4.99575e-08	5.15575e-08	5.35542e-08	5.54215e-08	5.72659e-08	5.90553e-08	6.14075e-08	6.27682e-08	6.57727e-08	6.83444e-08	7.08613e-08	7.41519e-08	7.75082e-08	8.12224e-08	8.55111e-08	8.95905e-08	9.35837e-08	9.70385e-08	9.96038e-08	1.01689e-07	1.03224e-07	1.03672e-07	1.0289e-07	1.01189e-07	9.97774e-08	9.81969e-08	9.75682e-08	9.85272e-08	1.00897e-07
10000000	2.31966e-08	2.29415e-08	2.19496e-08	2.28673e-08	2.34432e-08	2.38998e-08	2.44861e-08	2.51378e-08	2.58701e-08	2.65359e-08	2.74039e-08	2.83247e-08	2.91491e-08	3.02264e-08	3.13643e-08	3.25429e-08	3.37884e-08	3.52359e-08	3.65834e-08	3.80274e-08	3.97707e-08	4.12339e-08	4.30696e-08	4.48151e-08	4.64273e-08	4.80519e-08	5.00863e-08	5.12727e-08	5.3703e-08	5.57657e-08	5.77199e-08	6.02313e-08	6.28651e-08	6.58086e-08	6.92472e-08	7.25482e-08	7.58615e-08	7.86915e-08	8.08288e-08	8.2477e-08	8.36542e-08	8.39889e-08	8.33024e-08	8.18714e-08	8.04104e-08	7.87516e-08	7.78429e-08	7.78601e-08	7.93229e-08
[truncated: 42 more columns]

## Sheet: Figure3e
# Figure 3e Bounce-averaged Daa distributions induced by high frequency whislter-mode waves at M-shell=9.5
	Pitch angle unit of degree			Diffusion rates are unit of s^-1
Ek (eV)	0.1	1	2	3	4	5	6	7	8	9	10	11	12	13	14	15	16	17	18	19	20	21	22	23	24	25	26	27	28	29	30	31	32	33	34	35	36	37	38	39	40	41	42	43	44	45	46	47	48
1000	6.05722e-09	5.95778e-09	5.61448e-09	5.6924e-09	5.60563e-09	5.45454e-09	5.24343e-09	4.97307e-09	4.6381e-09	4.23888e-09	3.78634e-09	3.27208e-09	2.7038e-09	2.0899e-09	1.4309e-09	7.48351e-10	6.36746e-11	0	0	0	0	0	0	0	0	0	0	0	0	0	0	0	0	0	0	0	0	0	0	0	0	0	0	0	0	0	0	0	0
1122.02	2.62717e-08	2.59021e-08	2.45884e-08	2.52552e-08	2.53482e-08	2.53004e-08	2.51182e-08	2.48162e-08	2.43981e-08	2.38679e-08	2.32123e-08	2.24526e-08	2.15871e-08	2.06243e-08	1.95887e-08	1.85201e-08	1.73956e-08	1.61897e-08	1.48753e-08	1.34703e-08	1.19801e-08	1.04093e-08	8.77144e-09	7.0982e-09	5.4257e-09	3.82444e-09	2.48211e-09	1.23055e-09	0	0	0	0	0	0	0	0	0	0	0	0	0	0	0	0	0	0	0	0	0
1258.93	5.39006e-08	5.31743e-08	5.05695e-08	5.21015e-08	5.25223e-08	5.27216e-08	5.27332e-08	5.25574e-08	5.22137e-08	5.17051e-08	5.10273e-08	5.01803e-08	4.91865e-08	4.80347e-08	4.67413e-08	4.5268e-08	4.36371e-08	4.18239e-08	3.98425e-08	3.77006e-08	3.5392e-08	3.29391e-08	3.03668e-08	2.77157e-08	2.5069e-08	2.25081e-08	1.9969e-08	1.7046e-08	1.44667e-08	1.16642e-08	8.90209e-09	6.27078e-09	4.03023e-09	2.07191e-09	1.08634e-10	0	0	0	0	0	0	0	0	0	0	0	0	0	0
1412.54	8.64385e-08	8.53032e-08	8.12097e-08	8.38162e-08	8.47007e-08	8.52914e-08	8.56446e-08	8.57673e-08	8.5676e-08	8.53758e-08	8.48601e-08	8.41172e-08	8.31613e-08	8.19694e-08	8.05598e-08	7.89096e-08	7.7043e-08	7.49277e-08	7.25905e-08	7.00293e-08	6.72364e-08	6.42353e-08	6.10428e-08	5.77025e-08	5.42218e-08	5.05479e-08	4.68696e-08	4.22848e-08	3.85583e-08	3.42497e-08	2.997e-08	2.59315e-08	2.19759e-08	1.79942e-08	1.40401e-08	1.018e-08	6.57674e-09	3.59469e-09	9.96502e-10	0	0	0	0	0	0	0	0	0	0
1584.89	1.21213e-07	1.19643e-07	1.13964e-07	1.17732e-07	1.19131e-07	1.20166e-07	1.20911e-07	1.21399e-07	1.21645e-07	1.21656e-07	1.21432e-07	1.20986e-07	1.2031e-07	1.19371e-07	1.18183e-07	1.16711e-07	1.1498e-07	1.12959e-07	1.10653e-07	1.08062e-07	1.05161e-07	1.01954e-07	9.84325e-08	9.45998e-08	9.04607e-08	8.60421e-08	8.16971e-08	7.58262e-08	7.15398e-08	6.61871e-08	6.07806e-08	5.5272e-08	4.95446e-08	4.36621e-08	3.77142e-08	3.18443e-08	2.63552e-08	2.11603e-08	1.6057e-08	1.11178e-08	6.52006e-09	2.70477e-09	0	0	0	0	0	0	0
1778.28	1.6055e-07	1.58476e-07	1.50972e-07	1.55994e-07	1.57893e-07	1.59321e-07	1.60393e-07	1.61152e-07	1.61628e-07	1.61826e-07	1.61791e-07	1.61593e-07	1.61138e-07	1.60399e-07	1.59349e-07	1.57983e-07	1.56295e-07	1.54288e-07	1.51937e-07	1.49262e-07	1.4627e-07	1.42948e-07	1.39348e-07	1.35479e-07	1.31248e-07	1.26667e-07	1.22241e-07	1.1553e-07	1.11201e-07	1.0515e-07	9.87877e-08	9.21461e-08	8.51899e-08	7.8023e-08	7.07042e-08	6.33408e-08	5.59807e-08	4.84947e-08	4.09543e-08	3.35253e-08	2.6549e-08	2.02227e-08	1.41434e-08	8.40113e-09	3.27854e-09	0	0	0	0
1995.26	2.13521e-07	2.10761e-07	2.00776e-07	2.07446e-07	2.0996e-07	2.11853e-07	2.13265e-07	2.14254e-07	2.14832e-07	2.1503e-07	2.14888e-07	2.14429e-07	2.13751e-07	2.127e-07	2.11237e-07	2.09367e-07	2.07083e-07	2.04392e-07	2.01301e-07	1.97815e-07	1.93987e-07	1.89875e-07	1.8566e-07	1.81383e-07	1.76682e-07	1.71579e-07	1.66781e-07	1.58972e-07	1.54603e-07	1.48102e-07	1.41413e-07	1.3438e-07	1.26882e-07	1.19038e-07	1.1081e-07	1.02194e-07	9.32906e-08	8.41738e-08	7.49464e-08	6.56946e-08	5.66154e-08	4.7556e-08	3.85648e-08	2.98918e-08	2.20572e-08	1.49876e-08	8.37315e-09	2.47654e-09	0
2238.72	2.87074e-07	2.83362e-07	2.69931e-07	2.78884e-07	2.82238e-07	2.84744e-07	2.86583e-07	2.8784e-07	2.88557e-07	2.88772e-07	2.88509e-07	2.87797e-07	2.86696e-07	2.85304e-07	2.8344e-07	2.80981e-07	2.77949e-07	2.74315e-07	2.70085e-07	2.65269e-07	2.59889e-07	2.54029e-07	2.47863e-07	2.41755e-07	2.35185e-07	2.28145e-07	2.21601e-07	2.11183e-07	2.05545e-07	1.97513e-07	1.89754e-07	1.81645e-07	1.73063e-07	1.64198e-07	1.55049e-07	1.45781e-07	1.36188e-07	1.26249e-07	1.15961e-07	1.05332e-07	9.43967e-08	8.33345e-08	7.2265e-08	6.13472e-08	5.07956e-08	4.04192e-08	3.04389e-08	2.13406e-08	1.35177e-08
2511.89	3.8874e-07	3.83648e-07	3.65279e-07	3.7708e-07	3.81175e-07	3.84034e-07	3.85899e-07	3.8689e-07	3.87114e-07	3.86522e-07	3.8528e-07	3.83432e-07	3.81049e-07	3.7828e-07	3.75271e-07	3.72339e-07	3.69575e-07	3.68095e-07	3.66108e-07	3.57743e-07	3.49855e-07	3.42133e-07	3.34396e-07	3.2647e-07	3.17997e-07	3.08549e-07	2.99523e-07	2.8502e-07	2.76758e-07	2.65028e-07	2.53914e-07	2.42561e-07	2.30744e-07	2.18794e-07	2.06918e-07	1.95772e-07	1.84522e-07	1.73009e-07	1.61312e-07	1.49551e-07	1.37704e-07	1.25573e-07	1.13161e-07	1.00476e-07	8.76369e-08	7.48535e-08	6.23148e-08	5.03167e-08	3.87892e-08
2818.38	5.63448e-07	5.55879e-07	5.28718e-07	5.44863e-07	5.49478e-07	5.51852e-07	5.5241e-07	5.51306e-07	5.48636e-07	5.44477e-07	5.39014e-07	5.32251e-07	5.24375e-07	5.15597e-07	5.06155e-07	4.96456e-07	4.8745e-07	4.79918e-07	4.71487e-07	4.62078e-07	4.52738e-07	4.42486e-07	4.32717e-07	4.22715e-07	4.14323e-07	4.08229e-07	4.10205e-07	3.85571e-07	3.74151e-07	3.59685e-07	3.45411e-07	3.30221e-07	3.13813e-07	2.9677e-07	2.79554e-07	2.63295e-07	2.47416e-07	2.3152e-07	2.15795e-07	2.0092e-07	1.86863e-07	1.72701e-07	1.58513e-07	1.44453e-07	1.30408e-07	1.16185e-07	1.01809e-07	8.7338e-08	7.30232e-08
3162.28	8.799e-07	8.6802e-07	8.25439e-07	8.50359e-07	8.5715e-07	8.60395e-07	8.60691e-07	8.58233e-07	8.53096e-07	8.45435e-07	8.3537e-07	8.22843e-07	8.08088e-07	7.91314e-07	7.72517e-07	7.51886e-07	7.29962e-07	7.07075e-07	6.84728e-07	6.62497e-07	6.39573e-07	6.15399e-07	5.91123e-07	5.66386e-07	5.43307e-07	5.23303e-07	5.08573e-07	4.86201e-07	4.74086e-07	4.59089e-07	4.4506e-07	4.35694e-07	4.31858e-07	4.03001e-07	3.80893e-07	3.60172e-07	3.38772e-07	3.16364e-07	2.93667e-07	2.71812e-07	2.5176e-07	2.32076e-07	2.12952e-07	1.95281e-07	1.78678e-07	1.62178e-07	1.45898e-07	1.29987e-07	1.14014e-07
3548.13	1.31012e-06	1.29272e-06	1.23012e-06	1.26864e-06	1.28067e-06	1.28786e-06	1.29107e-06	1.29062e-06	1.28665e-06	1.2792e-06	1.26838e-06	1.25406e-06	1.23642e-06	1.21558e-06	1.19168e-06	1.16464e-06	1.13474e-06	1.10211e-06	1.06692e-06	1.02943e-06	9.90368e-07	9.50264e-07	9.07863e-07	8.64381e-07	8.19937e-07	7.75451e-07	7.35877e-07	6.88655e-07	6.58144e-07	6.19753e-07	5.85302e-07	5.51953e-07	5.27585e-07	5.0391e-07	4.80893e-07	4.60524e-07	4.47548e-07	4.35398e-07	4.01217e-07	3.73679e-07	3.46461e-07	3.18591e-07	2.9085e-07	2.64915e-07	2.41384e-07	2.18676e-07	1.97326e-07	1.78332e-07	1.59707e-07
3981.07	1.76773e-06	1.74468e-06	1.66146e-06	1.71566e-06	1.73503e-06	1.74881e-06	1.75815e-06	1.76348e-06	1.76497e-06	1.7627e-06	1.75675e-06	1.74698e-06	1.73344e-06	1.71601e-06	1.69447e-06	1.66838e-06	1.63839e-06	1.60451e-06	1.56696e-06	1.52568e-06	1.48072e-06	1.43207e-06	1.37986e-06	1.32382e-06	1.2651e-06	1.20402e-06	1.1453e-06	1.06798e-06	1.01569e-06	9.50529e-07	8.86014e-07	8.22704e-07	7.62151e-07	7.10303e-07	6.58108e-07	6.10098e-07	5.67101e-07	5.3488e-07	5.0685e-07	4.78917e-07	4.58879e-07	4.41733e-07	3.99888e-07	3.66137e-07	3.33209e-07	3.00449e-07	2.69288e-07	2.41873e-07	2.16066e-07
4466.84	2.19626e-06	2.16798e-06	2.06559e-06	2.13474e-06	2.16138e-06	2.18188e-06	2.19771e-06	2.20942e-06	2.21728e-06	2.2214e-06	2.22189e-06	2.21859e-06	2.21165e-06	2.20096e-06	2.18646e-06	2.16799e-06	2.14561e-06	2.11897e-06	2.08784e-06	2.05221e-06	2.0123e-06	1.96792e-06	1.91889e-06	1.86518e-06	1.80579e-06	1.74071e-06	1.67834e-06	1.58576e-06	1.52703e-06	1.44583e-06	1.36197e-06	1.27598e-06	1.18836e-06	1.10039e-06	1.01514e-06	9.30008e-07	8.48149e-07	7.719e-07	7.06384e-07	6.444e-07	5.86794e-07	5.45817e-07	5.09287e-07	4.7727e-07	4.5658e-07	4.15345e-07	3.73565e-07	3.34948e-07	2.97643e-07
5011.87	2.61623e-06	2.58273e-06	2.46128e-06	2.54459e-06	2.57765e-06	2.60381e-06	2.62484e-06	2.64143e-06	2.65388e-06	2.66241e-06	2.66723e-06	2.66824e-06	2.66572e-06	2.6598e-06	2.65058e-06	2.63766e-06	2.62096e-06	2.60033e-06	2.57576e-06	2.5471e-06	2.51441e-06	2.47763e-06	2.43648e-06	2.39083e-06	2.34025e-06	2.28469e-06	2.23305e-06	2.13986e-06	2.09227e-06	2.01408e-06	1.93089e-06	1.84067e-06	1.74368e-06	1.64298e-06	1.53805e-06	1.42921e-06	1.31838e-06	1.20709e-06	1.0975e-06	9.92386e-07	8.90014e-07	7.96384e-07	7.1613e-07	6.406e-07	5.75578e-07	5.31626e-07	4.88628e-07	4.54935e-07	4.13912e-07
5623.41	3.089e-06	3.04933e-06	2.90561e-06	3.00345e-06	3.0418e-06	3.07194e-06	3.0961e-06	3.11526e-06	3.13012e-06	3.1412e-06	3.1483e-06	3.15108e-06	3.14983e-06	3.14456e-06	3.13533e-06	3.1222e-06	3.1055e-06	3.08551e-06	3.06288e-06	3.03667e-06	3.00641e-06	2.97203e-06	2.93358e-06	2.89164e-06	2.84647e-06	2.79724e-06	2.7548e-06	2.66363e-06	2.63095e-06	2.56208e-06	2.48882e-06	2.41025e-06	2.32344e-06	2.22954e-06	2.12892e-06	2.02138e-06	1.90486e-06	1.78124e-06	1.65332e-06	1.52116e-06	1.38571e-06	1.25042e-06	1.11852e-06	9.93363e-07	8.73053e-07	7.68331e-07	6.77039e-07	5.96603e-07	5.35562e-07
6309.57	3.75514e-06	3.70671e-06	3.53143e-06	3.6493e-06	3.69437e-06	3.72885e-06	3.75529e-06	3.77475e-06	3.78769e-06	3.79452e-06	3.79564e-06	3.79102e-06	3.78129e-06	3.76675e-06	3.74803e-06	3.72601e-06	3.70011e-06	3.66963e-06	3.63493e-06	3.5965e-06	3.55539e-06	3.51353e-06	3.47152e-06	3.42564e-06	3.37549e-06	3.32205e-06	3.28018e-06	3.18379e-06	3.15843e-06	3.09124e-06	3.02187e-06	2.95028e-06	2.87143e-06	2.78726e-06	2.69721e-06	2.6008e-06	2.49715e-06	2.38494e-06	2.26355e-06	2.13437e-06	1.99535e-06	1.84589e-06	1.69149e-06	1.53305e-06	1.3718e-06	1.21323e-06	1.06272e-06	9.19619e-07	7.90902e-07
7079.46	4.59733e-06	4.53824e-06	4.32421e-06	4.46953e-06	4.52608e-06	4.57003e-06	4.60446e-06	4.63057e-06	4.64888e-06	4.65971e-06	4.66341e-06	4.65971e-06	4.64897e-06	4.63118e-06	4.60656e-06	4.57521e-06	4.5375e-06	4.4935e-06	4.44359e-06	4.38839e-06	4.32832e-06	4.26284e-06	4.19246e-06	4.11871e-06	4.04322e-06	3.96825e-06	3.90631e-06	3.77961e-06	3.74297e-06	3.66677e-06	3.58972e-06	3.50999e-06	3.4263e-06	3.34224e-06	3.25269e-06	3.15856e-06	3.06153e-06	2.95825e-06	2.84793e-06	2.73074e-06	2.60493e-06	2.46929e-06	2.32223e-06	2.16517e-06	1.99609e-06	1.8166e-06	1.63211e-06	1.44416e-06	1.25779e-06
7943.28	5.4688e-06	5.39901e-06	5.1458e-06	5.32116e-06	5.39195e-06	5.44882e-06	5.49549e-06	5.53335e-06	5.56301e-06	5.58493e-06	5.59949e-06	5.60634e-06	5.60584e-06	5.59789e-06	5.58225e-06	5.55881e-06	5.52762e-06	5.48813e-06	5.44006e-06	5.38388e-06	5.31984e-06	5.24772e-06	5.16737e-06	5.07909e-06	4.983e-06	4.88072e-06	4.79283e-06	4.62441e-06	4.56247e-06	4.44232e-06	4.32285e-06	4.20854e-06	4.09244e-06	3.97617e-06	3.86482e-06	3.7597e-06	3.6505e-06	3.53997e-06	3.42872e-06	3.31142e-06	3.19009e-06	3.06329e-06	2.92782e-06	2.78381e-06	2.62929e-06	2.46159e-06	2.28125e-06	2.0878e-06	1.87868e-06
8912.51	6.32034e-06	6.24017e-06	5.94894e-06	6.15413e-06	6.23947e-06	6.30977e-06	6.36931e-06	6.41966e-06	6.46154e-06	6.49538e-06	6.52174e-06	6.54024e-06	6.55139e-06	6.55502e-06	6.55096e-06	6.53903e-06	6.51936e-06	6.49154e-06	6.45561e-06	6.41136e-06	6.3588e-06	6.29762e-06	6.22769e-06	6.14914e-06	6.06072e-06	5.9629e-06	5.87909e-06	5.69109e-06	5.6292e-06	5.49129e-06	5.34676e-06	5.19635e-06	5.03744e-06	4.87659e-06	4.7134e-06	4.54897e-06	4.39065e-06	4.23768e-06	4.08628e-06	3.94747e-06	3.81036e-06	3.67089e-06	3.53238e-06	3.38699e-06	3.23735e-06	3.07946e-06	2.9114e-06	2.73148e-06	2.53612e-06
10000	7.08765e-06	6.99836e-06	6.67352e-06	6.90677e-06	7.00691e-06	7.09153e-06	7.16539e-06	7.23036e-06	7.28716e-06	7.33643e-06	7.37869e-06	7.41349e-06	7.44132e-06	7.46191e-06	7.47491e-06	7.4799e-06	7.47677e-06	7.4654e-06	7.44589e-06	7.41782e-06	7.3809e-06	7.33423e-06	7.27759e-06	7.21208e-06	7.13645e-06	7.05132e-06	6.98521e-06	6.79729e-06	6.76058e-06	6.63373e-06	6.49935e-06	6.35522e-06	6.19444e-06	6.0217e-06	5.83776e-06	5.64312e-06	5.43924e-06	5.23006e-06	5.02004e-06	4.80965e-06	4.60333e-06	4.41034e-06	4.22071e-06	4.04785e-06	3.87775e-06	3.7072e-06	3.53456e-06	3.35429e-06	3.1661e-06
11220.2	7.70742e-06	7.61089e-06	7.25926e-06	7.51583e-06	7.62887e-06	7.72635e-06	7.81359e-06	7.89262e-06	7.96433e-06	8.0294e-06	8.08838e-06	8.14081e-06	8.1873e-06	8.22759e-06	8.26135e-06	8.28827e-06	8.30833e-06	8.32116e-06	8.32653e-06	8.32381e-06	8.31245e-06	8.2912e-06	8.26012e-06	8.21997e-06	8.16875e-06	8.10626e-06	8.06605e-06	7.8855e-06	7.88022e-06	7.76912e-06	7.64991e-06	7.52086e-06	7.37465e-06	7.21707e-06	7.04619e-06	6.86273e-06	6.66511e-06	6.45148e-06	6.22187e-06	5.9797e-06	5.72482e-06	5.46313e-06	5.20102e-06	4.94061e-06	4.68969e-06	4.4542e-06	4.22899e-06	4.02303e-06	3.81237e-06
12589.3	8.20439e-06	8.102e-06	7.72875e-06	8.00376e-06	8.1268e-06	8.23417e-06	8.33158e-06	8.42127e-06	8.50427e-06	8.58137e-06	8.65321e-06	8.71933e-06	8.78049e-06	8.83654e-06	8.88729e-06	8.93266e-06	8.97288e-06	9.00738e-06	9.03584e-06	9.05781e-06	9.07306e-06	9.08073e-06	9.08027e-06	9.07206e-06	9.05408e-06	9.02648e-06	9.02621e-06	8.86978e-06	8.91118e-06	8.83407e-06	8.74826e-06	8.65029e-06	8.53081e-06	8.3982e-06	8.24851e-06	8.08212e-06	7.90054e-06	7.70272e-06	7.48892e-06	7.25942e-06	7.01309e-06	6.74788e-06	6.4618e-06	6.16008e-06	5.84412e-06	5.52218e-06	5.20396e-06	4.89112e-06	4.59922e-06
14125.4	8.62634e-06	8.51897e-06	8.1273e-06	8.41787e-06	8.54922e-06	8.66471e-06	8.77039e-06	8.86859e-06	8.96039e-06	9.04671e-06	9.12819e-06	9.20452e-06	9.27646e-06	9.34398e-06	9.40688e-06	9.46519e-06	9.51924e-06	9.56856e-06	9.61301e-06	9.6523e-06	9.68648e-06	9.71505e-06	9.73761e-06	9.7544e-06	9.76368e-06	9.76643e-06	9.80247e-06	9.67187e-06	9.76122e-06	9.72594e-06	9.68393e-06	9.63172e-06	9.5591e-06	9.47282e-06	9.36709e-06	9.24243e-06	9.09876e-06	8.93274e-06	8.747e-06	8.53905e-06	8.31002e-06	8.06089e-06	7.79106e-06	7.50116e-06	7.19028e-06	6.85403e-06	6.49467e-06	6.11626e-06	5.72448e-06
15848.9	8.97784e-06	8.86635e-06	8.45949e-06	8.76327e-06	8.90193e-06	9.0247e-06	9.13785e-06	9.24386e-06	9.34391e-06	9.43889e-06	9.52953e-06	9.61551e-06	9.69763e-06	9.77588e-06	9.85011e-06	9.9203e-06	9.98686e-06	1.00493e-05	1.01075e-05	1.01613e-05	1.02106e-05	1.02549e-05	1.02939e-05	1.03282e-05	1.03563e-05	1.03792e-05	1.04399e-05	1.03258e-05	1.04498e-05	1.04453e-05	1.04374e-05	1.04237e-05	1.03936e-05	1.03534e-05	1.02983e-05	1.02277e-05	1.01396e-05	1.0031e-05	9.90086e-06	9.74427e-06	9.562e-06	9.35121e-06	9.11302e-06	8.84578e-06	8.55159e-06	8.23053e-06	7.88389e-06	7.51108e-06	7.10602e-06
17782.8	9.24723e-06	9.13268e-06	8.71438e-06	9.0287e-06	9.17353e-06	9.30263e-06	9.42248e-06	9.53565e-06	9.64342e-06	9.74667e-06	9.8462e-06	9.9417e-06	1.0034e-05	1.01231e-05	1.02089e-05	1.02912e-05	1.03706e-05	1.04466e-05	1.05189e-05	1.05873e-05	1.06518e-05	1.0712e-05	1.07676e-05	1.08192e-05	1.08651e-05	1.09069e-05	1.09894e-05	1.08888e-05	1.10408e-05	1.1058e-05	1.10739e-05	1.10858e-05	1.10836e-05	1.10745e-05	1.10548e-05	1.10248e-05	1.09823e-05	1.09257e-05	1.08522e-05	1.07584e-05	1.06414e-05	1.04979e-05	1.03249e-05	1.01166e-05	9.87376e-06	9.59165e-06	9.27428e-06	8.91795e-06	8.52421e-06
19952.6	9.45522e-06	9.33821e-06	8.91087e-06	9.23292e-06	9.38195e-06	9.5152e-06	9.63934e-06	9.75708e-06	9.86973e-06	9.97831e-06	1.00838e-05	1.01859e-05	1.02857e-05	1.03829e-05	1.04776e-05	1.05697e-05	1.06599e-05	1.07477e-05	1.08331e-05	1.09156e-05	1.09955e-05	1.10722e-05	1.11453e-05	1.12154e-05	1.12807e-05	1.13425e-05	1.14478e-05	1.13629e-05	1.15422e-05	1.1582e-05	1.16214e-05	1.1658e-05	1.16809e-05	1.16979e-05	1.17053e-05	1.17033e-05	1.16912e-05	1.16681e-05	1.16325e-05	1.15831e-05	1.1517e-05	1.14323e-05	1.13247e-05	1.11889e-05	1.10213e-05	1.08154e-05	1.05683e-05	1.02717e-05	9.92222e-06
22387.2	9.68506e-06	9.56512e-06	9.12713e-06	9.45654e-06	9.60855e-06	9.74424e-06	9.87044e-06	9.98996e-06	1.01042e-05	1.02141e-05	1.03208e-05	1.04238e-05	1.05243e-05	1.06226e-05	1.07187e-05	1.08131e-05	1.09059e-05	1.0997e-05	1.10867e-05	1.11754e-05	1.12631e-05	1.13487e-05	1.14324e-05	1.15156e-05	1.15957e-05	1.16742e-05	1.17996e-05	1.17311e-05	1.19375e-05	1.20016e-05	1.20668e-05	1.21302e-05	1.21804e-05	1.22254e-05	1.22608e-05	1.22877e-05	1.23053e-05	1.23127e-05	1.23086e-05	1.22915e-05	1.22595e-05	1.22124e-05	1.21475e-05	1.20622e-05	1.19537e-05	1.18168e-05	1.1646e-05	1.14325e-05	1.11661e-05
25118.9	9.97325e-06	9.84963e-06	9.3983e-06	9.73697e-06	9.89277e-06	1.00315e-05	1.01603e-05	1.02819e-05	1.03979e-05	1.05091e-05	1.06169e-05	1.07208e-05	1.08223e-05	1.09214e-05	1.1018e-05	1.11121e-05	1.12043e-05	1.12944e-05	1.13827e-05	1.14691e-05	1.15539e-05	1.16372e-05	1.1719e-05	1.18002e-05	1.18799e-05	1.19604e-05	1.20908e-05	1.20258e-05	1.22464e-05	1.2324e-05	1.2407e-05	1.24913e-05	1.25655e-05	1.26375e-05	1.27027e-05	1.27614e-05	1.2812e-05	1.28531e-05	1.28829e-05	1.28997e-05	1.29023e-05	1.28905e-05	1.28617e-05	1.28132e-05	1.27434e-05	1.26494e-05	1.25288e-05	1.2376e-05	1.21804e-05
28183.8	1.03562e-05	1.02277e-05	9.75867e-06	1.01097e-05	1.02705e-05	1.04133e-05	1.05453e-05	1.06695e-05	1.07874e-05	1.08999e-05	1.10081e-05	1.11118e-05	1.1212e-05	1.13089e-05	1.14026e-05	1.14933e-05	1.15819e-05	1.16683e-05	1.17524e-05	1.18348e-05	1.19162e-05	1.19963e-05	1.20746e-05	1.21531e-05	1.22303e-05	1.23069e-05	1.24344e-05	1.23599e-05	1.25779e-05	1.26505e-05	1.27289e-05	1.28124e-05	1.28893e-05	1.29691e-05	1.30482e-05	1.31256e-05	1.32008e-05	1.32708e-05	1.33339e-05	1.33876e-05	1.34291e-05	1.34569e-05	1.34677e-05	1.34582e-05	1.34277e-05	1.33735e-05	1.3293e-05	1.31805e-05	1.30285e-05
31622.8	1.07662e-05	1.06327e-05	1.01453e-05	1.05107e-05	1.06785e-05	1.08278e-05	1.0966e-05	1.10964e-05	1.12203e-05	1.13389e-05	1.14532e-05	1.15629e-05	1.16691e-05	1.17716e-05	1.18706e-05	1.1966e-05	1.20585e-05	1.21476e-05	1.22333e-05	1.23154e-05	1.23943e-05	1.24696e-05	1.25416e-05	1.26116e-05	1.26783e-05	1.27443e-05	1.28634e-05	1.27741e-05	1.29889e-05	1.3054e-05	1.31262e-05	1.32041e-05	1.32734e-05	1.33444e-05	1.34134e-05	1.34829e-05	1.35528e-05	1.36242e-05	1.3696e-05	1.37669e-05	1.38336e-05	1.38933e-05	1.39419e-05	1.3975e-05	1.39894e-05	1.39803e-05	1.39438e-05	1.38744e-05	1.37646e-05
35481.3	1.12183e-05	1.1079e-05	1.05707e-05	1.09504e-05	1.11239e-05	1.12778e-05	1.14199e-05	1.15536e-05	1.16806e-05	1.18021e-05	1.19196e-05	1.20326e-05	1.21421e-05	1.22481e-05	1.23507e-05	1.24504e-05	1.25478e-05	1.26421e-05	1.27336e-05	1.28223e-05	1.29086e-05	1.29913e-05	1.30707e-05	1.31479e-05	1.32205e-05	1.32905e-05	1.34131e-05	1.33148e-05	1.35288e-05	1.35825e-05	1.36403e-05	1.37007e-05	1.37533e-05	1.38086e-05	1.38649e-05	1.39228e-05	1.39836e-05	1.40436e-05	1.41023e-05	1.41592e-05	1.42148e-05	1.4271e-05	1.43253e-05	1.43765e-05	1.44196e-05	1.44477e-05	1.44559e-05	1.44354e-05	1.43751e-05
39810.7	1.18379e-05	1.16908e-05	1.1154e-05	1.15539e-05	1.17359e-05	1.18966e-05	1.20444e-05	1.21825e-05	1.23124e-05	1.24354e-05	1.25523e-05	1.26629e-05	1.27685e-05	1.28692e-05	1.29654e-05	1.30572e-05	1.31456e-05	1.32305e-05	1.33127e-05	1.33929e-05	1.3472e-05	1.35492e-05	1.36257e-05	1.3703e-05	1.3777e-05	1.38505e-05	1.39806e-05	1.38824e-05	1.41116e-05	1.41739e-05	1.42402e-05	1.43069e-05	1.4361e-05	1.44121e-05	1.44562e-05	1.44957e-05	1.45323e-05	1.4568e-05	1.46043e-05	1.46434e-05	1.46833e-05	1.47248e-05	1.47618e-05	1.47933e-05	1.48207e-05	1.48439e-05	1.48611e-05	1.48641e-05	1.48406e-05
44668.4	1.2377e-05	1.22238e-05	1.16643e-05	1.20856e-05	1.22803e-05	1.24541e-05	1.26157e-05	1.27685e-05	1.29141e-05	1.30537e-05	1.31882e-05	1.33172e-05	1.34415e-05	1.35611e-05	1.36757e-05	1.37849e-05	1.38889e-05	1.39869e-05	1.40788e-05	1.4164e-05	1.42419e-05	1.43132e-05	1.43777e-05	1.44369e-05	1.44905e-05	1.45417e-05	1.46523e-05	1.45263e-05	1.47471e-05	1.47986e-05	1.48612e-05	1.4928e-05	1.4986e-05	1.50438e-05	1.50975e-05	1.51466e-05	1.51907e-05	1.5228e-05	1.52569e-05	1.52768e-05	1.52886e-05	1.52963e-05	1.53021e-05	1.53082e-05	1.53139e-05	1.53161e-05	1.53083e-05	1.52871e-05	1.52474e-05
50118.7	1.27643e-05	1.26066e-05	1.20304e-05	1.24664e-05	1.26693e-05	1.28514e-05	1.30216e-05	1.31838e-05	1.33394e-05	1.34899e-05	1.36365e-05	1.37787e-05	1.39179e-05	1.40541e-05	1.41872e-05	1.4317e-05	1.44442e-05	1.45682e-05	1.46889e-05	1.48053e-05	1.49175e-05	1.50244e-05	1.51249e-05	1.52194e-05	1.53051e-05	1.53832e-05	1.55162e-05	1.53883e-05	1.5614e-05	1.56489e-05	1.56828e-05	1.57161e-05	1.57383e-05	1.5764e-05	1.57931e-05	1.58272e-05	1.58665e-05	1.5905e-05	1.59399e-05	1.59697e-05	1.59909e-05	1.60024e-05	1.60006e-05	1.59828e-05	1.59516e-05	1.591e-05	1.58627e-05	1.58096e-05	1.57424e-05
56234.1	1.30723e-05	1.29111e-05	1.23218e-05	1.27699e-05	1.29798e-05	1.31691e-05	1.33469e-05	1.3517e-05	1.36811e-05	1.38406e-05	1.39966e-05	1.41487e-05	1.42982e-05	1.44452e-05	1.45894e-05	1.4731e-05	1.48706e-05	1.50077e-05	1.51423e-05	1.52742e-05	1.54036e-05	1.55299e-05	1.56529e-05	1.57736e-05	1.58901e-05	1.60039e-05	1.61812e-05	1.60917e-05	1.63771e-05	1.64648e-05	1.655e-05	1.66281e-05	1.66818e-05	1.67218e-05	1.67417e-05	1.67468e-05	1.67402e-05	1.67289e-05	1.67182e-05	1.67144e-05	1.67179e-05	1.67239e-05	1.67247e-05	1.67155e-05	1.66927e-05	1.66512e-05	1.65873e-05	1.64954e-05	1.63742e-05
63095.7	1.32558e-05	1.30927e-05	1.24961e-05	1.29523e-05	1.31678e-05	1.33632e-05	1.35478e-05	1.37253e-05	1.38978e-05	1.40664e-05	1.42325e-05	1.43956e-05	1.45571e-05	1.47169e-05	1.48749e-05	1.50313e-05	1.51866e-05	1.53402e-05	1.5492e-05	1.56419e-05	1.57897e-05	1.59348e-05	1.60765e-05	1.62161e-05	1.63513e-05	1.64842e-05	1.66835e-05	1.66091e-05	1.69252e-05	1.70417e-05	1.71623e-05	1.7284e-05	1.73899e-05	1.74912e-05	1.75797e-05	1.7654e-05	1.77101e-05	1.77443e-05	1.77524e-05	1.77321e-05	1.76883e-05	1.76302e-05	1.75671e-05	1.75087e-05	1.74586e-05	1.74074e-05	1.73444e-05	1.72595e-05	1.71403e-05
70794.6	1.32827e-05	1.31197e-05	1.25231e-05	1.29823e-05	1.32012e-05	1.34008e-05	1.35907e-05	1.37745e-05	1.39542e-05	1.41312e-05	1.43068e-05	1.44806e-05	1.46538e-05	1.48266e-05	1.49987e-05	1.51701e-05	1.53415e-05	1.55123e-05	1.56822e-05	1.5851e-05	1.6019e-05	1.61854e-05	1.63497e-05	1.65133e-05	1.66737e-05	1.68329e-05	1.70609e-05	1.70095e-05	1.73582e-05	1.75022e-05	1.76497e-05	1.77974e-05	1.79292e-05	1.80577e-05	1.81777e-05	1.82905e-05	1.83957e-05	1.8492e-05	1.85757e-05	1.86412e-05	1.86818e-05	1.86924e-05	1.86645e-05	1.85936e-05	1.84854e-05	1.83515e-05	1.82088e-05	1.80675e-05	1.79218e-05
79432.8	1.32388e-05	1.30761e-05	1.2481e-05	1.29378e-05	1.31548e-05	1.33524e-05	1.354e-05	1.37216e-05	1.38992e-05	1.40743e-05	1.42486e-05	1.44219e-05	1.45959e-05	1.47711e-05	1.49483e-05	1.51273e-05	1.53085e-05	1.54915e-05	1.56767e-05	1.58632e-05	1.6051e-05	1.62396e-05	1.6428e-05	1.66176e-05	1.68054e-05	1.69932e-05	1.72517e-05	1.72281e-05	1.76107e-05	1.77875e-05	1.79696e-05	1.81535e-05	1.83224e-05	1.84886e-05	1.86457e-05	1.87943e-05	1.89331e-05	1.90614e-05	1.91779e-05	1.92818e-05	1.93715e-05	1.94474e-05	1.95038e-05	1.9533e-05	1.95258e-05	1.94708e-05	1.93583e-05	1.91799e-05	1.89418e-05
89125.1	1.31059e-05	1.29459e-05	1.23596e-05	1.28169e-05	1.30387e-05	1.32431e-05	1.34394e-05	1.36311e-05	1.38199e-05	1.40069e-05	1.41933e-05	1.43783e-05	1.45628e-05	1.47462e-05	1.49278e-05	1.51085e-05	1.52884e-05	1.54664e-05	1.56434e-05	1.58205e-05	1.5998e-05	1.61771e-05	1.63591e-05	1.6547e-05	1.67399e-05	1.69415e-05	1.72197e-05	1.72229e-05	1.76367e-05	1.78486e-05	1.80687e-05	1.82928e-05	1.8503e-05	1.87111e-05	1.89105e-05	1.91029e-05	1.92876e-05	1.94629e-05	1.96268e-05	1.9777e-05	1.99099e-05	2.00252e-05	2.01195e-05	2.01907e-05	2.02383e-05	2.0259e-05	2.02471e-05	2.01867e-05	2.00559e-05
100000	1.25279e-05	1.23755e-05	1.18167e-05	1.22568e-05	1.24732e-05	1.26746e-05	1.287e-05	1.30632e-05	1.32561e-05	1.34502e-05	1.36469e-05	1.3846e-05	1.40491e-05	1.42564e-05	1.44679e-05	1.46835e-05	1.49038e-05	1.51281e-05	1.53555e-05	1.55848e-05	1.5815e-05	1.60443e-05	1.62698e-05	1.64918e-05	1.67061e-05	1.69138e-05	1.71875e-05	1.7177e-05	1.75732e-05	1.77691e-05	1.79811e-05	1.82093e-05	1.84399e-05	1.86799e-05	1.8921e-05	1.91608e-05	1.93967e-05	1.96253e-05	1.98429e-05	2.00464e-05	2.02343e-05	2.04064e-05	2.05583e-05	2.06855e-05	2.07848e-05	2.08511e-05	2.0882e-05	2.0871e-05	2.0809e-05
112202	1.18233e-05	1.16798e-05	1.11534e-05	1.15705e-05	1.17772e-05	1.19704e-05	1.21586e-05	1.23454e-05	1.25323e-05	1.27209e-05	1.29125e-05	1.31068e-05	1.33055e-05	1.35086e-05	1.37163e-05	1.3929e-05	1.41477e-05	1.43722e-05	1.46029e-05	1.48398e-05	1.50837e-05	1.53341e-05	1.55913e-05	1.58568e-05	1.61286e-05	1.64084e-05	1.67637e-05	1.68492e-05	1.73328e-05	1.76122e-05	1.78886e-05	1.81562e-05	1.83953e-05	1.86226e-05	1.88398e-05	1.90564e-05	1.92828e-05	1.95251e-05	1.97787e-05	2.0034e-05	2.0282e-05	2.05189e-05	2.07367e-05	2.09289e-05	2.10935e-05	2.1227e-05	2.13252e-05	2.1378e-05	2.13717e-05
125893	1.09711e-05	1.08395e-05	1.03515e-05	1.07393e-05	1.09323e-05	1.11133e-05	1.12904e-05	1.1467e-05	1.1645e-05	1.1826e-05	1.20114e-05	1.2201e-05	1.23963e-05	1.25977e-05	1.28055e-05	1.302e-05	1.32417e-05	1.34703e-05	1.37059e-05	1.39479e-05	1.41964e-05	1.44507e-05	1.47103e-05	1.49765e-05	1.52487e-05	1.55291e-05	1.58843e-05	1.59896e-05	1.64834e-05	1.67983e-05	1.71313e-05	1.74798e-05	1.7827e-05	1.8181e-05	1.85291e-05	1.88635e-05	1.91738e-05	1.94523e-05	1.96996e-05	1.99241e-05	2.01414e-05	2.03698e-05	2.06154e-05	2.08629e-05	2.10979e-05	2.13088e-05	2.14855e-05	2.16146e-05	2.16847e-05
141254	8.3498e-06	8.25043e-06	7.88521e-06	8.19119e-06	8.35313e-06	8.51135e-06	8.67233e-06	8.83931e-06	9.0137e-06	9.19738e-06	9.3939e-06	9.60365e-06	9.82917e-06	1.00743e-05	1.03423e-05	1.06394e-05	1.09736e-05	1.1356e-05	1.18029e-05	1.23348e-05	1.29495e-05	1.33773e-05	1.36305e-05	1.38976e-05	1.41758e-05	1.44671e-05	1.48314e-05	1.4964e-05	1.54599e-05	1.57862e-05	1.61258e-05	1.64773e-05	1.68278e-05	1.71904e-05	1.75612e-05	1.79421e-05	1.83337e-05	1.8735e-05	1.91403e-05	1.95374e-05	1.99079e-05	2.02353e-05	2.05062e-05	2.07265e-05	2.092e-05	2.11128e-05	2.132e-05	2.15173e-05	2.16731e-05
158489	7.02232e-06	6.93815e-06	6.62907e-06	6.88389e-06	7.01558e-06	7.14195e-06	7.26965e-06	7.39919e-06	7.53274e-06	7.67227e-06	7.81813e-06	7.97019e-06	8.13022e-06	8.30039e-06	8.47969e-06	8.67015e-06	8.87186e-06	9.08785e-06	9.3191e-06	9.56846e-06	9.83755e-06	1.01291e-05	1.04474e-05	1.08006e-05	1.11938e-05	1.16445e-05	1.22265e-05	1.27296e-05	1.37185e-05	1.45617e-05	1.48954e-05	1.52546e-05	1.56229e-05	1.60081e-05	1.64022e-05	1.6802e-05	1.72049e-05	1.76121e-05	1.80259e-05	1.84473e-05	1.88762e-05	1.93138e-05	1.97556e-05	2.01876e-05	2.0585e-05	2.09171e-05	2.11625e-05	2.1325e-05	2.14334e-05
177828	6.02066e-06	5.9484e-06	5.68286e-06	5.9003e-06	6.01198e-06	6.11764e-06	6.22487e-06	6.33223e-06	6.44373e-06	6.55792e-06	6.67614e-06	6.79996e-06	6.9293e-06	7.06484e-06	7.2077e-06	7.35804e-06	7.51508e-06	7.68259e-06	7.85785e-06	8.04477e-06	8.2434e-06	8.45361e-06	8.67644e-06	8.91607e-06	9.17415e-06	9.45077e-06	9.79171e-06	1.00001e-05	1.04769e-05	1.08732e-05	1.13227e-05	1.18354e-05	1.243e-05	1.31603e-05	1.41266e-05	1.53735e-05	1.58293e-05	1.6252e-05	1.66947e-05	1.71491e-05	1.76057e-05	1.80594e-05	1.851e-05	1.89602e-05	1.94118e-05	1.98628e-05	2.03096e-05	2.07293e-05	2.10747e-05
199526	5.19553e-06	5.13337e-06	4.90399e-06	5.09041e-06	5.1852e-06	5.27715e-06	5.36826e-06	5.45958e-06	5.55418e-06	5.65191e-06	5.75098e-06	5.85497e-06	5.96392e-06	6.07717e-06	6.19515e-06	6.31866e-06	6.449e-06	6.58615e-06	6.72819e-06	6.88044e-06	7.03781e-06	7.20537e-06	7.38311e-06	7.57085e-06	7.76814e-06	7.97793e-06	8.23758e-06	8.37846e-06	8.73476e-06	9.01158e-06	9.31614e-06	9.65135e-06	1.00083e-05	1.04058e-05	1.08427e-05	1.13306e-05	1.18868e-05	1.25348e-05	1.33273e-05	1.43798e-05	1.58839e-05	1.65397e-05	1.70154e-05	1.75071e-05	1.80001e-05	1.84792e-05	1.89405e-05	1.93857e-05	1.98087e-05
223872	4.48149e-06	4.42781e-06	4.2304e-06	4.39214e-06	4.47395e-06	4.55199e-06	4.63225e-06	4.70993e-06	4.79272e-06	4.87451e-06	4.96184e-06	5.05236e-06	5.14477e-06	5.24117e-06	5.34227e-06	5.44794e-06	5.55937e-06	5.67423e-06	5.79318e-06	5.92022e-06	6.05144e-06	6.191e-06	6.33406e-06	6.48761e-06	6.64917e-06	6.81964e-06	7.02811e-06	7.13219e-06	7.4182e-06	7.63332e-06	7.8658e-06	8.1165e-06	8.38257e-06	8.67059e-06	8.9815e-06	9.32057e-06	9.6879e-06	1.00923e-05	1.05418e-05	1.10398e-05	1.16057e-05	1.22582e-05	1.30373e-05	1.40338e-05	1.54967e-05	1.68188e-05	1.73061e-05	1.78047e-05	1.82825e-05
251189	3.85119e-06	3.80493e-06	3.63505e-06	3.77428e-06	3.84694e-06	3.91354e-06	3.98119e-06	4.05126e-06	4.12028e-06	4.19356e-06	4.2689e-06	4.3454e-06	4.42634e-06	4.51102e-06	4.5989e-06	4.69019e-06	4.78505e-06	4.88415e-06	4.98821e-06	5.09864e-06	5.20938e-06	5.3288e-06	5.44978e-06	5.57998e-06	5.71384e-06	5.85341e-06	6.02621e-06	6.10893e-06	6.34602e-06	6.52006e-06	6.70363e-06	6.90476e-06	7.11025e-06	7.33465e-06	7.57385e-06	7.82958e-06	8.10299e-06	8.39911e-06	8.72358e-06	9.07409e-06	9.45698e-06	9.87938e-06	1.03451e-05	1.0868e-05	1.14605e-05	1.21471e-05	1.29717e-05	1.40408e-05	1.56811e-05
281838	3.2888e-06	3.24961e-06	3.10462e-06	3.22238e-06	3.28297e-06	3.34211e-06	3.40163e-06	3.45975e-06	3.52279e-06	3.5838e-06	3.64997e-06	3.7186e-06	3.78778e-06	3.86111e-06	3.93785e-06	4.01767e-06	4.10099e-06	4.18803e-06	4.27947e-06	4.37451e-06	4.47094e-06	4.57482e-06	4.67996e-06	4.79352e-06	4.90649e-06	5.02633e-06	5.17366e-06	5.24144e-06	5.4389e-06	5.58098e-06	5.73349e-06	5.89827e-06	6.0637e-06	6.24289e-06	6.42826e-06	6.62867e-06	6.84286e-06	7.07099e-06	7.31497e-06	7.57973e-06	7.864e-06	8.1729e-06	8.50869e-06	8.87212e-06	9.26942e-06	9.70699e-06	1.01962e-05	1.07455e-05	1.13681e-05
316228	2.78618e-06	2.75302e-06	2.6305e-06	2.73091e-06	2.78232e-06	2.83249e-06	2.88409e-06	2.93379e-06	2.98772e-06	3.04046e-06	3.09821e-06	3.15645e-06	3.2169e-06	3.28097e-06	3.34804e-06	3.41809e-06	3.49071e-06	3.5667e-06	3.64611e-06	3.73004e-06	3.81691e-06	3.90543e-06	4.00041e-06	4.09535e-06	4.19689e-06	4.30248e-06	4.42816e-06	4.48666e-06	4.65583e-06	4.77633e-06	4.90418e-06	5.04007e-06	5.17614e-06	5.32163e-06	5.47248e-06	5.63331e-06	5.79975e-06	5.97814e-06	6.16864e-06	6.37266e-06	6.59243e-06	6.82412e-06	7.0752e-06	7.34567e-06	7.637e-06	7.94934e-06	8.29261e-06	8.66339e-06	9.06626e-06
354813	2.34266e-06	2.31462e-06	2.21119e-06	2.29582e-06	2.3401e-06	2.38332e-06	2.42516e-06	2.46877e-06	2.51369e-06	2.55995e-06	2.60768e-06	2.65899e-06	2.71135e-06	2.76556e-06	2.82292e-06	2.88331e-06	2.94652e-06	3.01276e-06	3.0827e-06	3.15588e-06	3.23063e-06	3.30951e-06	3.39263e-06	3.47734e-06	3.56621e-06	3.65913e-06	3.76917e-06	3.82132e-06	3.96766e-06	4.07244e-06	4.18274e-06	4.29785e-06	4.41284e-06	4.53066e-06	4.65672e-06	4.78428e-06	4.92014e-06	5.06216e-06	5.2121e-06	5.3707e-06	5.53918e-06	5.71996e-06	5.90954e-06	6.11561e-06	6.3313e-06	6.56616e-06	6.81687e-06	7.08221e-06	7.368e-06
398107	1.95407e-06	1.93077e-06	1.845e-06	1.91589e-06	1.95274e-06	1.98811e-06	2.02453e-06	2.06086e-06	2.09912e-06	2.13775e-06	2.17906e-06	2.22117e-06	2.26577e-06	2.31308e-06	2.36227e-06	2.41362e-06	2.46769e-06	2.52462e-06	2.5834e-06	2.64566e-06	2.71181e-06	2.78026e-06	2.85139e-06	2.92663e-06	3.00468e-06	3.0846e-06	3.18288e-06	3.23151e-06	3.35894e-06	3.45099e-06	3.54722e-06	3.64683e-06	3.74579e-06	3.84818e-06	3.95042e-06	4.05706e-06	4.16539e-06	4.27963e-06	4.39685e-06	4.52134e-06	4.65258e-06	4.79236e-06	4.93931e-06	5.09486e-06	5.26106e-06	5.43741e-06	5.62252e-06	5.81994e-06	6.02822e-06
446684	1.61354e-06	1.5943e-06	1.52362e-06	1.5825e-06	1.61314e-06	1.64302e-06	1.67322e-06	1.70386e-06	1.73549e-06	1.76879e-06	1.80348e-06	1.83906e-06	1.87735e-06	1.91676e-06	1.95855e-06	2.00243e-06	2.04845e-06	2.0966e-06	2.14726e-06	2.20025e-06	2.25609e-06	2.31448e-06	2.37548e-06	2.43995e-06	2.5072e-06	2.57772e-06	2.66221e-06	2.70611e-06	2.81708e-06	2.89833e-06	2.98287e-06	3.07023e-06	3.15735e-06	3.24666e-06	3.33573e-06	3.42434e-06	3.51508e-06	3.60687e-06	3.70179e-06	3.79844e-06	3.90038e-06	4.00652e-06	4.11954e-06	4.23978e-06	4.36555e-06	4.49719e-06	4.63766e-06	4.78533e-06	4.93943e-06
501187	1.31458e-06	1.29898e-06	1.24144e-06	1.28971e-06	1.31481e-06	1.33992e-06	1.36498e-06	1.3904e-06	1.41734e-06	1.44495e-06	1.47455e-06	1.50477e-06	1.53666e-06	1.57e-06	1.60535e-06	1.64255e-06	1.68138e-06	1.72201e-06	1.76508e-06	1.81038e-06	1.85796e-06	1.90696e-06	1.95923e-06	2.01355e-06	2.07146e-06	2.1315e-06	2.20416e-06	2.24359e-06	2.33907e-06	2.41004e-06	2.4844e-06	2.56197e-06	2.63855e-06	2.71579e-06	2.79442e-06	2.87141e-06	2.94763e-06	3.02231e-06	3.09827e-06	3.17564e-06	3.25531e-06	3.33781e-06	3.42615e-06	3.51673e-06	3.61218e-06	3.71254e-06	3.81794e-06	3.92612e-06	4.03932e-06
562341	1.05091e-06	1.03848e-06	9.92786e-07	1.03127e-06	1.05186e-06	1.07274e-06	1.09372e-06	1.11461e-06	1.13766e-06	1.16057e-06	1.18544e-06	1.21158e-06	1.23843e-06	1.26678e-06	1.29683e-06	1.32854e-06	1.36177e-06	1.39674e-06	1.43392e-06	1.47263e-06	1.51234e-06	1.55494e-06	1.59888e-06	1.64555e-06	1.69305e-06	1.74445e-06	1.80504e-06	1.83854e-06	1.91782e-06	1.97844e-06	2.04226e-06	2.10923e-06	2.17585e-06	2.2465e-06	2.31564e-06	2.38649e-06	2.45196e-06	2.51646e-06	2.57884e-06	2.64024e-06	2.70205e-06	2.76535e-06	2.8297e-06	2.89891e-06	2.97121e-06	3.04671e-06	3.12636e-06	3.20978e-06	3.29309e-06
630957	8.17286e-07	8.07639e-07	7.71969e-07	8.02322e-07	8.19134e-07	8.36427e-07	8.52891e-07	8.70821e-07	8.89635e-07	9.09409e-07	9.30002e-07	9.52732e-07	9.76292e-07	1.00042e-06	1.02633e-06	1.05371e-06	1.08274e-06	1.11352e-06	1.14572e-06	1.17811e-06	1.21281e-06	1.25003e-06	1.28713e-06	1.32747e-06	1.36922e-06	1.41155e-06	1.46268e-06	1.49188e-06	1.55835e-06	1.60895e-06	1.66232e-06	1.71934e-06	1.77648e-06	1.83411e-06	1.89468e-06	1.95171e-06	2.00854e-06	2.06506e-06	2.11842e-06	2.16871e-06	2.22039e-06	2.27246e-06	2.32183e-06	2.37313e-06	2.42777e-06	2.48326e-06	2.54156e-06	2.60188e-06	2.66584e-06
707946	6.14104e-07	6.07012e-07	5.80675e-07	6.04424e-07	6.1792e-07	6.30536e-07	6.44377e-07	6.59265e-07	6.74215e-07	6.9093e-07	7.08476e-07	7.26493e-07	7.4642e-07	7.67738e-07	7.90243e-07	8.13776e-07	8.38446e-07	8.64347e-07	8.9179e-07	9.21256e-07	9.52625e-07	9.83825e-07	1.01833e-06	1.05229e-06	1.08825e-06	1.1264e-06	1.17087e-06	1.1973e-06	1.2531e-06	1.29577e-06	1.34035e-06	1.38742e-06	1.43679e-06	1.48434e-06	1.53611e-06	1.58526e-06	1.63367e-06	1.68016e-06	1.72399e-06	1.76304e-06	1.79899e-06	1.83427e-06	1.87118e-06	1.90818e-06	1.95101e-06	1.99446e-06	2.04749e-06	2.09435e-06	2.13902e-06
794328	4.42359e-07	4.37218e-07	4.18213e-07	4.35149e-07	4.45036e-07	4.55864e-07	4.663e-07	4.77666e-07	4.90285e-07	5.03476e-07	5.17508e-07	5.33309e-07	5.49877e-07	5.67032e-07	5.85685e-07	6.05729e-07	6.27297e-07	6.50497e-07	6.74629e-07	6.99304e-07	7.26184e-07	7.54262e-07	7.8345e-07	8.14115e-07	8.47108e-07	8.805e-07	9.18462e-07	9.42661e-07	9.90532e-07	1.02864e-06	1.06695e-06	1.10698e-06	1.14885e-06	1.18921e-06	1.23166e-06	1.27477e-06	1.31616e-06	1.35548e-06	1.39174e-06	1.42488e-06	1.45347e-06	1.47715e-06	1.50055e-06	1.52536e-06	1.55182e-06	1.57874e-06	1.60969e-06	1.64013e-06	1.67331e-06
891251	2.98673e-07	2.95312e-07	2.82894e-07	2.9513e-07	3.02552e-07	3.09876e-07	3.18177e-07	3.27203e-07	3.36658e-07	3.47208e-07	3.58851e-07	3.70877e-07	3.84123e-07	3.9859e-07	4.14203e-07	4.30824e-07	4.48625e-07	4.67839e-07	4.88694e-07	5.10308e-07	5.33122e-07	5.58226e-07	5.83558e-07	6.10863e-07	6.39624e-07	6.69157e-07	7.02446e-07	7.2575e-07	7.6756e-07	8.01299e-07	8.3512e-07	8.70435e-07	9.05501e-07	9.41527e-07	9.76639e-07	1.01229e-06	1.04758e-06	1.08165e-06	1.11227e-06	1.13905e-06	1.16215e-06	1.17944e-06	1.19448e-06	1.20998e-06	1.22656e-06	1.24369e-06	1.26321e-06	1.28255e-06	1.30206e-06
1000000	1.82757e-07	1.80768e-07	1.73331e-07	1.8115e-07	1.86119e-07	1.91668e-07	1.97687e-07	2.04243e-07	2.11742e-07	2.19914e-07	2.28737e-07	2.38731e-07	2.49327e-07	2.60981e-07	2.73593e-07	2.87167e-07	3.01895e-07	3.17579e-07	3.34535e-07	3.52825e-07	3.72164e-07	3.93155e-07	4.15187e-07	4.38714e-07	4.63808e-07	4.89932e-07	5.19677e-07	5.41822e-07	5.77763e-07	6.07573e-07	6.39106e-07	6.71258e-07	7.02673e-07	7.33611e-07	7.64576e-07	7.94903e-07	8.24663e-07	8.53345e-07	8.79696e-07	9.01837e-07	9.19676e-07	9.32987e-07	9.42782e-07	9.50829e-07	9.60823e-07	9.7113e-07	9.8195e-07	9.94661e-07	1.00611e-06
1.12202e+06	9.44098e-08	9.3455e-08	8.991e-08	9.44662e-08	9.76711e-08	1.01112e-07	1.05371e-07	1.09902e-07	1.15191e-07	1.20873e-07	1.27561e-07	1.34741e-07	1.42714e-07	1.51529e-07	1.61157e-07	1.71729e-07	1.83514e-07	1.96044e-07	2.10233e-07	2.25365e-07	2.41663e-07	2.58981e-07	2.77639e-07	2.97555e-07	3.18628e-07	3.41113e-07	3.66598e-07	3.87244e-07	4.18247e-07	4.45674e-07	4.74332e-07	5.02975e-07	5.31801e-07	5.60618e-07	5.88535e-07	6.15153e-07	6.40657e-07	6.65011e-07	6.87278e-07	7.05459e-07	7.20101e-07	7.29921e-07	7.35647e-07	7.39913e-07	7.44439e-07	7.49888e-07	7.56107e-07	7.63617e-07	7.69927e-07
1.25893e+06	3.25586e-08	3.23324e-08	3.14151e-08	3.35422e-08	3.51597e-08	3.70553e-08	3.97781e-08	4.23193e-08	4.59609e-08	4.95342e-08	5.37751e-08	5.88211e-08	6.45078e-08	7.08205e-08	7.77742e-08	8.55301e-08	9.42953e-08	1.04288e-07	1.14607e-07	1.2646e-07	1.38727e-07	1.52865e-07	1.67867e-07	1.84159e-07	2.02031e-07	2.21372e-07	2.43019e-07	2.61499e-07	2.87003e-07	3.11601e-07	3.36512e-07	3.63618e-07	3.90232e-07	4.1634e-07	4.42205e-07	4.67419e-07	4.91055e-07	5.12513e-07	5.30453e-07	5.46971e-07	5.57013e-07	5.64155e-07	5.66902e-07	5.68806e-07	5.69659e-07	5.71914e-07	5.75269e-07	5.7946e-07	5.83151e-07
1.41254e+06	5.80036e-09	5.80546e-09	5.74611e-09	6.40041e-09	6.91083e-09	7.56438e-09	8.64454e-09	9.50508e-09	1.08941e-08	1.23079e-08	1.39339e-08	1.58794e-08	1.81072e-08	2.06234e-08	2.35116e-08	2.71235e-08	3.29519e-08	3.9059e-08	4.66283e-08	5.46232e-08	6.42928e-08	7.45472e-08	8.59902e-08	9.87404e-08	1.12698e-07	1.27986e-07	1.45296e-07	1.61085e-07	1.83185e-07	2.03716e-07	2.26192e-07	2.49455e-07	2.73088e-07	2.977e-07	3.22556e-07	3.46177e-07	3.67714e-07	3.8795e-07	4.04617e-07	4.19326e-07	4.27339e-07	4.31546e-07	4.32726e-07	4.32185e-07	4.3061e-07	4.30561e-07	4.31521e-07	4.33311e-07	4.35713e-07
1.58489e+06	3.319e-12	6.81887e-12	1.67829e-11	3.52798e-11	6.15986e-11	9.66103e-11	1.41028e-10	1.95684e-10	2.6178e-10	3.41054e-10	4.37268e-10	5.61069e-10	7.52607e-10	1.1689e-09	2.56143e-09	4.72832e-09	6.89088e-09	9.57823e-09	1.25135e-08	1.61172e-08	1.97328e-08	2.40503e-08	2.97705e-08	3.87117e-08	4.87799e-08	6.04904e-08	7.36184e-08	8.67934e-08	1.03351e-07	1.2054e-07	1.38917e-07	1.59083e-07	1.80316e-07	2.02377e-07	2.24327e-07	2.46454e-07	2.68029e-07	2.86887e-07	3.03238e-07	3.1614e-07	3.24647e-07	3.27102e-07	3.27598e-07	3.23926e-07	3.22386e-07	3.21363e-07	3.21173e-07	3.21086e-07	3.20994e-07
1.77828e+06	7.57349e-13	3.35035e-12	1.07562e-11	2.43209e-11	4.37224e-11	6.95877e-11	1.02461e-10	1.4301e-10	1.9195e-10	2.50228e-10	3.18725e-10	3.98664e-10	4.91433e-10	5.98442e-10	7.21446e-10	8.62347e-10	1.02338e-09	1.20704e-09	1.41702e-09	1.66903e-09	2.12886e-09	4.31296e-09	7.55031e-09	1.1228e-08	1.54846e-08	2.04595e-08	2.59662e-08	3.48958e-08	4.68448e-08	5.99914e-08	7.48205e-08	9.08832e-08	1.08418e-07	1.27497e-07	1.47454e-07	1.67505e-07	1.87588e-07	2.06146e-07	2.22208e-07	2.3495e-07	2.43308e-07	2.45287e-07	2.44852e-07	2.41056e-07	2.38126e-07	2.3621e-07	2.35209e-07	2.35151e-07	2.34452e-07
1.99526e+06	1.87905e-14	1.8245e-12	6.99168e-12	1.64102e-11	2.99349e-11	4.80336e-11	7.11185e-11	9.97523e-11	1.3449e-10	1.76113e-10	2.25359e-10	2.83321e-10	3.51122e-10	4.299e-10	5.21191e-10	6.26686e-10	7.48326e-10	8.88147e-10	1.04855e-09	1.23219e-09	1.4427e-09	1.6826e-09	1.95682e-09	2.2689e-09	2.63705e-09	3.56428e-09	7.37849e-09	1.14842e-08	1.66097e-08	2.23075e-08	3.06094e-08	4.29443e-08	5.68665e-08	7.2225e-08	8.86797e-08	1.06501e-07	1.24642e-07	1.42174e-07	1.57823e-07	1.70393e-07	1.79093e-07	1.8189e-07	1.81571e-07	1.77347e-07	1.74366e-07	1.71992e-07	1.70434e-07	1.69532e-07	1.70045e-07
2.23872e+06	1.18013e-14	1.16759e-12	4.48019e-12	1.05338e-11	1.9257e-11	3.09979e-11	4.60725e-11	6.48859e-11	8.79152e-11	1.1573e-10	1.48957e-10	1.88434e-10	2.35036e-10	2.89768e-10	3.53901e-10	4.28803e-10	5.16111e-10	6.17607e-10	7.35466e-10	8.72383e-10	1.03084e-09	1.21411e-09	1.42566e-09	1.66982e-09	1.95042e-09	2.27271e-09	2.65288e-09	3.04081e-09	3.63382e-09	6.80835e-09	1.14282e-08	1.6943e-08	2.31012e-08	3.36391e-08	4.70078e-08	6.14371e-08	7.72102e-08	9.33124e-08	1.0793e-07	1.20391e-07	1.29503e-07	1.32447e-07	1.32681e-07	1.29261e-07	1.26554e-07	1.239e-07	1.22527e-07	1.2176e-07	1.21845e-07
2.51189e+06	6.51627e-15	6.45018e-13	2.48003e-12	5.84934e-12	1.07411e-11	1.73818e-11	2.60118e-11	3.69114e-11	5.04576e-11	6.70536e-11	8.72481e-11	1.11615e-10	1.40921e-10	1.76027e-10	2.17879e-10	2.67624e-10	3.2663e-10	3.96316e-10	4.78448e-10	5.7499e-10	6.88456e-10	8.21498e-10	9.77507e-10	1.16005e-09	1.37341e-09	1.62252e-09	1.92063e-09	2.23203e-09	2.65015e-09	3.10137e-09	3.62194e-09	4.71994e-09	9.20728e-09	1.44686e-08	2.0506e-08	3.08368e-08	4.32386e-08	5.7105e-08	7.04402e-08	8.21923e-08	9.10332e-08	9.49629e-08	9.61688e-08	9.28471e-08	9.06342e-08	8.882e-08	8.72885e-08	8.67133e-08	8.66157e-08
2.81838e+06	2.67093e-15	2.64898e-13	1.02299e-12	2.43217e-12	4.51178e-12	7.39991e-12	1.12529e-11	1.62544e-11	2.26744e-11	3.0798e-11	4.09828e-11	5.36908e-11	6.94777e-11	8.89345e-11	1.12814e-10	1.41987e-10	1.77511e-10	2.206e-10	2.72544e-10	3.35515e-10	4.113e-10	5.02894e-10	6.12582e-10	7.43282e-10	8.98417e-10	1.08217e-09	1.30535e-09	1.54561e-09	1.86853e-09	2.22678e-09	2.64942e-09	3.14338e-09	3.71228e-09	4.69559e-09	9.27471e-09	1.44196e-08	2.06971e-08	3.17964e-08	4.32354e-08	5.42117e-08	6.27342e-08	6.75068e-08	6.81392e-08	6.62919e-08	6.46172e-08	6.30915e-08	6.18396e-08	6.19199e-08	6.17087e-08
3.16228e+06	5.84811e-16	5.82003e-14	2.27008e-13	5.47701e-13	1.03791e-12	1.7387e-12	2.72094e-12	4.04347e-12	5.82223e-12	8.15834e-12	1.1241e-11	1.53058e-11	2.07813e-11	2.84264e-11	3.89154e-11	5.25361e-11	7.01215e-11	9.25788e-11	1.21016e-10	1.57222e-10	2.02564e-10	2.58968e-10	3.28748e-10	4.14165e-10	5.18483e-10	6.46185e-10	8.06083e-10	9.85351e-10	1.22531e-09	1.49991e-09	1.82725e-09	2.21886e-09	2.68385e-09	3.23448e-09	3.87467e-09	6.15399e-09	1.0791e-08	1.62174e-08	2.44895e-08	3.38931e-08	4.23174e-08	4.63597e-08	4.8132e-08	4.67109e-08	4.54266e-08	4.47453e-08	4.41113e-08	4.38575e-08	4.38598e-08
3.54813e+06	8.54975e-19	1.09509e-16	7.09077e-16	2.81002e-15	8.1172e-15	1.93638e-14	4.05878e-14	7.82327e-14	1.4309e-13	2.58012e-13	4.73117e-13	9.30591e-13	1.96199e-12	3.97072e-12	6.87085e-12	1.09116e-11	1.6498e-11	2.39057e-11	3.38526e-11	4.67641e-11	6.39503e-11	8.87109e-11	1.26265e-10	1.75268e-10	2.38716e-10	3.19962e-10	4.25019e-10	5.47752e-10	7.13527e-10	9.11426e-10	1.1586e-09	1.46219e-09	1.8273e-09	2.26662e-09	2.79601e-09	3.4324e-09	4.77099e-09	8.83855e-09	1.35795e-08	2.01548e-08	2.74329e-08	3.18279e-08	3.42099e-08	3.30578e-08	3.19706e-08	3.17609e-08	3.1055e-08	3.14163e-08	3.16114e-08
3.98107e+06	1.73055e-19	3.0876e-17	2.78899e-16	1.28978e-15	3.99929e-15	9.88213e-15	2.10734e-14	4.05332e-14	7.232e-14	1.21952e-13	1.96708e-13	3.0632e-13	4.63662e-13	6.85544e-13	9.94008e-13	1.41733e-12	1.99172e-12	2.76561e-12	3.82165e-12	5.43852e-12	9.25731e-12	1.90216e-11	3.29292e-11	5.1736e-11	7.68513e-11	1.09848e-10	1.57255e-10	2.31016e-10	3.36679e-10	4.71724e-10	6.44343e-10	8.60789e-10	1.13363e-09	1.4801e-09	1.90612e-09	2.42325e-09	3.06225e-09	4.30836e-09	7.95086e-09	1.20025e-08	1.76534e-08	2.1236e-08	2.40608e-08	2.32543e-08	2.28175e-08	2.25037e-08	2.25103e-08	2.23968e-08	2.33486e-08
4.46684e+06	5.79614e-22	5.74687e-18	8.89028e-17	4.76455e-16	1.57563e-15	4.04987e-15	8.89927e-15	1.75793e-14	3.22037e-14	5.57119e-14	9.21993e-14	1.47477e-13	2.29334e-13	3.4824e-13	5.1841e-13	7.58251e-13	1.09263e-12	1.55497e-12	2.18853e-12	3.05281e-12	4.22513e-12	5.81032e-12	7.93562e-12	1.0771e-11	1.46294e-11	2.23332e-11	4.53777e-11	7.73275e-11	1.22715e-10	1.82466e-10	2.72964e-10	4.19355e-10	6.14929e-10	8.6617e-10	1.18936e-09	1.60621e-09	2.13154e-09	2.83206e-09	4.28853e-09	7.78049e-09	1.09108e-08	1.41255e-08	1.65196e-08	1.6424e-08	1.58751e-08	1.58961e-08	1.63861e-08	1.63063e-08	1.67518e-08
5.01187e+06	1.25086e-22	1.24368e-18	1.94336e-17	1.05755e-16	3.56957e-16	9.42409e-16	2.13013e-15	4.34428e-15	8.22421e-15	1.47523e-14	2.53624e-14	4.2245e-14	6.90118e-14	1.11565e-13	1.78712e-13	2.80808e-13	4.3224e-13	6.54094e-13	9.75942e-13	1.43906e-12	2.09893e-12	3.02647e-12	4.31593e-12	6.09148e-12	8.52885e-12	1.18741e-11	1.65269e-11	2.25123e-11	3.14383e-11	5.52832e-11	1.03966e-10	1.7272e-10	2.65864e-10	4.18656e-10	6.57152e-10	9.70771e-10	1.3836e-09	1.94608e-09	2.663e-09	4.7909e-09	7.64678e-09	9.5135e-09	1.19638e-08	1.19325e-08	1.18614e-08	1.15688e-08	1.18089e-08	1.26563e-08	1.21214e-08
5.62341e+06	4.54254e-25	5.02009e-21	1.01714e-19	7.58023e-19	3.48321e-18	1.22384e-17	3.57369e-17	9.20486e-17	2.17338e-16	4.87288e-16	1.07095e-15	2.40545e-15	5.61064e-15	1.32265e-14	2.87176e-14	5.50916e-14	9.83074e-14	1.6657e-13	2.71757e-13	4.30715e-13	6.69703e-13	1.03972e-12	1.64801e-12	2.57742e-12	3.94539e-12	5.94086e-12	8.8446e-12	1.27579e-11	1.86068e-11	2.66268e-11	3.7933e-11	5.43051e-11	1.0545e-10	1.91662e-10	3.14038e-10	5.09663e-10	8.24791e-10	1.25852e-09	1.93426e-09	2.78544e-09	5.52593e-09	6.23622e-09	8.26145e-09	8.39279e-09	8.56388e-09	9.05642e-09	8.70924e-09	9.10579e-09	1.01448e-08
6.30957e+06	8.68184e-26	1.05612e-21	2.55747e-20	2.20106e-19	1.1176e-18	4.17873e-18	1.27596e-17	3.375e-17	8.02623e-17	1.75969e-16	3.61932e-16	7.07281e-16	1.32584e-15	2.40113e-15	4.22284e-15	7.24251e-15	1.21522e-14	1.99889e-14	3.23608e-14	5.24917e-14	9.18266e-14	1.95977e-13	4.11083e-13	7.53225e-13	1.28384e-12	2.08943e-12	3.33293e-12	5.39483e-12	8.8811e-12	1.4033e-11	2.16537e-11	3.27711e-11	4.9051e-11	7.3236e-11	1.41553e-10	2.65218e-10	4.50863e-10	7.5887e-10	1.35532e-09	1.93947e-09	3.90714e-09	4.64998e-09	6.20079e-09	6.12052e-09	6.30333e-09	6.65896e-09	6.95566e-09	6.87471e-09	7.80193e-09
7.07946e+06	3.1106e-29	3.11122e-23	1.9694e-21	2.46558e-20	1.52223e-19	6.49212e-19	2.18827e-18	6.3153e-18	1.62237e-17	3.81899e-17	8.39852e-17	1.74833e-16	3.4841e-16	6.70783e-16	1.25708e-15	2.30959e-15	4.20441e-15	7.53656e-15	1.31752e-14	2.25357e-14	3.78688e-14	6.27331e-14	1.0251e-13	1.65238e-13	2.63121e-13	4.286e-13	8.82953e-13	1.80121e-12	3.32491e-12	5.67658e-12	9.46699e-12	1.64281e-11	2.76106e-11	4.5028e-11	7.22574e-11	1.16201e-10	2.54624e-10	4.54023e-10	8.84012e-10	1.408e-09	2.83077e-09	3.46416e-09	4.58701e-09	4.95831e-09	5.03081e-09	4.95312e-09	5.44865e-09	5.31736e-09	6.1712e-09
7.94328e+06	3.22718e-31	3.36628e-25	2.4046e-23	3.54734e-22	2.62742e-21	1.33975e-20	5.36246e-20	1.80795e-19	5.3602e-19	1.43885e-18	3.56726e-18	8.30208e-18	1.87673e-17	4.24574e-17	9.9887e-17	2.51792e-16	6.43952e-16	1.49472e-15	3.10432e-15	6.0451e-15	1.12802e-14	2.03869e-14	3.59774e-14	6.36148e-14	1.13391e-13	1.97355e-13	3.38799e-13	5.63005e-13	9.43707e-13	1.6362e-12	3.63199e-12	7.13871e-12	1.30589e-11	2.31673e-11	4.2768e-11	7.61831e-11	1.29582e-10	2.81636e-10	5.33655e-10	1.00267e-09	1.90094e-09	2.69e-09	3.41971e-09	3.65346e-09	4.03701e-09	3.71985e-09	4.21381e-09	4.573e-09	4.84274e-09
8.91251e+06	3.38303e-32	3.72514e-26	3.02101e-24	5.12785e-23	4.31024e-22	2.44536e-21	1.07219e-20	3.91106e-20	1.24344e-19	3.55225e-19	9.33734e-19	2.29517e-18	5.34343e-18	1.19291e-17	2.5823e-17	5.46387e-17	1.12971e-16	2.27267e-16	4.4534e-16	8.52214e-16	1.59797e-15	3.0143e-15	6.27678e-15	1.52665e-14	3.36348e-14	6.74963e-14	1.2831e-13	2.31711e-13	4.32671e-13	8.05218e-13	1.46312e-12	2.61325e-12	5.19287e-12	1.16312e-11	2.33595e-11	4.53189e-11	8.8753e-11	1.80765e-10	3.48163e-10	8.20742e-10	1.43903e-09	2.10017e-09	2.82068e-09	2.80692e-09	3.20818e-09	3.14469e-09	3.19567e-09	3.62958e-09	3.89803e-09
10000000	5.52164e-37	5.60839e-29	1.48624e-26	4.48682e-25	5.37724e-24	3.94582e-23	2.13061e-22	9.31294e-22	3.48553e-21	1.15765e-20	3.49876e-20	1.01161e-19	2.89623e-19	8.53746e-19	2.60438e-18	7.82918e-18	2.15175e-17	5.27882e-17	1.19326e-16	2.55259e-16	5.23764e-16	1.0437e-15	2.06372e-15	4.11601e-15	8.09473e-15	1.55662e-14	2.99446e-14	6.51808e-14	1.59806e-13	3.41664e-13	6.85795e-13	1.35066e-12	2.74452e-12	5.46599e-12	1.1702e-11	2.72389e-11	6.04826e-11	1.22642e-10	2.26874e-10	6.04577e-10	1.11105e-09	1.60293e-09	2.31463e-09	2.14013e-09	2.44556e-09	2.60786e-09	2.85045e-09	2.65534e-09	3.39592e-09
[truncated: 42 more columns]

## Sheet: Figure3f
# Figure 3f Bounce-averaged Daa distributions induced by both low and high frequency whislter-mode waves at M-shell=9.5
	Pitch angle unit of degree			Diffusion rates are unit of s^-1
Ek (eV)	0.1	1	2	3	4	5	6	7	8	9	10	11	12	13	14	15	16	17	18	19	20	21	22	23	24	25	26	27	28	29	30	31	32	33	34	35	36	37	38	39	40	41	42	43	44	45	46	47	48
1000	6.05749e-09	5.98458e-09	5.71654e-09	5.92916e-09	6.0323e-09	6.12772e-09	6.20461e-09	6.27968e-09	6.3388e-09	6.39248e-09	6.41532e-09	6.4068e-09	6.3697e-09	6.30034e-09	6.208e-09	6.09096e-09	5.9169e-09	6.40825e-09	6.9556e-09	7.48286e-09	7.9914e-09	8.41505e-09	8.87227e-09	9.16849e-09	9.56855e-09	9.81309e-09	1.0124e-08	1.01673e-08	1.05042e-08	1.05642e-08	1.05313e-08	1.04915e-08	1.03956e-08	1.01967e-08	9.98207e-09	9.56515e-09	9.08876e-09	8.43141e-09	7.6846e-09	6.81567e-09	5.92809e-09	5.05253e-09	4.42439e-09	3.96119e-09	3.68529e-09	3.66179e-09	3.60141e-09	3.28421e-09	3.02768e-09
1122.02	2.6272e-08	2.59269e-08	2.4683e-08	2.5475e-08	2.57444e-08	2.59243e-08	2.60168e-08	2.60425e-08	2.60024e-08	2.5901e-08	2.57088e-08	2.54502e-08	2.51151e-08	2.47009e-08	2.42427e-08	2.37548e-08	2.31652e-08	2.25267e-08	2.17668e-08	2.0878e-08	1.9878e-08	1.86733e-08	1.74252e-08	1.59202e-08	1.45236e-08	1.29759e-08	1.17716e-08	1.03873e-08	9.31949e-09	9.23606e-09	9.08608e-09	8.94668e-09	8.76327e-09	8.47727e-09	8.1869e-09	7.75482e-09	7.34891e-09	6.87776e-09	6.39515e-09	5.89036e-09	5.34616e-09	4.70528e-09	4.09792e-09	3.53738e-09	3.11321e-09	2.87596e-09	2.84734e-09	2.99381e-09	3.37672e-09
1258.93	5.39008e-08	5.31956e-08	5.06506e-08	5.22901e-08	5.28625e-08	5.32566e-08	5.3508e-08	5.36174e-08	5.36051e-08	5.34647e-08	5.32007e-08	5.27999e-08	5.22901e-08	5.16484e-08	5.08968e-08	4.99814e-08	4.89054e-08	4.76597e-08	4.62491e-08	4.46462e-08	4.28665e-08	4.08524e-08	3.87138e-08	3.63254e-08	3.39685e-08	3.14756e-08	2.9022e-08	2.58743e-08	2.33323e-08	2.02631e-08	1.71342e-08	1.41849e-08	1.16076e-08	9.25781e-09	6.93068e-09	6.34993e-09	5.90262e-09	5.39874e-09	4.89103e-09	4.4119e-09	3.98528e-09	3.62709e-09	3.36638e-09	3.16717e-09	3.03205e-09	2.95113e-09	2.96987e-09	3.15126e-09	3.54312e-09
1412.54	8.64387e-08	8.53212e-08	8.12781e-08	8.39753e-08	8.49873e-08	8.57418e-08	8.62972e-08	8.66591e-08	8.68455e-08	8.68538e-08	8.66809e-08	8.63144e-08	8.57628e-08	8.4996e-08	8.40433e-08	8.28672e-08	8.14842e-08	7.98662e-08	7.80335e-08	7.5965e-08	7.36737e-08	7.11307e-08	6.83833e-08	6.54275e-08	6.22943e-08	5.88449e-08	5.53632e-08	5.0702e-08	4.70764e-08	4.2567e-08	3.79005e-08	3.34698e-08	2.90474e-08	2.45019e-08	2.00354e-08	1.55602e-08	1.14412e-08	7.92352e-09	4.82322e-09	3.361e-09	2.94616e-09	2.60379e-09	2.39997e-09	2.35709e-09	2.50942e-09	2.81957e-09	3.23455e-09	3.72182e-09	4.32094e-09
1584.89	1.21213e-07	1.19658e-07	1.14023e-07	1.17868e-07	1.19376e-07	1.2055e-07	1.21467e-07	1.22156e-07	1.22638e-07	1.22906e-07	1.22968e-07	1.22833e-07	1.22489e-07	1.21901e-07	1.21087e-07	1.2e-07	1.18663e-07	1.17041e-07	1.15143e-07	1.1295e-07	1.10443e-07	1.07616e-07	1.04454e-07	1.00963e-07	9.71321e-08	9.29733e-08	8.88896e-08	8.30795e-08	7.89805e-08	7.36161e-08	6.80374e-08	6.22997e-08	5.62287e-08	4.98475e-08	4.33861e-08	3.68287e-08	3.07194e-08	2.48779e-08	1.92036e-08	1.37845e-08	8.80197e-09	4.69834e-09	1.84812e-09	1.88181e-09	2.14877e-09	2.63245e-09	3.33194e-09	4.18886e-09	5.16685e-09
1778.28	1.6055e-07	1.5849e-07	1.51025e-07	1.56117e-07	1.58115e-07	1.59665e-07	1.6089e-07	1.61826e-07	1.62511e-07	1.62931e-07	1.63138e-07	1.632e-07	1.63017e-07	1.62565e-07	1.61826e-07	1.60765e-07	1.59386e-07	1.57691e-07	1.5566e-07	1.5328e-07	1.50597e-07	1.47562e-07	1.44234e-07	1.40617e-07	1.36603e-07	1.32213e-07	1.27969e-07	1.21308e-07	1.17111e-07	1.11089e-07	1.0469e-07	9.79696e-08	9.08553e-08	8.34265e-08	7.57927e-08	6.79517e-08	6.00783e-08	5.19942e-08	4.38648e-08	3.59072e-08	2.85178e-08	2.19178e-08	1.57508e-08	1.01275e-08	5.39699e-09	2.77398e-09	3.67942e-09	4.81838e-09	6.09071e-09
1995.26	2.13521e-07	2.10774e-07	2.00827e-07	2.07563e-07	2.10171e-07	2.12179e-07	2.13734e-07	2.1489e-07	2.15663e-07	2.16065e-07	2.16144e-07	2.15916e-07	2.15477e-07	2.1467e-07	2.13478e-07	2.11856e-07	2.09814e-07	2.07363e-07	2.04509e-07	2.01214e-07	1.97603e-07	1.93685e-07	1.89643e-07	1.85539e-07	1.80975e-07	1.75991e-07	1.71307e-07	1.63501e-07	1.59195e-07	1.52675e-07	1.45912e-07	1.38789e-07	1.31163e-07	1.2317e-07	1.14767e-07	1.05931e-07	9.67526e-08	8.72933e-08	7.76712e-08	6.80177e-08	5.85817e-08	4.92631e-08	4.02103e-08	3.17095e-08	2.43638e-08	1.81285e-08	1.26184e-08	8.14725e-09	7.25007e-09
2238.72	2.87074e-07	2.83374e-07	2.69977e-07	2.78992e-07	2.82432e-07	2.85046e-07	2.87019e-07	2.88432e-07	2.89329e-07	2.89738e-07	2.89684e-07	2.89194e-07	2.8832e-07	2.87161e-07	2.85544e-07	2.83315e-07	2.80501e-07	2.77074e-07	2.73035e-07	2.68332e-07	2.63104e-07	2.57353e-07	2.51262e-07	2.45233e-07	2.38701e-07	2.31686e-07	2.25183e-07	2.14722e-07	2.09088e-07	2.01e-07	1.93144e-07	1.8492e-07	1.76193e-07	1.67171e-07	1.57863e-07	1.48444e-07	1.38712e-07	1.2863e-07	1.18193e-07	1.07411e-07	9.63328e-08	8.51664e-08	7.41327e-08	6.34592e-08	5.34729e-08	4.40576e-08	3.54019e-08	2.79588e-08	2.20592e-08
2511.89	3.8874e-07	3.83659e-07	3.6532e-07	3.77174e-07	3.81344e-07	3.84299e-07	3.86281e-07	3.87411e-07	3.87793e-07	3.87375e-07	3.86323e-07	3.84679e-07	3.82505e-07	3.79956e-07	3.77174e-07	3.74461e-07	3.7191e-07	3.70631e-07	3.68831e-07	3.60588e-07	3.52836e-07	3.45192e-07	3.37498e-07	3.29588e-07	3.21071e-07	3.11558e-07	3.02493e-07	2.87869e-07	2.79531e-07	2.67695e-07	2.56449e-07	2.44968e-07	2.33002e-07	2.20903e-07	2.08883e-07	1.97611e-07	1.86264e-07	1.74682e-07	1.62961e-07	1.51215e-07	1.39435e-07	1.27428e-07	1.15242e-07	1.02953e-07	9.07933e-08	7.90738e-08	6.80689e-08	5.79293e-08	4.86548e-08
2818.38	5.63448e-07	5.55888e-07	5.28752e-07	5.44943e-07	5.49622e-07	5.52078e-07	5.52735e-07	5.51749e-07	5.49213e-07	5.45204e-07	5.39904e-07	5.33315e-07	5.25622e-07	5.17035e-07	5.07789e-07	4.98284e-07	4.89469e-07	4.82122e-07	4.73861e-07	4.64592e-07	4.55385e-07	4.45227e-07	4.35522e-07	4.25543e-07	4.17118e-07	4.10946e-07	4.12843e-07	3.88039e-07	3.76466e-07	3.61834e-07	3.47361e-07	3.32007e-07	3.15432e-07	2.98244e-07	2.80907e-07	2.64561e-07	2.48636e-07	2.32741e-07	2.17066e-07	2.02302e-07	1.88433e-07	1.74554e-07	1.60769e-07	1.47284e-07	1.34067e-07	1.21036e-07	1.08346e-07	9.59872e-08	8.41579e-08
3162.28	8.799e-07	8.68028e-07	8.25468e-07	8.50427e-07	8.57272e-07	8.60586e-07	8.60966e-07	8.58607e-07	8.53583e-07	8.46048e-07	8.36119e-07	8.23739e-07	8.09135e-07	7.92523e-07	7.73888e-07	7.53419e-07	7.31654e-07	7.08919e-07	6.86714e-07	6.64607e-07	6.41796e-07	6.1771e-07	5.93502e-07	5.68799e-07	5.45721e-07	5.25679e-07	5.10897e-07	4.8839e-07	4.76126e-07	4.60955e-07	4.46692e-07	4.37123e-07	4.33081e-07	4.04057e-07	3.81834e-07	3.61059e-07	3.39667e-07	3.17332e-07	2.94774e-07	2.7312e-07	2.53358e-07	2.3407e-07	2.15476e-07	1.9851e-07	1.82866e-07	1.67689e-07	1.53206e-07	1.3968e-07	1.26363e-07
3548.13	1.31012e-06	1.29273e-06	1.23015e-06	1.2687e-06	1.28078e-06	1.28802e-06	1.29131e-06	1.29094e-06	1.28707e-06	1.27972e-06	1.26901e-06	1.25482e-06	1.2373e-06	1.21659e-06	1.19282e-06	1.16592e-06	1.13614e-06	1.10364e-06	1.06856e-06	1.03117e-06	9.9219e-07	9.52151e-07	9.09796e-07	8.66338e-07	8.21894e-07	7.77387e-07	7.37774e-07	6.90462e-07	6.59863e-07	6.21347e-07	5.86719e-07	5.53183e-07	5.28612e-07	5.04756e-07	4.81613e-07	4.61198e-07	4.4827e-07	4.36258e-07	4.02306e-07	3.75066e-07	3.48236e-07	3.20869e-07	2.93769e-07	2.68648e-07	2.46172e-07	2.24882e-07	2.05423e-07	1.89016e-07	1.73261e-07
3981.07	1.76773e-06	1.74469e-06	1.66148e-06	1.71571e-06	1.73512e-06	1.74896e-06	1.75836e-06	1.76377e-06	1.76534e-06	1.76316e-06	1.7573e-06	1.74763e-06	1.7342e-06	1.71688e-06	1.69544e-06	1.66945e-06	1.63956e-06	1.60578e-06	1.56831e-06	1.5271e-06	1.4822e-06	1.43359e-06	1.38141e-06	1.32538e-06	1.26664e-06	1.20553e-06	1.14677e-06	1.06937e-06	1.01702e-06	9.51777e-07	8.87157e-07	8.23726e-07	7.63035e-07	7.11051e-07	6.5875e-07	6.10702e-07	5.67776e-07	5.35744e-07	5.08021e-07	4.80485e-07	4.6093e-07	4.44388e-07	4.03289e-07	3.70452e-07	3.38663e-07	3.0738e-07	2.78183e-07	2.53434e-07	2.30758e-07
4466.84	2.19626e-06	2.16799e-06	2.06561e-06	2.13479e-06	2.16147e-06	2.18202e-06	2.19791e-06	2.20969e-06	2.21762e-06	2.22182e-06	2.2224e-06	2.21918e-06	2.21233e-06	2.20173e-06	2.18732e-06	2.16892e-06	2.14662e-06	2.12005e-06	2.08897e-06	2.05338e-06	2.01351e-06	1.96915e-06	1.92013e-06	1.86641e-06	1.80699e-06	1.74187e-06	1.67945e-06	1.5868e-06	1.52801e-06	1.44674e-06	1.36282e-06	1.27676e-06	1.18907e-06	1.10103e-06	1.01574e-06	9.30615e-07	8.4886e-07	7.72849e-07	7.07706e-07	6.46214e-07	5.89182e-07	5.48901e-07	5.13215e-07	4.82207e-07	4.62733e-07	4.23013e-07	3.8323e-07	3.47281e-07	3.13324e-07
5011.87	2.61623e-06	2.58274e-06	2.4613e-06	2.54464e-06	2.57773e-06	2.60394e-06	2.62502e-06	2.64168e-06	2.6542e-06	2.6628e-06	2.6677e-06	2.66879e-06	2.66635e-06	2.66051e-06	2.65136e-06	2.63851e-06	2.62187e-06	2.60129e-06	2.57675e-06	2.5481e-06	2.51543e-06	2.47864e-06	2.43748e-06	2.3918e-06	2.34118e-06	2.28557e-06	2.23388e-06	2.14062e-06	2.09298e-06	2.01473e-06	1.93149e-06	1.84124e-06	1.74422e-06	1.64351e-06	1.5386e-06	1.42983e-06	1.31916e-06	1.20816e-06	1.09901e-06	9.94475e-07	8.92769e-07	7.99917e-07	7.20596e-07	6.46163e-07	5.82432e-07	5.40026e-07	4.99017e-07	4.67975e-07	4.30399e-07
5623.41	3.089e-06	3.04933e-06	2.90563e-06	3.00349e-06	3.04187e-06	3.07205e-06	3.09626e-06	3.11548e-06	3.13041e-06	3.14155e-06	3.14873e-06	3.15158e-06	3.1504e-06	3.14521e-06	3.13604e-06	3.12298e-06	3.10633e-06	3.08638e-06	3.06377e-06	3.03757e-06	3.0073e-06	2.9729e-06	2.93442e-06	2.89243e-06	2.84721e-06	2.79792e-06	2.75542e-06	2.66418e-06	2.63145e-06	2.56254e-06	2.48925e-06	2.41067e-06	2.32387e-06	2.23e-06	2.12945e-06	2.02203e-06	1.90571e-06	1.78244e-06	1.65504e-06	1.52353e-06	1.38884e-06	1.2544e-06	1.12351e-06	9.99527e-07	8.80581e-07	7.77439e-07	6.8811e-07	6.10285e-07	5.52679e-07
6309.57	3.75514e-06	3.70671e-06	3.53145e-06	3.64934e-06	3.69443e-06	3.72895e-06	3.75543e-06	3.77494e-06	3.78794e-06	3.79483e-06	3.79601e-06	3.79146e-06	3.78179e-06	3.76732e-06	3.74866e-06	3.72669e-06	3.70084e-06	3.6704e-06	3.63572e-06	3.59731e-06	3.55619e-06	3.51431e-06	3.47226e-06	3.42632e-06	3.37611e-06	3.32259e-06	3.28065e-06	3.18419e-06	3.15879e-06	3.09157e-06	3.02219e-06	2.95062e-06	2.8718e-06	2.7877e-06	2.69776e-06	2.60151e-06	2.4981e-06	2.38628e-06	2.26548e-06	2.13701e-06	1.99885e-06	1.85031e-06	1.69698e-06	1.53977e-06	1.37995e-06	1.223e-06	1.07442e-06	9.33853e-07	8.08475e-07
7079.46	4.59733e-06	4.53824e-06	4.32422e-06	4.46956e-06	4.52613e-06	4.57012e-06	4.60458e-06	4.63074e-06	4.64909e-06	4.65997e-06	4.66373e-06	4.66008e-06	4.6494e-06	4.63166e-06	4.60709e-06	4.57579e-06	4.53812e-06	4.49415e-06	4.44427e-06	4.38908e-06	4.32901e-06	4.26352e-06	4.19311e-06	4.11931e-06	4.04376e-06	3.96871e-06	3.9067e-06	3.77992e-06	3.74323e-06	3.66701e-06	3.58998e-06	3.51029e-06	3.42667e-06	3.34271e-06	3.2533e-06	3.15936e-06	3.06261e-06	2.95974e-06	2.85006e-06	2.73364e-06	2.60879e-06	2.47413e-06	2.32819e-06	2.17241e-06	2.00479e-06	1.82696e-06	1.64439e-06	1.45886e-06	1.2757e-06
7943.28	5.4688e-06	5.39901e-06	5.14581e-06	5.32119e-06	5.392e-06	5.44889e-06	5.4956e-06	5.53349e-06	5.56319e-06	5.58516e-06	5.59976e-06	5.60666e-06	5.6062e-06	5.59829e-06	5.58269e-06	5.55929e-06	5.52813e-06	5.48867e-06	5.44061e-06	5.38444e-06	5.32041e-06	5.24828e-06	5.16791e-06	5.0796e-06	4.98346e-06	4.88112e-06	4.79316e-06	4.62467e-06	4.56268e-06	4.44252e-06	4.32308e-06	4.20883e-06	4.09283e-06	3.9767e-06	3.86553e-06	3.76063e-06	3.65173e-06	3.54163e-06	3.43105e-06	3.31457e-06	3.19426e-06	3.06854e-06	2.93423e-06	2.79154e-06	2.6385e-06	2.47246e-06	2.29403e-06	2.10289e-06	1.89686e-06
8912.51	6.32034e-06	6.24017e-06	5.94895e-06	6.15415e-06	6.23951e-06	6.30984e-06	6.3694e-06	6.41978e-06	6.4617e-06	6.49558e-06	6.52197e-06	6.54051e-06	6.5517e-06	6.55536e-06	6.55133e-06	6.53943e-06	6.51978e-06	6.49198e-06	6.45606e-06	6.41181e-06	6.35925e-06	6.29806e-06	6.22811e-06	6.14954e-06	6.06109e-06	5.96323e-06	5.87937e-06	5.69131e-06	5.62939e-06	5.49147e-06	5.34699e-06	5.19667e-06	5.03789e-06	4.8772e-06	4.71422e-06	4.55005e-06	4.39205e-06	4.23952e-06	4.08879e-06	3.95086e-06	3.8148e-06	3.67651e-06	3.53921e-06	3.39516e-06	3.24704e-06	3.0908e-06	2.9246e-06	2.74689e-06	2.55449e-06
10000	7.08765e-06	6.99836e-06	6.67353e-06	6.90679e-06	7.00695e-06	7.09159e-06	7.16547e-06	7.23047e-06	7.2873e-06	7.33661e-06	7.3789e-06	7.41373e-06	7.44159e-06	7.46221e-06	7.47523e-06	7.48024e-06	7.47712e-06	7.46576e-06	7.44625e-06	7.41817e-06	7.38125e-06	7.33456e-06	7.27791e-06	7.21238e-06	7.13673e-06	7.05157e-06	6.98544e-06	6.79748e-06	6.76075e-06	6.63391e-06	6.49959e-06	6.35557e-06	6.19495e-06	6.0224e-06	5.8387e-06	5.64435e-06	5.44082e-06	5.23208e-06	5.02273e-06	4.81325e-06	4.608e-06	4.41627e-06	4.2279e-06	4.05643e-06	3.88785e-06	3.71898e-06	3.54813e-06	3.36993e-06	3.18457e-06
11220.2	7.70742e-06	7.61089e-06	7.25927e-06	7.51585e-06	7.62891e-06	7.72641e-06	7.81367e-06	7.89273e-06	7.96446e-06	8.02956e-06	8.08857e-06	8.14103e-06	8.18755e-06	8.22786e-06	8.26163e-06	8.28856e-06	8.30863e-06	8.32146e-06	8.32682e-06	8.32409e-06	8.31272e-06	8.29145e-06	8.26036e-06	8.22019e-06	8.16895e-06	8.10645e-06	8.06622e-06	7.88566e-06	7.88038e-06	7.7693e-06	7.65017e-06	7.52125e-06	7.37523e-06	7.21788e-06	7.04726e-06	6.86412e-06	6.66687e-06	6.45369e-06	6.22472e-06	5.98347e-06	5.72967e-06	5.46931e-06	5.20849e-06	4.94953e-06	4.70016e-06	4.46634e-06	4.24294e-06	4.03884e-06	3.83083e-06
12589.3	8.20439e-06	8.102e-06	7.72876e-06	8.00378e-06	8.12683e-06	8.23422e-06	8.33165e-06	8.42137e-06	8.50439e-06	8.58152e-06	8.65339e-06	8.71953e-06	8.78072e-06	8.83679e-06	8.88755e-06	8.93293e-06	8.97315e-06	9.00764e-06	9.03609e-06	9.05804e-06	9.07327e-06	9.08092e-06	9.08044e-06	9.07222e-06	9.05423e-06	9.02662e-06	9.02635e-06	8.86991e-06	8.91133e-06	8.83426e-06	8.74854e-06	8.65073e-06	8.53147e-06	8.39911e-06	8.24971e-06	8.08366e-06	7.90247e-06	7.7051e-06	7.49192e-06	7.26334e-06	7.01808e-06	6.75425e-06	6.46947e-06	6.16923e-06	5.8549e-06	5.53459e-06	5.21825e-06	4.90711e-06	4.6176e-06
14125.4	8.62634e-06	8.51897e-06	8.12731e-06	8.41789e-06	8.54925e-06	8.66475e-06	8.77045e-06	8.86868e-06	8.9605e-06	9.04684e-06	9.12835e-06	9.20471e-06	9.27667e-06	9.34421e-06	9.40712e-06	9.46544e-06	9.51949e-06	9.5688e-06	9.61323e-06	9.6525e-06	9.68665e-06	9.7152e-06	9.73774e-06	9.75451e-06	9.76379e-06	9.76654e-06	9.80258e-06	9.672e-06	9.76137e-06	9.72614e-06	9.68423e-06	9.6322e-06	9.55983e-06	9.47383e-06	9.36841e-06	9.24411e-06	9.10085e-06	8.93529e-06	8.75014e-06	8.54308e-06	8.31512e-06	8.06739e-06	7.79888e-06	7.51045e-06	7.20124e-06	6.86668e-06	6.50912e-06	6.13251e-06	5.74269e-06
15848.9	8.97784e-06	8.86635e-06	8.4595e-06	8.76328e-06	8.90195e-06	9.02474e-06	9.1379e-06	9.24393e-06	9.344e-06	9.439e-06	9.52967e-06	9.61567e-06	9.69781e-06	9.77608e-06	9.85033e-06	9.92053e-06	9.98709e-06	1.00495e-05	1.01077e-05	1.01615e-05	1.02107e-05	1.0255e-05	1.0294e-05	1.03283e-05	1.03564e-05	1.03793e-05	1.044e-05	1.03259e-05	1.045e-05	1.04455e-05	1.04377e-05	1.04242e-05	1.03944e-05	1.03545e-05	1.02997e-05	1.02295e-05	1.01418e-05	1.00337e-05	9.90413e-06	9.74839e-06	9.56717e-06	9.35777e-06	9.12094e-06	8.85514e-06	8.5626e-06	8.24335e-06	7.89839e-06	7.52754e-06	7.1241e-06
17782.8	9.24723e-06	9.13268e-06	8.71438e-06	9.02871e-06	9.17355e-06	9.30266e-06	9.42252e-06	9.53571e-06	9.64349e-06	9.74676e-06	9.84631e-06	9.94183e-06	1.00342e-05	1.01233e-05	1.02091e-05	1.02914e-05	1.03708e-05	1.04468e-05	1.05191e-05	1.05875e-05	1.06519e-05	1.07121e-05	1.07677e-05	1.08193e-05	1.08652e-05	1.0907e-05	1.09895e-05	1.08889e-05	1.1041e-05	1.10583e-05	1.10743e-05	1.10864e-05	1.10845e-05	1.10757e-05	1.10563e-05	1.10267e-05	1.09847e-05	1.09285e-05	1.08556e-05	1.07626e-05	1.06466e-05	1.05045e-05	1.03329e-05	1.0126e-05	9.88476e-06	9.60448e-06	9.28886e-06	8.93441e-06	8.5423e-06
19952.6	9.45522e-06	9.33821e-06	8.91087e-06	9.23293e-06	9.38196e-06	9.51522e-06	9.63937e-06	9.75712e-06	9.86979e-06	9.97838e-06	1.00839e-05	1.0186e-05	1.02858e-05	1.0383e-05	1.04778e-05	1.05699e-05	1.06601e-05	1.07479e-05	1.08333e-05	1.09157e-05	1.09956e-05	1.10723e-05	1.11454e-05	1.12155e-05	1.12808e-05	1.13426e-05	1.14479e-05	1.13631e-05	1.15424e-05	1.15823e-05	1.16218e-05	1.16586e-05	1.16818e-05	1.16992e-05	1.17069e-05	1.17054e-05	1.16937e-05	1.16711e-05	1.1636e-05	1.15873e-05	1.15222e-05	1.14388e-05	1.13327e-05	1.11982e-05	1.10322e-05	1.08281e-05	1.05829e-05	1.0288e-05	9.9404e-06
22387.2	9.68506e-06	9.56512e-06	9.12713e-06	9.45655e-06	9.60856e-06	9.74426e-06	9.87046e-06	9.98999e-06	1.01042e-05	1.02142e-05	1.03209e-05	1.04239e-05	1.05244e-05	1.06227e-05	1.07188e-05	1.08132e-05	1.0906e-05	1.09971e-05	1.10868e-05	1.11755e-05	1.12632e-05	1.13488e-05	1.14325e-05	1.15157e-05	1.15958e-05	1.16743e-05	1.17997e-05	1.17313e-05	1.19378e-05	1.20019e-05	1.20672e-05	1.21309e-05	1.21813e-05	1.22267e-05	1.22625e-05	1.22899e-05	1.23079e-05	1.23158e-05	1.23122e-05	1.22958e-05	1.22648e-05	1.22189e-05	1.21554e-05	1.20715e-05	1.19645e-05	1.18293e-05	1.16605e-05	1.14486e-05	1.11842e-05
25118.9	9.97325e-06	9.84963e-06	9.3983e-06	9.73698e-06	9.89278e-06	1.00315e-05	1.01603e-05	1.02819e-05	1.03979e-05	1.05091e-05	1.06169e-05	1.07209e-05	1.08224e-05	1.09215e-05	1.10181e-05	1.11122e-05	1.12044e-05	1.12945e-05	1.13828e-05	1.14692e-05	1.1554e-05	1.16373e-05	1.17191e-05	1.18003e-05	1.188e-05	1.19605e-05	1.2091e-05	1.2026e-05	1.22467e-05	1.23244e-05	1.24075e-05	1.2492e-05	1.25665e-05	1.26389e-05	1.27045e-05	1.27636e-05	1.28147e-05	1.28563e-05	1.28866e-05	1.2904e-05	1.29076e-05	1.28969e-05	1.28695e-05	1.28223e-05	1.2754e-05	1.26617e-05	1.25431e-05	1.23919e-05	1.21982e-05
28183.8	1.03562e-05	1.02277e-05	9.75867e-06	1.01097e-05	1.02705e-05	1.04133e-05	1.05453e-05	1.06695e-05	1.07874e-05	1.08999e-05	1.10081e-05	1.11118e-05	1.1212e-05	1.1309e-05	1.14027e-05	1.14934e-05	1.1582e-05	1.16684e-05	1.17525e-05	1.18349e-05	1.19163e-05	1.19964e-05	1.20746e-05	1.21532e-05	1.22304e-05	1.2307e-05	1.24346e-05	1.23602e-05	1.25782e-05	1.26509e-05	1.27294e-05	1.28131e-05	1.28903e-05	1.29705e-05	1.30501e-05	1.31279e-05	1.32036e-05	1.32741e-05	1.33377e-05	1.33919e-05	1.34344e-05	1.34631e-05	1.34754e-05	1.34672e-05	1.34381e-05	1.33856e-05	1.33069e-05	1.31963e-05	1.30459e-05
31622.8	1.07662e-05	1.06327e-05	1.01453e-05	1.05107e-05	1.06785e-05	1.08278e-05	1.0966e-05	1.10964e-05	1.12203e-05	1.13389e-05	1.14532e-05	1.15629e-05	1.16691e-05	1.17716e-05	1.18706e-05	1.1966e-05	1.20585e-05	1.21477e-05	1.22334e-05	1.23155e-05	1.23943e-05	1.24696e-05	1.25416e-05	1.26116e-05	1.26784e-05	1.27444e-05	1.28636e-05	1.27744e-05	1.29893e-05	1.30545e-05	1.31268e-05	1.32049e-05	1.32745e-05	1.33458e-05	1.34153e-05	1.34852e-05	1.35556e-05	1.36275e-05	1.36998e-05	1.37712e-05	1.38389e-05	1.38994e-05	1.39495e-05	1.39838e-05	1.39996e-05	1.39921e-05	1.39574e-05	1.389e-05	1.37816e-05
35481.3	1.12183e-05	1.1079e-05	1.05707e-05	1.09504e-05	1.11239e-05	1.12778e-05	1.14199e-05	1.15536e-05	1.16806e-05	1.18021e-05	1.19196e-05	1.20326e-05	1.21421e-05	1.22481e-05	1.23507e-05	1.24504e-05	1.25478e-05	1.26421e-05	1.27336e-05	1.28223e-05	1.29086e-05	1.29913e-05	1.30707e-05	1.31479e-05	1.32206e-05	1.32906e-05	1.34133e-05	1.33151e-05	1.35292e-05	1.3583e-05	1.36409e-05	1.37015e-05	1.37544e-05	1.38101e-05	1.38668e-05	1.39252e-05	1.39865e-05	1.4047e-05	1.41062e-05	1.41635e-05	1.422e-05	1.4277e-05	1.43327e-05	1.43851e-05	1.44296e-05	1.44592e-05	1.44691e-05	1.44506e-05	1.43917e-05
39810.7	1.18379e-05	1.16908e-05	1.1154e-05	1.15539e-05	1.17359e-05	1.18966e-05	1.20444e-05	1.21825e-05	1.23124e-05	1.24354e-05	1.25523e-05	1.26629e-05	1.27685e-05	1.28692e-05	1.29654e-05	1.30572e-05	1.31456e-05	1.32305e-05	1.33127e-05	1.33929e-05	1.3472e-05	1.35492e-05	1.36257e-05	1.3703e-05	1.37771e-05	1.38507e-05	1.39808e-05	1.38827e-05	1.41121e-05	1.41745e-05	1.42409e-05	1.43077e-05	1.43621e-05	1.44136e-05	1.44582e-05	1.44981e-05	1.45352e-05	1.45714e-05	1.46082e-05	1.46477e-05	1.46885e-05	1.47306e-05	1.47691e-05	1.48017e-05	1.48304e-05	1.48551e-05	1.48739e-05	1.48788e-05	1.48569e-05
44668.4	1.2377e-05	1.22238e-05	1.16643e-05	1.20856e-05	1.22803e-05	1.24541e-05	1.26157e-05	1.27685e-05	1.29141e-05	1.30537e-05	1.31882e-05	1.33172e-05	1.34415e-05	1.35611e-05	1.36757e-05	1.37849e-05	1.38889e-05	1.39869e-05	1.40788e-05	1.4164e-05	1.42419e-05	1.43132e-05	1.43777e-05	1.44369e-05	1.44906e-05	1.45419e-05	1.46526e-05	1.45267e-05	1.47476e-05	1.47992e-05	1.4862e-05	1.49289e-05	1.49872e-05	1.50452e-05	1.50995e-05	1.5149e-05	1.51936e-05	1.52314e-05	1.52608e-05	1.52811e-05	1.52937e-05	1.5302e-05	1.53092e-05	1.53164e-05	1.53233e-05	1.53269e-05	1.53207e-05	1.53013e-05	1.52634e-05
50118.7	1.27643e-05	1.26066e-05	1.20304e-05	1.24664e-05	1.26693e-05	1.28514e-05	1.30216e-05	1.31838e-05	1.33394e-05	1.34899e-05	1.36365e-05	1.37787e-05	1.39179e-05	1.40541e-05	1.41872e-05	1.4317e-05	1.44442e-05	1.45682e-05	1.46889e-05	1.48053e-05	1.49175e-05	1.50244e-05	1.51249e-05	1.52194e-05	1.53052e-05	1.53834e-05	1.55165e-05	1.53887e-05	1.56145e-05	1.56496e-05	1.56836e-05	1.5717e-05	1.57395e-05	1.57654e-05	1.57951e-05	1.58296e-05	1.58693e-05	1.59084e-05	1.59438e-05	1.5974e-05	1.59959e-05	1.6008e-05	1.60075e-05	1.59907e-05	1.59607e-05	1.59205e-05	1.58747e-05	1.58233e-05	1.57581e-05
56234.1	1.30723e-05	1.29111e-05	1.23218e-05	1.27699e-05	1.29798e-05	1.31691e-05	1.33469e-05	1.3517e-05	1.36811e-05	1.38406e-05	1.39966e-05	1.41487e-05	1.42982e-05	1.44452e-05	1.45894e-05	1.4731e-05	1.48706e-05	1.50077e-05	1.51423e-05	1.52742e-05	1.54036e-05	1.55299e-05	1.56529e-05	1.57736e-05	1.58902e-05	1.60041e-05	1.61815e-05	1.60921e-05	1.63777e-05	1.64655e-05	1.65508e-05	1.6629e-05	1.6683e-05	1.67232e-05	1.67437e-05	1.67492e-05	1.6743e-05	1.67322e-05	1.67221e-05	1.67187e-05	1.67229e-05	1.67294e-05	1.67314e-05	1.67232e-05	1.67016e-05	1.66614e-05	1.65989e-05	1.65087e-05	1.63894e-05
63095.7	1.32558e-05	1.30927e-05	1.24961e-05	1.29523e-05	1.31678e-05	1.33632e-05	1.35478e-05	1.37253e-05	1.38978e-05	1.40664e-05	1.42325e-05	1.43956e-05	1.45571e-05	1.47169e-05	1.48749e-05	1.50313e-05	1.51866e-05	1.53402e-05	1.5492e-05	1.56419e-05	1.57897e-05	1.59348e-05	1.60765e-05	1.62162e-05	1.63514e-05	1.64844e-05	1.66838e-05	1.66095e-05	1.69258e-05	1.70424e-05	1.71632e-05	1.7285e-05	1.73911e-05	1.74926e-05	1.75816e-05	1.76563e-05	1.77129e-05	1.77476e-05	1.77562e-05	1.77363e-05	1.76932e-05	1.76355e-05	1.75736e-05	1.75162e-05	1.74672e-05	1.74172e-05	1.73556e-05	1.72723e-05	1.7155e-05
70794.6	1.32827e-05	1.31197e-05	1.25231e-05	1.29823e-05	1.32012e-05	1.34008e-05	1.35907e-05	1.37745e-05	1.39542e-05	1.41312e-05	1.43068e-05	1.44806e-05	1.46538e-05	1.48266e-05	1.49987e-05	1.51701e-05	1.53415e-05	1.55123e-05	1.56822e-05	1.5851e-05	1.6019e-05	1.61854e-05	1.63498e-05	1.65134e-05	1.66738e-05	1.68331e-05	1.70612e-05	1.701e-05	1.73588e-05	1.7503e-05	1.76506e-05	1.77984e-05	1.79304e-05	1.80591e-05	1.81796e-05	1.82928e-05	1.83984e-05	1.84952e-05	1.85795e-05	1.86453e-05	1.86866e-05	1.86976e-05	1.86708e-05	1.86008e-05	1.84937e-05	1.8361e-05	1.82196e-05	1.80798e-05	1.79359e-05
79432.8	1.32388e-05	1.30761e-05	1.2481e-05	1.29378e-05	1.31548e-05	1.33524e-05	1.354e-05	1.37216e-05	1.38992e-05	1.40743e-05	1.42486e-05	1.44219e-05	1.45959e-05	1.47711e-05	1.49483e-05	1.51273e-05	1.53085e-05	1.54915e-05	1.56767e-05	1.58632e-05	1.6051e-05	1.62397e-05	1.64281e-05	1.66177e-05	1.68055e-05	1.69934e-05	1.7252e-05	1.72286e-05	1.76113e-05	1.77883e-05	1.79705e-05	1.81545e-05	1.83236e-05	1.849e-05	1.86476e-05	1.87966e-05	1.89358e-05	1.90646e-05	1.91816e-05	1.92859e-05	1.93762e-05	1.94525e-05	1.95099e-05	1.954e-05	1.95338e-05	1.94799e-05	1.93687e-05	1.91917e-05	1.89553e-05
89125.1	1.31059e-05	1.29459e-05	1.23596e-05	1.28169e-05	1.30387e-05	1.32431e-05	1.34394e-05	1.36311e-05	1.38199e-05	1.40069e-05	1.41933e-05	1.43783e-05	1.45628e-05	1.47462e-05	1.49278e-05	1.51085e-05	1.52884e-05	1.54664e-05	1.56434e-05	1.58205e-05	1.5998e-05	1.61772e-05	1.63592e-05	1.65471e-05	1.674e-05	1.69417e-05	1.722e-05	1.72234e-05	1.76373e-05	1.78494e-05	1.80697e-05	1.82939e-05	1.85042e-05	1.87125e-05	1.89123e-05	1.91051e-05	1.92902e-05	1.9466e-05	1.96304e-05	1.9781e-05	1.99144e-05	2.00302e-05	2.01254e-05	2.01974e-05	2.0246e-05	2.02678e-05	2.02571e-05	2.01981e-05	2.00689e-05
100000	1.25279e-05	1.23755e-05	1.18167e-05	1.22568e-05	1.24732e-05	1.26746e-05	1.287e-05	1.30632e-05	1.32561e-05	1.34502e-05	1.36469e-05	1.3846e-05	1.40491e-05	1.42564e-05	1.44679e-05	1.46835e-05	1.49038e-05	1.51281e-05	1.53555e-05	1.55848e-05	1.58151e-05	1.60444e-05	1.62699e-05	1.64919e-05	1.67062e-05	1.6914e-05	1.71878e-05	1.71775e-05	1.75738e-05	1.77699e-05	1.79821e-05	1.82104e-05	1.84411e-05	1.86813e-05	1.89228e-05	1.9163e-05	1.93993e-05	1.96283e-05	1.98464e-05	2.00504e-05	2.02387e-05	2.04113e-05	2.0564e-05	2.0692e-05	2.07922e-05	2.08596e-05	2.08917e-05	2.08821e-05	2.08216e-05
112202	1.18233e-05	1.16798e-05	1.11534e-05	1.15705e-05	1.17772e-05	1.19704e-05	1.21586e-05	1.23454e-05	1.25323e-05	1.27209e-05	1.29125e-05	1.31068e-05	1.33055e-05	1.35086e-05	1.37163e-05	1.3929e-05	1.41477e-05	1.43722e-05	1.46029e-05	1.48398e-05	1.50838e-05	1.53342e-05	1.55914e-05	1.58569e-05	1.61287e-05	1.64086e-05	1.6764e-05	1.68497e-05	1.73335e-05	1.7613e-05	1.78896e-05	1.81573e-05	1.83965e-05	1.8624e-05	1.88415e-05	1.90585e-05	1.92853e-05	1.9528e-05	1.97821e-05	2.00379e-05	2.02862e-05	2.05237e-05	2.07422e-05	2.09352e-05	2.11007e-05	2.12353e-05	2.13346e-05	2.13887e-05	2.13839e-05
125893	1.09718e-05	1.08395e-05	1.03515e-05	1.07393e-05	1.09323e-05	1.11133e-05	1.12904e-05	1.1467e-05	1.1645e-05	1.1826e-05	1.20114e-05	1.2201e-05	1.23963e-05	1.25977e-05	1.28055e-05	1.302e-05	1.32417e-05	1.34703e-05	1.37059e-05	1.39479e-05	1.41965e-05	1.44508e-05	1.47104e-05	1.49766e-05	1.52489e-05	1.55293e-05	1.58846e-05	1.59901e-05	1.64841e-05	1.67991e-05	1.71323e-05	1.74809e-05	1.78282e-05	1.81824e-05	1.85308e-05	1.88656e-05	1.91762e-05	1.94552e-05	1.9703e-05	1.9928e-05	2.01455e-05	2.03745e-05	2.06207e-05	2.0869e-05	2.11049e-05	2.13168e-05	2.14946e-05	2.1625e-05	2.16965e-05
141254	1.01746e-05	1.00502e-05	9.59599e-06	9.95222e-06	1.01258e-05	1.02877e-05	1.04379e-05	1.05952e-05	1.07455e-05	1.08943e-05	1.10466e-05	1.11962e-05	1.13421e-05	1.14908e-05	1.1641e-05	1.17985e-05	1.19652e-05	1.21529e-05	1.23763e-05	1.2664e-05	1.30418e-05	1.33774e-05	1.36306e-05	1.38978e-05	1.4176e-05	1.44673e-05	1.48317e-05	1.49645e-05	1.54606e-05	1.5787e-05	1.61268e-05	1.64784e-05	1.6829e-05	1.71918e-05	1.75628e-05	1.79441e-05	1.83361e-05	1.87378e-05	1.91436e-05	1.95412e-05	1.99118e-05	2.024e-05	2.05114e-05	2.07325e-05	2.09268e-05	2.11206e-05	2.13288e-05	2.15273e-05	2.16845e-05
158489	9.65116e-06	9.53428e-06	9.10448e-06	9.44567e-06	9.613e-06	9.76391e-06	9.91735e-06	1.00668e-05	1.02191e-05	1.03724e-05	1.05243e-05	1.06743e-05	1.08249e-05	1.09809e-05	1.11386e-05	1.12993e-05	1.14644e-05	1.16342e-05	1.18082e-05	1.19857e-05	1.21673e-05	1.23534e-05	1.25408e-05	1.27313e-05	1.29073e-05	1.30873e-05	1.33472e-05	1.34511e-05	1.40186e-05	1.45625e-05	1.48964e-05	1.52557e-05	1.56241e-05	1.60095e-05	1.64038e-05	1.6804e-05	1.72072e-05	1.76148e-05	1.80291e-05	1.8451e-05	1.888e-05	1.93184e-05	1.97607e-05	2.01934e-05	2.05916e-05	2.09246e-05	2.1171e-05	2.13346e-05	2.14443e-05
177828	9.12558e-06	9.0136e-06	8.60526e-06	8.92421e-06	9.07508e-06	9.21276e-06	9.34991e-06	9.485e-06	9.62191e-06	9.75897e-06	9.89772e-06	1.00405e-05	1.01871e-05	1.03389e-05	1.04959e-05	1.06575e-05	1.08238e-05	1.09951e-05	1.11658e-05	1.13419e-05	1.15257e-05	1.17155e-05	1.19092e-05	1.21037e-05	1.22969e-05	1.24949e-05	1.27561e-05	1.28162e-05	1.31854e-05	1.34106e-05	1.36453e-05	1.38785e-05	1.40856e-05	1.43301e-05	1.47113e-05	1.5403e-05	1.58316e-05	1.62546e-05	1.66978e-05	1.71527e-05	1.76094e-05	1.80639e-05	1.85149e-05	1.89658e-05	1.94182e-05	1.987e-05	2.03178e-05	2.07385e-05	2.10852e-05
199526	9.06858e-06	8.95641e-06	8.54772e-06	8.85825e-06	9.00235e-06	9.134e-06	9.25736e-06	9.37566e-06	9.49138e-06	9.60464e-06	9.71419e-06	9.82409e-06	9.93464e-06	1.00461e-05	1.01574e-05	1.02705e-05	1.03882e-05	1.05086e-05	1.06332e-05	1.07787e-05	1.09164e-05	1.10634e-05	1.12192e-05	1.13858e-05	1.15961e-05	1.17841e-05	1.20334e-05	1.20891e-05	1.24578e-05	1.26809e-05	1.29288e-05	1.31629e-05	1.33976e-05	1.36513e-05	1.39067e-05	1.4169e-05	1.44348e-05	1.46878e-05	1.4923e-05	1.52611e-05	1.59905e-05	1.65441e-05	1.70201e-05	1.75125e-05	1.80062e-05	1.84862e-05	1.89484e-05	1.93946e-05	1.98188e-05
223872	9.33505e-06	9.21973e-06	8.79795e-06	9.11607e-06	9.2614e-06	9.39013e-06	9.51346e-06	9.62765e-06	9.74002e-06	9.84504e-06	9.94889e-06	1.00499e-05	1.01473e-05	1.02429e-05	1.03369e-05	1.04302e-05	1.05237e-05	1.06145e-05	1.07031e-05	1.07944e-05	1.08835e-05	1.09753e-05	1.10654e-05	1.11612e-05	1.12662e-05	1.13738e-05	1.15361e-05	1.15336e-05	1.18117e-05	1.19833e-05	1.21689e-05	1.23892e-05	1.26292e-05	1.28677e-05	1.31013e-05	1.3373e-05	1.36298e-05	1.38842e-05	1.41562e-05	1.44336e-05	1.47185e-05	1.50052e-05	1.52644e-05	1.551e-05	1.60132e-05	1.68255e-05	1.73137e-05	1.78132e-05	1.82921e-05
251189	9.7923e-06	9.67044e-06	9.22729e-06	9.55951e-06	9.71182e-06	9.8429e-06	9.96806e-06	1.00867e-05	1.01966e-05	1.03049e-05	1.04077e-05	1.05049e-05	1.06e-05	1.0692e-05	1.07811e-05	1.0866e-05	1.09487e-05	1.1028e-05	1.11057e-05	1.11854e-05	1.12551e-05	1.13254e-05	1.13896e-05	1.14558e-05	1.1524e-05	1.15854e-05	1.16987e-05	1.16251e-05	1.18316e-05	1.19025e-05	1.19808e-05	1.20758e-05	1.21762e-05	1.2295e-05	1.24414e-05	1.26225e-05	1.28348e-05	1.30754e-05	1.33078e-05	1.35661e-05	1.38447e-05	1.41094e-05	1.43713e-05	1.46511e-05	1.49358e-05	1.52174e-05	1.54775e-05	1.56809e-05	1.61756e-05
281838	1.04156e-05	1.02866e-05	9.81422e-06	1.01655e-05	1.03241e-05	1.04606e-05	1.05919e-05	1.07132e-05	1.08317e-05	1.09398e-05	1.10453e-05	1.11447e-05	1.12375e-05	1.13273e-05	1.14137e-05	1.14952e-05	1.15737e-05	1.16491e-05	1.17205e-05	1.17932e-05	1.18544e-05	1.19152e-05	1.19682e-05	1.20219e-05	1.20753e-05	1.21182e-05	1.22104e-05	1.21051e-05	1.22839e-05	1.23163e-05	1.23538e-05	1.23949e-05	1.24281e-05	1.24657e-05	1.25014e-05	1.25485e-05	1.26045e-05	1.26726e-05	1.27616e-05	1.28893e-05	1.30567e-05	1.32908e-05	1.35229e-05	1.37536e-05	1.4012e-05	1.42493e-05	1.44854e-05	1.47373e-05	1.49807e-05
316228	1.10288e-05	1.08924e-05	1.03942e-05	1.07695e-05	1.09386e-05	1.10795e-05	1.12312e-05	1.13674e-05	1.15014e-05	1.16238e-05	1.17485e-05	1.18657e-05	1.19774e-05	1.20842e-05	1.21854e-05	1.22801e-05	1.23685e-05	1.24505e-05	1.25254e-05	1.26001e-05	1.26616e-05	1.27132e-05	1.27611e-05	1.27994e-05	1.28457e-05	1.28758e-05	1.29532e-05	1.28234e-05	1.2993e-05	1.30059e-05	1.30207e-05	1.3034e-05	1.30369e-05	1.30368e-05	1.30299e-05	1.30262e-05	1.30155e-05	1.30044e-05	1.29921e-05	1.29874e-05	1.29928e-05	1.30118e-05	1.30448e-05	1.31123e-05	1.32433e-05	1.3416e-05	1.36103e-05	1.38161e-05	1.40127e-05
354813	1.14057e-05	1.12647e-05	1.07504e-05	1.11411e-05	1.13171e-05	1.14708e-05	1.16439e-05	1.17934e-05	1.19397e-05	1.20628e-05	1.22029e-05	1.23403e-05	1.24736e-05	1.26036e-05	1.27297e-05	1.28524e-05	1.29833e-05	1.30955e-05	1.3203e-05	1.33106e-05	1.34038e-05	1.34933e-05	1.35713e-05	1.36552e-05	1.37268e-05	1.37874e-05	1.38829e-05	1.37522e-05	1.39297e-05	1.39326e-05	1.39311e-05	1.39229e-05	1.39033e-05	1.3872e-05	1.38364e-05	1.37973e-05	1.37539e-05	1.37019e-05	1.36397e-05	1.35784e-05	1.35131e-05	1.34534e-05	1.33787e-05	1.33072e-05	1.32394e-05	1.31891e-05	1.31565e-05	1.3165e-05	1.32332e-05
398107	1.16422e-05	1.1499e-05	1.09747e-05	1.13752e-05	1.15593e-05	1.17221e-05	1.18934e-05	1.20484e-05	1.21996e-05	1.23348e-05	1.24804e-05	1.26213e-05	1.27602e-05	1.28983e-05	1.30325e-05	1.31644e-05	1.33091e-05	1.34374e-05	1.35621e-05	1.36913e-05	1.38119e-05	1.39431e-05	1.4054e-05	1.41877e-05	1.43025e-05	1.44199e-05	1.45749e-05	1.4499e-05	1.47393e-05	1.4806e-05	1.48626e-05	1.4904e-05	1.49224e-05	1.49153e-05	1.48797e-05	1.48308e-05	1.47607e-05	1.46763e-05	1.45707e-05	1.44647e-05	1.43514e-05	1.42432e-05	1.4113e-05	1.39747e-05	1.38337e-05	1.36878e-05	1.35306e-05	1.33688e-05	1.3202e-05
446684	1.15186e-05	1.1378e-05	1.08617e-05	1.12635e-05	1.1454e-05	1.16249e-05	1.18018e-05	1.19684e-05	1.2134e-05	1.22912e-05	1.24548e-05	1.26164e-05	1.2778e-05	1.29384e-05	1.30974e-05	1.32553e-05	1.34178e-05	1.35718e-05	1.37227e-05	1.38744e-05	1.4018e-05	1.4166e-05	1.42994e-05	1.44454e-05	1.45795e-05	1.47165e-05	1.49046e-05	1.48594e-05	1.51412e-05	1.52619e-05	1.53922e-05	1.55047e-05	1.56014e-05	1.56777e-05	1.57222e-05	1.57608e-05	1.5762e-05	1.57385e-05	1.56724e-05	1.55797e-05	1.54586e-05	1.53221e-05	1.5148e-05	1.49554e-05	1.47538e-05	1.45417e-05	1.43174e-05	1.40813e-05	1.38203e-05
501187	1.08822e-05	1.07501e-05	1.02652e-05	1.0648e-05	1.0833e-05	1.10004e-05	1.11807e-05	1.13499e-05	1.15206e-05	1.16813e-05	1.18557e-05	1.20303e-05	1.22079e-05	1.23872e-05	1.25691e-05	1.2753e-05	1.29465e-05	1.31337e-05	1.33228e-05	1.35152e-05	1.37058e-05	1.39004e-05	1.40885e-05	1.42885e-05	1.44774e-05	1.46688e-05	1.4911e-05	1.4915e-05	1.52523e-05	1.54158e-05	1.55845e-05	1.57391e-05	1.58765e-05	1.60077e-05	1.61118e-05	1.62258e-05	1.63095e-05	1.63802e-05	1.64167e-05	1.64305e-05	1.64068e-05	1.63559e-05	1.6247e-05	1.60963e-05	1.5913e-05	1.56892e-05	1.54215e-05	1.51214e-05	1.47825e-05
562341	9.95157e-06	9.83112e-06	9.38898e-06	9.74099e-06	9.91294e-06	1.00698e-05	1.02445e-05	1.04053e-05	1.05697e-05	1.07224e-05	1.08921e-05	1.1065e-05	1.12402e-05	1.14202e-05	1.16038e-05	1.17918e-05	1.19947e-05	1.21911e-05	1.23922e-05	1.25977e-05	1.28064e-05	1.30281e-05	1.3244e-05	1.34835e-05	1.37069e-05	1.39503e-05	1.4244e-05	1.4317e-05	1.47162e-05	1.49557e-05	1.5203e-05	1.54429e-05	1.56674e-05	1.5886e-05	1.60779e-05	1.62722e-05	1.64367e-05	1.65832e-05	1.6696e-05	1.67869e-05	1.6848e-05	1.68975e-05	1.68961e-05	1.68732e-05	1.68039e-05	1.66798e-05	1.6497e-05	1.62664e-05	1.59619e-05
630957	8.84786e-06	8.74089e-06	8.3486e-06	8.66362e-06	8.81893e-06	8.96149e-06	9.12393e-06	9.27351e-06	9.42525e-06	9.56697e-06	9.7268e-06	9.89131e-06	1.00602e-05	1.0233e-05	1.04108e-05	1.05935e-05	1.07941e-05	1.09876e-05	1.1187e-05	1.13862e-05	1.15955e-05	1.18217e-05	1.20396e-05	1.22894e-05	1.25139e-05	1.27705e-05	1.30757e-05	1.31835e-05	1.35924e-05	1.38665e-05	1.41555e-05	1.44474e-05	1.47337e-05	1.50227e-05	1.53033e-05	1.55899e-05	1.58578e-05	1.61194e-05	1.63541e-05	1.6565e-05	1.67486e-05	1.69237e-05	1.70474e-05	1.71313e-05	1.71631e-05	1.71535e-05	1.70978e-05	1.69924e-05	1.68087e-05
707946	7.67296e-06	7.58065e-06	7.24148e-06	7.51643e-06	7.65275e-06	7.77914e-06	7.92538e-06	8.05893e-06	8.19217e-06	8.31913e-06	8.46481e-06	8.61388e-06	8.76853e-06	8.92835e-06	9.09188e-06	9.26193e-06	9.45132e-06	9.63294e-06	9.82029e-06	1.00106e-05	1.02118e-05	1.04298e-05	1.06435e-05	1.08882e-05	1.11053e-05	1.13635e-05	1.16635e-05	1.17883e-05	1.21813e-05	1.24586e-05	1.27551e-05	1.30535e-05	1.33503e-05	1.36592e-05	1.39678e-05	1.42932e-05	1.46091e-05	1.49325e-05	1.52466e-05	1.55509e-05	1.58407e-05	1.61305e-05	1.63922e-05	1.66323e-05	1.68409e-05	1.70045e-05	1.71188e-05	1.71665e-05	1.71231e-05
794328	5.43348e-06	5.3701e-06	5.13497e-06	5.33809e-06	5.44583e-06	5.55877e-06	5.68545e-06	5.81155e-06	5.93897e-06	6.07194e-06	6.23204e-06	6.40572e-06	6.59419e-06	6.80102e-06	7.01976e-06	7.26701e-06	7.54932e-06	7.84491e-06	8.162e-06	8.48963e-06	8.78075e-06	8.98084e-06	9.17671e-06	9.40335e-06	9.60592e-06	9.8479e-06	1.01266e-05	1.02569e-05	1.062e-05	1.08885e-05	1.11785e-05	1.14699e-05	1.17605e-05	1.20694e-05	1.23757e-05	1.27065e-05	1.30279e-05	1.33628e-05	1.36982e-05	1.40309e-05	1.43587e-05	1.46915e-05	1.50154e-05	1.53398e-05	1.56494e-05	1.59468e-05	1.62209e-05	1.64655e-05	1.66411e-05
891251	4.06327e-06	4.01426e-06	3.83592e-06	3.98403e-06	4.05761e-06	4.13989e-06	4.22341e-06	4.30217e-06	4.37698e-06	4.4527e-06	4.54305e-06	4.6364e-06	4.73715e-06	4.84563e-06	4.95798e-06	5.08685e-06	5.23414e-06	5.38195e-06	5.54039e-06	5.71346e-06	5.89596e-06	6.10536e-06	6.32276e-06	6.57966e-06	6.8382e-06	7.16127e-06	7.55321e-06	7.8792e-06	8.43071e-06	8.95908e-06	9.50941e-06	9.82981e-06	1.00971e-05	1.03885e-05	1.06755e-05	1.09917e-05	1.13018e-05	1.16304e-05	1.19636e-05	1.22949e-05	1.2626e-05	1.29607e-05	1.32957e-05	1.36391e-05	1.39741e-05	1.4311e-05	1.46432e-05	1.49676e-05	1.52605e-05
1000000	3.23484e-06	3.19636e-06	3.05445e-06	3.17232e-06	3.23289e-06	3.29841e-06	3.36119e-06	3.42341e-06	3.48388e-06	3.54831e-06	3.61909e-06	3.69243e-06	3.76903e-06	3.849e-06	3.92806e-06	4.01453e-06	4.10943e-06	4.20264e-06	4.29913e-06	4.38949e-06	4.49375e-06	4.61445e-06	4.73461e-06	4.87943e-06	5.00458e-06	5.17527e-06	5.37089e-06	5.50652e-06	5.78393e-06	6.02716e-06	6.30734e-06	6.60315e-06	6.92513e-06	7.30248e-06	7.73757e-06	8.28491e-06	8.91632e-06	9.64317e-06	1.0185e-05	1.04952e-05	1.08083e-05	1.113e-05	1.14562e-05	1.1794e-05	1.21239e-05	1.24623e-05	1.27989e-05	1.31345e-05	1.34533e-05
1.12202e+06	2.49243e-06	2.46277e-06	2.3534e-06	2.44435e-06	2.49023e-06	2.54308e-06	2.58769e-06	2.63567e-06	2.67955e-06	2.73246e-06	2.7874e-06	2.84411e-06	2.90398e-06	2.9671e-06	3.02839e-06	3.09828e-06	3.17333e-06	3.25093e-06	3.3341e-06	3.42602e-06	3.51718e-06	3.61846e-06	3.72326e-06	3.838e-06	3.94785e-06	4.07676e-06	4.22468e-06	4.30276e-06	4.48706e-06	4.62153e-06	4.78092e-06	4.93562e-06	5.10173e-06	5.2912e-06	5.49851e-06	5.74749e-06	6.02202e-06	6.33389e-06	6.68195e-06	7.06973e-06	7.51955e-06	8.0913e-06	8.80823e-06	9.67201e-06	1.02513e-05	1.05722e-05	1.08959e-05	1.12231e-05	1.15383e-05
1.25893e+06	1.93117e-06	1.90797e-06	1.82338e-06	1.89378e-06	1.92888e-06	1.97241e-06	2.0049e-06	2.04149e-06	2.07306e-06	2.11537e-06	2.15662e-06	2.20063e-06	2.24625e-06	2.29369e-06	2.33764e-06	2.39003e-06	2.44333e-06	2.50105e-06	2.56199e-06	2.63287e-06	2.69922e-06	2.77271e-06	2.85083e-06	2.93136e-06	3.01852e-06	3.11348e-06	3.22493e-06	3.29146e-06	3.44182e-06	3.56204e-06	3.69969e-06	3.83938e-06	3.98274e-06	4.14127e-06	4.29236e-06	4.45347e-06	4.60446e-06	4.76301e-06	4.93991e-06	5.13261e-06	5.33267e-06	5.57468e-06	5.87036e-06	6.21246e-06	6.58788e-06	7.03964e-06	7.5997e-06	8.36115e-06	9.31381e-06
1.41254e+06	1.52099e-06	1.50265e-06	1.43563e-06	1.49011e-06	1.51597e-06	1.55509e-06	1.57831e-06	1.60452e-06	1.62441e-06	1.65534e-06	1.6849e-06	1.71575e-06	1.74861e-06	1.78273e-06	1.81217e-06	1.85034e-06	1.89024e-06	1.93384e-06	1.97988e-06	2.03628e-06	2.08683e-06	2.14159e-06	2.20145e-06	2.26063e-06	2.32757e-06	2.39728e-06	2.47837e-06	2.52442e-06	2.63828e-06	2.72272e-06	2.82019e-06	2.91916e-06	3.02313e-06	3.13764e-06	3.25539e-06	3.38534e-06	3.51947e-06	3.6646e-06	3.81441e-06	3.97033e-06	4.12249e-06	4.26684e-06	4.41499e-06	4.57442e-06	4.74833e-06	4.94369e-06	5.19608e-06	5.50924e-06	5.86053e-06
1.58489e+06	1.26371e-06	1.24827e-06	1.19197e-06	1.23661e-06	1.25944e-06	1.29375e-06	1.30256e-06	1.32284e-06	1.33622e-06	1.36636e-06	1.38653e-06	1.4069e-06	1.42777e-06	1.44918e-06	1.46619e-06	1.49092e-06	1.51106e-06	1.53873e-06	1.5678e-06	1.60804e-06	1.63961e-06	1.67558e-06	1.71679e-06	1.75265e-06	1.80307e-06	1.85301e-06	1.91359e-06	1.94765e-06	2.03614e-06	2.09981e-06	2.1734e-06	2.24749e-06	2.32569e-06	2.40937e-06	2.49399e-06	2.58442e-06	2.67769e-06	2.77696e-06	2.88021e-06	2.9866e-06	3.09643e-06	3.21317e-06	3.34045e-06	3.48068e-06	3.62145e-06	3.77608e-06	3.92514e-06	4.06942e-06	4.2345e-06
1.77828e+06	1.02994e-06	1.01752e-06	9.7204e-07	1.00905e-06	1.02746e-06	1.05349e-06	1.0656e-06	1.08476e-06	1.09877e-06	1.12433e-06	1.14509e-06	1.16625e-06	1.18784e-06	1.20882e-06	1.22544e-06	1.24749e-06	1.26176e-06	1.28396e-06	1.30661e-06	1.33885e-06	1.36192e-06	1.38286e-06	1.41438e-06	1.43111e-06	1.46657e-06	1.48994e-06	1.52563e-06	1.53828e-06	1.60259e-06	1.64125e-06	1.69132e-06	1.74193e-06	1.79837e-06	1.86073e-06	1.92646e-06	1.99528e-06	2.06532e-06	2.13872e-06	2.21167e-06	2.285e-06	2.35838e-06	2.43087e-06	2.5094e-06	2.59668e-06	2.68895e-06	2.79604e-06	2.91549e-06	3.05161e-06	3.19673e-06
1.99526e+06	7.91626e-07	7.82213e-07	7.47503e-07	7.76405e-07	7.90262e-07	8.09324e-07	8.23159e-07	8.38673e-07	8.518e-07	8.68705e-07	8.87052e-07	9.05951e-07	9.25457e-07	9.44714e-07	9.61444e-07	9.8259e-07	1.0026e-06	1.02472e-06	1.04712e-06	1.0783e-06	1.10195e-06	1.12567e-06	1.15403e-06	1.176e-06	1.20654e-06	1.23118e-06	1.26148e-06	1.27091e-06	1.32346e-06	1.34768e-06	1.37515e-06	1.40891e-06	1.44596e-06	1.48338e-06	1.52641e-06	1.5669e-06	1.61511e-06	1.66312e-06	1.71377e-06	1.76803e-06	1.82158e-06	1.87044e-06	1.92113e-06	1.97491e-06	2.03059e-06	2.09508e-06	2.16894e-06	2.25609e-06	2.35643e-06
2.23872e+06	6.04122e-07	5.9693e-07	5.70364e-07	5.92458e-07	6.03586e-07	6.17113e-07	6.27995e-07	6.39926e-07	6.50662e-07	6.63261e-07	6.77136e-07	6.91712e-07	7.06744e-07	7.21517e-07	7.35473e-07	7.51852e-07	7.68213e-07	7.85517e-07	8.03907e-07	8.28455e-07	8.47805e-07	8.69676e-07	8.92996e-07	9.15292e-07	9.41892e-07	9.67613e-07	9.95408e-07	1.00879e-06	1.05239e-06	1.08039e-06	1.11332e-06	1.14602e-06	1.18036e-06	1.21314e-06	1.25095e-06	1.28123e-06	1.31464e-06	1.34666e-06	1.37622e-06	1.40703e-06	1.43744e-06	1.46312e-06	1.49118e-06	1.52399e-06	1.55996e-06	1.60038e-06	1.64625e-06	1.69987e-06	1.76315e-06
2.51189e+06	4.63727e-07	4.58405e-07	4.38136e-07	4.55126e-07	4.63669e-07	4.73874e-07	4.82252e-07	4.91548e-07	5.00443e-07	5.09784e-07	5.20651e-07	5.32039e-07	5.4375e-07	5.54737e-07	5.65959e-07	5.7896e-07	5.91613e-07	6.05068e-07	6.19624e-07	6.3803e-07	6.53461e-07	6.70535e-07	6.88218e-07	7.05629e-07	7.26606e-07	7.46442e-07	7.69141e-07	7.80477e-07	8.15309e-07	8.36285e-07	8.62279e-07	8.87347e-07	9.17734e-07	9.47934e-07	9.7985e-07	1.01399e-06	1.05005e-06	1.08721e-06	1.1213e-06	1.15368e-06	1.18139e-06	1.19568e-06	1.20749e-06	1.21734e-06	1.23236e-06	1.24737e-06	1.27086e-06	1.30531e-06	1.34734e-06
2.81838e+06	3.58707e-07	3.54362e-07	3.38732e-07	3.51881e-07	3.59083e-07	3.65935e-07	3.72389e-07	3.79638e-07	3.87774e-07	3.94464e-07	4.02826e-07	4.11552e-07	4.20769e-07	4.28809e-07	4.38455e-07	4.48576e-07	4.58512e-07	4.69134e-07	4.80628e-07	4.94848e-07	5.0695e-07	5.20019e-07	5.34036e-07	5.47199e-07	5.63678e-07	5.7856e-07	5.96225e-07	6.05007e-07	6.32387e-07	6.49127e-07	6.6917e-07	6.88942e-07	7.10298e-07	7.31734e-07	7.57689e-07	7.83413e-07	8.11356e-07	8.44868e-07	8.76522e-07	9.08364e-07	9.37879e-07	9.59803e-07	9.74695e-07	9.84892e-07	9.94196e-07	1.00532e-06	1.02046e-06	1.03724e-06	1.05503e-06
3.16228e+06	2.85255e-07	2.81817e-07	2.69329e-07	2.79679e-07	2.86139e-07	2.89806e-07	2.94942e-07	3.00414e-07	3.07997e-07	3.1244e-07	3.18609e-07	3.24955e-07	3.3175e-07	3.37372e-07	3.46234e-07	3.53669e-07	3.61097e-07	3.69279e-07	3.78326e-07	3.88088e-07	3.97903e-07	4.07878e-07	4.18542e-07	4.29092e-07	4.41563e-07	4.52861e-07	4.6663e-07	4.73108e-07	4.94021e-07	5.06622e-07	5.2088e-07	5.35663e-07	5.51726e-07	5.67124e-07	5.84353e-07	6.02676e-07	6.25277e-07	6.49386e-07	6.75014e-07	7.03618e-07	7.32161e-07	7.54779e-07	7.73406e-07	7.8818e-07	8.00086e-07	8.09946e-07	8.17601e-07	8.21557e-07	8.29725e-07
3.54813e+06	2.29327e-07	2.26629e-07	2.16588e-07	2.25064e-07	2.30779e-07	2.33578e-07	2.37938e-07	2.42631e-07	2.48106e-07	2.51951e-07	2.57307e-07	2.62806e-07	2.68397e-07	2.72936e-07	2.7984e-07	2.86058e-07	2.9221e-07	2.98768e-07	3.06328e-07	3.12781e-07	3.2075e-07	3.28088e-07	3.35701e-07	3.43901e-07	3.52543e-07	3.60517e-07	3.71558e-07	3.76223e-07	3.92099e-07	4.01673e-07	4.11957e-07	4.23323e-07	4.35087e-07	4.46151e-07	4.58632e-07	4.69943e-07	4.83588e-07	5.00221e-07	5.169e-07	5.37166e-07	5.60207e-07	5.81176e-07	5.99619e-07	6.15626e-07	6.31311e-07	6.46206e-07	6.58406e-07	6.68856e-07	6.77671e-07
3.98107e+06	1.78301e-07	1.76213e-07	1.68437e-07	1.75166e-07	1.79492e-07	1.82587e-07	1.86152e-07	1.90247e-07	1.94657e-07	1.98158e-07	2.03069e-07	2.08264e-07	2.13406e-07	2.17853e-07	2.23603e-07	2.29416e-07	2.35151e-07	2.41235e-07	2.48312e-07	2.54662e-07	2.62004e-07	2.68121e-07	2.75495e-07	2.82149e-07	2.89329e-07	2.95383e-07	3.0415e-07	3.0763e-07	3.19222e-07	3.26463e-07	3.3304e-07	3.41337e-07	3.49391e-07	3.57026e-07	3.66162e-07	3.7405e-07	3.83423e-07	3.9319e-07	4.04805e-07	4.17978e-07	4.34347e-07	4.48919e-07	4.62593e-07	4.73492e-07	4.86074e-07	4.98803e-07	5.11846e-07	5.25351e-07	5.40753e-07
4.46684e+06	1.35656e-07	1.34085e-07	1.28225e-07	1.3334e-07	1.36634e-07	1.39119e-07	1.41872e-07	1.45043e-07	1.48644e-07	1.51518e-07	1.55537e-07	1.59724e-07	1.63877e-07	1.67789e-07	1.72671e-07	1.77627e-07	1.82723e-07	1.88058e-07	1.94314e-07	2.00532e-07	2.07224e-07	2.13471e-07	2.20384e-07	2.27425e-07	2.34752e-07	2.41403e-07	2.49512e-07	2.539e-07	2.64205e-07	2.71192e-07	2.76693e-07	2.83362e-07	2.89359e-07	2.94436e-07	3.00673e-07	3.05245e-07	3.11299e-07	3.16723e-07	3.22914e-07	3.32128e-07	3.42291e-07	3.52608e-07	3.62147e-07	3.69842e-07	3.78382e-07	3.8774e-07	3.97914e-07	4.07658e-07	4.19616e-07
5.01187e+06	1.03407e-07	1.02242e-07	9.77872e-08	1.01652e-07	1.04136e-07	1.05969e-07	1.0818e-07	1.10574e-07	1.13267e-07	1.15646e-07	1.18626e-07	1.21868e-07	1.25046e-07	1.2823e-07	1.32041e-07	1.35912e-07	1.39908e-07	1.44198e-07	1.49177e-07	1.54075e-07	1.59571e-07	1.64958e-07	1.70625e-07	1.76897e-07	1.83375e-07	1.89672e-07	1.97252e-07	2.02311e-07	2.12115e-07	2.19517e-07	2.26324e-07	2.33524e-07	2.40055e-07	2.45532e-07	2.51702e-07	2.55596e-07	2.59971e-07	2.63377e-07	2.66637e-07	2.71429e-07	2.77837e-07	2.83176e-07	2.89476e-07	2.93778e-07	2.99641e-07	3.05464e-07	3.12238e-07	3.20065e-07	3.27631e-07
5.62341e+06	7.97637e-08	7.88173e-08	7.53835e-08	7.84005e-08	8.02334e-08	8.17094e-08	8.33763e-08	8.52057e-08	8.72863e-08	8.91565e-08	9.14812e-08	9.38974e-08	9.62695e-08	9.88635e-08	1.01841e-07	1.04827e-07	1.07932e-07	1.11298e-07	1.15181e-07	1.18831e-07	1.23247e-07	1.27416e-07	1.31874e-07	1.36803e-07	1.42031e-07	1.47049e-07	1.533e-07	1.57645e-07	1.65933e-07	1.72502e-07	1.78967e-07	1.86017e-07	1.92749e-07	1.99012e-07	2.05642e-07	2.10746e-07	2.15575e-07	2.19346e-07	2.22492e-07	2.25514e-07	2.30544e-07	2.32553e-07	2.35895e-07	2.374e-07	2.40844e-07	2.44779e-07	2.48611e-07	2.54177e-07	2.61334e-07
6.30957e+06	6.25008e-08	6.17764e-08	5.90659e-08	6.14387e-08	6.27767e-08	6.3906e-08	6.52403e-08	6.66558e-08	6.82178e-08	6.98019e-08	7.15289e-08	7.33762e-08	7.5116e-08	7.72982e-08	7.95802e-08	8.18978e-08	8.43617e-08	8.70454e-08	9.00022e-08	9.27814e-08	9.62574e-08	9.95021e-08	1.03071e-07	1.06905e-07	1.10985e-07	1.14899e-07	1.19883e-07	1.23359e-07	1.30037e-07	1.35464e-07	1.40816e-07	1.46944e-07	1.52888e-07	1.58662e-07	1.64997e-07	1.70196e-07	1.75257e-07	1.79509e-07	1.8298e-07	1.86002e-07	1.89924e-07	1.91753e-07	1.9392e-07	1.93882e-07	1.94916e-07	1.9657e-07	1.99216e-07	2.02515e-07	2.07984e-07
7.07946e+06	4.98748e-08	4.92809e-08	4.71397e-08	4.90087e-08	5.00261e-08	5.09566e-08	5.20193e-08	5.31517e-08	5.43758e-08	5.56714e-08	5.70348e-08	5.84504e-08	5.96981e-08	6.15583e-08	6.33728e-08	6.51671e-08	6.7068e-08	6.92067e-08	7.14259e-08	7.34023e-08	7.61547e-08	7.86981e-08	8.14223e-08	8.44373e-08	8.75824e-08	9.06905e-08	9.46304e-08	9.73854e-08	1.02723e-07	1.07173e-07	1.11601e-07	1.16793e-07	1.21877e-07	1.26943e-07	1.32573e-07	1.37381e-07	1.4213e-07	1.46097e-07	1.493e-07	1.5221e-07	1.55584e-07	1.57219e-07	1.58311e-07	1.58007e-07	1.58202e-07	1.58529e-07	1.60302e-07	1.62133e-07	1.65847e-07
7.94328e+06	3.96249e-08	3.9159e-08	3.74755e-08	3.89793e-08	3.97899e-08	4.05992e-08	4.14969e-08	4.247e-08	4.35135e-08	4.45042e-08	4.56898e-08	4.69284e-08	4.79993e-08	4.95256e-08	5.10393e-08	5.25804e-08	5.41934e-08	5.60206e-08	5.77594e-08	5.93149e-08	6.15405e-08	6.34615e-08	6.55964e-08	6.78403e-08	7.01589e-08	7.23903e-08	7.54419e-08	7.74168e-08	8.14677e-08	8.49692e-08	8.84918e-08	9.2828e-08	9.72057e-08	1.01745e-07	1.06855e-07	1.11419e-07	1.1577e-07	1.1951e-07	1.22355e-07	1.24959e-07	1.27415e-07	1.28725e-07	1.28915e-07	1.27944e-07	1.2752e-07	1.26595e-07	1.278e-07	1.29897e-07	1.33026e-07
8.91251e+06	3.0628e-08	3.02743e-08	2.89676e-08	3.01554e-08	3.08676e-08	3.14884e-08	3.22109e-08	3.30264e-08	3.39281e-08	3.47411e-08	3.57901e-08	3.68995e-08	3.7868e-08	3.91722e-08	4.04897e-08	4.18765e-08	4.33299e-08	4.49807e-08	4.64726e-08	4.80308e-08	4.99575e-08	5.15575e-08	5.35542e-08	5.54215e-08	5.72659e-08	5.90554e-08	6.14076e-08	6.27684e-08	6.57731e-08	6.83452e-08	7.08628e-08	7.41545e-08	7.75134e-08	8.1234e-08	8.55345e-08	8.96358e-08	9.36725e-08	9.72193e-08	9.9952e-08	1.0251e-07	1.04663e-07	1.05772e-07	1.05711e-07	1.03996e-07	1.02986e-07	1.01342e-07	1.00764e-07	1.02157e-07	1.04795e-07
10000000	2.31966e-08	2.29415e-08	2.19496e-08	2.28673e-08	2.34432e-08	2.38998e-08	2.44861e-08	2.51378e-08	2.58701e-08	2.65359e-08	2.74039e-08	2.83247e-08	2.91491e-08	3.02264e-08	3.13643e-08	3.25429e-08	3.37884e-08	3.52359e-08	3.65834e-08	3.80274e-08	3.97707e-08	4.12339e-08	4.30696e-08	4.48151e-08	4.64273e-08	4.80519e-08	5.00863e-08	5.12728e-08	5.37032e-08	5.5766e-08	5.77206e-08	6.02327e-08	6.28678e-08	6.58141e-08	6.92589e-08	7.25754e-08	7.5922e-08	7.88141e-08	8.10557e-08	8.30816e-08	8.47652e-08	8.55918e-08	8.5617e-08	8.40115e-08	8.2856e-08	8.13595e-08	8.06934e-08	8.05154e-08	8.27188e-08
[truncated: 42 more columns]

## Sheet: Figure3g
#Figure 3g The simualtion phase space density at t=0
	Electron phase space densities		unit of c^3MeV^-3 cm^-3
local pitch angle (degree)	55 keV	97 keV	170 keV
0	0	0	0
1	0.548438	0.159555	0.0579274
2	0.555452	0.162027	0.0585614
3	0.560631	0.16376	0.0590393
4	0.564835	0.165066	0.0594358
5	0.568447	0.166094	0.0597848
6	0.571716	0.166977	0.0601073
7	0.57468	0.167752	0.0604035
8	0.577359	0.168443	0.0606734
9	0.57977	0.169065	0.0609172
10	0.581927	0.169628	0.0611351
11	0.583842	0.170142	0.0613279
12	0.585527	0.170614	0.0614961
13	0.587037	0.171059	0.0616456
14	0.588423	0.171485	0.0617819
15	0.589705	0.171892	0.0619075
16	0.590904	0.172277	0.0620241
17	0.592032	0.172641	0.0621336
18	0.593104	0.172984	0.0622371
19	0.594129	0.173305	0.0623359
20	0.595117	0.173603	0.062431
21	0.596075	0.17388	0.0625232
22	0.59701	0.174135	0.0626132
23	0.597929	0.174368	0.0627017
24	0.598838	0.174585	0.0627888
25	0.599741	0.174794	0.0628743
26	0.600633	0.174995	0.0629581
27	0.601509	0.175187	0.06304
28	0.602366	0.175371	0.0631197
29	0.603199	0.175547	0.0631973
30	0.604005	0.175714	0.0632726
31	0.604783	0.175872	0.0633456
32	0.605529	0.176022	0.0634161
33	0.606241	0.176163	0.0634841
34	0.60692	0.176296	0.0635496
35	0.607562	0.17642	0.0636126
36	0.608167	0.176537	0.063673
37	0.608734	0.176644	0.0637308
38	0.609263	0.176744	0.063786
39	0.609753	0.176836	0.0638387
40	0.610211	0.17692	0.0638889
41	0.610642	0.176998	0.0639368
42	0.611051	0.17707	0.0639827
43	0.611439	0.177137	0.0640267
44	0.611809	0.1772	0.064069
45	0.612161	0.177259	0.0641097
46	0.612497	0.177315	0.0641489
47	0.61282	0.177368	0.0641868
48	0.613129	0.177419	0.0642234
49	0.613428	0.177467	0.0642589
50	0.613715	0.177515	0.0642933
51	0.613993	0.177561	0.0643267
52	0.614262	0.177605	0.0643591
53	0.614522	0.177649	0.0643907
54	0.614775	0.177693	0.0644214
55	0.615021	0.177736	0.0644513
56	0.615261	0.177778	0.0644805
57	0.615494	0.17782	0.0645088
58	0.615721	0.177862	0.0645365
59	0.615942	0.177904	0.0645635
60	0.616158	0.177945	0.0645897
61	0.616369	0.177986	0.0646153
62	0.616574	0.178027	0.0646402
63	0.616774	0.178068	0.0646644
64	0.61697	0.178109	0.064688
65	0.617158	0.178149	0.0647107
66	0.61734	0.178188	0.0647327
67	0.617515	0.178226	0.0647538
68	0.617682	0.178263	0.064774
69	0.617841	0.178298	0.0647933
70	0.617992	0.178332	0.0648117
71	0.618135	0.178365	0.0648292
72	0.618271	0.178396	0.0648458
73	0.618399	0.178426	0.0648614
74	0.61852	0.178454	0.0648762
75	0.618633	0.17848	0.0648901
76	0.618739	0.178505	0.0649031
77	0.618837	0.178528	0.0649152
78	0.618929	0.17855	0.0649265
79	0.619012	0.17857	0.0649368
80	0.619089	0.178588	0.0649462
81	0.619158	0.178605	0.0649548
82	0.61922	0.17862	0.0649624
83	0.619275	0.178633	0.0649691
84	0.619322	0.178644	0.064975
85	0.619362	0.178654	0.0649799
86	0.619395	0.178662	0.064984
87	0.619421	0.178668	0.0649871
88	0.619439	0.178672	0.0649894
89	0.61945	0.178675	0.0649907
90	0.619453	0.178676	0.0649912
91	0.61945	0.178675	0.0649907
92	0.619439	0.178672	0.0649894
93	0.619421	0.178668	0.0649871
94	0.619395	0.178662	0.064984
95	0.619362	0.178654	0.0649799
96	0.619322	0.178644	0.064975
97	0.619275	0.178633	0.0649691
98	0.61922	0.17862	0.0649624
99	0.619158	0.178605	0.0649548
100	0.619089	0.178588	0.0649462
101	0.619012	0.17857	0.0649368
102	0.618929	0.17855	0.0649265
103	0.618837	0.178528	0.0649152
104	0.618739	0.178505	0.0649031
105	0.618633	0.17848	0.0648901
106	0.61852	0.178454	0.0648762
107	0.618399	0.178426	0.0648614
108	0.618271	0.178396	0.0648458
109	0.618135	0.178365	0.0648292
110	0.617992	0.178332	0.0648117
111	0.617841	0.178298	0.0647933
112	0.617682	0.178263	0.064774
113	0.617515	0.178226	0.0647538
114	0.61734	0.178188	0.0647327
115	0.617158	0.178149	0.0647107
116	0.61697	0.178109	0.064688
117	0.616774	0.178068	0.0646644
118	0.616574	0.178027	0.0646402
119	0.616369	0.177986	0.0646153
120	0.616158	0.177945	0.0645897
121	0.615942	0.177904	0.0645635
122	0.615721	0.177862	0.0645365
123	0.615494	0.17782	0.0645088
124	0.615261	0.177778	0.0644805
125	0.615021	0.177736	0.0644513
126	0.614775	0.177693	0.0644214
127	0.614522	0.177649	0.0643907
128	0.614262	0.177605	0.0643591
129	0.613993	0.177561	0.0643267
130	0.613715	0.177515	0.0642933
131	0.613428	0.177467	0.0642589
132	0.613129	0.177419	0.0642234
133	0.61282	0.177368	0.0641868
134	0.612497	0.177315	0.0641489
135	0.612161	0.177259	0.0641097
136	0.611809	0.1772	0.064069
137	0.611439	0.177137	0.0640267
138	0.611051	0.17707	0.0639827
139	0.610642	0.176998	0.0639368
140	0.610211	0.17692	0.0638889
141	0.609753	0.176836	0.0638387
142	0.609263	0.176744	0.063786
143	0.608734	0.176644	0.0637308
144	0.608167	0.176537	0.063673
145	0.607562	0.17642	0.0636126
146	0.60692	0.176296	0.0635496
147	0.606241	0.176163	0.0634841
148	0.605529	0.176022	0.0634161
149	0.604783	0.175872	0.0633456
150	0.604005	0.175714	0.0632726
151	0.603199	0.175547	0.0631973
152	0.602366	0.175371	0.0631197
153	0.601509	0.175187	0.06304
154	0.600633	0.174995	0.0629581
155	0.599741	0.174794	0.0628743
156	0.598838	0.174585	0.0627888
157	0.597929	0.174368	0.0627017
158	0.59701	0.174135	0.0626132
159	0.596075	0.17388	0.0625232
160	0.595117	0.173603	0.062431
161	0.594129	0.173305	0.0623359
162	0.593104	0.172984	0.0622371
163	0.592032	0.172641	0.0621336
164	0.590904	0.172277	0.0620241
165	0.589705	0.171892	0.0619075
166	0.588423	0.171485	0.0617819
167	0.587037	0.171059	0.0616456
168	0.585527	0.170614	0.0614961
169	0.583842	0.170142	0.0613279
170	0.581927	0.169628	0.0611351
171	0.57977	0.169065	0.0609172
172	0.577359	0.168443	0.0606734
173	0.57468	0.167752	0.0604035
174	0.571716	0.166977	0.0601073
175	0.568447	0.166094	0.0597848
176	0.564835	0.165066	0.0594358
177	0.560631	0.16376	0.0590393
178	0.555452	0.162027	0.0585614
179	0.548438	0.159555	0.0579274
180	0	0	0

## Sheet: Figure3h
#Figure 3h The phase space density at t=5 h (simulations) and observations
	Electron phase space densities		unit of c^3MeV^-3 cm^-3
local pitch angle (degree)	55 keV (simulations)	97 keV (simulations)	170 keV (simulations)		local pitch angle (degree)	55 keV (observations)	97 keV (observations)	170 keV (observations)
0	0	0	0		2.5	0.655721	0.653882	1.96023
1	0.108854	0.0355045	0.0144259		7.5	0.487455	0.608085	1.74375
2	0.146459	0.0476943	0.0193811		12.5	0.609249	0.618176	1.79995
3	0.169949	0.0552593	0.0224553		17.5	0.457894	0.613532	1.82186
4	0.187368	0.0608326	0.0247186		22.5	0.261388	0.63877	1.85961
5	0.201424	0.0653	0.0265313		27.5	0.354513	0.620782	1.88462
6	0.213235	0.0690284	0.0280431		32.5	0.259209	0.642592	1.91906
7	0.223495	0.0722453	0.0293464		37.5	0.236867	0.655056	1.94729
8	0.232624	0.0750885	0.0304973		42.5	0.263711	0.655655	1.96825
9	0.240834	0.0776284	0.0315244		47.5	0.408824	0.953852	2.11481
10	0.248322	0.079929	0.0324537		52.5	0.364155	0.853661	2.08231
11	0.255225	0.0820356	0.0333036		57.5	0.341511	0.78973	2.04211
12	0.261645	0.0839818	0.0340878		62.5	0.191299	0.779132	1.97195
13	0.267659	0.0857931	0.0348168		67.5	0.241637	0.768468	2.02848
14	0.273325	0.0874884	0.0354981		72.5	0.170608	0.787199	2.02497
15	0.278646	0.0890695	0.0361326		77.5	0.176922	0.797781	2.0454
16	0.283681	0.0905558	0.0367283		82.5	0.198232	0.787916	2.04398
17	0.288491	0.0919671	0.0372931		87.5	0.191597	0.776987	2.0361
18	0.2931	0.0933113	0.0378303		92.5	0.186113	0.775161	2.03484
19	0.297497	0.094585	0.0383385		97.5	0.199615	0.821085	2.07049
20	0.301704	0.095796	0.0388209		102.5	0.187053	0.798812	2.03764
21	0.30576	0.0969569	0.0392827		107.5	0.155581	0.776238	2.00846
22	0.309653	0.098064	0.0397222		112.5	0.218327	0.767683	2.02033
23	0.313406	0.0991248	0.0401426		117.5	0.217755	0.77786	1.99376
24	0.31705	0.10015	0.0405481		122.5	0.38725	0.789217	2.02891
25	0.320586	0.101139	0.0409387		127.5	0.386909	0.847598	2.06873
26	0.324003	0.102089	0.0413131		132.5	0.397128	0.940289	2.10217
27	0.327313	0.103004	0.0416732		137.5	0.334009	0.731174	1.9889
28	0.330539	0.103893	0.042022		142.5	0.178949	0.665143	1.95458
29	0.333669	0.104749	0.0423578		147.5	0.324653	0.656164	1.91218
30	0.336708	0.105577	0.0426815		152.5	0.352956	0.625389	1.89039
31	0.339659	0.106376	0.0429939		157.5	0.281052	0.641259	1.86438
32	0.342528	0.107149	0.0432954		162.5	0.36019	0.622567	1.81326
33	0.345325	0.107899	0.0435874		167.5	0.632098	0.586894	1.78258
34	0.34806	0.108629	0.0438713		172.5	0.432194	0.605405	1.72564
35	0.350721	0.109337	0.0441457		177.5	0.671696	0.73317	1.96779
36	0.353314	0.110022	0.044411
37	0.355843	0.110688	0.0446681
38	0.358313	0.111335	0.0449176
39	0.360727	0.111965	0.0451596
40	0.36309	0.112579	0.0453949
41	0.3654	0.113178	0.0456235
42	0.36765	0.113758	0.045844
43	0.369842	0.11432	0.0460571
44	0.371979	0.114866	0.0462631
45	0.374065	0.115396	0.0464624
46	0.376099	0.115912	0.0466552
47	0.378083	0.116412	0.0468419
48	0.380018	0.116898	0.0470227
49	0.381905	0.117371	0.0471978
50	0.383743	0.117829	0.0473675
51	0.385535	0.118274	0.0475317
52	0.387279	0.118705	0.0476906
53	0.388978	0.119123	0.0478444
54	0.39063	0.119529	0.0479932
55	0.392237	0.119922	0.0481371
56	0.393799	0.120303	0.0482761
57	0.395316	0.120671	0.0484104
58	0.396789	0.121027	0.0485401
59	0.398218	0.121372	0.0486652
60	0.399605	0.121705	0.0487861
61	0.400951	0.122028	0.0489031
62	0.402254	0.12234	0.0490158
63	0.403513	0.12264	0.0491241
64	0.404727	0.122929	0.0492282
65	0.405898	0.123206	0.0493279
66	0.407023	0.123472	0.0494233
67	0.408104	0.123727	0.0495146
68	0.409139	0.123971	0.0496016
69	0.410129	0.124203	0.0496845
70	0.411074	0.124425	0.0497634
71	0.411974	0.124635	0.0498381
72	0.412827	0.124834	0.0499086
73	0.413634	0.125022	0.049975
74	0.414395	0.125198	0.0500372
75	0.41511	0.125363	0.0500955
76	0.415779	0.125518	0.0501498
77	0.416402	0.125662	0.0502002
78	0.41698	0.125795	0.0502468
79	0.417512	0.125917	0.0502896
80	0.417998	0.126029	0.0503286
81	0.418437	0.12613	0.0503637
82	0.418831	0.12622	0.0503952
83	0.419178	0.1263	0.0504228
84	0.41948	0.126369	0.0504468
85	0.419735	0.126427	0.0504671
86	0.419944	0.126475	0.0504837
87	0.420107	0.126512	0.0504965
88	0.420223	0.126539	0.0505057
89	0.420292	0.126554	0.0505113
90	0.420316	0.12656	0.0505131
91	0.420292	0.126554	0.0505113
92	0.420223	0.126539	0.0505057
93	0.420107	0.126512	0.0504965
94	0.419944	0.126475	0.0504837
95	0.419735	0.126427	0.0504671
96	0.41948	0.126369	0.0504468
97	0.419178	0.1263	0.0504228
98	0.418831	0.12622	0.0503952
99	0.418437	0.12613	0.0503637
100	0.417998	0.126029	0.0503286
101	0.417512	0.125917	0.0502896
102	0.41698	0.125795	0.0502468
103	0.416402	0.125662	0.0502002
104	0.415779	0.125518	0.0501498
105	0.41511	0.125363	0.0500955
106	0.414395	0.125198	0.0500372
107	0.413634	0.125022	0.049975
108	0.412827	0.124834	0.0499086
109	0.411974	0.124635	0.0498381
110	0.411074	0.124425	0.0497634
111	0.410129	0.124203	0.0496845
112	0.409139	0.123971	0.0496016
113	0.408104	0.123727	0.0495146
114	0.407023	0.123472	0.0494233
115	0.405898	0.123206	0.0493279
116	0.404727	0.122929	0.0492282
117	0.403513	0.12264	0.0491241
118	0.402254	0.12234	0.0490158
119	0.400951	0.122028	0.0489031
120	0.399605	0.121705	0.0487861
121	0.398218	0.121372	0.0486652
122	0.396789	0.121027	0.0485401
123	0.395316	0.120671	0.0484104
124	0.393799	0.120303	0.0482761
125	0.392237	0.119922	0.0481371
126	0.39063	0.119529	0.0479932
127	0.388978	0.119123	0.0478444
128	0.387279	0.118705	0.0476906
129	0.385535	0.118274	0.0475317
130	0.383743	0.117829	0.0473675
131	0.381905	0.117371	0.0471978
132	0.380018	0.116898	0.0470227
133	0.378083	0.116412	0.0468419
134	0.376099	0.115912	0.0466552
135	0.374065	0.115396	0.0464624
136	0.371979	0.114866	0.0462631
137	0.369842	0.11432	0.0460571
138	0.36765	0.113758	0.045844
139	0.3654	0.113178	0.0456235
140	0.36309	0.112579	0.0453949
141	0.360727	0.111965	0.0451596
142	0.358313	0.111335	0.0449176
143	0.355843	0.110688	0.0446681
144	0.353314	0.110022	0.044411
145	0.350721	0.109337	0.0441457
146	0.34806	0.108629	0.0438713
147	0.345325	0.107899	0.0435874
148	0.342528	0.107149	0.0432954
149	0.339659	0.106376	0.0429939
150	0.336708	0.105577	0.0426815
151	0.333669	0.104749	0.0423578
152	0.330539	0.103893	0.042022
153	0.327313	0.103004	0.0416732
154	0.324003	0.102089	0.0413131
155	0.320586	0.101139	0.0409387
156	0.31705	0.10015	0.0405481
157	0.313406	0.0991248	0.0401426
158	0.309653	0.098064	0.0397222
159	0.30576	0.0969569	0.0392827
160	0.301704	0.095796	0.0388209
161	0.297497	0.094585	0.0383385
162	0.2931	0.0933113	0.0378303
163	0.288491	0.0919671	0.0372931
164	0.283681	0.0905558	0.0367283
165	0.278646	0.0890695	0.0361326
166	0.273325	0.0874884	0.0354981
167	0.267659	0.0857931	0.0348168
168	0.261645	0.0839818	0.0340878
169	0.255225	0.0820356	0.0333036
170	0.248322	0.079929	0.0324537
171	0.240834	0.0776284	0.0315244
172	0.232624	0.0750885	0.0304973
173	0.223495	0.0722453	0.0293464
174	0.213235	0.0690284	0.0280431
175	0.201424	0.0653	0.0265313
176	0.187368	0.0608326	0.0247186
177	0.169949	0.0552593	0.0224553
178	0.146459	0.0476943	0.0193811
179	0.108854	0.0355045	0.0144259
180	0	0	0

## Sheet: Figure3i
#Figure 3i The phase space density at t=10 h (simulations) and observations
	Electron phase space densities		unit of c^3MeV^-3 cm^-3
local pitch angle (degree)	55 keV (simulations)	97 keV (simulations)	170 keV (simulations)		local pitch angle (degree)	55 keV (observations)	97 keV (observations)	170 keV (observations)
0	0	0	0		2.5	0.655721	0.653882	1.96023
1	0.0813889	0.0268517	0.0115338		7.5	0.487455	0.608085	1.74375
2	0.109548	0.0360766	0.0155		12.5	0.609249	0.618176	1.79995
3	0.127171	0.0418064	0.0179641		17.5	0.457894	0.613532	1.82186
4	0.140267	0.0460315	0.0197808		22.5	0.261388	0.63877	1.85961
5	0.150856	0.0494215	0.0212383		27.5	0.354513	0.620782	1.88462
6	0.159774	0.0522535	0.0224556		32.5	0.259209	0.642592	1.91906
7	0.167537	0.0546995	0.0235067		37.5	0.236867	0.655056	1.94729
8	0.17446	0.0568635	0.0244364		42.5	0.263711	0.655655	1.96825
9	0.180701	0.0587985	0.0252673		47.5	0.408824	0.953852	2.11481
10	0.186406	0.0605531	0.0260203		52.5	0.364155	0.853661	2.08231
11	0.191677	0.0621614	0.02671		57.5	0.341511	0.78973	2.04211
12	0.19659	0.0636487	0.0273473		62.5	0.191299	0.779132	1.97195
13	0.201202	0.0650343	0.0279406		67.5	0.241637	0.768468	2.02848
14	0.205558	0.0663326	0.028496		72.5	0.170608	0.787199	2.02497
15	0.209657	0.0675446	0.0290139		77.5	0.176922	0.797781	2.0454
16	0.213544	0.068685	0.0295007		82.5	0.198232	0.787916	2.04398
17	0.217267	0.069769	0.0299629		87.5	0.191597	0.776987	2.0361
18	0.220841	0.0708025	0.0304032		92.5	0.186113	0.775161	2.03484
19	0.224258	0.0717827	0.0308202		97.5	0.199615	0.821085	2.07049
20	0.227534	0.0727156	0.0312165		102.5	0.187053	0.798812	2.03764
21	0.230699	0.0736107	0.0315963		107.5	0.155581	0.776238	2.00846
22	0.233744	0.0744652	0.0319583		112.5	0.218327	0.767683	2.02033
23	0.236685	0.0752846	0.0323048		117.5	0.217755	0.77786	1.99376
24	0.239547	0.0760771	0.0326394		122.5	0.38725	0.789217	2.02891
25	0.242329	0.0768427	0.0329622		127.5	0.386909	0.847598	2.06873
26	0.245023	0.0775788	0.0332719		132.5	0.397128	0.940289	2.10217
27	0.247638	0.0782884	0.0335699		137.5	0.334009	0.731174	1.9889
28	0.250192	0.0789777	0.0338589		142.5	0.178949	0.665143	1.95458
29	0.252674	0.0796431	0.0341375		147.5	0.324653	0.656164	1.91218
30	0.255088	0.0802862	0.0344062		152.5	0.352956	0.625389	1.89039
31	0.257437	0.0809081	0.0346657		157.5	0.281052	0.641259	1.86438
32	0.259725	0.08151	0.0349164		162.5	0.36019	0.622567	1.81326
33	0.261958	0.0820943	0.0351594		167.5	0.632098	0.586894	1.78258
34	0.264147	0.0826641	0.0353959		172.5	0.432194	0.605405	1.72564
35	0.26628	0.083216	0.0356245		177.5	0.671696	0.73317	1.96779
36	0.268362	0.0837514	0.0358458
37	0.270396	0.0842718	0.0360604
38	0.272386	0.0847783	0.0362687
39	0.274334	0.0852713	0.0364709
40	0.276243	0.0857526	0.0366677
41	0.278114	0.086222	0.0368589
42	0.279937	0.0866768	0.0370435
43	0.281717	0.0871182	0.0372219
44	0.283455	0.087547	0.0373945
45	0.285152	0.0879639	0.0375615
46	0.286811	0.0883692	0.0377231
47	0.288431	0.0887631	0.0378797
48	0.290012	0.0891459	0.0380314
49	0.291556	0.0895179	0.0381784
50	0.293063	0.0898791	0.0383208
51	0.294533	0.0902299	0.0384587
52	0.295966	0.0905704	0.0385923
53	0.297363	0.0909008	0.0387215
54	0.298724	0.0912213	0.0388466
55	0.300049	0.0915318	0.0389675
56	0.301337	0.0918328	0.0390844
57	0.302591	0.0921242	0.0391974
58	0.303809	0.0924061	0.0393065
59	0.304991	0.0926788	0.0394117
60	0.30614	0.092943	0.0395135
61	0.307257	0.093199	0.0396119
62	0.308338	0.0934463	0.0397069
63	0.309384	0.0936845	0.0397981
64	0.310394	0.0939137	0.0398857
65	0.311368	0.094134	0.0399697
66	0.312305	0.0943453	0.0400501
67	0.313206	0.0945478	0.040127
68	0.31407	0.0947414	0.0402004
69	0.314896	0.0949261	0.0402702
70	0.315685	0.0951022	0.0403367
71	0.316437	0.0952694	0.0403996
72	0.317151	0.0954277	0.0404591
73	0.317826	0.0955769	0.040515
74	0.318462	0.0957173	0.0405674
75	0.319061	0.0958489	0.0406165
76	0.319621	0.0959719	0.0406623
77	0.320143	0.0960863	0.0407048
78	0.320628	0.0961923	0.040744
79	0.321073	0.0962898	0.0407801
80	0.321481	0.0963787	0.0408129
81	0.32185	0.0964591	0.0408425
82	0.32218	0.096531	0.040869
83	0.322472	0.0965945	0.0408924
84	0.322725	0.0966495	0.0409126
85	0.32294	0.0966961	0.0409296
86	0.323115	0.0967341	0.0409436
87	0.323252	0.0967637	0.0409545
88	0.323349	0.0967849	0.0409622
89	0.323408	0.0967976	0.0409669
90	0.323427	0.0968018	0.0409684
91	0.323408	0.0967976	0.0409669
92	0.323349	0.0967849	0.0409622
93	0.323252	0.0967637	0.0409545
94	0.323115	0.0967341	0.0409436
95	0.32294	0.0966961	0.0409296
96	0.322725	0.0966495	0.0409126
97	0.322472	0.0965945	0.0408924
98	0.32218	0.096531	0.040869
99	0.32185	0.0964591	0.0408425
100	0.321481	0.0963787	0.0408129
101	0.321073	0.0962898	0.0407801
102	0.320628	0.0961923	0.040744
103	0.320143	0.0960863	0.0407048
104	0.319621	0.0959719	0.0406623
105	0.319061	0.0958489	0.0406165
106	0.318462	0.0957173	0.0405674
107	0.317826	0.0955769	0.040515
108	0.317151	0.0954277	0.0404591
109	0.316437	0.0952694	0.0403996
110	0.315685	0.0951022	0.0403367
111	0.314896	0.0949261	0.0402702
112	0.31407	0.0947414	0.0402004
113	0.313206	0.0945478	0.040127
114	0.312305	0.0943453	0.0400501
115	0.311368	0.094134	0.0399697
116	0.310394	0.0939137	0.0398857
117	0.309384	0.0936845	0.0397981
118	0.308338	0.0934463	0.0397069
119	0.307257	0.093199	0.0396119
120	0.30614	0.092943	0.0395135
121	0.304991	0.0926788	0.0394117
122	0.303809	0.0924061	0.0393065
123	0.302591	0.0921242	0.0391974
124	0.301337	0.0918328	0.0390844
125	0.300049	0.0915318	0.0389675
126	0.298724	0.0912213	0.0388466
127	0.297363	0.0909008	0.0387215
128	0.295966	0.0905704	0.0385923
129	0.294533	0.0902299	0.0384587
130	0.293063	0.0898791	0.0383208
131	0.291556	0.0895179	0.0381784
132	0.290012	0.0891459	0.0380314
133	0.288431	0.0887631	0.0378797
134	0.286811	0.0883692	0.0377231
135	0.285152	0.0879639	0.0375615
136	0.283455	0.087547	0.0373945
137	0.281717	0.0871182	0.0372219
138	0.279937	0.0866768	0.0370435
139	0.278114	0.086222	0.0368589
140	0.276243	0.0857526	0.0366677
141	0.274334	0.0852713	0.0364709
142	0.272386	0.0847783	0.0362687
143	0.270396	0.0842718	0.0360604
144	0.268362	0.0837514	0.0358458
145	0.26628	0.083216	0.0356245
146	0.264147	0.0826641	0.0353959
147	0.261958	0.0820943	0.0351594
148	0.259725	0.08151	0.0349164
149	0.257437	0.0809081	0.0346657
150	0.255088	0.0802862	0.0344062
151	0.252674	0.0796431	0.0341375
152	0.250192	0.0789777	0.0338589
153	0.247638	0.0782884	0.0335699
154	0.245023	0.0775788	0.0332719
155	0.242329	0.0768427	0.0329622
156	0.239547	0.0760771	0.0326394
157	0.236685	0.0752846	0.0323048
158	0.233744	0.0744652	0.0319583
159	0.230699	0.0736107	0.0315963
160	0.227534	0.0727156	0.0312165
161	0.224258	0.0717827	0.0308202
162	0.220841	0.0708025	0.0304032
163	0.217267	0.069769	0.0299629
164	0.213544	0.068685	0.0295007
165	0.209657	0.0675446	0.0290139
166	0.205558	0.0663326	0.028496
167	0.201202	0.0650343	0.0279406
168	0.19659	0.0636487	0.0273473
169	0.191677	0.0621614	0.02671
170	0.186406	0.0605531	0.0260203
171	0.180701	0.0587985	0.0252673
172	0.17446	0.0568635	0.0244364
173	0.167537	0.0546995	0.0235067
174	0.159774	0.0522535	0.0224556
175	0.150856	0.0494215	0.0212383
176	0.140267	0.0460315	0.0197808
177	0.127171	0.0418064	0.0179641
178	0.109548	0.0360766	0.0155
179	0.0813889	0.0268517	0.0115338
180	0	0	0
