# Supplementary material for: A slot region in the magnetosphere of Jupiter
Source: Nat Commun. 2025 Aug 25;16:7916. doi: 10.1038/s41467-025-63186-8 (PMC12379232; doi:10.1038/s41467-025-63186-8)
Supplement: Supplementary file 3 — Source Data [file 41467_2025_63186_MOESM3_ESM.zip › Source Data/Figure4.xlsx]

## Sheet: Figure4a
# Figure 4a Electron phase space densities (PSDs) as initial distributions t=0
Ek (keV)	PSD (c^3 MeV-3 cm^-3)
10	5.47845
10.2647	5.47845
10.5364	5.47845
10.8151	5.47845
11.1012	5.47845
11.3947	5.47845
11.6959	5.47845
12.005	5.47845
12.3222	5.47845
12.6476	5.47845
12.9816	5.47845
13.3242	5.47845
13.6758	5.47845
14.0365	5.47845
14.4066	5.47845
14.7863	5.47845
15.1759	5.47845
15.5756	5.47845
15.9857	5.47845
16.4064	5.47845
16.8381	5.47845
17.2809	5.47845
17.7351	5.47845
18.2011	5.47845
18.6791	5.47845
19.1694	5.47845
19.6724	5.47845
20.1883	5.47845
20.7176	5.47845
21.2604	5.47845
21.8171	5.47845
22.3881	5.47845
22.9738	5.47845
23.5745	5.47845
24.1905	5.47845
24.8222	5.47845
25.4701	5.47845
26.1344	5.47845
26.8157	5.47845
27.5143	5.47845
28.2306	5.47844
28.9651	5.32449
29.7182	4.91419
30.4903	4.3277
31.282	3.65943
32.0936	3.01958
32.9256	2.53582
33.7786	2.29717
34.653	2.10963
35.5493	1.93955
36.468	1.78779
37.4098	1.65518
38.375	1.54253
39.3642	1.45039
40.3781	1.36253
41.4171	1.27079
42.4819	1.17842
43.5731	1.08915
44.6911	1.00728
45.8368	0.937718
47.0106	0.885423
48.2133	0.839199
49.4454	0.793323
50.7076	0.74843
52.0007	0.705241
53.3252	0.664575
54.682	0.627354
56.0716	0.594617
57.4949	0.564983
58.9525	0.534698
60.4453	0.504223
61.9739	0.474186
63.5391	0.445308
65.1418	0.418408
66.7827	0.394415
68.4627	0.374025
70.1825	0.354273
71.943	0.334494
73.7451	0.31507
75.5896	0.296437
77.4775	0.27909
79.4095	0.263587
81.3867	0.250557
83.4098	0.239548
85.48	0.228653
87.598	0.21794
89.7649	0.207552
91.9817	0.197653
94.2493	0.188425
96.5687	0.180072
98.941	0.172778
101.367	0.165721
103.848	0.158584
106.385	0.15148
108.979	0.144534
111.632	0.13789
114.343	0.13171
117.115	0.126174
119.948	0.121381
122.844	0.116741
125.804	0.112154
128.828	0.107651
131.919	0.103272
135.077	0.0990583
138.303	0.0950565
141.599	0.0913181
144.966	0.0878214
148.405	0.0843074
151.917	0.0807808
155.505	0.0772818
159.168	0.0738556
162.908	0.0705528
166.727	0.0674297
170.626	0.0645492
174.606	0.0618912
178.669	0.0592428
182.815	0.0566122
187.047	0.0540262
191.365	0.0515151
195.772	0.0491123
200.268	0.0468548
204.855	0.0447837
209.534	0.0428996
214.307	0.0410551
219.175	0.0392387
224.139	0.0374567
229.202	0.0357155
234.365	0.0340226
239.628	0.0323856
244.995	0.030813
250.465	0.0292956
256.041	0.027747
261.725	0.0261742
267.517	0.0246031
273.42	0.0230628
279.435	0.0215856
285.563	0.0202071
291.807	0.0189669
298.167	0.0178954
304.646	0.0168764
311.245	0.015878
317.966	0.0149099
324.811	0.0139827
331.781	0.0131079
338.878	0.0122981
346.103	0.011567
353.459	0.0109295
360.947	0.0103356
368.569	0.00973901
376.327	0.00914751
384.222	0.00856967
392.257	0.00801497
400.433	0.00749378
408.752	0.00701749
417.216	0.00659852
425.827	0.00623977
434.586	0.00588692
443.496	0.00553383
452.559	0.00518546
461.777	0.00484724
471.15	0.00452515
480.683	0.00422572
490.376	0.00395607
500.231	0.00372398
510.252	0.0035281
520.439	0.00333465
530.794	0.00314171
541.321	0.00295158
552.021	0.00276678
562.896	0.00259007
573.949	0.00242446
585.181	0.00227322
596.595	0.00213992
608.193	0.00202756
619.978	0.00191998
631.952	0.00181064
644.116	0.00170114
656.475	0.00159321
669.029	0.00148875
681.781	0.00138983
694.734	0.00129873
707.891	0.00121788
721.253	0.00114996
734.823	0.00109735
748.604	0.00104915
762.599	0.000999994
776.81	0.000950304
791.239	0.000900523
805.89	0.000851139
820.765	0.000802687
835.867	0.000755746
851.199	0.000710945
866.763	0.000668967
882.562	0.000630549
898.6	0.000596487
914.88	0.000567639
931.403	0.000544928
948.174	0.000529347
965.195	0.000521961
982.469	0.00052391
1000	0.000536419

## Sheet: Figure4b
# Figure 4b Electron phase space densities as initial distributions t=5 h
Ek (keV) simulations	PSD (c^3 MeV-3 cm^-3) simulations			Ek (keV) observations	PSD (c^3 MeV-3 cm^-3) observations
10	5.47845			23.3528	2.03547
10.2647	5.45824			27.5519	2.01317
10.5364	5.43124			32.5815	1.36186
10.8151	5.37005			38.4439	0.807864
11.1012	5.26153			45.8694	0.479245
11.3947	5.12117			55.345	0.3095
11.6959	4.98093			66.7961	0.196019
12.005	4.86744			80.614	0.12902
12.3222	4.79063			97.0844	0.0927804
12.6476	4.74598			117.233	0.0679583
12.9816	4.72321			141.358	0.050052
13.3242	4.71213			170.147	0.0367603
13.6758	4.70557			204.851	0.0268568
14.0365	4.69979			245.633	0.0195583
14.4066	4.69388			293.712	0.0117378
14.7863	4.68809			350.666	0.00669789
15.1759	4.68252			418.565	0.0038021
15.5756	4.67713			500.353	0.00223492
15.9857	4.67192			600.173	0.00130789
16.4064	4.66719			724.652	0.000713295
16.8381	4.66308			965.164	0.000346626
17.2809	4.65931
17.7351	4.65553
18.2011	4.65168
18.6791	4.64762
19.1694	4.64263
19.6724	4.63562
20.1883	4.62526
20.7176	4.61006
21.2604	4.58799
21.8171	4.55665
22.3881	4.51359
22.9738	4.45667
23.5745	4.38398
24.1905	4.29373
24.8222	4.18469
25.4701	4.05612
26.1344	3.90781
26.8157	3.73977
27.5143	3.55234
28.2306	3.34651
28.9651	3.12431
29.7182	2.88932
30.4903	2.64661
31.282	2.40286
32.0936	2.16572
32.9256	1.94284
33.7786	1.74043
34.653	1.56229
35.5493	1.40938
36.468	1.28021
37.4098	1.17148
38.375	1.07908
39.3642	0.999101
40.3781	0.928354
41.4171	0.864547
42.4819	0.806191
43.5731	0.752427
44.6911	0.702805
45.8368	0.657095
47.0106	0.615151
48.2133	0.576744
49.4454	0.541556
50.7076	0.509232
52.0007	0.479426
53.3252	0.451793
54.682	0.426024
56.0716	0.401881
57.4949	0.379234
58.9525	0.357928
60.4453	0.337842
61.9739	0.318891
63.5391	0.301025
65.1418	0.284224
66.7827	0.268461
68.4627	0.253695
70.1825	0.239882
71.943	0.226985
73.7451	0.214967
75.5896	0.203784
77.4775	0.193386
79.4095	0.183731
81.3867	0.174782
83.4098	0.166489
85.48	0.158791
87.598	0.151634
89.7649	0.144967
91.9817	0.138754
94.2493	0.132955
96.5687	0.12752
98.941	0.122403
101.367	0.117564
103.848	0.112974
106.385	0.108608
108.979	0.104444
111.632	0.100474
114.343	0.0966989
117.115	0.0931067
119.948	0.0896829
122.844	0.0864157
125.804	0.0832923
128.828	0.0802931
131.919	0.0773995
135.077	0.0745988
138.303	0.0718822
141.599	0.0692389
144.966	0.0666492
148.405	0.0641082
151.917	0.0616204
155.505	0.0591945
159.168	0.0568353
162.908	0.0545418
166.727	0.0523209
170.626	0.0501772
174.606	0.0481092
178.669	0.0461076
182.815	0.0441572
187.047	0.0422623
191.365	0.0404249
195.772	0.0386473
200.268	0.0369307
204.855	0.0352719
209.534	0.0336629
214.307	0.032102
219.175	0.0305867
224.139	0.0291134
229.202	0.0276726
234.365	0.0262638
239.628	0.0248878
244.995	0.0235453
250.465	0.0222371
256.041	0.0209624
261.725	0.0197257
267.517	0.0185322
273.42	0.0173873
279.435	0.0162971
285.563	0.0152673
291.807	0.0142993
298.167	0.0133919
304.646	0.0125425
311.245	0.0117483
317.966	0.0110074
324.811	0.0103176
331.781	0.00967441
338.878	0.00907409
346.103	0.00851348
353.459	0.00799002
360.947	0.00750167
368.569	0.00704392
376.327	0.00661313
384.222	0.00620727
392.257	0.00582578
400.433	0.00546908
408.752	0.005137
417.216	0.00482712
425.827	0.00453731
434.586	0.00426567
443.496	0.00401084
452.559	0.00377223
461.777	0.00354893
471.15	0.00334005
480.683	0.00314515
490.376	0.00296389
500.231	0.00279574
510.252	0.00263972
520.439	0.00249403
530.794	0.00235702
541.321	0.0022276
552.021	0.00210525
562.896	0.00198985
573.949	0.00188129
585.181	0.00177945
596.595	0.0016841
608.193	0.00159465
619.978	0.00151029
631.952	0.00143012
644.116	0.00135335
656.475	0.00128005
669.029	0.00121058
681.781	0.00114547
694.734	0.00108527
707.891	0.00103036
721.253	0.000981012
734.823	0.000936657
748.604	0.000896087
762.599	0.000858072
776.81	0.000821642
791.239	0.000786174
805.89	0.00075111
820.765	0.000716567
835.867	0.000683178
851.199	0.000651687
866.763	0.00062283
882.562	0.000597295
898.6	0.000575528
914.88	0.000557911
931.403	0.000544864
948.174	0.00053613
965.195	0.000530645
982.469	0.000527704
1000	0.000536419

## Sheet: Figure4c
# Figure 4c Electron phase space densities as initial distributions t=10 h
Ek (keV) simulations	PSD (c^3 MeV-3 cm^-3) simulations			Ek (keV) observations	PSD (c^3 MeV-3 cm^-3) observations
10	5.47845			23.3528	2.03547
10.2647	5.43525			27.5519	2.01317
10.5364	5.36495			32.5815	1.36186
10.8151	5.23474			38.4439	0.807864
11.1012	5.03421			45.8694	0.479245
11.3947	4.78904			55.345	0.3095
11.6959	4.54443			66.7961	0.196019
12.005	4.33847			80.614	0.12902
12.3222	4.18794			97.0844	0.0927804
12.6476	4.09021			117.233	0.0679583
12.9816	4.03299			141.358	0.050052
13.3242	4.00186			170.147	0.0367603
13.6758	3.98493			204.851	0.0268568
14.0365	3.97432			245.633	0.0195583
14.4066	3.96609			293.712	0.0117378
14.7863	3.9586			350.666	0.00669789
15.1759	3.95108			418.565	0.0038021
15.5756	3.9432			500.353	0.00223492
15.9857	3.93497			600.173	0.00130789
16.4064	3.92674			724.652	0.000713295
16.8381	3.91862			965.164	0.000346626
17.2809	3.91023
17.7351	3.901
18.2011	3.89052
18.6791	3.87833
19.1694	3.8634
19.6724	3.84447
20.1883	3.82027
20.7176	3.78956
21.2604	3.75091
21.8171	3.70277
22.3881	3.64376
22.9738	3.57294
23.5745	3.48957
24.1905	3.39302
24.8222	3.28307
25.4701	3.15993
26.1344	3.02431
26.8157	2.87726
27.5143	2.7202
28.2306	2.555
28.9651	2.38408
29.7182	2.21034
30.4903	2.03679
31.282	1.86654
32.0936	1.7026
32.9256	1.54771
33.7786	1.40399
34.653	1.27282
35.5493	1.15483
36.468	1.04995
37.4098	0.957479
38.375	0.876252
39.3642	0.804894
40.3781	0.742015
41.4171	0.686295
42.4819	0.636551
43.5731	0.591803
44.6911	0.551272
45.8368	0.514363
47.0106	0.480647
48.2133	0.449753
49.4454	0.421361
50.7076	0.395206
52.0007	0.371067
53.3252	0.348733
54.682	0.328001
56.0716	0.308705
57.4949	0.290745
58.9525	0.273986
60.4453	0.258312
61.9739	0.243633
63.5391	0.229884
65.1418	0.217019
66.7827	0.204989
68.4627	0.193745
70.1825	0.18324
71.943	0.173438
73.7451	0.164308
75.5896	0.155811
77.4775	0.147905
79.4095	0.140548
81.3867	0.133709
83.4098	0.127353
85.48	0.121439
87.598	0.115935
89.7649	0.110815
91.9817	0.106057
94.2493	0.101639
96.5687	0.0975253
98.941	0.0936818
101.367	0.0900784
103.848	0.0866913
106.385	0.083497
108.979	0.080474
111.632	0.077607
114.343	0.0748894
117.115	0.0723044
119.948	0.0698371
122.844	0.0674774
125.804	0.065217
128.828	0.0630424
131.919	0.0609411
135.077	0.0589039
138.303	0.0569236
141.599	0.0549904
144.966	0.0530875
148.405	0.0512106
151.917	0.0493633
155.505	0.047552
159.168	0.0457803
162.908	0.0440462
166.727	0.0423548
170.626	0.0407098
174.606	0.0391105
178.669	0.0375503
182.815	0.0360174
187.047	0.0345166
191.365	0.0330493
195.772	0.0316169
200.268	0.0302202
204.855	0.028858
209.534	0.0275251
214.307	0.0262227
219.175	0.0249523
224.139	0.0237142
229.202	0.0225034
234.365	0.0213216
239.628	0.020171
244.995	0.0190531
250.465	0.0179696
256.041	0.0169199
261.725	0.0159073
267.517	0.0149342
273.42	0.0140029
279.435	0.013116
285.563	0.0122765
291.807	0.0114844
298.167	0.0107385
304.646	0.0100379
311.245	0.00938205
317.966	0.00877057
324.811	0.00820231
331.781	0.00767336
338.878	0.00718045
346.103	0.0067209
353.459	0.00629291
360.947	0.00589533
368.569	0.00552487
376.327	0.00517876
384.222	0.00485513
392.257	0.00455286
400.433	0.00427141
408.752	0.00400987
417.216	0.00376594
425.827	0.00353816
434.586	0.00332554
443.496	0.00312746
452.559	0.00294354
461.777	0.00277271
471.15	0.00261371
480.683	0.00246556
490.376	0.00232754
500.231	0.00219906
510.252	0.0020795
520.439	0.00196789
530.794	0.0018634
541.321	0.00176542
552.021	0.00167347
562.896	0.00158711
573.949	0.00150579
585.181	0.00142913
596.595	0.00135684
608.193	0.00128869
619.978	0.00122437
631.952	0.00116359
644.116	0.00110588
656.475	0.00105131
669.029	0.000999937
681.781	0.000951872
694.734	0.000907204
707.891	0.000866007
721.253	0.000828429
734.823	0.000794192
748.604	0.000762721
762.599	0.000733462
776.81	0.000705937
791.239	0.000679744
805.89	0.000654362
820.765	0.000629765
835.867	0.000606392
851.199	0.000584815
866.763	0.000565598
882.562	0.000549244
898.6	0.000536
914.88	0.00052604
931.403	0.000519621
948.174	0.000516565
965.195	0.000516328
982.469	0.000519474
1000	0.000536419

## Sheet: Figure4d
# Figure4d the omnidirectional electron fluxes as a function of L-shell after concidering different physical mehcanism
j_omni_EA considers radial diffusion and Europa absorption
j_omni_EA_WL includes radial diffusion, Europa absorption, and wave loss
j_omni_EA_WL_5DLL includes radial diffusion (5 times), Europa absorption, and wave loss
L-shell	j_omni_EA (unit of cm^-2 s^-1 keV-1)	j_omni_EA_WL	j_omni_EA_WL_5DLL
7	801856	801856	801856
7.01	789936	785320	787264
7.02	778204	769093	772928
7.03	766653	753166	758838
7.04	755282	737535	744994
7.05	744093	722200	731396
7.06	733086	707159	718043
7.07	722266	692413	704938
7.08	711637	677964	692083
7.09	701196	663805	679473
7.1	690924	649916	667090
7.11	680809	636284	654921
7.12	670848	622903	642960
7.13	661040	609770	631206
7.14	651383	596881	619655
7.15	641878	584235	608308
7.16	632517	571823	597157
7.17	623297	559639	586196
7.18	614215	547678	575421
7.19	605271	535938	564832
7.2	596465	524419	554427
7.21	587796	513116	544205
7.22	579268	502032	534169
7.23	570878	491161	524314
7.24	562629	480505	514642
7.25	554512	470053	505144
7.26	546520	459796	495812
7.27	538647	449728	486638
7.28	530893	439848	477623
7.29	523262	430156	468769
7.3	515756	420653	460076
7.31	508368	411331	451538
7.32	501094	402184	443149
7.33	493927	393204	434902
7.34	486863	384390	426794
7.35	479904	375738	418825
7.36	473051	367249	410994
7.37	466303	358921	403302
7.38	459660	350752	395746
7.39	453119	342738	388322
7.4	446679	334876	381030
7.41	440343	327168	373871
7.42	434109	319609	366842
7.43	427974	312197	359940
7.44	421940	304930	353164
7.45	416001	297803	346511
7.46	410149	290808	339970
7.47	404373	283936	333533
7.48	398672	277186	327198
7.49	393047	270555	320964
7.5	387500	264046	314834
7.51	382035	257658	308810
7.52	376651	251392	302890
7.53	371348	245246	297074
7.54	366127	239219	291362
7.55	360988	233308	285753
7.56	355931	227514	280246
7.57	350958	221836	274842
7.58	346066	216270	269538
7.59	341253	210815	264333
7.6	336517	205466	259221
7.61	331851	200219	254198
7.62	327254	195070	249262
7.63	322720	190017	244407
7.64	318246	185055	239632
7.65	313832	180184	234935
7.66	309479	175404	230316
7.67	305189	170714	225777
7.68	300962	166115	221316
7.69	296796	161604	216934
7.7	292692	157179	212628
7.71	288651	152842	208400
7.72	284672	148589	204248
7.73	280755	144420	200170
7.74	276900	140335	196168
7.75	273106	136331	192239
7.76	269369	132405	188380
7.77	265684	128554	184587
7.78	262049	124776	180856
7.79	258464	121070	177190
7.8	254930	117436	173587
7.81	251445	113872	170047
7.82	248012	110379	166569
7.83	244630	106955	163153
7.84	241300	103601	159801
7.85	238022	100314	156511
7.86	234791	97092	153279
7.87	231606	93932.9	150104
7.88	228463	90834.9	146982
7.89	225364	87797.3	143915
7.9	222308	84819.5	140901
7.91	219296	81900.4	137940
7.92	216327	79039.2	135031
7.93	213400	76234.6	132174
7.94	210514	73485.1	129366
7.95	207667	70789.6	126606
7.96	204860	68147.5	123895
7.97	202095	65558.5	121232
7.98	199370	63021.8	118617
7.99	196687	60536.8	116050
8	194045	58102.6	113530
8.01	191444	55718.1	111057
8.02	188881	53438.9	108651
8.03	186353	51259.4	106310
8.04	183859	49174.5	104029
8.05	181397	47179.6	101808
8.06	178968	45271.4	99644.8
8.07	176574	43446.4	97539.9
8.08	174215	41701	95491.7
8.09	171890	40031.5	93498.5
8.1	169598	38434.4	91558.3
8.11	167338	36906.6	89669.9
8.12	165109	35444.7	87831.4
8.13	162911	34045.7	86041.2
8.14	160744	32706.7	84297.8
8.15	158606	31425.1	82600.4
8.16	156499	30198.6	80947.9
8.17	154422	29024.5	79339.1
8.18	152375	27900.8	77773.1
8.19	150356	26825.1	76248.6
8.2	148367	25795.2	74764.5
8.21	146405	24809.1	73319.4
8.22	144471	23864.7	71912.1
8.23	142564	22960.3	70541.6
8.24	140683	22094	69206.7
8.25	138828	21264.1	67906.4
8.26	136999	20469.2	66640
8.27	135195	19707.5	65406.1
8.28	133416	18977.6	64203.7
8.29	131660	18278.1	63031.6
8.3	129927	17607.6	61889.2
8.31	128218	16964.9	60775.9
8.32	126532	16349.1	59690.9
8.33	124869	15758.8	58633.7
8.34	123230	15193.2	57603.9
8.35	121614	14651.1	56600.7
8.36	120021	14131.6	55623.4
8.37	118449	13633.7	54671.1
8.38	116900	13156.4	53743.1
8.39	115371	12698.9	52839
8.4	113865	12260.5	51958.3
8.41	112381	11840.5	51100.7
8.42	110918	11437.9	50265.7
8.43	109476	11052.1	49452.2
8.44	108054	10682.3	48659.6
8.45	106652	10327.8	47887.2
8.46	105269	9988.02	47134.1
8.47	103903	9662.16	46399.5
8.48	102553	9349.63	45682.5
8.49	101221	9049.94	44982.8
8.5	99906.1	8762.63	44300.1
8.51	98608.4	8487.24	43634.3
8.52	97328.2	8223.33	42985.1
8.53	96065.2	7970.46	42352.2
8.54	94819.4	7728.19	41735.2
8.55	93590.5	7496.11	41133.7
8.56	92378.5	7273.81	40547.5
8.57	91183.3	7060.94	39976.2
8.58	90004.8	6857.11	39419.5
8.59	88842.6	6661.94	38876.8
8.6	87696.1	6475.08	38347.6
8.61	86565.1	6296.2	37831.7
8.62	85449.7	6125.03	37328.9
8.63	84350	5961.3	36838.9
8.64	83265.4	5804.67	36361.3
8.65	82194.9	5654.83	35895.5
8.66	81137.9	5511.46	35440.8
8.67	80094.2	5374.35	34997
8.68	79064.1	5243.28	34564
8.69	78047.8	5118.05	34141.5
8.7	77045.5	4998.49	33729.8
8.71	76057.1	4884.39	33328.4
8.72	75082	4775.53	32937.2
8.73	74119.7	4671.7	32555.5
8.74	73169.8	4572.69	32183.2
8.75	72232.3	4478.35	31820
8.76	71306.9	4388.5	31465.7
8.77	70393.4	4302.98	31119.9
8.78	69492.1	4221.67	30782.7
8.79	68603.3	4144.44	30454
8.8	67726.9	4071.16	30133.7
8.81	66862.9	4001.71	29821.7
8.82	66011.1	3935.97	29517.8
8.83	65171.1	3873.78	29221.7
8.84	64341.8	3814.96	28932.8
8.85	63522.3	3759.37	28650.5
8.86	62712.9	3706.9	28374.6
8.87	61913.6	3657.46	28105.1
8.88	61124.5	3610.99	27842
8.89	60345.3	3567.37	27585.1
8.9	59576.1	3526.53	27334.3
8.91	58816.7	3488.39	27089.6
8.92	58067.3	3452.87	26850.9
8.93	57327.8	3419.9	26618.1
8.94	56598.1	3389.4	26391.1
8.95	55878.1	3361.3	26169.8
8.96	55167.7	3335.53	25954
8.97	54466.8	3312.02	25743.5
8.98	53774.9	3290.69	25538.2
8.99	53092.1	3271.48	25338
9	52418.5	3254.35	25142.8
9.01	51754	3239.25	24952.6
9.02	51098.3	3226.11	24767.2
9.03	50451	3214.88	24586.5
9.04	49812.1	3205.49	24410.2
9.05	49181.3	3197.89	24238.2
9.06	48558.8	3192.05	24070.5
9.07	47944.2	3187.91	23906.8
9.08	47337.5	3185.43	23747.2
9.09	46738.5	3184.57	23591.3
9.1	46147.1	3185.28	23439.2
9.11	45563.1	3187.52	23290.7
9.12	44986.3	3191.24	23145.6
9.13	44416.7	3196.43	23003.9
9.14	43854.5	3203.05	22865.5
9.15	43299.7	3211.1	22730.7
9.16	42752.5	3220.56	22599.4
9.17	42212.7	3231.43	22471.6
9.18	41680	3243.65	22347.2
9.19	41154.3	3257.21	22226
9.2	40635.1	3272.04	22107.7
9.21	40122.3	3288.11	21992.3
9.22	39615.7	3305.38	21879.5
9.23	39115.4	3323.85	21769.4
9.24	38621.4	3343.5	21662
9.25	38133.6	3364.33	21557.2
9.26	37652.1	3386.31	21455.1
9.27	37176.8	3409.44	21355.6
9.28	36707.7	3433.7	21258.7
9.29	36244.8	3459.1	21164.3
9.3	35788.2	3485.63	21072.7
9.31	35344.3	3514.05	20984.6
9.32	34912.8	3544.33	20899.8
9.33	34493	3576.43	20818.2
9.34	34084.5	3610.29	20739.4
9.35	33687	3645.88	20663.4
9.36	33300.3	3683.17	20590
9.37	32924	3722.15	20519.2
9.38	32558.2	3762.82	20451.1
9.39	32202.5	3805.21	20385.7
9.4	31856.9	3849.29	20323
9.41	31520.9	3895.09	20263.1
9.42	31194.4	3942.57	20205.9
9.43	30876.9	3991.72	20151.1
9.44	30568.2	4042.52	20098.7
9.45	30268	4094.95	20048.5
9.46	29976.1	4148.98	20000.4
9.47	29692.3	4204.63	19954.4
9.48	29416.5	4261.89	19910.5
9.49	29148.6	4320.78	19868.7
9.5	28888.4	4381.3	19829
9.51	28635.9	4443.5	19791.6
9.52	28390.9	4507.37	19756.3
9.53	28153	4572.9	19723
9.54	27922.1	4640.08	19691.7
9.55	27698	4708.9	19662.2
9.56	27480.6	4779.4	19634.7
9.57	27269.8	4851.59	19609
9.58	27065.4	4925.45	19585.2
9.59	26867	5001	19563
9.6	26674.6	5078.21	19542.6
9.61	26488	5157.1	19523.7
9.62	26307	5237.67	19506.3
9.63	26131.4	5319.93	19490.4
9.64	25961.1	5403.86	19475.9
9.65	25796	5489.48	19462.8
9.66	25636.1	5576.82	19451.1
9.67	25481.2	5665.9	19440.9
9.68	25331.3	5756.71	19432
9.69	25186.2	5849.24	19424.3
9.7	25045.7	5943.47	19417.8
9.71	24910.1	6039.47	19412.6
9.72	24779.2	6137.28	19408.8
9.73	24653	6236.95	19406.5
9.74	24531.4	6338.47	19405.5
9.75	24414.1	6441.83	19405.6
9.76	24300.9	6546.96	19406.7
9.77	24191.5	6653.8	19408.5
9.78	24086	6762.38	19411
9.79	23984.4	6872.78	19414.5
9.8	23886.7	6985.04	19419
9.81	23792.7	7099.21	19424.5
9.82	23702.5	7215.3	19431
9.83	23616	7333.36	19438.6
9.84	23533	7453.4	19447.2
9.85	23453.5	7575.44	19456.9
9.86	23377.3	7699.47	19467.4
9.87	23304.4	7825.48	19478.8
9.88	23234.6	7953.48	19490.9
9.89	23167.8	8083.48	19503.8
9.9	23104	8215.47	19517.3
9.91	23043.2	8349.48	19531.4
9.92	22985.3	8485.53	19546.2
9.93	22930.2	8623.64	19561.6
9.94	22878.1	8763.9	19577.8
9.95	22828.9	8906.35	19594.8
9.96	22782.6	9051.01	19612.6
9.97	22739.1	9197.9	19631.1
9.98	22698.3	9347.04	19650.3
9.99	22660.3	9498.43	19670.2
10	22625	9652.17	19690.9
10.01	22592.3	9804.34	19710.6
10.02	22562	9954.9	19729.2
10.03	22530.6	10102.1	19745.9
10.04	22498.1	10245.9	19760.7
10.05	22464.5	10386.4	19773.8
10.06	22429.9	10523.7	19785.1
10.07	22394.3	10657.9	19794.8
10.08	22357.9	10789	19802.9
10.09	22320.6	10917.1	19809.6
10.1	22282.5	11042.3	19814.8
10.11	22243.8	11164.7	19818.7
10.12	22204.5	11284.3	19821.5
10.13	22164.6	11401.2	19823
10.14	22124	11515.4	19823.2
10.15	22082.8	11627	19822.2
10.16	22041	11735.8	19819.8
10.17	21998.4	11842	19816.2
10.18	21955.2	11945.5	19811.3
10.19	21911.3	12046.5	19805
10.2	21866.6	12144.8	19797.3
10.21	21821.1	12240.6	19788.3
10.22	21775	12333.8	19778
10.23	21728.4	12424.7	19766.7
10.24	21681.4	12513.3	19754.3
10.25	21634.1	12599.7	19741.1
10.26	21586.4	12684	19727.1
10.27	21538.3	12766.2	19712.2
10.28	21489.9	12846.3	19696.4
10.29	21440.9	12924.2	19679.6
10.3	21391.3	12999.9	19661.7
10.31	21341.1	13073.5	19642.7
10.32	21290.2	13144.8	19622.6
10.33	21238.6	13214	19601.3
10.34	21186.5	13281.1	19579
10.35	21133.9	13346.1	19555.8
10.36	21080.9	13409.2	19531.6
10.37	21027.5	13470.5	19506.7
10.38	20973.9	13529.9	19481.1
10.39	20920	13587.6	19454.8
10.4	20865.8	13643.6	19427.7
10.41	20811.2	13697.8	19399.9
10.42	20756.2	13750.1	19371.1
10.43	20700.6	13800.5	19341.4
10.44	20644.5	13849.1	19310.7
10.45	20587.9	13895.9	19279
10.46	20531	13940.9	19246.6
10.47	20473.6	13984.2	19213.3
10.48	20416	14025.9	19179.4
10.49	20358.2	14066	19144.9
10.5	20300.2	14104.7	19109.8
10.51	20242.1	14142.1	19074.3
10.52	20184	14178.1	19038.3
10.53	20125.9	14212.7	19002
10.54	20067.7	14246.2	18965.4
10.55	20009.4	14278.4	18928.3
10.56	19951	14309.2	18890.8
10.57	19892.3	14338.6	18852.6
10.58	19833.3	14366.6	18813.8
10.59	19774.2	14393.3	18774.5
10.6	19715	14418.7	18734.8
10.61	19655.7	14443	18694.7
10.62	19596.2	14466	18654.1
10.63	19536.6	14487.8	18613.1
10.64	19476.9	14508.4	18571.6
10.65	19417.2	14527.8	18529.8
10.66	19357.3	14546.2	18487.6
10.67	19297.2	14563.2	18444.7
10.68	19236.6	14578.8	18401.1
10.69	19175.4	14593	18356.7
10.7	19113.9	14605.8	18311.5
10.71	19052	14617.3	18265.7
10.72	18990	14627.7	18219.4
10.73	18928	14637	18172.8
10.74	18865.9	14645.4	18126
10.75	18803.9	14653	18079
10.76	18742.1	14659.7	18031.9
10.77	18680.4	14665.6	17984.7
10.78	18618.9	14670.8	17937.4
10.79	18557.4	14675.2	17890
10.8	18496	14678.7	17842.3
10.81	18434.5	14681.3	17794.3
10.82	18372.9	14683	17746
10.83	18311.1	14683.7	17697.4
10.84	18249.3	14683.4	17648.3
10.85	18187.3	14682.3	17598.9
10.86	18125.3	14680.3	17549.3
10.87	18063.2	14677.4	17499.3
10.88	18001.2	14673.8	17449.3
10.89	17939.3	14669.6	17399.1
10.9	17877.4	14664.7	17348.8
10.91	17815.7	14659.1	17298.5
10.92	17754.2	14652.9	17248.1
10.93	17692.7	14646.1	17197.6
10.94	17631.4	14638.6	17147.1
10.95	17570.2	14630.6	17096.5
10.96	17509.1	14622	17045.8
10.97	17447.9	14612.6	16994.9
10.98	17386.6	14602.4	16943.6
10.99	17325	14591.4	16891.9
11	17263.3	14579.5	16839.9
11.01	17201.5	14566.9	16787.6
11.02	17139.7	14553.5	16735
11.03	17077.9	14539.5	16682.3
11.04	17016	14524.9	16629.4
11.05	16954.3	14509.8	16576.5
11.06	16892.7	14494.1	16523.5
11.07	16831.2	14477.9	16470.5
11.08	16769.9	14461.3	16417.5
11.09	16708.7	14444.2	16364.5
11.1	16647.7	14426.7	16311.5
11.11	16586.8	14408.7	16258.4
11.12	16525.9	14390.1	16205.2
11.13	16465.1	14371.1	16152
11.14	16404.4	14351.6	16098.7
11.15	16343.8	14331.7	16045.4
11.16	16283.5	14311.4	15992.2
11.17	16223.2	14290.6	15939
11.18	16163.1	14269.5	15885.8
11.19	16103.2	14248.1	15832.7
11.2	16043.5	14226.3	15779.6
11.21	15984	14204.2	15726.6
11.22	15924.6	14181.8	15673.6
11.23	15865.3	14158.9	15620.6
11.24	15806	14135.5	15567.5
11.25	15746.8	14111.7	15514.3
11.26	15687.7	14087.6	15461.1
11.27	15628.5	14062.9	15407.7
11.28	15569.3	14037.8	15354.2
11.29	15510	14012.1	15300.5
11.3	15450.7	13985.8	15246.6
11.31	15391.4	13959.1	15192.6
11.32	15332.1	13932.1	15138.5
11.33	15273	13904.7	15084.6
11.34	15214.1	13877.2	15030.7
11.35	15155.4	13849.4	14977
11.36	15097.1	13821.5	14923.4
11.37	15039	13793.5	14870.1
11.38	14981.2	13765.3	14817
11.39	14923.6	13736.9	14763.9
11.4	14866.2	13708.3	14711
11.41	14809	13679.4	14658.2
11.42	14751.8	13650.3	14605.4
11.43	14694.8	13620.9	14552.6
11.44	14637.8	13591.2	14499.7
11.45	14580.9	13561.2	14446.9
11.46	14524	13530.8	14394
11.47	14467.2	13500.2	14341.1
11.48	14410.6	13469.3	14288.3
11.49	14354	13438.2	14235.5
11.5	14297.6	13406.9	14182.7
11.51	14241.3	13375.3	14130.1
11.52	14185.2	13343.6	14077.5
11.53	14129.3	13311.8	14025.1
11.54	14073.6	13279.8	13972.8
11.55	14018.1	13247.6	13920.6
11.56	13962.7	13215.4	13868.6
11.57	13907.5	13182.9	13816.6
11.58	13852.5	13150.2	13764.6
11.59	13797.5	13117.4	13712.8
11.6	13742.8	13084.4	13661
11.61	13688.2	13051.3	13609.4
11.62	13633.8	13018.1	13557.9
11.63	13579.6	12984.7	13506.5
11.64	13525.5	12951.2	13455.2
11.65	13471.5	12917.6	13404
11.66	13417.9	12884	13353
11.67	13364.5	12850.3	13302.3
11.68	13311.4	12816.7	13251.7
11.69	13258.5	12782.9	13201.3
11.7	13205.7	12749	13151
11.71	13152.9	12714.9	13100.6
11.72	13100.1	12680.5	13050.2
11.73	13047.4	12645.9	12999.9
11.74	12994.9	12611.3	12949.6
11.75	12942.5	12576.5	12899.4
11.76	12890.2	12541.6	12849.4
11.77	12838.1	12506.5	12799.4
11.78	12786.1	12471.4	12749.5
11.79	12734.2	12436.1	12699.6
11.8	12682.4	12400.7	12649.9
11.81	12630.8	12365.3	12600.3
11.82	12579.4	12329.8	12550.8
11.83	12528.1	12294.2	12501.4
11.84	12477.1	12258.6	12452.2
11.85	12426.3	12223	12403.2
11.86	12375.7	12187.4	12354.4
11.87	12325.4	12151.9	12305.8
11.88	12275.4	12116.5	12257.6
11.89	12225.8	12081.2	12209.6
11.9	12176.3	12045.9	12161.8
11.91	12127	12010.5	12114.1
11.92	12077.8	11975	12066.4
11.93	12028.7	11939.4	12018.8
11.94	11979.7	11903.8	11971.4
11.95	11930.9	11868.1	11924
11.96	11882.1	11832.3	11876.7
11.97	11833.5	11796.4	11829.5
11.98	11785.1	11760.5	11782.4
11.99	11736.8	11724.6	11735.5
12	11688.7	11688.7	11688.7
