# Supplementary material for: A slot region in the magnetosphere of Jupiter
Source: Nat Commun. 2025 Aug 25;16:7916. doi: 10.1038/s41467-025-63186-8 (PMC12379232; doi:10.1038/s41467-025-63186-8)
Supplement: Supplementary file 3 — Source Data [file 41467_2025_63186_MOESM3_ESM.zip › Source Data/Figure5.xlsx]

## Sheet: Figure5
No source data are associated with Figure 5 as it is a conceptual illustration intended for explanatory purposes only.
