# Supplementary material for: A slot region in the magnetosphere of Jupiter
Source: Nat Commun. 2025 Aug 25;16:7916. doi: 10.1038/s41467-025-63186-8 (PMC12379232; doi:10.1038/s41467-025-63186-8)
Supplement: Supplementary file 3 — Source Data [file 41467_2025_63186_MOESM3_ESM.zip › Source Data/Supplementary Figure1.xlsx]

## Sheet: FigureS1
# Figure S1 Location inforamtion of Juno and Europa
	Location (Europa): X Y Z unit of RJ
X	-8.56648	-8.22141	-7.80488	-7.32048	-6.77238	-6.16532	-5.50455	-4.79577	-4.04513	-3.2591	-2.44451	-1.6084	-0.762304	0.0949532	0.951713	1.80054	2.63408	3.44508	4.2265	4.97157	5.67379	6.32707	6.92571	7.46283	7.93731
Y	3.37391	4.17076	4.93164	5.64995	6.31945	6.93431	7.48919	7.97927	8.40027	8.74853	9.021	9.21531	9.32935	9.36328	9.316	9.18789	8.98004	8.69423	8.33292	7.89921	7.39685	6.83018	6.20409	5.52636	4.7983
Z	-1.63657	-1.57388	-1.49817	-1.4101	-1.31043	-1.20003	-1.07984	-0.950907	-0.814347	-0.671339	-0.523122	-0.370979	-0.217007	-0.060993	0.0949423	0.249447	0.401181	0.548828	0.691107	0.826783	0.954678	1.07368	1.18276	1.28065	1.36716
	Location (Juno): X Y Z unit of RJ
X	-6.82628	-7.11854	-7.32165	-7.43618	-7.46389	-7.4077	-7.27163	-7.0607	-6.78087	-6.43893	-6.04232	-5.59918	-5.11555	-4.60513	-4.07464	-3.53321	-2.98983	-2.4533	-1.93209	-1.4341	-0.966711	-0.53657	-0.149546	0.190465
Y	-4.4958	-3.74113	-2.97323	-2.20273	-1.43999	-0.694963	0.0229228	0.704908	1.343	1.93009	2.46004	2.92763	3.3307	3.6623	3.92284	4.11174	4.22953	4.2779	4.25962	4.1785	4.0393	3.84767	3.61004	3.33257
Z	3.2154	3.13583	3.07162	3.02262	2.98846	2.96857	2.96217	2.96827	2.98574	3.01327	3.04944	3.09268	3.14162	3.19405	3.24845	3.30305	3.35607	3.40577	3.45045	3.48848	3.51832	3.53851	3.54774	3.54474
	M-shell=9.6: X Y Z unit of RJ
X	-0.189323	-0.347432	-0.593283	-0.914668	-1.306	-1.75879	-2.26094	-2.7974	-3.35092	-3.90296	-4.43418	-4.9232	-5.32146	-5.5873	-5.68547	-5.5873	-5.32146	-4.9232	-4.43418	-3.90296	-3.35092	-2.7974	-2.26094	-1.75879	-1.306	-0.914668	-0.593283	-0.347432	-0.189323
Y	0.257583	0.472698	0.807189	1.24445	1.77687	2.39291	3.07612	3.80599	4.55908	5.31016	6.03291	6.69824	7.24009	7.60179	7.73534	7.60179	7.24009	6.69824	6.03291	5.31016	4.55908	3.80599	3.07612	2.39291	1.77687	1.24445	0.807189	0.472698	0.257583
Z	-0.8783	-1.25806	-1.73511	-2.20568	-2.62806	-2.96974	-3.20338	-3.3074	-3.26669	-3.07306	-2.72511	-2.22744	-1.58436	-0.82539	0	0.82539	1.58436	2.22744	2.72511	3.07306	3.26669	3.3074	3.20338	2.96974	2.62806	2.20568	1.73511	1.25806	0.8783
	M-shell=9.4: X Y Z unit of RJ
X	-0.0254916	-0.0467804	-0.0798833	-0.123156	-0.175848	-0.236814	-0.304427	-0.376659	-0.451188	-0.525518	-0.597045	-0.66289	-0.716514	-0.752309	-0.765526	-0.752309	-0.716514	-0.66289	-0.597045	-0.525518	-0.451188	-0.376659	-0.304427	-0.236814	-0.175848	-0.123156	-0.0798833	-0.0467804	-0.0254916
Y	0.311975	0.572515	0.97764	1.50723	2.15209	2.89821	3.72569	4.60969	5.5218	6.43148	7.30685	8.11268	8.76895	9.20702	9.36878	9.20702	8.76895	8.11268	7.30685	6.43148	5.5218	4.60969	3.72569	2.89821	2.15209	1.50723	0.97764	0.572515	0.311975
Z	-0.860002	-1.23185	-1.69897	-2.15972	-2.5733	-2.90787	-3.13664	-3.23849	-3.19863	-3.00904	-2.66834	-2.18103	-1.55136	-0.808194	0	0.808194	1.55136	2.18103	2.66834	3.00904	3.19863	3.23849	3.13664	2.90787	2.5733	2.15972	1.69897	1.23185	0.860002
	M-shell=9.5: X Y Z unit of RJ
X	0.143098	0.262603	0.448427	0.691342	0.987126	1.32936	1.70891	2.11439	2.53275	2.95001	3.35153	3.72115	4.02217	4.22311	4.2973	4.22311	4.02217	3.72115	3.35153	2.95001	2.53275	2.11439	1.70891	1.32936	0.987126	0.691342	0.448427	0.262603	0.143098
Y	0.28213	0.517745	0.884112	1.36304	1.9462	2.62095	3.36927	4.16869	4.99354	5.8162	6.60783	7.33657	7.93006	8.32622	8.4725	8.32622	7.93006	7.33657	6.60783	5.8162	4.99354	4.16869	3.36927	2.62095	1.9462	1.36304	0.884112	0.517745	0.28213
Z	-0.869151	-1.24496	-1.71704	-2.1827	-2.60068	-2.9388	-3.17001	-3.27295	-3.23266	-3.04105	-2.69673	-2.20423	-1.56786	-0.816792	0	0.816792	1.56786	2.20423	2.69673	3.04105	3.23266	3.27295	3.17001	2.9388	2.60068	2.1827	1.71704	1.24496	0.869151
