# Supplementary material for: A slot region in the magnetosphere of Jupiter
Source: Nat Commun. 2025 Aug 25;16:7916. doi: 10.1038/s41467-025-63186-8 (PMC12379232; doi:10.1038/s41467-025-63186-8)
Supplement: Supplementary file 3 — Source Data [file 41467_2025_63186_MOESM3_ESM.zip › Source Data/Supplementary Figure2.xlsx]

## Sheet: FigureS2 a
# Figure S1 panel a the averaged whislter-mode wave apmlitudes within MLT=00-06
X axis
2.29585e-49	0.00523613	0.0400088	0.125	0.265584	0.449533	0.649519	0.829769	0.955112	1	0.955112	0.829769	0.649519	0.449533	0.265584	0.125	0.0400088	0.00523613	2.29585e-49
3.44377e-49	0.0078542	0.0600131	0.1875	0.398377	0.6743	0.974279	1.24465	1.43267	1.5	1.43267	1.24465	0.974279	0.6743	0.398377	0.1875	0.0600131	0.0078542	3.44377e-49
4.59169e-49	0.0104723	0.0800175	0.25	0.531169	0.899067	1.29904	1.65954	1.91022	2	1.91022	1.65954	1.29904	0.899067	0.531169	0.25	0.0800175	0.0104723	4.59169e-49
5.73961e-49	0.0130903	0.100022	0.3125	0.663961	1.12383	1.6238	2.07442	2.38778	2.5	2.38778	2.07442	1.6238	1.12383	0.663961	0.3125	0.100022	0.0130903	5.73961e-49
6.88754e-49	0.0157084	0.120026	0.375	0.796753	1.3486	1.94856	2.48931	2.86534	3	2.86534	2.48931	1.94856	1.3486	0.796753	0.375	0.120026	0.0157084	6.88754e-49
8.03546e-49	0.0183265	0.140031	0.4375	0.929545	1.57337	2.27332	2.90419	3.34289	3.5	3.34289	2.90419	2.27332	1.57337	0.929545	0.4375	0.140031	0.0183265	8.03546e-49
9.18338e-49	0.0209445	0.160035	0.5	1.06234	1.79813	2.59808	3.31908	3.82045	4	3.82045	3.31908	2.59808	1.79813	1.06234	0.5	0.160035	0.0209445	9.18338e-49
1.03313e-48	0.0235626	0.180039	0.5625	1.19513	2.0229	2.92284	3.73396	4.298	4.5	4.298	3.73396	2.92284	2.0229	1.19513	0.5625	0.180039	0.0235626	1.03313e-48
1.14792e-48	0.0261807	0.200044	0.625	1.32792	2.24767	3.2476	4.14885	4.77556	5	4.77556	4.14885	3.2476	2.24767	1.32792	0.625	0.200044	0.0261807	1.14792e-48
1.26271e-48	0.0287987	0.220048	0.6875	1.46071	2.47243	3.57235	4.56373	5.25312	5.5	5.25312	4.56373	3.57235	2.47243	1.46071	0.6875	0.220048	0.0287987	1.26271e-48
1.37751e-48	0.0314168	0.240053	0.75	1.59351	2.6972	3.89711	4.97862	5.73067	6	5.73067	4.97862	3.89711	2.6972	1.59351	0.75	0.240053	0.0314168	1.37751e-48
1.4923e-48	0.0340349	0.260057	0.8125	1.7263	2.92197	4.22187	5.3935	6.20823	6.5	6.20823	5.3935	4.22187	2.92197	1.7263	0.8125	0.260057	0.0340349	1.4923e-48
1.60709e-48	0.0366529	0.280061	0.875	1.85909	3.14673	4.54663	5.80839	6.68579	7	6.68579	5.80839	4.54663	3.14673	1.85909	0.875	0.280061	0.0366529	1.60709e-48
1.72188e-48	0.039271	0.300066	0.9375	1.99188	3.3715	4.87139	6.22327	7.16334	7.5	7.16334	6.22327	4.87139	3.3715	1.99188	0.9375	0.300066	0.039271	1.72188e-48
1.83668e-48	0.0418891	0.32007	1	2.12467	3.59627	5.19615	6.63816	7.6409	8	7.6409	6.63816	5.19615	3.59627	2.12467	1	0.32007	0.0418891	1.83668e-48
1.95147e-48	0.0445071	0.340074	1.0625	2.25747	3.82103	5.52091	7.05304	8.11845	8.5	8.11845	7.05304	5.52091	3.82103	2.25747	1.0625	0.340074	0.0445071	1.95147e-48
2.06626e-48	0.0471252	0.360079	1.125	2.39026	4.0458	5.84567	7.46793	8.59601	9	8.59601	7.46793	5.84567	4.0458	2.39026	1.125	0.360079	0.0471252	2.06626e-48
2.18105e-48	0.0497433	0.380083	1.1875	2.52305	4.27057	6.17043	7.88281	9.07357	9.5	9.07357	7.88281	6.17043	4.27057	2.52305	1.1875	0.380083	0.0497433	2.18105e-48
2.29585e-48	0.0523613	0.400088	1.25	2.65584	4.49533	6.49519	8.29769	9.55112	10	9.55112	8.29769	6.49519	4.49533	2.65584	1.25	0.400088	0.0523613	2.29585e-48
2.41064e-48	0.0549794	0.420092	1.3125	2.78864	4.7201	6.81995	8.71258	10.0287	10.5	10.0287	8.71258	6.81995	4.7201	2.78864	1.3125	0.420092	0.0549794	2.41064e-48
2.52543e-48	0.0575975	0.440096	1.375	2.92143	4.94487	7.14471	9.12746	10.5062	11	10.5062	9.12746	7.14471	4.94487	2.92143	1.375	0.440096	0.0575975	2.52543e-48
2.64022e-48	0.0602155	0.460101	1.4375	3.05422	5.16963	7.46947	9.54235	10.9838	11.5	10.9838	9.54235	7.46947	5.16963	3.05422	1.4375	0.460101	0.0602155	2.64022e-48
2.75501e-48	0.0628336	0.480105	1.5	3.18701	5.3944	7.79423	9.95723	11.4613	12	11.4613	9.95723	7.79423	5.3944	3.18701	1.5	0.480105	0.0628336	2.75501e-48
2.86981e-48	0.0654517	0.500109	1.5625	3.3198	5.61917	8.11899	10.3721	11.9389	12.5	11.9389	10.3721	8.11899	5.61917	3.3198	1.5625	0.500109	0.0654517	2.86981e-48
2.9846e-48	0.0680697	0.520114	1.625	3.4526	5.84393	8.44375	10.787	12.4165	13	12.4165	10.787	8.44375	5.84393	3.4526	1.625	0.520114	0.0680697	2.9846e-48
3.09939e-48	0.0706878	0.540118	1.6875	3.58539	6.0687	8.76851	11.2019	12.894	13.5	12.894	11.2019	8.76851	6.0687	3.58539	1.6875	0.540118	0.0706878	3.09939e-48
3.21418e-48	0.0733059	0.560123	1.75	3.71818	6.29347	9.09327	11.6168	13.3716	14	13.3716	11.6168	9.09327	6.29347	3.71818	1.75	0.560123	0.0733059	3.21418e-48
3.32898e-48	0.0759239	0.580127	1.8125	3.85097	6.51823	9.41803	12.0317	13.8491	14.5	13.8491	12.0317	9.41803	6.51823	3.85097	1.8125	0.580127	0.0759239	3.32898e-48
3.44377e-48	0.078542	0.600131	1.875	3.98377	6.743	9.74279	12.4465	14.3267	15	14.3267	12.4465	9.74279	6.743	3.98377	1.875	0.600131	0.078542	3.44377e-48
3.55856e-48	0.0811601	0.620136	1.9375	4.11656	6.96777	10.0675	12.8614	14.8042	15.5	14.8042	12.8614	10.0675	6.96777	4.11656	1.9375	0.620136	0.0811601	3.55856e-48
3.67335e-48	0.0837781	0.64014	2	4.24935	7.19253	10.3923	13.2763	15.2818	16	15.2818	13.2763	10.3923	7.19253	4.24935	2	0.64014	0.0837781	3.67335e-48
3.78814e-48	0.0863962	0.660144	2.0625	4.38214	7.4173	10.7171	13.6912	15.7594	16.5	15.7594	13.6912	10.7171	7.4173	4.38214	2.0625	0.660144	0.0863962	3.78814e-48
3.90294e-48	0.0890143	0.680149	2.125	4.51493	7.64207	11.0418	14.1061	16.2369	17	16.2369	14.1061	11.0418	7.64207	4.51493	2.125	0.680149	0.0890143	3.90294e-48
4.01773e-48	0.0916323	0.700153	2.1875	4.64773	7.86683	11.3666	14.521	16.7145	17.5	16.7145	14.521	11.3666	7.86683	4.64773	2.1875	0.700153	0.0916323	4.01773e-48
4.13252e-48	0.0942504	0.720158	2.25	4.78052	8.0916	11.6913	14.9359	17.192	18	17.192	14.9359	11.6913	8.0916	4.78052	2.25	0.720158	0.0942504	4.13252e-48
4.24731e-48	0.0968685	0.740162	2.3125	4.91331	8.31637	12.0161	15.3507	17.6696	18.5	17.6696	15.3507	12.0161	8.31637	4.91331	2.3125	0.740162	0.0968685	4.24731e-48
4.36211e-48	0.0994865	0.760166	2.375	5.0461	8.54113	12.3409	15.7656	18.1471	19	18.1471	15.7656	12.3409	8.54113	5.0461	2.375	0.760166	0.0994865	4.36211e-48
4.4769e-48	0.102105	0.780171	2.4375	5.17889	8.7659	12.6656	16.1805	18.6247	19.5	18.6247	16.1805	12.6656	8.7659	5.17889	2.4375	0.780171	0.102105	4.4769e-48
4.59169e-48	0.104723	0.800175	2.5	5.31169	8.99067	12.9904	16.5954	19.1022	20	19.1022	16.5954	12.9904	8.99067	5.31169	2.5	0.800175	0.104723	4.59169e-48
4.70648e-48	0.107341	0.82018	2.5625	5.44448	9.21543	13.3151	17.0103	19.5798	20.5	19.5798	17.0103	13.3151	9.21543	5.44448	2.5625	0.82018	0.107341	4.70648e-48
4.82127e-48	0.109959	0.840184	2.625	5.57727	9.4402	13.6399	17.4252	20.0574	21	20.0574	17.4252	13.6399	9.4402	5.57727	2.625	0.840184	0.109959	4.82127e-48
4.93607e-48	0.112577	0.860188	2.6875	5.71006	9.66497	13.9647	17.84	20.5349	21.5	20.5349	17.84	13.9647	9.66497	5.71006	2.6875	0.860188	0.112577	4.93607e-48
5.05086e-48	0.115195	0.880193	2.75	5.84286	9.88973	14.2894	18.2549	21.0125	22	21.0125	18.2549	14.2894	9.88973	5.84286	2.75	0.880193	0.115195	5.05086e-48
5.16565e-48	0.117813	0.900197	2.8125	5.97565	10.1145	14.6142	18.6698	21.49	22.5	21.49	18.6698	14.6142	10.1145	5.97565	2.8125	0.900197	0.117813	5.16565e-48
5.28044e-48	0.120431	0.920201	2.875	6.10844	10.3393	14.9389	19.0847	21.9676	23	21.9676	19.0847	14.9389	10.3393	6.10844	2.875	0.920201	0.120431	5.28044e-48
5.39524e-48	0.123049	0.940206	2.9375	6.24123	10.564	15.2637	19.4996	22.4451	23.5	22.4451	19.4996	15.2637	10.564	6.24123	2.9375	0.940206	0.123049	5.39524e-48
5.51003e-48	0.125667	0.96021	3	6.37402	10.7888	15.5885	19.9145	22.9227	24	22.9227	19.9145	15.5885	10.7888	6.37402	3	0.96021	0.125667	5.51003e-48
5.62482e-48	0.128285	0.980215	3.0625	6.50682	11.0136	15.9132	20.3294	23.4002	24.5	23.4002	20.3294	15.9132	11.0136	6.50682	3.0625	0.980215	0.128285	5.62482e-48
5.73961e-48	0.130903	1.00022	3.125	6.63961	11.2383	16.238	20.7442	23.8778	25	23.8778	20.7442	16.238	11.2383	6.63961	3.125	1.00022	0.130903	5.73961e-48
Y axis
-3.7494e-33	-0.0296956	-0.109923	-0.216506	-0.316511	-0.377203	-0.375	-0.302011	-0.168412	0	0.168412	0.302011	0.375	0.377203	0.316511	0.216506	0.109923	0.0296956	3.7494e-33
-5.6241e-33	-0.0445434	-0.164885	-0.32476	-0.474767	-0.565805	-0.5625	-0.453017	-0.252618	0	0.252618	0.453017	0.5625	0.565805	0.474767	0.32476	0.164885	0.0445434	5.6241e-33
-7.4988e-33	-0.0593912	-0.219846	-0.433013	-0.633022	-0.754407	-0.75	-0.604023	-0.336824	0	0.336824	0.604023	0.75	0.754407	0.633022	0.433013	0.219846	0.0593912	7.4988e-33
-9.3735e-33	-0.074239	-0.274808	-0.541266	-0.791278	-0.943008	-0.9375	-0.755028	-0.42103	0	0.42103	0.755028	0.9375	0.943008	0.791278	0.541266	0.274808	0.074239	9.3735e-33
-1.12482e-32	-0.0890868	-0.329769	-0.649519	-0.949533	-1.13161	-1.125	-0.906034	-0.505236	0	0.505236	0.906034	1.125	1.13161	0.949533	0.649519	0.329769	0.0890868	1.12482e-32
-1.31229e-32	-0.103935	-0.384731	-0.757772	-1.10779	-1.32021	-1.3125	-1.05704	-0.589442	0	0.589442	1.05704	1.3125	1.32021	1.10779	0.757772	0.384731	0.103935	1.31229e-32
-1.49976e-32	-0.118782	-0.439693	-0.866025	-1.26604	-1.50881	-1.5	-1.20805	-0.673648	0	0.673648	1.20805	1.5	1.50881	1.26604	0.866025	0.439693	0.118782	1.49976e-32
-1.68723e-32	-0.13363	-0.494654	-0.974279	-1.4243	-1.69741	-1.6875	-1.35905	-0.757854	0	0.757854	1.35905	1.6875	1.69741	1.4243	0.974279	0.494654	0.13363	1.68723e-32
-1.8747e-32	-0.148478	-0.549616	-1.08253	-1.58256	-1.88602	-1.875	-1.51006	-0.84206	0	0.84206	1.51006	1.875	1.88602	1.58256	1.08253	0.549616	0.148478	1.8747e-32
-2.06217e-32	-0.163326	-0.604577	-1.19078	-1.74081	-2.07462	-2.0625	-1.66106	-0.926266	0	0.926266	1.66106	2.0625	2.07462	1.74081	1.19078	0.604577	0.163326	2.06217e-32
-2.24964e-32	-0.178174	-0.659539	-1.29904	-1.89907	-2.26322	-2.25	-1.81207	-1.01047	0	1.01047	1.81207	2.25	2.26322	1.89907	1.29904	0.659539	0.178174	2.24964e-32
-2.43711e-32	-0.193021	-0.714501	-1.40729	-2.05732	-2.45182	-2.4375	-1.96307	-1.09468	0	1.09468	1.96307	2.4375	2.45182	2.05732	1.40729	0.714501	0.193021	2.43711e-32
-2.62458e-32	-0.207869	-0.769462	-1.51554	-2.21558	-2.64042	-2.625	-2.11408	-1.17888	0	1.17888	2.11408	2.625	2.64042	2.21558	1.51554	0.769462	0.207869	2.62458e-32
-2.81205e-32	-0.222717	-0.824424	-1.6238	-2.37383	-2.82902	-2.8125	-2.26509	-1.26309	0	1.26309	2.26509	2.8125	2.82902	2.37383	1.6238	0.824424	0.222717	2.81205e-32
-2.99952e-32	-0.237565	-0.879385	-1.73205	-2.53209	-3.01763	-3	-2.41609	-1.3473	0	1.3473	2.41609	3	3.01763	2.53209	1.73205	0.879385	0.237565	2.99952e-32
-3.18699e-32	-0.252412	-0.934347	-1.8403	-2.69034	-3.20623	-3.1875	-2.5671	-1.4315	0	1.4315	2.5671	3.1875	3.20623	2.69034	1.8403	0.934347	0.252412	3.18699e-32
-3.37446e-32	-0.26726	-0.989308	-1.94856	-2.8486	-3.39483	-3.375	-2.7181	-1.51571	0	1.51571	2.7181	3.375	3.39483	2.8486	1.94856	0.989308	0.26726	3.37446e-32
-3.56193e-32	-0.282108	-1.04427	-2.05681	-3.00686	-3.58343	-3.5625	-2.86911	-1.59991	0	1.59991	2.86911	3.5625	3.58343	3.00686	2.05681	1.04427	0.282108	3.56193e-32
-3.7494e-32	-0.296956	-1.09923	-2.16506	-3.16511	-3.77203	-3.75	-3.02011	-1.68412	0	1.68412	3.02011	3.75	3.77203	3.16511	2.16506	1.09923	0.296956	3.7494e-32
-3.93687e-32	-0.311804	-1.15419	-2.27332	-3.32337	-3.96063	-3.9375	-3.17112	-1.76833	0	1.76833	3.17112	3.9375	3.96063	3.32337	2.27332	1.15419	0.311804	3.93687e-32
-4.12434e-32	-0.326651	-1.20915	-2.38157	-3.48162	-4.14924	-4.125	-3.32213	-1.85253	0	1.85253	3.32213	4.125	4.14924	3.48162	2.38157	1.20915	0.326651	4.12434e-32
-4.31181e-32	-0.341499	-1.26412	-2.48982	-3.63988	-4.33784	-4.3125	-3.47313	-1.93674	0	1.93674	3.47313	4.3125	4.33784	3.63988	2.48982	1.26412	0.341499	4.31181e-32
-4.49928e-32	-0.356347	-1.31908	-2.59808	-3.79813	-4.52644	-4.5	-3.62414	-2.02094	0	2.02094	3.62414	4.5	4.52644	3.79813	2.59808	1.31908	0.356347	4.49928e-32
-4.68675e-32	-0.371195	-1.37404	-2.70633	-3.95639	-4.71504	-4.6875	-3.77514	-2.10515	0	2.10515	3.77514	4.6875	4.71504	3.95639	2.70633	1.37404	0.371195	4.68675e-32
-4.87422e-32	-0.386043	-1.429	-2.81458	-4.11464	-4.90364	-4.875	-3.92615	-2.18936	0	2.18936	3.92615	4.875	4.90364	4.11464	2.81458	1.429	0.386043	4.87422e-32
-5.06169e-32	-0.40089	-1.48396	-2.92284	-4.2729	-5.09224	-5.0625	-4.07715	-2.27356	0	2.27356	4.07715	5.0625	5.09224	4.2729	2.92284	1.48396	0.40089	5.06169e-32
-5.24916e-32	-0.415738	-1.53892	-3.03109	-4.43116	-5.28085	-5.25	-4.22816	-2.35777	0	2.35777	4.22816	5.25	5.28085	4.43116	3.03109	1.53892	0.415738	5.24916e-32
-5.43663e-32	-0.430586	-1.59389	-3.13934	-4.58941	-5.46945	-5.4375	-4.37917	-2.44197	0	2.44197	4.37917	5.4375	5.46945	4.58941	3.13934	1.59389	0.430586	5.43663e-32
-5.6241e-32	-0.445434	-1.64885	-3.2476	-4.74767	-5.65805	-5.625	-4.53017	-2.52618	0	2.52618	4.53017	5.625	5.65805	4.74767	3.2476	1.64885	0.445434	5.6241e-32
-5.81157e-32	-0.460282	-1.70381	-3.35585	-4.90592	-5.84665	-5.8125	-4.68118	-2.61039	0	2.61039	4.68118	5.8125	5.84665	4.90592	3.35585	1.70381	0.460282	5.81157e-32
-5.99904e-32	-0.475129	-1.75877	-3.4641	-5.06418	-6.03525	-6	-4.83218	-2.69459	0	2.69459	4.83218	6	6.03525	5.06418	3.4641	1.75877	0.475129	5.99904e-32
-6.18651e-32	-0.489977	-1.81373	-3.57235	-5.22243	-6.22385	-6.1875	-4.98319	-2.7788	0	2.7788	4.98319	6.1875	6.22385	5.22243	3.57235	1.81373	0.489977	6.18651e-32
-6.37398e-32	-0.504825	-1.86869	-3.68061	-5.38069	-6.41246	-6.375	-5.13419	-2.863	0	2.863	5.13419	6.375	6.41246	5.38069	3.68061	1.86869	0.504825	6.37398e-32
-6.56145e-32	-0.519673	-1.92366	-3.78886	-5.53894	-6.60106	-6.5625	-5.2852	-2.94721	0	2.94721	5.2852	6.5625	6.60106	5.53894	3.78886	1.92366	0.519673	6.56145e-32
-6.74892e-32	-0.534521	-1.97862	-3.89711	-5.6972	-6.78966	-6.75	-5.4362	-3.03142	0	3.03142	5.4362	6.75	6.78966	5.6972	3.89711	1.97862	0.534521	6.74892e-32
-6.93639e-32	-0.549368	-2.03358	-4.00537	-5.85546	-6.97826	-6.9375	-5.58721	-3.11562	0	3.11562	5.58721	6.9375	6.97826	5.85546	4.00537	2.03358	0.549368	6.93639e-32
-7.12386e-32	-0.564216	-2.08854	-4.11362	-6.01371	-7.16686	-7.125	-5.73822	-3.19983	0	3.19983	5.73822	7.125	7.16686	6.01371	4.11362	2.08854	0.564216	7.12386e-32
-7.31133e-32	-0.579064	-2.1435	-4.22187	-6.17197	-7.35546	-7.3125	-5.88922	-3.28403	0	3.28403	5.88922	7.3125	7.35546	6.17197	4.22187	2.1435	0.579064	7.31133e-32
-7.4988e-32	-0.593912	-2.19846	-4.33013	-6.33022	-7.54407	-7.5	-6.04023	-3.36824	0	3.36824	6.04023	7.5	7.54407	6.33022	4.33013	2.19846	0.593912	7.4988e-32
-7.68627e-32	-0.60876	-2.25342	-4.43838	-6.48848	-7.73267	-7.6875	-6.19123	-3.45245	0	3.45245	6.19123	7.6875	7.73267	6.48848	4.43838	2.25342	0.60876	7.68627e-32
-7.87374e-32	-0.623607	-2.30839	-4.54663	-6.64673	-7.92127	-7.875	-6.34224	-3.53665	0	3.53665	6.34224	7.875	7.92127	6.64673	4.54663	2.30839	0.623607	7.87374e-32
-8.06121e-32	-0.638455	-2.36335	-4.65489	-6.80499	-8.10987	-8.0625	-6.49324	-3.62086	0	3.62086	6.49324	8.0625	8.10987	6.80499	4.65489	2.36335	0.638455	8.06121e-32
-8.24868e-32	-0.653303	-2.41831	-4.76314	-6.96324	-8.29847	-8.25	-6.64425	-3.70506	0	3.70506	6.64425	8.25	8.29847	6.96324	4.76314	2.41831	0.653303	8.24868e-32
-8.43615e-32	-0.668151	-2.47327	-4.87139	-7.1215	-8.48707	-8.4375	-6.79526	-3.78927	0	3.78927	6.79526	8.4375	8.48707	7.1215	4.87139	2.47327	0.668151	8.43615e-32
-8.62362e-32	-0.682999	-2.52823	-4.97965	-7.27976	-8.67567	-8.625	-6.94626	-3.87348	0	3.87348	6.94626	8.625	8.67567	7.27976	4.97965	2.52823	0.682999	8.62362e-32
-8.81109e-32	-0.697846	-2.58319	-5.0879	-7.43801	-8.86428	-8.8125	-7.09727	-3.95768	0	3.95768	7.09727	8.8125	8.86428	7.43801	5.0879	2.58319	0.697846	8.81109e-32
-8.99856e-32	-0.712694	-2.63816	-5.19615	-7.59627	-9.05288	-9	-7.24827	-4.04189	0	4.04189	7.24827	9	9.05288	7.59627	5.19615	2.63816	0.712694	8.99856e-32
-9.18603e-32	-0.727542	-2.69312	-5.30441	-7.75452	-9.24148	-9.1875	-7.39928	-4.1261	0	4.1261	7.39928	9.1875	9.24148	7.75452	5.30441	2.69312	0.727542	9.18603e-32
-9.3735e-32	-0.74239	-2.74808	-5.41266	-7.91278	-9.43008	-9.375	-7.55028	-4.2103	0	4.2103	7.55028	9.375	9.43008	7.91278	5.41266	2.74808	0.74239	9.3735e-32
Bw (pT) MLT=00-06
NaN	NaN	NaN	NaN	NaN	NaN	NaN	NaN	NaN	NaN	NaN	NaN	NaN	NaN	NaN	NaN	NaN	NaN	NaN
NaN	NaN	NaN	NaN	NaN	NaN	NaN	NaN	NaN	NaN	NaN	NaN	NaN	NaN	NaN	NaN	NaN	NaN	NaN
NaN	NaN	NaN	NaN	NaN	NaN	NaN	NaN	NaN	NaN	NaN	NaN	NaN	NaN	NaN	NaN	NaN	NaN	NaN
NaN	NaN	NaN	NaN	NaN	NaN	NaN	NaN	NaN	NaN	NaN	NaN	NaN	NaN	NaN	NaN	NaN	NaN	NaN
NaN	NaN	NaN	NaN	NaN	NaN	NaN	NaN	NaN	NaN	NaN	NaN	NaN	NaN	NaN	NaN	NaN	NaN	NaN
NaN	NaN	NaN	NaN	NaN	NaN	NaN	NaN	NaN	NaN	NaN	NaN	NaN	NaN	NaN	NaN	NaN	NaN	NaN
NaN	NaN	NaN	NaN	NaN	NaN	NaN	NaN	NaN	NaN	NaN	NaN	NaN	NaN	NaN	NaN	NaN	NaN	NaN
NaN	NaN	NaN	NaN	NaN	NaN	NaN	NaN	NaN	NaN	NaN	NaN	NaN	NaN	NaN	NaN	NaN	NaN	NaN
NaN	NaN	NaN	NaN	NaN	NaN	NaN	NaN	NaN	NaN	NaN	NaN	0	0.548895	9.47543	NaN	NaN	NaN	NaN
NaN	NaN	NaN	NaN	NaN	NaN	NaN	NaN	NaN	NaN	NaN	NaN	12.9208	7.18471	16.0494	NaN	NaN	NaN	NaN
NaN	NaN	NaN	NaN	NaN	NaN	NaN	NaN	NaN	NaN	NaN	1.94795	11.2039	16.4237	12.7365	NaN	NaN	NaN	NaN
NaN	NaN	NaN	NaN	NaN	NaN	NaN	NaN	NaN	NaN	0.889925	6.44117	2.06032	1.26004	13.4222	NaN	NaN	NaN	NaN
NaN	NaN	NaN	NaN	NaN	NaN	NaN	NaN	NaN	NaN	11.6818	8.76811	10.1635	9.64631	16.5605	NaN	NaN	NaN	NaN
NaN	NaN	NaN	NaN	NaN	NaN	NaN	NaN	NaN	NaN	11.4784	4.17832	4.54433	17.6144	11.4576	NaN	NaN	NaN	NaN
NaN	NaN	NaN	NaN	NaN	NaN	NaN	NaN	NaN	NaN	9.58011	15.6753	8.47744	24.12	14.4724	NaN	NaN	NaN	NaN
NaN	NaN	NaN	NaN	NaN	NaN	NaN	NaN	NaN	NaN	16.1231	11.0719	10.326	22.9749	18.2134	NaN	NaN	NaN	NaN
NaN	NaN	NaN	NaN	NaN	NaN	NaN	NaN	NaN	8.01009	11.4306	32.4312	24.3998	21.5758	14.0575	NaN	NaN	NaN	NaN
NaN	NaN	NaN	NaN	NaN	NaN	NaN	NaN	NaN	16.3446	8.07788	10.4724	19.7144	30.6292	13.4338	NaN	NaN	NaN	NaN
NaN	NaN	NaN	NaN	NaN	NaN	NaN	NaN	NaN	8.50707	4.41804	8.18337	11.8175	17.574	13.9871	NaN	NaN	NaN	NaN
NaN	NaN	NaN	NaN	NaN	NaN	NaN	NaN	NaN	6.18953	0.341148	5.91684	6.15754	9.04895	13.0758	NaN	NaN	NaN	NaN
NaN	NaN	NaN	NaN	NaN	NaN	NaN	NaN	NaN	3.60649	0.15523	1.74088	6.30228	9.81009	13.3671	NaN	NaN	NaN	NaN
NaN	NaN	NaN	NaN	NaN	NaN	NaN	NaN	NaN	0.601538	1.76933	1.89677	4.59617	4.28558	12.883	NaN	NaN	NaN	NaN
NaN	NaN	NaN	NaN	NaN	NaN	NaN	NaN	NaN	1.20065	1.04354	2.53881	3.07264	9.26309	8.52773	NaN	NaN	NaN	NaN
NaN	NaN	NaN	NaN	NaN	NaN	NaN	NaN	NaN	0.328641	0.514188	1.54334	0.651802	5.49585	22.7603	NaN	NaN	NaN	NaN
NaN	NaN	NaN	NaN	NaN	NaN	NaN	NaN	NaN	0	0.0861718	0.706893	0.720806	5.48232	21.5855	NaN	NaN	NaN	NaN
NaN	NaN	NaN	NaN	NaN	NaN	NaN	NaN	NaN	0	0.230171	0.625288	2.04644	4.84897	21.9865	NaN	NaN	NaN	NaN
NaN	NaN	NaN	NaN	NaN	NaN	NaN	NaN	NaN	0.0191574	0.12339	0.34808	1.81655	3.4398	19.5615	NaN	NaN	NaN	NaN
NaN	NaN	NaN	NaN	NaN	NaN	NaN	NaN	NaN	0	0.0384066	0.56306	6.6075	2.62984	17.9056	NaN	NaN	NaN	NaN
NaN	NaN	NaN	NaN	NaN	NaN	NaN	NaN	NaN	NaN	NaN	NaN	NaN	NaN	NaN	NaN	NaN	NaN	NaN
NaN	NaN	NaN	NaN	NaN	NaN	NaN	NaN	NaN	NaN	NaN	NaN	NaN	NaN	NaN	NaN	NaN	NaN	NaN
NaN	NaN	NaN	NaN	NaN	NaN	NaN	NaN	NaN	NaN	NaN	NaN	NaN	NaN	NaN	NaN	NaN	NaN	NaN
NaN	NaN	NaN	NaN	NaN	NaN	NaN	NaN	NaN	NaN	NaN	NaN	NaN	NaN	NaN	NaN	NaN	NaN	NaN
NaN	NaN	NaN	NaN	NaN	NaN	NaN	NaN	NaN	NaN	NaN	NaN	NaN	NaN	NaN	NaN	NaN	NaN	NaN
NaN	NaN	NaN	NaN	NaN	NaN	NaN	NaN	NaN	NaN	NaN	NaN	NaN	NaN	NaN	NaN	NaN	NaN	NaN
NaN	NaN	NaN	NaN	NaN	NaN	NaN	NaN	NaN	NaN	NaN	NaN	NaN	NaN	NaN	NaN	NaN	NaN	NaN
NaN	NaN	NaN	NaN	NaN	NaN	NaN	NaN	NaN	NaN	NaN	NaN	NaN	NaN	NaN	NaN	NaN	NaN	NaN
NaN	NaN	NaN	NaN	NaN	NaN	NaN	NaN	NaN	NaN	NaN	NaN	NaN	NaN	NaN	NaN	NaN	NaN	NaN
NaN	NaN	NaN	NaN	NaN	NaN	NaN	NaN	NaN	NaN	NaN	NaN	NaN	NaN	NaN	NaN	NaN	NaN	NaN
NaN	NaN	NaN	NaN	NaN	NaN	NaN	NaN	NaN	NaN	NaN	NaN	NaN	NaN	NaN	NaN	NaN	NaN	NaN
NaN	NaN	NaN	NaN	NaN	NaN	NaN	NaN	NaN	NaN	NaN	NaN	NaN	NaN	NaN	NaN	NaN	NaN	NaN
NaN	NaN	NaN	NaN	NaN	NaN	NaN	NaN	NaN	NaN	NaN	NaN	NaN	NaN	NaN	NaN	NaN	NaN	NaN
NaN	NaN	NaN	NaN	NaN	NaN	NaN	NaN	NaN	NaN	NaN	NaN	NaN	NaN	NaN	NaN	NaN	NaN	NaN
NaN	NaN	NaN	NaN	NaN	NaN	NaN	NaN	NaN	NaN	NaN	NaN	NaN	NaN	NaN	NaN	NaN	NaN	NaN
NaN	NaN	NaN	NaN	NaN	NaN	NaN	NaN	NaN	NaN	NaN	NaN	NaN	NaN	NaN	NaN	NaN	NaN	NaN
NaN	NaN	NaN	NaN	NaN	NaN	NaN	NaN	NaN	NaN	NaN	NaN	NaN	NaN	NaN	NaN	NaN	NaN	NaN
NaN	NaN	NaN	NaN	NaN	NaN	NaN	NaN	NaN	NaN	NaN	NaN	NaN	NaN	NaN	NaN	NaN	NaN	NaN
NaN	NaN	NaN	NaN	NaN	NaN	NaN	NaN	NaN	NaN	NaN	NaN	NaN	NaN	NaN	NaN	NaN	NaN	NaN
NaN	NaN	NaN	NaN	NaN	NaN	NaN	NaN	NaN	NaN	NaN	NaN	NaN	NaN	NaN	NaN	NaN	NaN	NaN
NaN	NaN	NaN	NaN	NaN	NaN	NaN	NaN	NaN	NaN	NaN	NaN	NaN	NaN	NaN	NaN	NaN	NaN	NaN

## Sheet: FigureS2 b
# Figure S2 panel b the averaged whislter-mode wave apmlitudes within MLT=18-24
X axis
2.29585e-49	0.00523613	0.0400088	0.125	0.265584	0.449533	0.649519	0.829769	0.955112	1	0.955112	0.829769	0.649519	0.449533	0.265584	0.125	0.0400088	0.00523613	2.29585e-49
3.44377e-49	0.0078542	0.0600131	0.1875	0.398377	0.6743	0.974279	1.24465	1.43267	1.5	1.43267	1.24465	0.974279	0.6743	0.398377	0.1875	0.0600131	0.0078542	3.44377e-49
4.59169e-49	0.0104723	0.0800175	0.25	0.531169	0.899067	1.29904	1.65954	1.91022	2	1.91022	1.65954	1.29904	0.899067	0.531169	0.25	0.0800175	0.0104723	4.59169e-49
5.73961e-49	0.0130903	0.100022	0.3125	0.663961	1.12383	1.6238	2.07442	2.38778	2.5	2.38778	2.07442	1.6238	1.12383	0.663961	0.3125	0.100022	0.0130903	5.73961e-49
6.88754e-49	0.0157084	0.120026	0.375	0.796753	1.3486	1.94856	2.48931	2.86534	3	2.86534	2.48931	1.94856	1.3486	0.796753	0.375	0.120026	0.0157084	6.88754e-49
8.03546e-49	0.0183265	0.140031	0.4375	0.929545	1.57337	2.27332	2.90419	3.34289	3.5	3.34289	2.90419	2.27332	1.57337	0.929545	0.4375	0.140031	0.0183265	8.03546e-49
9.18338e-49	0.0209445	0.160035	0.5	1.06234	1.79813	2.59808	3.31908	3.82045	4	3.82045	3.31908	2.59808	1.79813	1.06234	0.5	0.160035	0.0209445	9.18338e-49
1.03313e-48	0.0235626	0.180039	0.5625	1.19513	2.0229	2.92284	3.73396	4.298	4.5	4.298	3.73396	2.92284	2.0229	1.19513	0.5625	0.180039	0.0235626	1.03313e-48
1.14792e-48	0.0261807	0.200044	0.625	1.32792	2.24767	3.2476	4.14885	4.77556	5	4.77556	4.14885	3.2476	2.24767	1.32792	0.625	0.200044	0.0261807	1.14792e-48
1.26271e-48	0.0287987	0.220048	0.6875	1.46071	2.47243	3.57235	4.56373	5.25312	5.5	5.25312	4.56373	3.57235	2.47243	1.46071	0.6875	0.220048	0.0287987	1.26271e-48
1.37751e-48	0.0314168	0.240053	0.75	1.59351	2.6972	3.89711	4.97862	5.73067	6	5.73067	4.97862	3.89711	2.6972	1.59351	0.75	0.240053	0.0314168	1.37751e-48
1.4923e-48	0.0340349	0.260057	0.8125	1.7263	2.92197	4.22187	5.3935	6.20823	6.5	6.20823	5.3935	4.22187	2.92197	1.7263	0.8125	0.260057	0.0340349	1.4923e-48
1.60709e-48	0.0366529	0.280061	0.875	1.85909	3.14673	4.54663	5.80839	6.68579	7	6.68579	5.80839	4.54663	3.14673	1.85909	0.875	0.280061	0.0366529	1.60709e-48
1.72188e-48	0.039271	0.300066	0.9375	1.99188	3.3715	4.87139	6.22327	7.16334	7.5	7.16334	6.22327	4.87139	3.3715	1.99188	0.9375	0.300066	0.039271	1.72188e-48
1.83668e-48	0.0418891	0.32007	1	2.12467	3.59627	5.19615	6.63816	7.6409	8	7.6409	6.63816	5.19615	3.59627	2.12467	1	0.32007	0.0418891	1.83668e-48
1.95147e-48	0.0445071	0.340074	1.0625	2.25747	3.82103	5.52091	7.05304	8.11845	8.5	8.11845	7.05304	5.52091	3.82103	2.25747	1.0625	0.340074	0.0445071	1.95147e-48
2.06626e-48	0.0471252	0.360079	1.125	2.39026	4.0458	5.84567	7.46793	8.59601	9	8.59601	7.46793	5.84567	4.0458	2.39026	1.125	0.360079	0.0471252	2.06626e-48
2.18105e-48	0.0497433	0.380083	1.1875	2.52305	4.27057	6.17043	7.88281	9.07357	9.5	9.07357	7.88281	6.17043	4.27057	2.52305	1.1875	0.380083	0.0497433	2.18105e-48
2.29585e-48	0.0523613	0.400088	1.25	2.65584	4.49533	6.49519	8.29769	9.55112	10	9.55112	8.29769	6.49519	4.49533	2.65584	1.25	0.400088	0.0523613	2.29585e-48
2.41064e-48	0.0549794	0.420092	1.3125	2.78864	4.7201	6.81995	8.71258	10.0287	10.5	10.0287	8.71258	6.81995	4.7201	2.78864	1.3125	0.420092	0.0549794	2.41064e-48
2.52543e-48	0.0575975	0.440096	1.375	2.92143	4.94487	7.14471	9.12746	10.5062	11	10.5062	9.12746	7.14471	4.94487	2.92143	1.375	0.440096	0.0575975	2.52543e-48
2.64022e-48	0.0602155	0.460101	1.4375	3.05422	5.16963	7.46947	9.54235	10.9838	11.5	10.9838	9.54235	7.46947	5.16963	3.05422	1.4375	0.460101	0.0602155	2.64022e-48
2.75501e-48	0.0628336	0.480105	1.5	3.18701	5.3944	7.79423	9.95723	11.4613	12	11.4613	9.95723	7.79423	5.3944	3.18701	1.5	0.480105	0.0628336	2.75501e-48
2.86981e-48	0.0654517	0.500109	1.5625	3.3198	5.61917	8.11899	10.3721	11.9389	12.5	11.9389	10.3721	8.11899	5.61917	3.3198	1.5625	0.500109	0.0654517	2.86981e-48
2.9846e-48	0.0680697	0.520114	1.625	3.4526	5.84393	8.44375	10.787	12.4165	13	12.4165	10.787	8.44375	5.84393	3.4526	1.625	0.520114	0.0680697	2.9846e-48
3.09939e-48	0.0706878	0.540118	1.6875	3.58539	6.0687	8.76851	11.2019	12.894	13.5	12.894	11.2019	8.76851	6.0687	3.58539	1.6875	0.540118	0.0706878	3.09939e-48
3.21418e-48	0.0733059	0.560123	1.75	3.71818	6.29347	9.09327	11.6168	13.3716	14	13.3716	11.6168	9.09327	6.29347	3.71818	1.75	0.560123	0.0733059	3.21418e-48
3.32898e-48	0.0759239	0.580127	1.8125	3.85097	6.51823	9.41803	12.0317	13.8491	14.5	13.8491	12.0317	9.41803	6.51823	3.85097	1.8125	0.580127	0.0759239	3.32898e-48
3.44377e-48	0.078542	0.600131	1.875	3.98377	6.743	9.74279	12.4465	14.3267	15	14.3267	12.4465	9.74279	6.743	3.98377	1.875	0.600131	0.078542	3.44377e-48
3.55856e-48	0.0811601	0.620136	1.9375	4.11656	6.96777	10.0675	12.8614	14.8042	15.5	14.8042	12.8614	10.0675	6.96777	4.11656	1.9375	0.620136	0.0811601	3.55856e-48
3.67335e-48	0.0837781	0.64014	2	4.24935	7.19253	10.3923	13.2763	15.2818	16	15.2818	13.2763	10.3923	7.19253	4.24935	2	0.64014	0.0837781	3.67335e-48
3.78814e-48	0.0863962	0.660144	2.0625	4.38214	7.4173	10.7171	13.6912	15.7594	16.5	15.7594	13.6912	10.7171	7.4173	4.38214	2.0625	0.660144	0.0863962	3.78814e-48
3.90294e-48	0.0890143	0.680149	2.125	4.51493	7.64207	11.0418	14.1061	16.2369	17	16.2369	14.1061	11.0418	7.64207	4.51493	2.125	0.680149	0.0890143	3.90294e-48
4.01773e-48	0.0916323	0.700153	2.1875	4.64773	7.86683	11.3666	14.521	16.7145	17.5	16.7145	14.521	11.3666	7.86683	4.64773	2.1875	0.700153	0.0916323	4.01773e-48
4.13252e-48	0.0942504	0.720158	2.25	4.78052	8.0916	11.6913	14.9359	17.192	18	17.192	14.9359	11.6913	8.0916	4.78052	2.25	0.720158	0.0942504	4.13252e-48
4.24731e-48	0.0968685	0.740162	2.3125	4.91331	8.31637	12.0161	15.3507	17.6696	18.5	17.6696	15.3507	12.0161	8.31637	4.91331	2.3125	0.740162	0.0968685	4.24731e-48
4.36211e-48	0.0994865	0.760166	2.375	5.0461	8.54113	12.3409	15.7656	18.1471	19	18.1471	15.7656	12.3409	8.54113	5.0461	2.375	0.760166	0.0994865	4.36211e-48
4.4769e-48	0.102105	0.780171	2.4375	5.17889	8.7659	12.6656	16.1805	18.6247	19.5	18.6247	16.1805	12.6656	8.7659	5.17889	2.4375	0.780171	0.102105	4.4769e-48
4.59169e-48	0.104723	0.800175	2.5	5.31169	8.99067	12.9904	16.5954	19.1022	20	19.1022	16.5954	12.9904	8.99067	5.31169	2.5	0.800175	0.104723	4.59169e-48
4.70648e-48	0.107341	0.82018	2.5625	5.44448	9.21543	13.3151	17.0103	19.5798	20.5	19.5798	17.0103	13.3151	9.21543	5.44448	2.5625	0.82018	0.107341	4.70648e-48
4.82127e-48	0.109959	0.840184	2.625	5.57727	9.4402	13.6399	17.4252	20.0574	21	20.0574	17.4252	13.6399	9.4402	5.57727	2.625	0.840184	0.109959	4.82127e-48
4.93607e-48	0.112577	0.860188	2.6875	5.71006	9.66497	13.9647	17.84	20.5349	21.5	20.5349	17.84	13.9647	9.66497	5.71006	2.6875	0.860188	0.112577	4.93607e-48
5.05086e-48	0.115195	0.880193	2.75	5.84286	9.88973	14.2894	18.2549	21.0125	22	21.0125	18.2549	14.2894	9.88973	5.84286	2.75	0.880193	0.115195	5.05086e-48
5.16565e-48	0.117813	0.900197	2.8125	5.97565	10.1145	14.6142	18.6698	21.49	22.5	21.49	18.6698	14.6142	10.1145	5.97565	2.8125	0.900197	0.117813	5.16565e-48
5.28044e-48	0.120431	0.920201	2.875	6.10844	10.3393	14.9389	19.0847	21.9676	23	21.9676	19.0847	14.9389	10.3393	6.10844	2.875	0.920201	0.120431	5.28044e-48
5.39524e-48	0.123049	0.940206	2.9375	6.24123	10.564	15.2637	19.4996	22.4451	23.5	22.4451	19.4996	15.2637	10.564	6.24123	2.9375	0.940206	0.123049	5.39524e-48
5.51003e-48	0.125667	0.96021	3	6.37402	10.7888	15.5885	19.9145	22.9227	24	22.9227	19.9145	15.5885	10.7888	6.37402	3	0.96021	0.125667	5.51003e-48
5.62482e-48	0.128285	0.980215	3.0625	6.50682	11.0136	15.9132	20.3294	23.4002	24.5	23.4002	20.3294	15.9132	11.0136	6.50682	3.0625	0.980215	0.128285	5.62482e-48
5.73961e-48	0.130903	1.00022	3.125	6.63961	11.2383	16.238	20.7442	23.8778	25	23.8778	20.7442	16.238	11.2383	6.63961	3.125	1.00022	0.130903	5.73961e-48
Y axis
-3.7494e-33	-0.0296956	-0.109923	-0.216506	-0.316511	-0.377203	-0.375	-0.302011	-0.168412	0	0.168412	0.302011	0.375	0.377203	0.316511	0.216506	0.109923	0.0296956	3.7494e-33
-5.6241e-33	-0.0445434	-0.164885	-0.32476	-0.474767	-0.565805	-0.5625	-0.453017	-0.252618	0	0.252618	0.453017	0.5625	0.565805	0.474767	0.32476	0.164885	0.0445434	5.6241e-33
-7.4988e-33	-0.0593912	-0.219846	-0.433013	-0.633022	-0.754407	-0.75	-0.604023	-0.336824	0	0.336824	0.604023	0.75	0.754407	0.633022	0.433013	0.219846	0.0593912	7.4988e-33
-9.3735e-33	-0.074239	-0.274808	-0.541266	-0.791278	-0.943008	-0.9375	-0.755028	-0.42103	0	0.42103	0.755028	0.9375	0.943008	0.791278	0.541266	0.274808	0.074239	9.3735e-33
-1.12482e-32	-0.0890868	-0.329769	-0.649519	-0.949533	-1.13161	-1.125	-0.906034	-0.505236	0	0.505236	0.906034	1.125	1.13161	0.949533	0.649519	0.329769	0.0890868	1.12482e-32
-1.31229e-32	-0.103935	-0.384731	-0.757772	-1.10779	-1.32021	-1.3125	-1.05704	-0.589442	0	0.589442	1.05704	1.3125	1.32021	1.10779	0.757772	0.384731	0.103935	1.31229e-32
-1.49976e-32	-0.118782	-0.439693	-0.866025	-1.26604	-1.50881	-1.5	-1.20805	-0.673648	0	0.673648	1.20805	1.5	1.50881	1.26604	0.866025	0.439693	0.118782	1.49976e-32
-1.68723e-32	-0.13363	-0.494654	-0.974279	-1.4243	-1.69741	-1.6875	-1.35905	-0.757854	0	0.757854	1.35905	1.6875	1.69741	1.4243	0.974279	0.494654	0.13363	1.68723e-32
-1.8747e-32	-0.148478	-0.549616	-1.08253	-1.58256	-1.88602	-1.875	-1.51006	-0.84206	0	0.84206	1.51006	1.875	1.88602	1.58256	1.08253	0.549616	0.148478	1.8747e-32
-2.06217e-32	-0.163326	-0.604577	-1.19078	-1.74081	-2.07462	-2.0625	-1.66106	-0.926266	0	0.926266	1.66106	2.0625	2.07462	1.74081	1.19078	0.604577	0.163326	2.06217e-32
-2.24964e-32	-0.178174	-0.659539	-1.29904	-1.89907	-2.26322	-2.25	-1.81207	-1.01047	0	1.01047	1.81207	2.25	2.26322	1.89907	1.29904	0.659539	0.178174	2.24964e-32
-2.43711e-32	-0.193021	-0.714501	-1.40729	-2.05732	-2.45182	-2.4375	-1.96307	-1.09468	0	1.09468	1.96307	2.4375	2.45182	2.05732	1.40729	0.714501	0.193021	2.43711e-32
-2.62458e-32	-0.207869	-0.769462	-1.51554	-2.21558	-2.64042	-2.625	-2.11408	-1.17888	0	1.17888	2.11408	2.625	2.64042	2.21558	1.51554	0.769462	0.207869	2.62458e-32
-2.81205e-32	-0.222717	-0.824424	-1.6238	-2.37383	-2.82902	-2.8125	-2.26509	-1.26309	0	1.26309	2.26509	2.8125	2.82902	2.37383	1.6238	0.824424	0.222717	2.81205e-32
-2.99952e-32	-0.237565	-0.879385	-1.73205	-2.53209	-3.01763	-3	-2.41609	-1.3473	0	1.3473	2.41609	3	3.01763	2.53209	1.73205	0.879385	0.237565	2.99952e-32
-3.18699e-32	-0.252412	-0.934347	-1.8403	-2.69034	-3.20623	-3.1875	-2.5671	-1.4315	0	1.4315	2.5671	3.1875	3.20623	2.69034	1.8403	0.934347	0.252412	3.18699e-32
-3.37446e-32	-0.26726	-0.989308	-1.94856	-2.8486	-3.39483	-3.375	-2.7181	-1.51571	0	1.51571	2.7181	3.375	3.39483	2.8486	1.94856	0.989308	0.26726	3.37446e-32
-3.56193e-32	-0.282108	-1.04427	-2.05681	-3.00686	-3.58343	-3.5625	-2.86911	-1.59991	0	1.59991	2.86911	3.5625	3.58343	3.00686	2.05681	1.04427	0.282108	3.56193e-32
-3.7494e-32	-0.296956	-1.09923	-2.16506	-3.16511	-3.77203	-3.75	-3.02011	-1.68412	0	1.68412	3.02011	3.75	3.77203	3.16511	2.16506	1.09923	0.296956	3.7494e-32
-3.93687e-32	-0.311804	-1.15419	-2.27332	-3.32337	-3.96063	-3.9375	-3.17112	-1.76833	0	1.76833	3.17112	3.9375	3.96063	3.32337	2.27332	1.15419	0.311804	3.93687e-32
-4.12434e-32	-0.326651	-1.20915	-2.38157	-3.48162	-4.14924	-4.125	-3.32213	-1.85253	0	1.85253	3.32213	4.125	4.14924	3.48162	2.38157	1.20915	0.326651	4.12434e-32
-4.31181e-32	-0.341499	-1.26412	-2.48982	-3.63988	-4.33784	-4.3125	-3.47313	-1.93674	0	1.93674	3.47313	4.3125	4.33784	3.63988	2.48982	1.26412	0.341499	4.31181e-32
-4.49928e-32	-0.356347	-1.31908	-2.59808	-3.79813	-4.52644	-4.5	-3.62414	-2.02094	0	2.02094	3.62414	4.5	4.52644	3.79813	2.59808	1.31908	0.356347	4.49928e-32
-4.68675e-32	-0.371195	-1.37404	-2.70633	-3.95639	-4.71504	-4.6875	-3.77514	-2.10515	0	2.10515	3.77514	4.6875	4.71504	3.95639	2.70633	1.37404	0.371195	4.68675e-32
-4.87422e-32	-0.386043	-1.429	-2.81458	-4.11464	-4.90364	-4.875	-3.92615	-2.18936	0	2.18936	3.92615	4.875	4.90364	4.11464	2.81458	1.429	0.386043	4.87422e-32
-5.06169e-32	-0.40089	-1.48396	-2.92284	-4.2729	-5.09224	-5.0625	-4.07715	-2.27356	0	2.27356	4.07715	5.0625	5.09224	4.2729	2.92284	1.48396	0.40089	5.06169e-32
-5.24916e-32	-0.415738	-1.53892	-3.03109	-4.43116	-5.28085	-5.25	-4.22816	-2.35777	0	2.35777	4.22816	5.25	5.28085	4.43116	3.03109	1.53892	0.415738	5.24916e-32
-5.43663e-32	-0.430586	-1.59389	-3.13934	-4.58941	-5.46945	-5.4375	-4.37917	-2.44197	0	2.44197	4.37917	5.4375	5.46945	4.58941	3.13934	1.59389	0.430586	5.43663e-32
-5.6241e-32	-0.445434	-1.64885	-3.2476	-4.74767	-5.65805	-5.625	-4.53017	-2.52618	0	2.52618	4.53017	5.625	5.65805	4.74767	3.2476	1.64885	0.445434	5.6241e-32
-5.81157e-32	-0.460282	-1.70381	-3.35585	-4.90592	-5.84665	-5.8125	-4.68118	-2.61039	0	2.61039	4.68118	5.8125	5.84665	4.90592	3.35585	1.70381	0.460282	5.81157e-32
-5.99904e-32	-0.475129	-1.75877	-3.4641	-5.06418	-6.03525	-6	-4.83218	-2.69459	0	2.69459	4.83218	6	6.03525	5.06418	3.4641	1.75877	0.475129	5.99904e-32
-6.18651e-32	-0.489977	-1.81373	-3.57235	-5.22243	-6.22385	-6.1875	-4.98319	-2.7788	0	2.7788	4.98319	6.1875	6.22385	5.22243	3.57235	1.81373	0.489977	6.18651e-32
-6.37398e-32	-0.504825	-1.86869	-3.68061	-5.38069	-6.41246	-6.375	-5.13419	-2.863	0	2.863	5.13419	6.375	6.41246	5.38069	3.68061	1.86869	0.504825	6.37398e-32
-6.56145e-32	-0.519673	-1.92366	-3.78886	-5.53894	-6.60106	-6.5625	-5.2852	-2.94721	0	2.94721	5.2852	6.5625	6.60106	5.53894	3.78886	1.92366	0.519673	6.56145e-32
-6.74892e-32	-0.534521	-1.97862	-3.89711	-5.6972	-6.78966	-6.75	-5.4362	-3.03142	0	3.03142	5.4362	6.75	6.78966	5.6972	3.89711	1.97862	0.534521	6.74892e-32
-6.93639e-32	-0.549368	-2.03358	-4.00537	-5.85546	-6.97826	-6.9375	-5.58721	-3.11562	0	3.11562	5.58721	6.9375	6.97826	5.85546	4.00537	2.03358	0.549368	6.93639e-32
-7.12386e-32	-0.564216	-2.08854	-4.11362	-6.01371	-7.16686	-7.125	-5.73822	-3.19983	0	3.19983	5.73822	7.125	7.16686	6.01371	4.11362	2.08854	0.564216	7.12386e-32
-7.31133e-32	-0.579064	-2.1435	-4.22187	-6.17197	-7.35546	-7.3125	-5.88922	-3.28403	0	3.28403	5.88922	7.3125	7.35546	6.17197	4.22187	2.1435	0.579064	7.31133e-32
-7.4988e-32	-0.593912	-2.19846	-4.33013	-6.33022	-7.54407	-7.5	-6.04023	-3.36824	0	3.36824	6.04023	7.5	7.54407	6.33022	4.33013	2.19846	0.593912	7.4988e-32
-7.68627e-32	-0.60876	-2.25342	-4.43838	-6.48848	-7.73267	-7.6875	-6.19123	-3.45245	0	3.45245	6.19123	7.6875	7.73267	6.48848	4.43838	2.25342	0.60876	7.68627e-32
-7.87374e-32	-0.623607	-2.30839	-4.54663	-6.64673	-7.92127	-7.875	-6.34224	-3.53665	0	3.53665	6.34224	7.875	7.92127	6.64673	4.54663	2.30839	0.623607	7.87374e-32
-8.06121e-32	-0.638455	-2.36335	-4.65489	-6.80499	-8.10987	-8.0625	-6.49324	-3.62086	0	3.62086	6.49324	8.0625	8.10987	6.80499	4.65489	2.36335	0.638455	8.06121e-32
-8.24868e-32	-0.653303	-2.41831	-4.76314	-6.96324	-8.29847	-8.25	-6.64425	-3.70506	0	3.70506	6.64425	8.25	8.29847	6.96324	4.76314	2.41831	0.653303	8.24868e-32
-8.43615e-32	-0.668151	-2.47327	-4.87139	-7.1215	-8.48707	-8.4375	-6.79526	-3.78927	0	3.78927	6.79526	8.4375	8.48707	7.1215	4.87139	2.47327	0.668151	8.43615e-32
-8.62362e-32	-0.682999	-2.52823	-4.97965	-7.27976	-8.67567	-8.625	-6.94626	-3.87348	0	3.87348	6.94626	8.625	8.67567	7.27976	4.97965	2.52823	0.682999	8.62362e-32
-8.81109e-32	-0.697846	-2.58319	-5.0879	-7.43801	-8.86428	-8.8125	-7.09727	-3.95768	0	3.95768	7.09727	8.8125	8.86428	7.43801	5.0879	2.58319	0.697846	8.81109e-32
-8.99856e-32	-0.712694	-2.63816	-5.19615	-7.59627	-9.05288	-9	-7.24827	-4.04189	0	4.04189	7.24827	9	9.05288	7.59627	5.19615	2.63816	0.712694	8.99856e-32
-9.18603e-32	-0.727542	-2.69312	-5.30441	-7.75452	-9.24148	-9.1875	-7.39928	-4.1261	0	4.1261	7.39928	9.1875	9.24148	7.75452	5.30441	2.69312	0.727542	9.18603e-32
-9.3735e-32	-0.74239	-2.74808	-5.41266	-7.91278	-9.43008	-9.375	-7.55028	-4.2103	0	4.2103	7.55028	9.375	9.43008	7.91278	5.41266	2.74808	0.74239	9.3735e-32
Bw (pT) MLT=18-24
NaN	NaN	NaN	NaN	NaN	NaN	NaN	NaN	NaN	NaN	NaN	NaN	NaN	NaN	NaN	NaN	NaN	NaN	NaN
NaN	NaN	NaN	NaN	NaN	NaN	NaN	NaN	NaN	NaN	NaN	NaN	NaN	NaN	NaN	NaN	NaN	NaN	NaN
NaN	NaN	NaN	NaN	NaN	NaN	NaN	NaN	NaN	NaN	NaN	NaN	NaN	NaN	NaN	NaN	NaN	NaN	NaN
NaN	NaN	NaN	NaN	NaN	NaN	NaN	NaN	NaN	NaN	NaN	NaN	NaN	NaN	NaN	NaN	NaN	NaN	NaN
NaN	NaN	NaN	NaN	NaN	NaN	NaN	NaN	NaN	NaN	NaN	NaN	NaN	NaN	NaN	NaN	NaN	NaN	NaN
NaN	NaN	NaN	NaN	NaN	NaN	NaN	NaN	NaN	NaN	NaN	NaN	NaN	NaN	NaN	NaN	NaN	NaN	NaN
NaN	NaN	NaN	NaN	NaN	NaN	NaN	NaN	NaN	NaN	NaN	NaN	NaN	NaN	NaN	NaN	NaN	NaN	NaN
NaN	NaN	NaN	NaN	NaN	NaN	NaN	NaN	NaN	NaN	NaN	NaN	NaN	NaN	NaN	NaN	NaN	NaN	NaN
NaN	NaN	NaN	NaN	NaN	NaN	NaN	NaN	NaN	0.245147	0.0928876	1.12474	0.0413575	1.4975	3.51828	NaN	NaN	NaN	NaN
NaN	NaN	NaN	NaN	NaN	NaN	NaN	NaN	NaN	25.753	17.9253	15.6154	5.05414	14.6421	13.6368	NaN	NaN	NaN	NaN
NaN	NaN	NaN	NaN	NaN	NaN	NaN	NaN	NaN	14.0006	12.8511	16.2795	10.0916	12.2714	16.907	NaN	NaN	NaN	NaN
NaN	NaN	NaN	NaN	NaN	NaN	NaN	NaN	NaN	11.6018	8.29999	5.01583	9.52002	9.40183	11.9255	NaN	NaN	NaN	NaN
NaN	NaN	NaN	NaN	NaN	NaN	NaN	NaN	NaN	14.8552	10.5623	6.79538	10.3837	9.43183	10.8906	NaN	NaN	NaN	NaN
NaN	NaN	NaN	NaN	NaN	NaN	NaN	NaN	NaN	10.289	12.0078	11.9664	11.5958	14.5002	12.89	NaN	NaN	NaN	NaN
NaN	NaN	NaN	NaN	NaN	NaN	NaN	NaN	NaN	19.3868	19.2008	13.1516	15.5972	8.1626	13.6309	NaN	NaN	NaN	NaN
NaN	NaN	NaN	NaN	NaN	NaN	NaN	NaN	NaN	16.8812	16.678	12.2597	10.8501	2.99916	14.7152	NaN	NaN	NaN	NaN
NaN	NaN	NaN	NaN	NaN	NaN	NaN	NaN	NaN	14.6629	12.3187	7.37135	12.6018	6.26331	13.2694	NaN	NaN	NaN	NaN
NaN	NaN	NaN	NaN	NaN	NaN	NaN	NaN	NaN	13.2108	8.16462	8.14429	13.3394	18.6295	14.4088	NaN	NaN	NaN	NaN
NaN	NaN	NaN	NaN	NaN	NaN	NaN	NaN	NaN	10.6211	8.62624	7.86547	12.4582	NaN	9.39091	NaN	NaN	NaN	NaN
NaN	NaN	NaN	NaN	NaN	NaN	NaN	NaN	NaN	6.41538	2.3757	7.60587	7.72831	NaN	11.6576	NaN	NaN	NaN	NaN
NaN	NaN	NaN	NaN	NaN	NaN	NaN	NaN	NaN	4.86688	2.8931	1.69309	NaN	NaN	10.5055	NaN	NaN	NaN	NaN
NaN	NaN	NaN	NaN	NaN	NaN	NaN	NaN	NaN	4.84287	1.5769	0.608842	NaN	NaN	12.6732	NaN	NaN	NaN	NaN
NaN	NaN	NaN	NaN	NaN	NaN	NaN	NaN	NaN	2.59171	2.20547	0	NaN	NaN	9.24203	NaN	NaN	NaN	NaN
NaN	NaN	NaN	NaN	NaN	NaN	NaN	NaN	NaN	1.91494	0.204013	0	NaN	NaN	11.5081	NaN	NaN	NaN	NaN
NaN	NaN	NaN	NaN	NaN	NaN	NaN	NaN	NaN	0.717211	0.261437	0.329642	NaN	NaN	13.5094	NaN	NaN	NaN	NaN
NaN	NaN	NaN	NaN	NaN	NaN	NaN	NaN	NaN	0.277424	0.561055	0	NaN	NaN	14.6897	NaN	NaN	NaN	NaN
NaN	NaN	NaN	NaN	NaN	NaN	NaN	NaN	NaN	0.383397	0.274388	0	NaN	NaN	17.6452	NaN	NaN	NaN	NaN
NaN	NaN	NaN	NaN	NaN	NaN	NaN	NaN	NaN	0.427064	0.0683442	0	NaN	NaN	20.648	NaN	NaN	NaN	NaN
NaN	NaN	NaN	NaN	NaN	NaN	NaN	NaN	NaN	NaN	NaN	NaN	NaN	NaN	NaN	NaN	NaN	NaN	NaN
NaN	NaN	NaN	NaN	NaN	NaN	NaN	NaN	NaN	NaN	NaN	NaN	NaN	NaN	NaN	NaN	NaN	NaN	NaN
NaN	NaN	NaN	NaN	NaN	NaN	NaN	NaN	NaN	NaN	NaN	NaN	NaN	NaN	NaN	NaN	NaN	NaN	NaN
NaN	NaN	NaN	NaN	NaN	NaN	NaN	NaN	NaN	NaN	NaN	NaN	NaN	NaN	NaN	NaN	NaN	NaN	NaN
NaN	NaN	NaN	NaN	NaN	NaN	NaN	NaN	NaN	NaN	NaN	NaN	NaN	NaN	NaN	NaN	NaN	NaN	NaN
NaN	NaN	NaN	NaN	NaN	NaN	NaN	NaN	NaN	NaN	NaN	NaN	NaN	NaN	NaN	NaN	NaN	NaN	NaN
NaN	NaN	NaN	NaN	NaN	NaN	NaN	NaN	NaN	NaN	NaN	NaN	NaN	NaN	NaN	NaN	NaN	NaN	NaN
NaN	NaN	NaN	NaN	NaN	NaN	NaN	NaN	NaN	NaN	NaN	NaN	NaN	NaN	NaN	NaN	NaN	NaN	NaN
NaN	NaN	NaN	NaN	NaN	NaN	NaN	NaN	NaN	NaN	NaN	NaN	NaN	NaN	NaN	NaN	NaN	NaN	NaN
NaN	NaN	NaN	NaN	NaN	NaN	NaN	NaN	NaN	NaN	NaN	NaN	NaN	NaN	NaN	NaN	NaN	NaN	NaN
NaN	NaN	NaN	NaN	NaN	NaN	NaN	NaN	NaN	NaN	NaN	NaN	NaN	NaN	NaN	NaN	NaN	NaN	NaN
NaN	NaN	NaN	NaN	NaN	NaN	NaN	NaN	NaN	NaN	NaN	NaN	NaN	NaN	NaN	NaN	NaN	NaN	NaN
NaN	NaN	NaN	NaN	NaN	NaN	NaN	NaN	NaN	NaN	NaN	NaN	NaN	NaN	NaN	NaN	NaN	NaN	NaN
NaN	NaN	NaN	NaN	NaN	NaN	NaN	NaN	NaN	NaN	NaN	NaN	NaN	NaN	NaN	NaN	NaN	NaN	NaN
NaN	NaN	NaN	NaN	NaN	NaN	NaN	NaN	NaN	NaN	NaN	NaN	NaN	NaN	NaN	NaN	NaN	NaN	NaN
NaN	NaN	NaN	NaN	NaN	NaN	NaN	NaN	NaN	NaN	NaN	NaN	NaN	NaN	NaN	NaN	NaN	NaN	NaN
NaN	NaN	NaN	NaN	NaN	NaN	NaN	NaN	NaN	NaN	NaN	NaN	NaN	NaN	NaN	NaN	NaN	NaN	NaN
NaN	NaN	NaN	NaN	NaN	NaN	NaN	NaN	NaN	NaN	NaN	NaN	NaN	NaN	NaN	NaN	NaN	NaN	NaN
NaN	NaN	NaN	NaN	NaN	NaN	NaN	NaN	NaN	NaN	NaN	NaN	NaN	NaN	NaN	NaN	NaN	NaN	NaN
NaN	NaN	NaN	NaN	NaN	NaN	NaN	NaN	NaN	NaN	NaN	NaN	NaN	NaN	NaN	NaN	NaN	NaN	NaN
NaN	NaN	NaN	NaN	NaN	NaN	NaN	NaN	NaN	NaN	NaN	NaN	NaN	NaN	NaN	NaN	NaN	NaN	NaN

## Sheet: FigureS2 c
# Figure S2 panel c the omnidirectional electron fluxes for 55 keV electrons within MLT=00-06
X axis
2.29585e-49	0.00523613	0.0400088	0.125	0.265584	0.449533	0.649519	0.829769	0.955112	1	0.955112	0.829769	0.649519	0.449533	0.265584	0.125	0.0400088	0.00523613	2.29585e-49
3.44377e-49	0.0078542	0.0600131	0.1875	0.398377	0.6743	0.974279	1.24465	1.43267	1.5	1.43267	1.24465	0.974279	0.6743	0.398377	0.1875	0.0600131	0.0078542	3.44377e-49
4.59169e-49	0.0104723	0.0800175	0.25	0.531169	0.899067	1.29904	1.65954	1.91022	2	1.91022	1.65954	1.29904	0.899067	0.531169	0.25	0.0800175	0.0104723	4.59169e-49
5.73961e-49	0.0130903	0.100022	0.3125	0.663961	1.12383	1.6238	2.07442	2.38778	2.5	2.38778	2.07442	1.6238	1.12383	0.663961	0.3125	0.100022	0.0130903	5.73961e-49
6.88754e-49	0.0157084	0.120026	0.375	0.796753	1.3486	1.94856	2.48931	2.86534	3	2.86534	2.48931	1.94856	1.3486	0.796753	0.375	0.120026	0.0157084	6.88754e-49
8.03546e-49	0.0183265	0.140031	0.4375	0.929545	1.57337	2.27332	2.90419	3.34289	3.5	3.34289	2.90419	2.27332	1.57337	0.929545	0.4375	0.140031	0.0183265	8.03546e-49
9.18338e-49	0.0209445	0.160035	0.5	1.06234	1.79813	2.59808	3.31908	3.82045	4	3.82045	3.31908	2.59808	1.79813	1.06234	0.5	0.160035	0.0209445	9.18338e-49
1.03313e-48	0.0235626	0.180039	0.5625	1.19513	2.0229	2.92284	3.73396	4.298	4.5	4.298	3.73396	2.92284	2.0229	1.19513	0.5625	0.180039	0.0235626	1.03313e-48
1.14792e-48	0.0261807	0.200044	0.625	1.32792	2.24767	3.2476	4.14885	4.77556	5	4.77556	4.14885	3.2476	2.24767	1.32792	0.625	0.200044	0.0261807	1.14792e-48
1.26271e-48	0.0287987	0.220048	0.6875	1.46071	2.47243	3.57235	4.56373	5.25312	5.5	5.25312	4.56373	3.57235	2.47243	1.46071	0.6875	0.220048	0.0287987	1.26271e-48
1.37751e-48	0.0314168	0.240053	0.75	1.59351	2.6972	3.89711	4.97862	5.73067	6	5.73067	4.97862	3.89711	2.6972	1.59351	0.75	0.240053	0.0314168	1.37751e-48
1.4923e-48	0.0340349	0.260057	0.8125	1.7263	2.92197	4.22187	5.3935	6.20823	6.5	6.20823	5.3935	4.22187	2.92197	1.7263	0.8125	0.260057	0.0340349	1.4923e-48
1.60709e-48	0.0366529	0.280061	0.875	1.85909	3.14673	4.54663	5.80839	6.68579	7	6.68579	5.80839	4.54663	3.14673	1.85909	0.875	0.280061	0.0366529	1.60709e-48
1.72188e-48	0.039271	0.300066	0.9375	1.99188	3.3715	4.87139	6.22327	7.16334	7.5	7.16334	6.22327	4.87139	3.3715	1.99188	0.9375	0.300066	0.039271	1.72188e-48
1.83668e-48	0.0418891	0.32007	1	2.12467	3.59627	5.19615	6.63816	7.6409	8	7.6409	6.63816	5.19615	3.59627	2.12467	1	0.32007	0.0418891	1.83668e-48
1.95147e-48	0.0445071	0.340074	1.0625	2.25747	3.82103	5.52091	7.05304	8.11845	8.5	8.11845	7.05304	5.52091	3.82103	2.25747	1.0625	0.340074	0.0445071	1.95147e-48
2.06626e-48	0.0471252	0.360079	1.125	2.39026	4.0458	5.84567	7.46793	8.59601	9	8.59601	7.46793	5.84567	4.0458	2.39026	1.125	0.360079	0.0471252	2.06626e-48
2.18105e-48	0.0497433	0.380083	1.1875	2.52305	4.27057	6.17043	7.88281	9.07357	9.5	9.07357	7.88281	6.17043	4.27057	2.52305	1.1875	0.380083	0.0497433	2.18105e-48
2.29585e-48	0.0523613	0.400088	1.25	2.65584	4.49533	6.49519	8.29769	9.55112	10	9.55112	8.29769	6.49519	4.49533	2.65584	1.25	0.400088	0.0523613	2.29585e-48
2.41064e-48	0.0549794	0.420092	1.3125	2.78864	4.7201	6.81995	8.71258	10.0287	10.5	10.0287	8.71258	6.81995	4.7201	2.78864	1.3125	0.420092	0.0549794	2.41064e-48
2.52543e-48	0.0575975	0.440096	1.375	2.92143	4.94487	7.14471	9.12746	10.5062	11	10.5062	9.12746	7.14471	4.94487	2.92143	1.375	0.440096	0.0575975	2.52543e-48
2.64022e-48	0.0602155	0.460101	1.4375	3.05422	5.16963	7.46947	9.54235	10.9838	11.5	10.9838	9.54235	7.46947	5.16963	3.05422	1.4375	0.460101	0.0602155	2.64022e-48
2.75501e-48	0.0628336	0.480105	1.5	3.18701	5.3944	7.79423	9.95723	11.4613	12	11.4613	9.95723	7.79423	5.3944	3.18701	1.5	0.480105	0.0628336	2.75501e-48
2.86981e-48	0.0654517	0.500109	1.5625	3.3198	5.61917	8.11899	10.3721	11.9389	12.5	11.9389	10.3721	8.11899	5.61917	3.3198	1.5625	0.500109	0.0654517	2.86981e-48
2.9846e-48	0.0680697	0.520114	1.625	3.4526	5.84393	8.44375	10.787	12.4165	13	12.4165	10.787	8.44375	5.84393	3.4526	1.625	0.520114	0.0680697	2.9846e-48
3.09939e-48	0.0706878	0.540118	1.6875	3.58539	6.0687	8.76851	11.2019	12.894	13.5	12.894	11.2019	8.76851	6.0687	3.58539	1.6875	0.540118	0.0706878	3.09939e-48
3.21418e-48	0.0733059	0.560123	1.75	3.71818	6.29347	9.09327	11.6168	13.3716	14	13.3716	11.6168	9.09327	6.29347	3.71818	1.75	0.560123	0.0733059	3.21418e-48
3.32898e-48	0.0759239	0.580127	1.8125	3.85097	6.51823	9.41803	12.0317	13.8491	14.5	13.8491	12.0317	9.41803	6.51823	3.85097	1.8125	0.580127	0.0759239	3.32898e-48
3.44377e-48	0.078542	0.600131	1.875	3.98377	6.743	9.74279	12.4465	14.3267	15	14.3267	12.4465	9.74279	6.743	3.98377	1.875	0.600131	0.078542	3.44377e-48
3.55856e-48	0.0811601	0.620136	1.9375	4.11656	6.96777	10.0675	12.8614	14.8042	15.5	14.8042	12.8614	10.0675	6.96777	4.11656	1.9375	0.620136	0.0811601	3.55856e-48
3.67335e-48	0.0837781	0.64014	2	4.24935	7.19253	10.3923	13.2763	15.2818	16	15.2818	13.2763	10.3923	7.19253	4.24935	2	0.64014	0.0837781	3.67335e-48
3.78814e-48	0.0863962	0.660144	2.0625	4.38214	7.4173	10.7171	13.6912	15.7594	16.5	15.7594	13.6912	10.7171	7.4173	4.38214	2.0625	0.660144	0.0863962	3.78814e-48
3.90294e-48	0.0890143	0.680149	2.125	4.51493	7.64207	11.0418	14.1061	16.2369	17	16.2369	14.1061	11.0418	7.64207	4.51493	2.125	0.680149	0.0890143	3.90294e-48
4.01773e-48	0.0916323	0.700153	2.1875	4.64773	7.86683	11.3666	14.521	16.7145	17.5	16.7145	14.521	11.3666	7.86683	4.64773	2.1875	0.700153	0.0916323	4.01773e-48
4.13252e-48	0.0942504	0.720158	2.25	4.78052	8.0916	11.6913	14.9359	17.192	18	17.192	14.9359	11.6913	8.0916	4.78052	2.25	0.720158	0.0942504	4.13252e-48
4.24731e-48	0.0968685	0.740162	2.3125	4.91331	8.31637	12.0161	15.3507	17.6696	18.5	17.6696	15.3507	12.0161	8.31637	4.91331	2.3125	0.740162	0.0968685	4.24731e-48
4.36211e-48	0.0994865	0.760166	2.375	5.0461	8.54113	12.3409	15.7656	18.1471	19	18.1471	15.7656	12.3409	8.54113	5.0461	2.375	0.760166	0.0994865	4.36211e-48
4.4769e-48	0.102105	0.780171	2.4375	5.17889	8.7659	12.6656	16.1805	18.6247	19.5	18.6247	16.1805	12.6656	8.7659	5.17889	2.4375	0.780171	0.102105	4.4769e-48
4.59169e-48	0.104723	0.800175	2.5	5.31169	8.99067	12.9904	16.5954	19.1022	20	19.1022	16.5954	12.9904	8.99067	5.31169	2.5	0.800175	0.104723	4.59169e-48
4.70648e-48	0.107341	0.82018	2.5625	5.44448	9.21543	13.3151	17.0103	19.5798	20.5	19.5798	17.0103	13.3151	9.21543	5.44448	2.5625	0.82018	0.107341	4.70648e-48
4.82127e-48	0.109959	0.840184	2.625	5.57727	9.4402	13.6399	17.4252	20.0574	21	20.0574	17.4252	13.6399	9.4402	5.57727	2.625	0.840184	0.109959	4.82127e-48
4.93607e-48	0.112577	0.860188	2.6875	5.71006	9.66497	13.9647	17.84	20.5349	21.5	20.5349	17.84	13.9647	9.66497	5.71006	2.6875	0.860188	0.112577	4.93607e-48
5.05086e-48	0.115195	0.880193	2.75	5.84286	9.88973	14.2894	18.2549	21.0125	22	21.0125	18.2549	14.2894	9.88973	5.84286	2.75	0.880193	0.115195	5.05086e-48
5.16565e-48	0.117813	0.900197	2.8125	5.97565	10.1145	14.6142	18.6698	21.49	22.5	21.49	18.6698	14.6142	10.1145	5.97565	2.8125	0.900197	0.117813	5.16565e-48
5.28044e-48	0.120431	0.920201	2.875	6.10844	10.3393	14.9389	19.0847	21.9676	23	21.9676	19.0847	14.9389	10.3393	6.10844	2.875	0.920201	0.120431	5.28044e-48
5.39524e-48	0.123049	0.940206	2.9375	6.24123	10.564	15.2637	19.4996	22.4451	23.5	22.4451	19.4996	15.2637	10.564	6.24123	2.9375	0.940206	0.123049	5.39524e-48
5.51003e-48	0.125667	0.96021	3	6.37402	10.7888	15.5885	19.9145	22.9227	24	22.9227	19.9145	15.5885	10.7888	6.37402	3	0.96021	0.125667	5.51003e-48
5.62482e-48	0.128285	0.980215	3.0625	6.50682	11.0136	15.9132	20.3294	23.4002	24.5	23.4002	20.3294	15.9132	11.0136	6.50682	3.0625	0.980215	0.128285	5.62482e-48
5.73961e-48	0.130903	1.00022	3.125	6.63961	11.2383	16.238	20.7442	23.8778	25	23.8778	20.7442	16.238	11.2383	6.63961	3.125	1.00022	0.130903	5.73961e-48
Y axis
-3.7494e-33	-0.0296956	-0.109923	-0.216506	-0.316511	-0.377203	-0.375	-0.302011	-0.168412	0	0.168412	0.302011	0.375	0.377203	0.316511	0.216506	0.109923	0.0296956	3.7494e-33
-5.6241e-33	-0.0445434	-0.164885	-0.32476	-0.474767	-0.565805	-0.5625	-0.453017	-0.252618	0	0.252618	0.453017	0.5625	0.565805	0.474767	0.32476	0.164885	0.0445434	5.6241e-33
-7.4988e-33	-0.0593912	-0.219846	-0.433013	-0.633022	-0.754407	-0.75	-0.604023	-0.336824	0	0.336824	0.604023	0.75	0.754407	0.633022	0.433013	0.219846	0.0593912	7.4988e-33
-9.3735e-33	-0.074239	-0.274808	-0.541266	-0.791278	-0.943008	-0.9375	-0.755028	-0.42103	0	0.42103	0.755028	0.9375	0.943008	0.791278	0.541266	0.274808	0.074239	9.3735e-33
-1.12482e-32	-0.0890868	-0.329769	-0.649519	-0.949533	-1.13161	-1.125	-0.906034	-0.505236	0	0.505236	0.906034	1.125	1.13161	0.949533	0.649519	0.329769	0.0890868	1.12482e-32
-1.31229e-32	-0.103935	-0.384731	-0.757772	-1.10779	-1.32021	-1.3125	-1.05704	-0.589442	0	0.589442	1.05704	1.3125	1.32021	1.10779	0.757772	0.384731	0.103935	1.31229e-32
-1.49976e-32	-0.118782	-0.439693	-0.866025	-1.26604	-1.50881	-1.5	-1.20805	-0.673648	0	0.673648	1.20805	1.5	1.50881	1.26604	0.866025	0.439693	0.118782	1.49976e-32
-1.68723e-32	-0.13363	-0.494654	-0.974279	-1.4243	-1.69741	-1.6875	-1.35905	-0.757854	0	0.757854	1.35905	1.6875	1.69741	1.4243	0.974279	0.494654	0.13363	1.68723e-32
-1.8747e-32	-0.148478	-0.549616	-1.08253	-1.58256	-1.88602	-1.875	-1.51006	-0.84206	0	0.84206	1.51006	1.875	1.88602	1.58256	1.08253	0.549616	0.148478	1.8747e-32
-2.06217e-32	-0.163326	-0.604577	-1.19078	-1.74081	-2.07462	-2.0625	-1.66106	-0.926266	0	0.926266	1.66106	2.0625	2.07462	1.74081	1.19078	0.604577	0.163326	2.06217e-32
-2.24964e-32	-0.178174	-0.659539	-1.29904	-1.89907	-2.26322	-2.25	-1.81207	-1.01047	0	1.01047	1.81207	2.25	2.26322	1.89907	1.29904	0.659539	0.178174	2.24964e-32
-2.43711e-32	-0.193021	-0.714501	-1.40729	-2.05732	-2.45182	-2.4375	-1.96307	-1.09468	0	1.09468	1.96307	2.4375	2.45182	2.05732	1.40729	0.714501	0.193021	2.43711e-32
-2.62458e-32	-0.207869	-0.769462	-1.51554	-2.21558	-2.64042	-2.625	-2.11408	-1.17888	0	1.17888	2.11408	2.625	2.64042	2.21558	1.51554	0.769462	0.207869	2.62458e-32
-2.81205e-32	-0.222717	-0.824424	-1.6238	-2.37383	-2.82902	-2.8125	-2.26509	-1.26309	0	1.26309	2.26509	2.8125	2.82902	2.37383	1.6238	0.824424	0.222717	2.81205e-32
-2.99952e-32	-0.237565	-0.879385	-1.73205	-2.53209	-3.01763	-3	-2.41609	-1.3473	0	1.3473	2.41609	3	3.01763	2.53209	1.73205	0.879385	0.237565	2.99952e-32
-3.18699e-32	-0.252412	-0.934347	-1.8403	-2.69034	-3.20623	-3.1875	-2.5671	-1.4315	0	1.4315	2.5671	3.1875	3.20623	2.69034	1.8403	0.934347	0.252412	3.18699e-32
-3.37446e-32	-0.26726	-0.989308	-1.94856	-2.8486	-3.39483	-3.375	-2.7181	-1.51571	0	1.51571	2.7181	3.375	3.39483	2.8486	1.94856	0.989308	0.26726	3.37446e-32
-3.56193e-32	-0.282108	-1.04427	-2.05681	-3.00686	-3.58343	-3.5625	-2.86911	-1.59991	0	1.59991	2.86911	3.5625	3.58343	3.00686	2.05681	1.04427	0.282108	3.56193e-32
-3.7494e-32	-0.296956	-1.09923	-2.16506	-3.16511	-3.77203	-3.75	-3.02011	-1.68412	0	1.68412	3.02011	3.75	3.77203	3.16511	2.16506	1.09923	0.296956	3.7494e-32
-3.93687e-32	-0.311804	-1.15419	-2.27332	-3.32337	-3.96063	-3.9375	-3.17112	-1.76833	0	1.76833	3.17112	3.9375	3.96063	3.32337	2.27332	1.15419	0.311804	3.93687e-32
-4.12434e-32	-0.326651	-1.20915	-2.38157	-3.48162	-4.14924	-4.125	-3.32213	-1.85253	0	1.85253	3.32213	4.125	4.14924	3.48162	2.38157	1.20915	0.326651	4.12434e-32
-4.31181e-32	-0.341499	-1.26412	-2.48982	-3.63988	-4.33784	-4.3125	-3.47313	-1.93674	0	1.93674	3.47313	4.3125	4.33784	3.63988	2.48982	1.26412	0.341499	4.31181e-32
-4.49928e-32	-0.356347	-1.31908	-2.59808	-3.79813	-4.52644	-4.5	-3.62414	-2.02094	0	2.02094	3.62414	4.5	4.52644	3.79813	2.59808	1.31908	0.356347	4.49928e-32
-4.68675e-32	-0.371195	-1.37404	-2.70633	-3.95639	-4.71504	-4.6875	-3.77514	-2.10515	0	2.10515	3.77514	4.6875	4.71504	3.95639	2.70633	1.37404	0.371195	4.68675e-32
-4.87422e-32	-0.386043	-1.429	-2.81458	-4.11464	-4.90364	-4.875	-3.92615	-2.18936	0	2.18936	3.92615	4.875	4.90364	4.11464	2.81458	1.429	0.386043	4.87422e-32
-5.06169e-32	-0.40089	-1.48396	-2.92284	-4.2729	-5.09224	-5.0625	-4.07715	-2.27356	0	2.27356	4.07715	5.0625	5.09224	4.2729	2.92284	1.48396	0.40089	5.06169e-32
-5.24916e-32	-0.415738	-1.53892	-3.03109	-4.43116	-5.28085	-5.25	-4.22816	-2.35777	0	2.35777	4.22816	5.25	5.28085	4.43116	3.03109	1.53892	0.415738	5.24916e-32
-5.43663e-32	-0.430586	-1.59389	-3.13934	-4.58941	-5.46945	-5.4375	-4.37917	-2.44197	0	2.44197	4.37917	5.4375	5.46945	4.58941	3.13934	1.59389	0.430586	5.43663e-32
-5.6241e-32	-0.445434	-1.64885	-3.2476	-4.74767	-5.65805	-5.625	-4.53017	-2.52618	0	2.52618	4.53017	5.625	5.65805	4.74767	3.2476	1.64885	0.445434	5.6241e-32
-5.81157e-32	-0.460282	-1.70381	-3.35585	-4.90592	-5.84665	-5.8125	-4.68118	-2.61039	0	2.61039	4.68118	5.8125	5.84665	4.90592	3.35585	1.70381	0.460282	5.81157e-32
-5.99904e-32	-0.475129	-1.75877	-3.4641	-5.06418	-6.03525	-6	-4.83218	-2.69459	0	2.69459	4.83218	6	6.03525	5.06418	3.4641	1.75877	0.475129	5.99904e-32
-6.18651e-32	-0.489977	-1.81373	-3.57235	-5.22243	-6.22385	-6.1875	-4.98319	-2.7788	0	2.7788	4.98319	6.1875	6.22385	5.22243	3.57235	1.81373	0.489977	6.18651e-32
-6.37398e-32	-0.504825	-1.86869	-3.68061	-5.38069	-6.41246	-6.375	-5.13419	-2.863	0	2.863	5.13419	6.375	6.41246	5.38069	3.68061	1.86869	0.504825	6.37398e-32
-6.56145e-32	-0.519673	-1.92366	-3.78886	-5.53894	-6.60106	-6.5625	-5.2852	-2.94721	0	2.94721	5.2852	6.5625	6.60106	5.53894	3.78886	1.92366	0.519673	6.56145e-32
-6.74892e-32	-0.534521	-1.97862	-3.89711	-5.6972	-6.78966	-6.75	-5.4362	-3.03142	0	3.03142	5.4362	6.75	6.78966	5.6972	3.89711	1.97862	0.534521	6.74892e-32
-6.93639e-32	-0.549368	-2.03358	-4.00537	-5.85546	-6.97826	-6.9375	-5.58721	-3.11562	0	3.11562	5.58721	6.9375	6.97826	5.85546	4.00537	2.03358	0.549368	6.93639e-32
-7.12386e-32	-0.564216	-2.08854	-4.11362	-6.01371	-7.16686	-7.125	-5.73822	-3.19983	0	3.19983	5.73822	7.125	7.16686	6.01371	4.11362	2.08854	0.564216	7.12386e-32
-7.31133e-32	-0.579064	-2.1435	-4.22187	-6.17197	-7.35546	-7.3125	-5.88922	-3.28403	0	3.28403	5.88922	7.3125	7.35546	6.17197	4.22187	2.1435	0.579064	7.31133e-32
-7.4988e-32	-0.593912	-2.19846	-4.33013	-6.33022	-7.54407	-7.5	-6.04023	-3.36824	0	3.36824	6.04023	7.5	7.54407	6.33022	4.33013	2.19846	0.593912	7.4988e-32
-7.68627e-32	-0.60876	-2.25342	-4.43838	-6.48848	-7.73267	-7.6875	-6.19123	-3.45245	0	3.45245	6.19123	7.6875	7.73267	6.48848	4.43838	2.25342	0.60876	7.68627e-32
-7.87374e-32	-0.623607	-2.30839	-4.54663	-6.64673	-7.92127	-7.875	-6.34224	-3.53665	0	3.53665	6.34224	7.875	7.92127	6.64673	4.54663	2.30839	0.623607	7.87374e-32
-8.06121e-32	-0.638455	-2.36335	-4.65489	-6.80499	-8.10987	-8.0625	-6.49324	-3.62086	0	3.62086	6.49324	8.0625	8.10987	6.80499	4.65489	2.36335	0.638455	8.06121e-32
-8.24868e-32	-0.653303	-2.41831	-4.76314	-6.96324	-8.29847	-8.25	-6.64425	-3.70506	0	3.70506	6.64425	8.25	8.29847	6.96324	4.76314	2.41831	0.653303	8.24868e-32
-8.43615e-32	-0.668151	-2.47327	-4.87139	-7.1215	-8.48707	-8.4375	-6.79526	-3.78927	0	3.78927	6.79526	8.4375	8.48707	7.1215	4.87139	2.47327	0.668151	8.43615e-32
-8.62362e-32	-0.682999	-2.52823	-4.97965	-7.27976	-8.67567	-8.625	-6.94626	-3.87348	0	3.87348	6.94626	8.625	8.67567	7.27976	4.97965	2.52823	0.682999	8.62362e-32
-8.81109e-32	-0.697846	-2.58319	-5.0879	-7.43801	-8.86428	-8.8125	-7.09727	-3.95768	0	3.95768	7.09727	8.8125	8.86428	7.43801	5.0879	2.58319	0.697846	8.81109e-32
-8.99856e-32	-0.712694	-2.63816	-5.19615	-7.59627	-9.05288	-9	-7.24827	-4.04189	0	4.04189	7.24827	9	9.05288	7.59627	5.19615	2.63816	0.712694	8.99856e-32
-9.18603e-32	-0.727542	-2.69312	-5.30441	-7.75452	-9.24148	-9.1875	-7.39928	-4.1261	0	4.1261	7.39928	9.1875	9.24148	7.75452	5.30441	2.69312	0.727542	9.18603e-32
-9.3735e-32	-0.74239	-2.74808	-5.41266	-7.91278	-9.43008	-9.375	-7.55028	-4.2103	0	4.2103	7.55028	9.375	9.43008	7.91278	5.41266	2.74808	0.74239	9.3735e-32
Electron fluxes (unit of cm^-2 s^-1 keV-1) MLT=00-06
NaN	NaN	NaN	NaN	NaN	NaN	NaN	NaN	NaN	NaN	NaN	NaN	NaN	NaN	NaN	NaN	NaN	NaN	NaN
NaN	NaN	NaN	NaN	NaN	NaN	NaN	NaN	NaN	NaN	NaN	NaN	NaN	NaN	NaN	NaN	NaN	NaN	NaN
NaN	NaN	NaN	NaN	NaN	NaN	NaN	NaN	NaN	NaN	NaN	NaN	NaN	NaN	NaN	NaN	NaN	NaN	NaN
NaN	NaN	NaN	NaN	NaN	NaN	NaN	NaN	NaN	NaN	NaN	NaN	NaN	NaN	NaN	NaN	NaN	NaN	NaN
NaN	NaN	NaN	NaN	NaN	NaN	NaN	NaN	NaN	NaN	NaN	NaN	NaN	NaN	NaN	NaN	NaN	NaN	NaN
NaN	NaN	NaN	NaN	NaN	NaN	NaN	NaN	NaN	NaN	NaN	NaN	NaN	NaN	NaN	NaN	NaN	NaN	NaN
NaN	NaN	NaN	NaN	NaN	NaN	NaN	NaN	NaN	NaN	NaN	NaN	NaN	NaN	NaN	NaN	NaN	NaN	NaN
NaN	NaN	NaN	NaN	NaN	NaN	NaN	NaN	NaN	NaN	NaN	NaN	NaN	NaN	NaN	NaN	NaN	NaN	NaN
NaN	NaN	NaN	NaN	NaN	NaN	NaN	NaN	NaN	NaN	NaN	NaN	1.34682e+07	1.18144e+07	2.53637e+06	NaN	NaN	NaN	NaN
NaN	NaN	NaN	NaN	NaN	NaN	NaN	NaN	NaN	NaN	NaN	NaN	1.33207e+07	7.71664e+06	3.95468e+06	NaN	NaN	NaN	NaN
NaN	NaN	NaN	NaN	NaN	NaN	NaN	NaN	NaN	NaN	NaN	1.17468e+07	1.08129e+07	5.56117e+06	5.31831e+06	NaN	NaN	NaN	NaN
NaN	NaN	NaN	NaN	NaN	NaN	NaN	NaN	NaN	NaN	1.61594e+07	1.41315e+07	9.77042e+06	7.10055e+06	4.44883e+06	NaN	NaN	NaN	NaN
NaN	NaN	NaN	NaN	NaN	NaN	NaN	NaN	NaN	NaN	1.39696e+07	1.40125e+07	8.63349e+06	5.9529e+06	3.74292e+06	NaN	NaN	NaN	NaN
NaN	NaN	NaN	NaN	NaN	NaN	NaN	NaN	NaN	NaN	1.19922e+07	1.04288e+07	8.13186e+06	7.6708e+06	4.91805e+06	NaN	NaN	NaN	NaN
NaN	NaN	NaN	NaN	NaN	NaN	NaN	NaN	NaN	NaN	9.68339e+06	1.12472e+07	8.10762e+06	7.66101e+06	3.65121e+06	NaN	NaN	NaN	NaN
NaN	NaN	NaN	NaN	NaN	NaN	NaN	NaN	NaN	NaN	9.9096e+06	1.02943e+07	7.42948e+06	6.56312e+06	5.77168e+06	NaN	NaN	NaN	NaN
NaN	NaN	NaN	NaN	NaN	NaN	NaN	NaN	NaN	1.69792e+07	8.58319e+06	6.24974e+06	5.04164e+06	6.26847e+06	3.70672e+06	NaN	NaN	NaN	NaN
NaN	NaN	NaN	NaN	NaN	NaN	NaN	NaN	NaN	7.19945e+06	8.62653e+06	6.69852e+06	5.44879e+06	4.89463e+06	5.05644e+06	NaN	NaN	NaN	NaN
NaN	NaN	NaN	NaN	NaN	NaN	NaN	NaN	NaN	9.57126e+06	1.01056e+07	8.98779e+06	1.01645e+07	6.58621e+06	5.26185e+06	NaN	NaN	NaN	NaN
NaN	NaN	NaN	NaN	NaN	NaN	NaN	NaN	NaN	1.06228e+07	1.07897e+07	1.07735e+07	1.40717e+07	7.19352e+06	4.43621e+06	NaN	NaN	NaN	NaN
NaN	NaN	NaN	NaN	NaN	NaN	NaN	NaN	NaN	1.24208e+07	1.12489e+07	1.05436e+07	1.19728e+07	1.01196e+07	3.8586e+06	NaN	NaN	NaN	NaN
NaN	NaN	NaN	NaN	NaN	NaN	NaN	NaN	NaN	1.30894e+07	9.98343e+06	8.49646e+06	1.13393e+07	1.58418e+07	8.96945e+06	NaN	NaN	NaN	NaN
NaN	NaN	NaN	NaN	NaN	NaN	NaN	NaN	NaN	1.21409e+07	1.01089e+07	9.50758e+06	1.04765e+07	1.27785e+07	1.12059e+07	NaN	NaN	NaN	NaN
NaN	NaN	NaN	NaN	NaN	NaN	NaN	NaN	NaN	1.39715e+07	1.01619e+07	8.95591e+06	1.02115e+07	1.06983e+07	8.23842e+06	NaN	NaN	NaN	NaN
NaN	NaN	NaN	NaN	NaN	NaN	NaN	NaN	NaN	9.73772e+06	1.12651e+07	1.02216e+07	1.15381e+07	7.7953e+06	6.70672e+06	NaN	NaN	NaN	NaN
NaN	NaN	NaN	NaN	NaN	NaN	NaN	NaN	NaN	9.43058e+06	9.33722e+06	9.52766e+06	1.01171e+07	7.32341e+06	6.89089e+06	NaN	NaN	NaN	NaN
NaN	NaN	NaN	NaN	NaN	NaN	NaN	NaN	NaN	1.0423e+07	8.78786e+06	9.18817e+06	9.5843e+06	7.2433e+06	7.94475e+06	NaN	NaN	NaN	NaN
NaN	NaN	NaN	NaN	NaN	NaN	NaN	NaN	NaN	9.26443e+06	7.82207e+06	8.28313e+06	7.29321e+06	6.8021e+06	6.86878e+06	NaN	NaN	NaN	NaN
NaN	NaN	NaN	NaN	NaN	NaN	NaN	NaN	NaN	NaN	NaN	NaN	NaN	NaN	NaN	NaN	NaN	NaN	NaN
NaN	NaN	NaN	NaN	NaN	NaN	NaN	NaN	NaN	NaN	NaN	NaN	NaN	NaN	NaN	NaN	NaN	NaN	NaN
NaN	NaN	NaN	NaN	NaN	NaN	NaN	NaN	NaN	NaN	NaN	NaN	NaN	NaN	NaN	NaN	NaN	NaN	NaN
NaN	NaN	NaN	NaN	NaN	NaN	NaN	NaN	NaN	NaN	NaN	NaN	NaN	NaN	NaN	NaN	NaN	NaN	NaN
NaN	NaN	NaN	NaN	NaN	NaN	NaN	NaN	NaN	NaN	NaN	NaN	NaN	NaN	NaN	NaN	NaN	NaN	NaN
NaN	NaN	NaN	NaN	NaN	NaN	NaN	NaN	NaN	NaN	NaN	NaN	NaN	NaN	NaN	NaN	NaN	NaN	NaN
NaN	NaN	NaN	NaN	NaN	NaN	NaN	NaN	NaN	NaN	NaN	NaN	NaN	NaN	NaN	NaN	NaN	NaN	NaN
NaN	NaN	NaN	NaN	NaN	NaN	NaN	NaN	NaN	NaN	NaN	NaN	NaN	NaN	NaN	NaN	NaN	NaN	NaN
NaN	NaN	NaN	NaN	NaN	NaN	NaN	NaN	NaN	NaN	NaN	NaN	NaN	NaN	NaN	NaN	NaN	NaN	NaN
NaN	NaN	NaN	NaN	NaN	NaN	NaN	NaN	NaN	NaN	NaN	NaN	NaN	NaN	NaN	NaN	NaN	NaN	NaN
NaN	NaN	NaN	NaN	NaN	NaN	NaN	NaN	NaN	NaN	NaN	NaN	NaN	NaN	NaN	NaN	NaN	NaN	NaN
NaN	NaN	NaN	NaN	NaN	NaN	NaN	NaN	NaN	NaN	NaN	NaN	NaN	NaN	NaN	NaN	NaN	NaN	NaN
NaN	NaN	NaN	NaN	NaN	NaN	NaN	NaN	NaN	NaN	NaN	NaN	NaN	NaN	NaN	NaN	NaN	NaN	NaN
NaN	NaN	NaN	NaN	NaN	NaN	NaN	NaN	NaN	NaN	NaN	NaN	NaN	NaN	NaN	NaN	NaN	NaN	NaN
NaN	NaN	NaN	NaN	NaN	NaN	NaN	NaN	NaN	NaN	NaN	NaN	NaN	NaN	NaN	NaN	NaN	NaN	NaN
NaN	NaN	NaN	NaN	NaN	NaN	NaN	NaN	NaN	NaN	NaN	NaN	NaN	NaN	NaN	NaN	NaN	NaN	NaN
NaN	NaN	NaN	NaN	NaN	NaN	NaN	NaN	NaN	NaN	NaN	NaN	NaN	NaN	NaN	NaN	NaN	NaN	NaN
NaN	NaN	NaN	NaN	NaN	NaN	NaN	NaN	NaN	NaN	NaN	NaN	NaN	NaN	NaN	NaN	NaN	NaN	NaN
NaN	NaN	NaN	NaN	NaN	NaN	NaN	NaN	NaN	NaN	NaN	NaN	NaN	NaN	NaN	NaN	NaN	NaN	NaN
NaN	NaN	NaN	NaN	NaN	NaN	NaN	NaN	NaN	NaN	NaN	NaN	NaN	NaN	NaN	NaN	NaN	NaN	NaN
NaN	NaN	NaN	NaN	NaN	NaN	NaN	NaN	NaN	NaN	NaN	NaN	NaN	NaN	NaN	NaN	NaN	NaN	NaN

## Sheet: FigureS2 d
# Figure S2 panel d the omnidirectional electron fluxes for 55 keV electrons within MLT=18-24
X axis
2.29585e-49	0.00523613	0.0400088	0.125	0.265584	0.449533	0.649519	0.829769	0.955112	1	0.955112	0.829769	0.649519	0.449533	0.265584	0.125	0.0400088	0.00523613	2.29585e-49
3.44377e-49	0.0078542	0.0600131	0.1875	0.398377	0.6743	0.974279	1.24465	1.43267	1.5	1.43267	1.24465	0.974279	0.6743	0.398377	0.1875	0.0600131	0.0078542	3.44377e-49
4.59169e-49	0.0104723	0.0800175	0.25	0.531169	0.899067	1.29904	1.65954	1.91022	2	1.91022	1.65954	1.29904	0.899067	0.531169	0.25	0.0800175	0.0104723	4.59169e-49
5.73961e-49	0.0130903	0.100022	0.3125	0.663961	1.12383	1.6238	2.07442	2.38778	2.5	2.38778	2.07442	1.6238	1.12383	0.663961	0.3125	0.100022	0.0130903	5.73961e-49
6.88754e-49	0.0157084	0.120026	0.375	0.796753	1.3486	1.94856	2.48931	2.86534	3	2.86534	2.48931	1.94856	1.3486	0.796753	0.375	0.120026	0.0157084	6.88754e-49
8.03546e-49	0.0183265	0.140031	0.4375	0.929545	1.57337	2.27332	2.90419	3.34289	3.5	3.34289	2.90419	2.27332	1.57337	0.929545	0.4375	0.140031	0.0183265	8.03546e-49
9.18338e-49	0.0209445	0.160035	0.5	1.06234	1.79813	2.59808	3.31908	3.82045	4	3.82045	3.31908	2.59808	1.79813	1.06234	0.5	0.160035	0.0209445	9.18338e-49
1.03313e-48	0.0235626	0.180039	0.5625	1.19513	2.0229	2.92284	3.73396	4.298	4.5	4.298	3.73396	2.92284	2.0229	1.19513	0.5625	0.180039	0.0235626	1.03313e-48
1.14792e-48	0.0261807	0.200044	0.625	1.32792	2.24767	3.2476	4.14885	4.77556	5	4.77556	4.14885	3.2476	2.24767	1.32792	0.625	0.200044	0.0261807	1.14792e-48
1.26271e-48	0.0287987	0.220048	0.6875	1.46071	2.47243	3.57235	4.56373	5.25312	5.5	5.25312	4.56373	3.57235	2.47243	1.46071	0.6875	0.220048	0.0287987	1.26271e-48
1.37751e-48	0.0314168	0.240053	0.75	1.59351	2.6972	3.89711	4.97862	5.73067	6	5.73067	4.97862	3.89711	2.6972	1.59351	0.75	0.240053	0.0314168	1.37751e-48
1.4923e-48	0.0340349	0.260057	0.8125	1.7263	2.92197	4.22187	5.3935	6.20823	6.5	6.20823	5.3935	4.22187	2.92197	1.7263	0.8125	0.260057	0.0340349	1.4923e-48
1.60709e-48	0.0366529	0.280061	0.875	1.85909	3.14673	4.54663	5.80839	6.68579	7	6.68579	5.80839	4.54663	3.14673	1.85909	0.875	0.280061	0.0366529	1.60709e-48
1.72188e-48	0.039271	0.300066	0.9375	1.99188	3.3715	4.87139	6.22327	7.16334	7.5	7.16334	6.22327	4.87139	3.3715	1.99188	0.9375	0.300066	0.039271	1.72188e-48
1.83668e-48	0.0418891	0.32007	1	2.12467	3.59627	5.19615	6.63816	7.6409	8	7.6409	6.63816	5.19615	3.59627	2.12467	1	0.32007	0.0418891	1.83668e-48
1.95147e-48	0.0445071	0.340074	1.0625	2.25747	3.82103	5.52091	7.05304	8.11845	8.5	8.11845	7.05304	5.52091	3.82103	2.25747	1.0625	0.340074	0.0445071	1.95147e-48
2.06626e-48	0.0471252	0.360079	1.125	2.39026	4.0458	5.84567	7.46793	8.59601	9	8.59601	7.46793	5.84567	4.0458	2.39026	1.125	0.360079	0.0471252	2.06626e-48
2.18105e-48	0.0497433	0.380083	1.1875	2.52305	4.27057	6.17043	7.88281	9.07357	9.5	9.07357	7.88281	6.17043	4.27057	2.52305	1.1875	0.380083	0.0497433	2.18105e-48
2.29585e-48	0.0523613	0.400088	1.25	2.65584	4.49533	6.49519	8.29769	9.55112	10	9.55112	8.29769	6.49519	4.49533	2.65584	1.25	0.400088	0.0523613	2.29585e-48
2.41064e-48	0.0549794	0.420092	1.3125	2.78864	4.7201	6.81995	8.71258	10.0287	10.5	10.0287	8.71258	6.81995	4.7201	2.78864	1.3125	0.420092	0.0549794	2.41064e-48
2.52543e-48	0.0575975	0.440096	1.375	2.92143	4.94487	7.14471	9.12746	10.5062	11	10.5062	9.12746	7.14471	4.94487	2.92143	1.375	0.440096	0.0575975	2.52543e-48
2.64022e-48	0.0602155	0.460101	1.4375	3.05422	5.16963	7.46947	9.54235	10.9838	11.5	10.9838	9.54235	7.46947	5.16963	3.05422	1.4375	0.460101	0.0602155	2.64022e-48
2.75501e-48	0.0628336	0.480105	1.5	3.18701	5.3944	7.79423	9.95723	11.4613	12	11.4613	9.95723	7.79423	5.3944	3.18701	1.5	0.480105	0.0628336	2.75501e-48
2.86981e-48	0.0654517	0.500109	1.5625	3.3198	5.61917	8.11899	10.3721	11.9389	12.5	11.9389	10.3721	8.11899	5.61917	3.3198	1.5625	0.500109	0.0654517	2.86981e-48
2.9846e-48	0.0680697	0.520114	1.625	3.4526	5.84393	8.44375	10.787	12.4165	13	12.4165	10.787	8.44375	5.84393	3.4526	1.625	0.520114	0.0680697	2.9846e-48
3.09939e-48	0.0706878	0.540118	1.6875	3.58539	6.0687	8.76851	11.2019	12.894	13.5	12.894	11.2019	8.76851	6.0687	3.58539	1.6875	0.540118	0.0706878	3.09939e-48
3.21418e-48	0.0733059	0.560123	1.75	3.71818	6.29347	9.09327	11.6168	13.3716	14	13.3716	11.6168	9.09327	6.29347	3.71818	1.75	0.560123	0.0733059	3.21418e-48
3.32898e-48	0.0759239	0.580127	1.8125	3.85097	6.51823	9.41803	12.0317	13.8491	14.5	13.8491	12.0317	9.41803	6.51823	3.85097	1.8125	0.580127	0.0759239	3.32898e-48
3.44377e-48	0.078542	0.600131	1.875	3.98377	6.743	9.74279	12.4465	14.3267	15	14.3267	12.4465	9.74279	6.743	3.98377	1.875	0.600131	0.078542	3.44377e-48
3.55856e-48	0.0811601	0.620136	1.9375	4.11656	6.96777	10.0675	12.8614	14.8042	15.5	14.8042	12.8614	10.0675	6.96777	4.11656	1.9375	0.620136	0.0811601	3.55856e-48
3.67335e-48	0.0837781	0.64014	2	4.24935	7.19253	10.3923	13.2763	15.2818	16	15.2818	13.2763	10.3923	7.19253	4.24935	2	0.64014	0.0837781	3.67335e-48
3.78814e-48	0.0863962	0.660144	2.0625	4.38214	7.4173	10.7171	13.6912	15.7594	16.5	15.7594	13.6912	10.7171	7.4173	4.38214	2.0625	0.660144	0.0863962	3.78814e-48
3.90294e-48	0.0890143	0.680149	2.125	4.51493	7.64207	11.0418	14.1061	16.2369	17	16.2369	14.1061	11.0418	7.64207	4.51493	2.125	0.680149	0.0890143	3.90294e-48
4.01773e-48	0.0916323	0.700153	2.1875	4.64773	7.86683	11.3666	14.521	16.7145	17.5	16.7145	14.521	11.3666	7.86683	4.64773	2.1875	0.700153	0.0916323	4.01773e-48
4.13252e-48	0.0942504	0.720158	2.25	4.78052	8.0916	11.6913	14.9359	17.192	18	17.192	14.9359	11.6913	8.0916	4.78052	2.25	0.720158	0.0942504	4.13252e-48
4.24731e-48	0.0968685	0.740162	2.3125	4.91331	8.31637	12.0161	15.3507	17.6696	18.5	17.6696	15.3507	12.0161	8.31637	4.91331	2.3125	0.740162	0.0968685	4.24731e-48
4.36211e-48	0.0994865	0.760166	2.375	5.0461	8.54113	12.3409	15.7656	18.1471	19	18.1471	15.7656	12.3409	8.54113	5.0461	2.375	0.760166	0.0994865	4.36211e-48
4.4769e-48	0.102105	0.780171	2.4375	5.17889	8.7659	12.6656	16.1805	18.6247	19.5	18.6247	16.1805	12.6656	8.7659	5.17889	2.4375	0.780171	0.102105	4.4769e-48
4.59169e-48	0.104723	0.800175	2.5	5.31169	8.99067	12.9904	16.5954	19.1022	20	19.1022	16.5954	12.9904	8.99067	5.31169	2.5	0.800175	0.104723	4.59169e-48
4.70648e-48	0.107341	0.82018	2.5625	5.44448	9.21543	13.3151	17.0103	19.5798	20.5	19.5798	17.0103	13.3151	9.21543	5.44448	2.5625	0.82018	0.107341	4.70648e-48
4.82127e-48	0.109959	0.840184	2.625	5.57727	9.4402	13.6399	17.4252	20.0574	21	20.0574	17.4252	13.6399	9.4402	5.57727	2.625	0.840184	0.109959	4.82127e-48
4.93607e-48	0.112577	0.860188	2.6875	5.71006	9.66497	13.9647	17.84	20.5349	21.5	20.5349	17.84	13.9647	9.66497	5.71006	2.6875	0.860188	0.112577	4.93607e-48
5.05086e-48	0.115195	0.880193	2.75	5.84286	9.88973	14.2894	18.2549	21.0125	22	21.0125	18.2549	14.2894	9.88973	5.84286	2.75	0.880193	0.115195	5.05086e-48
5.16565e-48	0.117813	0.900197	2.8125	5.97565	10.1145	14.6142	18.6698	21.49	22.5	21.49	18.6698	14.6142	10.1145	5.97565	2.8125	0.900197	0.117813	5.16565e-48
5.28044e-48	0.120431	0.920201	2.875	6.10844	10.3393	14.9389	19.0847	21.9676	23	21.9676	19.0847	14.9389	10.3393	6.10844	2.875	0.920201	0.120431	5.28044e-48
5.39524e-48	0.123049	0.940206	2.9375	6.24123	10.564	15.2637	19.4996	22.4451	23.5	22.4451	19.4996	15.2637	10.564	6.24123	2.9375	0.940206	0.123049	5.39524e-48
5.51003e-48	0.125667	0.96021	3	6.37402	10.7888	15.5885	19.9145	22.9227	24	22.9227	19.9145	15.5885	10.7888	6.37402	3	0.96021	0.125667	5.51003e-48
5.62482e-48	0.128285	0.980215	3.0625	6.50682	11.0136	15.9132	20.3294	23.4002	24.5	23.4002	20.3294	15.9132	11.0136	6.50682	3.0625	0.980215	0.128285	5.62482e-48
5.73961e-48	0.130903	1.00022	3.125	6.63961	11.2383	16.238	20.7442	23.8778	25	23.8778	20.7442	16.238	11.2383	6.63961	3.125	1.00022	0.130903	5.73961e-48
Y axis
-3.7494e-33	-0.0296956	-0.109923	-0.216506	-0.316511	-0.377203	-0.375	-0.302011	-0.168412	0	0.168412	0.302011	0.375	0.377203	0.316511	0.216506	0.109923	0.0296956	3.7494e-33
-5.6241e-33	-0.0445434	-0.164885	-0.32476	-0.474767	-0.565805	-0.5625	-0.453017	-0.252618	0	0.252618	0.453017	0.5625	0.565805	0.474767	0.32476	0.164885	0.0445434	5.6241e-33
-7.4988e-33	-0.0593912	-0.219846	-0.433013	-0.633022	-0.754407	-0.75	-0.604023	-0.336824	0	0.336824	0.604023	0.75	0.754407	0.633022	0.433013	0.219846	0.0593912	7.4988e-33
-9.3735e-33	-0.074239	-0.274808	-0.541266	-0.791278	-0.943008	-0.9375	-0.755028	-0.42103	0	0.42103	0.755028	0.9375	0.943008	0.791278	0.541266	0.274808	0.074239	9.3735e-33
-1.12482e-32	-0.0890868	-0.329769	-0.649519	-0.949533	-1.13161	-1.125	-0.906034	-0.505236	0	0.505236	0.906034	1.125	1.13161	0.949533	0.649519	0.329769	0.0890868	1.12482e-32
-1.31229e-32	-0.103935	-0.384731	-0.757772	-1.10779	-1.32021	-1.3125	-1.05704	-0.589442	0	0.589442	1.05704	1.3125	1.32021	1.10779	0.757772	0.384731	0.103935	1.31229e-32
-1.49976e-32	-0.118782	-0.439693	-0.866025	-1.26604	-1.50881	-1.5	-1.20805	-0.673648	0	0.673648	1.20805	1.5	1.50881	1.26604	0.866025	0.439693	0.118782	1.49976e-32
-1.68723e-32	-0.13363	-0.494654	-0.974279	-1.4243	-1.69741	-1.6875	-1.35905	-0.757854	0	0.757854	1.35905	1.6875	1.69741	1.4243	0.974279	0.494654	0.13363	1.68723e-32
-1.8747e-32	-0.148478	-0.549616	-1.08253	-1.58256	-1.88602	-1.875	-1.51006	-0.84206	0	0.84206	1.51006	1.875	1.88602	1.58256	1.08253	0.549616	0.148478	1.8747e-32
-2.06217e-32	-0.163326	-0.604577	-1.19078	-1.74081	-2.07462	-2.0625	-1.66106	-0.926266	0	0.926266	1.66106	2.0625	2.07462	1.74081	1.19078	0.604577	0.163326	2.06217e-32
-2.24964e-32	-0.178174	-0.659539	-1.29904	-1.89907	-2.26322	-2.25	-1.81207	-1.01047	0	1.01047	1.81207	2.25	2.26322	1.89907	1.29904	0.659539	0.178174	2.24964e-32
-2.43711e-32	-0.193021	-0.714501	-1.40729	-2.05732	-2.45182	-2.4375	-1.96307	-1.09468	0	1.09468	1.96307	2.4375	2.45182	2.05732	1.40729	0.714501	0.193021	2.43711e-32
-2.62458e-32	-0.207869	-0.769462	-1.51554	-2.21558	-2.64042	-2.625	-2.11408	-1.17888	0	1.17888	2.11408	2.625	2.64042	2.21558	1.51554	0.769462	0.207869	2.62458e-32
-2.81205e-32	-0.222717	-0.824424	-1.6238	-2.37383	-2.82902	-2.8125	-2.26509	-1.26309	0	1.26309	2.26509	2.8125	2.82902	2.37383	1.6238	0.824424	0.222717	2.81205e-32
-2.99952e-32	-0.237565	-0.879385	-1.73205	-2.53209	-3.01763	-3	-2.41609	-1.3473	0	1.3473	2.41609	3	3.01763	2.53209	1.73205	0.879385	0.237565	2.99952e-32
-3.18699e-32	-0.252412	-0.934347	-1.8403	-2.69034	-3.20623	-3.1875	-2.5671	-1.4315	0	1.4315	2.5671	3.1875	3.20623	2.69034	1.8403	0.934347	0.252412	3.18699e-32
-3.37446e-32	-0.26726	-0.989308	-1.94856	-2.8486	-3.39483	-3.375	-2.7181	-1.51571	0	1.51571	2.7181	3.375	3.39483	2.8486	1.94856	0.989308	0.26726	3.37446e-32
-3.56193e-32	-0.282108	-1.04427	-2.05681	-3.00686	-3.58343	-3.5625	-2.86911	-1.59991	0	1.59991	2.86911	3.5625	3.58343	3.00686	2.05681	1.04427	0.282108	3.56193e-32
-3.7494e-32	-0.296956	-1.09923	-2.16506	-3.16511	-3.77203	-3.75	-3.02011	-1.68412	0	1.68412	3.02011	3.75	3.77203	3.16511	2.16506	1.09923	0.296956	3.7494e-32
-3.93687e-32	-0.311804	-1.15419	-2.27332	-3.32337	-3.96063	-3.9375	-3.17112	-1.76833	0	1.76833	3.17112	3.9375	3.96063	3.32337	2.27332	1.15419	0.311804	3.93687e-32
-4.12434e-32	-0.326651	-1.20915	-2.38157	-3.48162	-4.14924	-4.125	-3.32213	-1.85253	0	1.85253	3.32213	4.125	4.14924	3.48162	2.38157	1.20915	0.326651	4.12434e-32
-4.31181e-32	-0.341499	-1.26412	-2.48982	-3.63988	-4.33784	-4.3125	-3.47313	-1.93674	0	1.93674	3.47313	4.3125	4.33784	3.63988	2.48982	1.26412	0.341499	4.31181e-32
-4.49928e-32	-0.356347	-1.31908	-2.59808	-3.79813	-4.52644	-4.5	-3.62414	-2.02094	0	2.02094	3.62414	4.5	4.52644	3.79813	2.59808	1.31908	0.356347	4.49928e-32
-4.68675e-32	-0.371195	-1.37404	-2.70633	-3.95639	-4.71504	-4.6875	-3.77514	-2.10515	0	2.10515	3.77514	4.6875	4.71504	3.95639	2.70633	1.37404	0.371195	4.68675e-32
-4.87422e-32	-0.386043	-1.429	-2.81458	-4.11464	-4.90364	-4.875	-3.92615	-2.18936	0	2.18936	3.92615	4.875	4.90364	4.11464	2.81458	1.429	0.386043	4.87422e-32
-5.06169e-32	-0.40089	-1.48396	-2.92284	-4.2729	-5.09224	-5.0625	-4.07715	-2.27356	0	2.27356	4.07715	5.0625	5.09224	4.2729	2.92284	1.48396	0.40089	5.06169e-32
-5.24916e-32	-0.415738	-1.53892	-3.03109	-4.43116	-5.28085	-5.25	-4.22816	-2.35777	0	2.35777	4.22816	5.25	5.28085	4.43116	3.03109	1.53892	0.415738	5.24916e-32
-5.43663e-32	-0.430586	-1.59389	-3.13934	-4.58941	-5.46945	-5.4375	-4.37917	-2.44197	0	2.44197	4.37917	5.4375	5.46945	4.58941	3.13934	1.59389	0.430586	5.43663e-32
-5.6241e-32	-0.445434	-1.64885	-3.2476	-4.74767	-5.65805	-5.625	-4.53017	-2.52618	0	2.52618	4.53017	5.625	5.65805	4.74767	3.2476	1.64885	0.445434	5.6241e-32
-5.81157e-32	-0.460282	-1.70381	-3.35585	-4.90592	-5.84665	-5.8125	-4.68118	-2.61039	0	2.61039	4.68118	5.8125	5.84665	4.90592	3.35585	1.70381	0.460282	5.81157e-32
-5.99904e-32	-0.475129	-1.75877	-3.4641	-5.06418	-6.03525	-6	-4.83218	-2.69459	0	2.69459	4.83218	6	6.03525	5.06418	3.4641	1.75877	0.475129	5.99904e-32
-6.18651e-32	-0.489977	-1.81373	-3.57235	-5.22243	-6.22385	-6.1875	-4.98319	-2.7788	0	2.7788	4.98319	6.1875	6.22385	5.22243	3.57235	1.81373	0.489977	6.18651e-32
-6.37398e-32	-0.504825	-1.86869	-3.68061	-5.38069	-6.41246	-6.375	-5.13419	-2.863	0	2.863	5.13419	6.375	6.41246	5.38069	3.68061	1.86869	0.504825	6.37398e-32
-6.56145e-32	-0.519673	-1.92366	-3.78886	-5.53894	-6.60106	-6.5625	-5.2852	-2.94721	0	2.94721	5.2852	6.5625	6.60106	5.53894	3.78886	1.92366	0.519673	6.56145e-32
-6.74892e-32	-0.534521	-1.97862	-3.89711	-5.6972	-6.78966	-6.75	-5.4362	-3.03142	0	3.03142	5.4362	6.75	6.78966	5.6972	3.89711	1.97862	0.534521	6.74892e-32
-6.93639e-32	-0.549368	-2.03358	-4.00537	-5.85546	-6.97826	-6.9375	-5.58721	-3.11562	0	3.11562	5.58721	6.9375	6.97826	5.85546	4.00537	2.03358	0.549368	6.93639e-32
-7.12386e-32	-0.564216	-2.08854	-4.11362	-6.01371	-7.16686	-7.125	-5.73822	-3.19983	0	3.19983	5.73822	7.125	7.16686	6.01371	4.11362	2.08854	0.564216	7.12386e-32
-7.31133e-32	-0.579064	-2.1435	-4.22187	-6.17197	-7.35546	-7.3125	-5.88922	-3.28403	0	3.28403	5.88922	7.3125	7.35546	6.17197	4.22187	2.1435	0.579064	7.31133e-32
-7.4988e-32	-0.593912	-2.19846	-4.33013	-6.33022	-7.54407	-7.5	-6.04023	-3.36824	0	3.36824	6.04023	7.5	7.54407	6.33022	4.33013	2.19846	0.593912	7.4988e-32
-7.68627e-32	-0.60876	-2.25342	-4.43838	-6.48848	-7.73267	-7.6875	-6.19123	-3.45245	0	3.45245	6.19123	7.6875	7.73267	6.48848	4.43838	2.25342	0.60876	7.68627e-32
-7.87374e-32	-0.623607	-2.30839	-4.54663	-6.64673	-7.92127	-7.875	-6.34224	-3.53665	0	3.53665	6.34224	7.875	7.92127	6.64673	4.54663	2.30839	0.623607	7.87374e-32
-8.06121e-32	-0.638455	-2.36335	-4.65489	-6.80499	-8.10987	-8.0625	-6.49324	-3.62086	0	3.62086	6.49324	8.0625	8.10987	6.80499	4.65489	2.36335	0.638455	8.06121e-32
-8.24868e-32	-0.653303	-2.41831	-4.76314	-6.96324	-8.29847	-8.25	-6.64425	-3.70506	0	3.70506	6.64425	8.25	8.29847	6.96324	4.76314	2.41831	0.653303	8.24868e-32
-8.43615e-32	-0.668151	-2.47327	-4.87139	-7.1215	-8.48707	-8.4375	-6.79526	-3.78927	0	3.78927	6.79526	8.4375	8.48707	7.1215	4.87139	2.47327	0.668151	8.43615e-32
-8.62362e-32	-0.682999	-2.52823	-4.97965	-7.27976	-8.67567	-8.625	-6.94626	-3.87348	0	3.87348	6.94626	8.625	8.67567	7.27976	4.97965	2.52823	0.682999	8.62362e-32
-8.81109e-32	-0.697846	-2.58319	-5.0879	-7.43801	-8.86428	-8.8125	-7.09727	-3.95768	0	3.95768	7.09727	8.8125	8.86428	7.43801	5.0879	2.58319	0.697846	8.81109e-32
-8.99856e-32	-0.712694	-2.63816	-5.19615	-7.59627	-9.05288	-9	-7.24827	-4.04189	0	4.04189	7.24827	9	9.05288	7.59627	5.19615	2.63816	0.712694	8.99856e-32
-9.18603e-32	-0.727542	-2.69312	-5.30441	-7.75452	-9.24148	-9.1875	-7.39928	-4.1261	0	4.1261	7.39928	9.1875	9.24148	7.75452	5.30441	2.69312	0.727542	9.18603e-32
-9.3735e-32	-0.74239	-2.74808	-5.41266	-7.91278	-9.43008	-9.375	-7.55028	-4.2103	0	4.2103	7.55028	9.375	9.43008	7.91278	5.41266	2.74808	0.74239	9.3735e-32
Electron fluxes (unit of cm^-2 s^-1 keV-1) MLT=18-24
NaN	NaN	NaN	NaN	NaN	NaN	NaN	NaN	NaN	NaN	NaN	NaN	NaN	NaN	NaN	NaN	NaN	NaN	NaN
NaN	NaN	NaN	NaN	NaN	NaN	NaN	NaN	NaN	NaN	NaN	NaN	NaN	NaN	NaN	NaN	NaN	NaN	NaN
NaN	NaN	NaN	NaN	NaN	NaN	NaN	NaN	NaN	NaN	NaN	NaN	NaN	NaN	NaN	NaN	NaN	NaN	NaN
NaN	NaN	NaN	NaN	NaN	NaN	NaN	NaN	NaN	NaN	NaN	NaN	NaN	NaN	NaN	NaN	NaN	NaN	NaN
NaN	NaN	NaN	NaN	NaN	NaN	NaN	NaN	NaN	NaN	NaN	NaN	NaN	NaN	NaN	NaN	NaN	NaN	NaN
NaN	NaN	NaN	NaN	NaN	NaN	NaN	NaN	NaN	NaN	NaN	NaN	NaN	NaN	NaN	NaN	NaN	NaN	NaN
NaN	NaN	NaN	NaN	NaN	NaN	NaN	NaN	NaN	NaN	NaN	NaN	NaN	NaN	NaN	NaN	NaN	NaN	NaN
NaN	NaN	NaN	NaN	NaN	NaN	NaN	NaN	NaN	NaN	NaN	NaN	NaN	NaN	NaN	NaN	NaN	NaN	NaN
NaN	NaN	NaN	NaN	NaN	NaN	NaN	NaN	NaN	2.18028e+07	2.68481e+07	2.05119e+07	1.28135e+07	7.82747e+06	6.92984e+06	NaN	NaN	NaN	NaN
NaN	NaN	NaN	NaN	NaN	NaN	NaN	NaN	NaN	1.60372e+07	2.04217e+07	1.36017e+07	9.99897e+06	9.03002e+06	5.99619e+06	NaN	NaN	NaN	NaN
NaN	NaN	NaN	NaN	NaN	NaN	NaN	NaN	NaN	2.10443e+07	2.13815e+07	1.41603e+07	9.68084e+06	9.86903e+06	6.51222e+06	NaN	NaN	NaN	NaN
NaN	NaN	NaN	NaN	NaN	NaN	NaN	NaN	NaN	2.27907e+07	2.07168e+07	1.53488e+07	1.05257e+07	1.0018e+07	5.31895e+06	NaN	NaN	NaN	NaN
NaN	NaN	NaN	NaN	NaN	NaN	NaN	NaN	NaN	1.84381e+07	2.06343e+07	1.7817e+07	1.32401e+07	9.20219e+06	5.89539e+06	NaN	NaN	NaN	NaN
NaN	NaN	NaN	NaN	NaN	NaN	NaN	NaN	NaN	1.64535e+07	1.98093e+07	1.79665e+07	1.21969e+07	5.41514e+06	6.29973e+06	NaN	NaN	NaN	NaN
NaN	NaN	NaN	NaN	NaN	NaN	NaN	NaN	NaN	1.71189e+07	1.61424e+07	1.38564e+07	1.14971e+07	4.76176e+06	4.83649e+06	NaN	NaN	NaN	NaN
NaN	NaN	NaN	NaN	NaN	NaN	NaN	NaN	NaN	1.6284e+07	1.54365e+07	1.28051e+07	1.3539e+07	1.22921e+07	4.0711e+06	NaN	NaN	NaN	NaN
NaN	NaN	NaN	NaN	NaN	NaN	NaN	NaN	NaN	1.40594e+07	1.47259e+07	9.66365e+06	8.82412e+06	2.75143e+07	3.51066e+06	NaN	NaN	NaN	NaN
NaN	NaN	NaN	NaN	NaN	NaN	NaN	NaN	NaN	1.57224e+07	1.9925e+07	1.33977e+07	1.42357e+07	2.18684e+07	8.89531e+06	NaN	NaN	NaN	NaN
NaN	NaN	NaN	NaN	NaN	NaN	NaN	NaN	NaN	1.68648e+07	1.5645e+07	1.46872e+07	6.89168e+06	NaN	9.9633e+06	NaN	NaN	NaN	NaN
NaN	NaN	NaN	NaN	NaN	NaN	NaN	NaN	NaN	1.53433e+07	1.5268e+07	1.10899e+07	1.06882e+07	NaN	3.35913e+06	NaN	NaN	NaN	NaN
NaN	NaN	NaN	NaN	NaN	NaN	NaN	NaN	NaN	1.63827e+07	1.47401e+07	2.2668e+07	NaN	NaN	3.63709e+06	NaN	NaN	NaN	NaN
NaN	NaN	NaN	NaN	NaN	NaN	NaN	NaN	NaN	1.55556e+07	1.2907e+07	1.84109e+07	NaN	NaN	1.33296e+07	NaN	NaN	NaN	NaN
NaN	NaN	NaN	NaN	NaN	NaN	NaN	NaN	NaN	1.44847e+07	1.07937e+07	1.72137e+07	NaN	NaN	4.64265e+06	NaN	NaN	NaN	NaN
NaN	NaN	NaN	NaN	NaN	NaN	NaN	NaN	NaN	1.29748e+07	1.39383e+07	1.57551e+07	NaN	NaN	5.32051e+06	NaN	NaN	NaN	NaN
NaN	NaN	NaN	NaN	NaN	NaN	NaN	NaN	NaN	1.23173e+07	1.38893e+07	1.03301e+07	NaN	NaN	9.96481e+06	NaN	NaN	NaN	NaN
NaN	NaN	NaN	NaN	NaN	NaN	NaN	NaN	NaN	1.11689e+07	1.18438e+07	8.0949e+06	NaN	NaN	7.32553e+06	NaN	NaN	NaN	NaN
NaN	NaN	NaN	NaN	NaN	NaN	NaN	NaN	NaN	1.02647e+07	9.02055e+06	4.84784e+06	NaN	NaN	4.60903e+06	NaN	NaN	NaN	NaN
NaN	NaN	NaN	NaN	NaN	NaN	NaN	NaN	NaN	9.41674e+06	9.62369e+06	2.89061e+06	NaN	NaN	4.87686e+06	NaN	NaN	NaN	NaN
NaN	NaN	NaN	NaN	NaN	NaN	NaN	NaN	NaN	NaN	NaN	NaN	NaN	NaN	NaN	NaN	NaN	NaN	NaN
NaN	NaN	NaN	NaN	NaN	NaN	NaN	NaN	NaN	NaN	NaN	NaN	NaN	NaN	NaN	NaN	NaN	NaN	NaN
NaN	NaN	NaN	NaN	NaN	NaN	NaN	NaN	NaN	NaN	NaN	NaN	NaN	NaN	NaN	NaN	NaN	NaN	NaN
NaN	NaN	NaN	NaN	NaN	NaN	NaN	NaN	NaN	NaN	NaN	NaN	NaN	NaN	NaN	NaN	NaN	NaN	NaN
NaN	NaN	NaN	NaN	NaN	NaN	NaN	NaN	NaN	NaN	NaN	NaN	NaN	NaN	NaN	NaN	NaN	NaN	NaN
NaN	NaN	NaN	NaN	NaN	NaN	NaN	NaN	NaN	NaN	NaN	NaN	NaN	NaN	NaN	NaN	NaN	NaN	NaN
NaN	NaN	NaN	NaN	NaN	NaN	NaN	NaN	NaN	NaN	NaN	NaN	NaN	NaN	NaN	NaN	NaN	NaN	NaN
NaN	NaN	NaN	NaN	NaN	NaN	NaN	NaN	NaN	NaN	NaN	NaN	NaN	NaN	NaN	NaN	NaN	NaN	NaN
NaN	NaN	NaN	NaN	NaN	NaN	NaN	NaN	NaN	NaN	NaN	NaN	NaN	NaN	NaN	NaN	NaN	NaN	NaN
NaN	NaN	NaN	NaN	NaN	NaN	NaN	NaN	NaN	NaN	NaN	NaN	NaN	NaN	NaN	NaN	NaN	NaN	NaN
NaN	NaN	NaN	NaN	NaN	NaN	NaN	NaN	NaN	NaN	NaN	NaN	NaN	NaN	NaN	NaN	NaN	NaN	NaN
NaN	NaN	NaN	NaN	NaN	NaN	NaN	NaN	NaN	NaN	NaN	NaN	NaN	NaN	NaN	NaN	NaN	NaN	NaN
NaN	NaN	NaN	NaN	NaN	NaN	NaN	NaN	NaN	NaN	NaN	NaN	NaN	NaN	NaN	NaN	NaN	NaN	NaN
NaN	NaN	NaN	NaN	NaN	NaN	NaN	NaN	NaN	NaN	NaN	NaN	NaN	NaN	NaN	NaN	NaN	NaN	NaN
NaN	NaN	NaN	NaN	NaN	NaN	NaN	NaN	NaN	NaN	NaN	NaN	NaN	NaN	NaN	NaN	NaN	NaN	NaN
NaN	NaN	NaN	NaN	NaN	NaN	NaN	NaN	NaN	NaN	NaN	NaN	NaN	NaN	NaN	NaN	NaN	NaN	NaN
NaN	NaN	NaN	NaN	NaN	NaN	NaN	NaN	NaN	NaN	NaN	NaN	NaN	NaN	NaN	NaN	NaN	NaN	NaN
NaN	NaN	NaN	NaN	NaN	NaN	NaN	NaN	NaN	NaN	NaN	NaN	NaN	NaN	NaN	NaN	NaN	NaN	NaN
NaN	NaN	NaN	NaN	NaN	NaN	NaN	NaN	NaN	NaN	NaN	NaN	NaN	NaN	NaN	NaN	NaN	NaN	NaN
NaN	NaN	NaN	NaN	NaN	NaN	NaN	NaN	NaN	NaN	NaN	NaN	NaN	NaN	NaN	NaN	NaN	NaN	NaN
NaN	NaN	NaN	NaN	NaN	NaN	NaN	NaN	NaN	NaN	NaN	NaN	NaN	NaN	NaN	NaN	NaN	NaN	NaN

## Sheet: FigureS2 e
# Figure S2 panel e the omnidirectional electron fluxes for 97 keV electrons within MLT=00-06
X axis
2.29585e-49	0.00523613	0.0400088	0.125	0.265584	0.449533	0.649519	0.829769	0.955112	1	0.955112	0.829769	0.649519	0.449533	0.265584	0.125	0.0400088	0.00523613	2.29585e-49
3.44377e-49	0.0078542	0.0600131	0.1875	0.398377	0.6743	0.974279	1.24465	1.43267	1.5	1.43267	1.24465	0.974279	0.6743	0.398377	0.1875	0.0600131	0.0078542	3.44377e-49
4.59169e-49	0.0104723	0.0800175	0.25	0.531169	0.899067	1.29904	1.65954	1.91022	2	1.91022	1.65954	1.29904	0.899067	0.531169	0.25	0.0800175	0.0104723	4.59169e-49
5.73961e-49	0.0130903	0.100022	0.3125	0.663961	1.12383	1.6238	2.07442	2.38778	2.5	2.38778	2.07442	1.6238	1.12383	0.663961	0.3125	0.100022	0.0130903	5.73961e-49
6.88754e-49	0.0157084	0.120026	0.375	0.796753	1.3486	1.94856	2.48931	2.86534	3	2.86534	2.48931	1.94856	1.3486	0.796753	0.375	0.120026	0.0157084	6.88754e-49
8.03546e-49	0.0183265	0.140031	0.4375	0.929545	1.57337	2.27332	2.90419	3.34289	3.5	3.34289	2.90419	2.27332	1.57337	0.929545	0.4375	0.140031	0.0183265	8.03546e-49
9.18338e-49	0.0209445	0.160035	0.5	1.06234	1.79813	2.59808	3.31908	3.82045	4	3.82045	3.31908	2.59808	1.79813	1.06234	0.5	0.160035	0.0209445	9.18338e-49
1.03313e-48	0.0235626	0.180039	0.5625	1.19513	2.0229	2.92284	3.73396	4.298	4.5	4.298	3.73396	2.92284	2.0229	1.19513	0.5625	0.180039	0.0235626	1.03313e-48
1.14792e-48	0.0261807	0.200044	0.625	1.32792	2.24767	3.2476	4.14885	4.77556	5	4.77556	4.14885	3.2476	2.24767	1.32792	0.625	0.200044	0.0261807	1.14792e-48
1.26271e-48	0.0287987	0.220048	0.6875	1.46071	2.47243	3.57235	4.56373	5.25312	5.5	5.25312	4.56373	3.57235	2.47243	1.46071	0.6875	0.220048	0.0287987	1.26271e-48
1.37751e-48	0.0314168	0.240053	0.75	1.59351	2.6972	3.89711	4.97862	5.73067	6	5.73067	4.97862	3.89711	2.6972	1.59351	0.75	0.240053	0.0314168	1.37751e-48
1.4923e-48	0.0340349	0.260057	0.8125	1.7263	2.92197	4.22187	5.3935	6.20823	6.5	6.20823	5.3935	4.22187	2.92197	1.7263	0.8125	0.260057	0.0340349	1.4923e-48
1.60709e-48	0.0366529	0.280061	0.875	1.85909	3.14673	4.54663	5.80839	6.68579	7	6.68579	5.80839	4.54663	3.14673	1.85909	0.875	0.280061	0.0366529	1.60709e-48
1.72188e-48	0.039271	0.300066	0.9375	1.99188	3.3715	4.87139	6.22327	7.16334	7.5	7.16334	6.22327	4.87139	3.3715	1.99188	0.9375	0.300066	0.039271	1.72188e-48
1.83668e-48	0.0418891	0.32007	1	2.12467	3.59627	5.19615	6.63816	7.6409	8	7.6409	6.63816	5.19615	3.59627	2.12467	1	0.32007	0.0418891	1.83668e-48
1.95147e-48	0.0445071	0.340074	1.0625	2.25747	3.82103	5.52091	7.05304	8.11845	8.5	8.11845	7.05304	5.52091	3.82103	2.25747	1.0625	0.340074	0.0445071	1.95147e-48
2.06626e-48	0.0471252	0.360079	1.125	2.39026	4.0458	5.84567	7.46793	8.59601	9	8.59601	7.46793	5.84567	4.0458	2.39026	1.125	0.360079	0.0471252	2.06626e-48
2.18105e-48	0.0497433	0.380083	1.1875	2.52305	4.27057	6.17043	7.88281	9.07357	9.5	9.07357	7.88281	6.17043	4.27057	2.52305	1.1875	0.380083	0.0497433	2.18105e-48
2.29585e-48	0.0523613	0.400088	1.25	2.65584	4.49533	6.49519	8.29769	9.55112	10	9.55112	8.29769	6.49519	4.49533	2.65584	1.25	0.400088	0.0523613	2.29585e-48
2.41064e-48	0.0549794	0.420092	1.3125	2.78864	4.7201	6.81995	8.71258	10.0287	10.5	10.0287	8.71258	6.81995	4.7201	2.78864	1.3125	0.420092	0.0549794	2.41064e-48
2.52543e-48	0.0575975	0.440096	1.375	2.92143	4.94487	7.14471	9.12746	10.5062	11	10.5062	9.12746	7.14471	4.94487	2.92143	1.375	0.440096	0.0575975	2.52543e-48
2.64022e-48	0.0602155	0.460101	1.4375	3.05422	5.16963	7.46947	9.54235	10.9838	11.5	10.9838	9.54235	7.46947	5.16963	3.05422	1.4375	0.460101	0.0602155	2.64022e-48
2.75501e-48	0.0628336	0.480105	1.5	3.18701	5.3944	7.79423	9.95723	11.4613	12	11.4613	9.95723	7.79423	5.3944	3.18701	1.5	0.480105	0.0628336	2.75501e-48
2.86981e-48	0.0654517	0.500109	1.5625	3.3198	5.61917	8.11899	10.3721	11.9389	12.5	11.9389	10.3721	8.11899	5.61917	3.3198	1.5625	0.500109	0.0654517	2.86981e-48
2.9846e-48	0.0680697	0.520114	1.625	3.4526	5.84393	8.44375	10.787	12.4165	13	12.4165	10.787	8.44375	5.84393	3.4526	1.625	0.520114	0.0680697	2.9846e-48
3.09939e-48	0.0706878	0.540118	1.6875	3.58539	6.0687	8.76851	11.2019	12.894	13.5	12.894	11.2019	8.76851	6.0687	3.58539	1.6875	0.540118	0.0706878	3.09939e-48
3.21418e-48	0.0733059	0.560123	1.75	3.71818	6.29347	9.09327	11.6168	13.3716	14	13.3716	11.6168	9.09327	6.29347	3.71818	1.75	0.560123	0.0733059	3.21418e-48
3.32898e-48	0.0759239	0.580127	1.8125	3.85097	6.51823	9.41803	12.0317	13.8491	14.5	13.8491	12.0317	9.41803	6.51823	3.85097	1.8125	0.580127	0.0759239	3.32898e-48
3.44377e-48	0.078542	0.600131	1.875	3.98377	6.743	9.74279	12.4465	14.3267	15	14.3267	12.4465	9.74279	6.743	3.98377	1.875	0.600131	0.078542	3.44377e-48
3.55856e-48	0.0811601	0.620136	1.9375	4.11656	6.96777	10.0675	12.8614	14.8042	15.5	14.8042	12.8614	10.0675	6.96777	4.11656	1.9375	0.620136	0.0811601	3.55856e-48
3.67335e-48	0.0837781	0.64014	2	4.24935	7.19253	10.3923	13.2763	15.2818	16	15.2818	13.2763	10.3923	7.19253	4.24935	2	0.64014	0.0837781	3.67335e-48
3.78814e-48	0.0863962	0.660144	2.0625	4.38214	7.4173	10.7171	13.6912	15.7594	16.5	15.7594	13.6912	10.7171	7.4173	4.38214	2.0625	0.660144	0.0863962	3.78814e-48
3.90294e-48	0.0890143	0.680149	2.125	4.51493	7.64207	11.0418	14.1061	16.2369	17	16.2369	14.1061	11.0418	7.64207	4.51493	2.125	0.680149	0.0890143	3.90294e-48
4.01773e-48	0.0916323	0.700153	2.1875	4.64773	7.86683	11.3666	14.521	16.7145	17.5	16.7145	14.521	11.3666	7.86683	4.64773	2.1875	0.700153	0.0916323	4.01773e-48
4.13252e-48	0.0942504	0.720158	2.25	4.78052	8.0916	11.6913	14.9359	17.192	18	17.192	14.9359	11.6913	8.0916	4.78052	2.25	0.720158	0.0942504	4.13252e-48
4.24731e-48	0.0968685	0.740162	2.3125	4.91331	8.31637	12.0161	15.3507	17.6696	18.5	17.6696	15.3507	12.0161	8.31637	4.91331	2.3125	0.740162	0.0968685	4.24731e-48
4.36211e-48	0.0994865	0.760166	2.375	5.0461	8.54113	12.3409	15.7656	18.1471	19	18.1471	15.7656	12.3409	8.54113	5.0461	2.375	0.760166	0.0994865	4.36211e-48
4.4769e-48	0.102105	0.780171	2.4375	5.17889	8.7659	12.6656	16.1805	18.6247	19.5	18.6247	16.1805	12.6656	8.7659	5.17889	2.4375	0.780171	0.102105	4.4769e-48
4.59169e-48	0.104723	0.800175	2.5	5.31169	8.99067	12.9904	16.5954	19.1022	20	19.1022	16.5954	12.9904	8.99067	5.31169	2.5	0.800175	0.104723	4.59169e-48
4.70648e-48	0.107341	0.82018	2.5625	5.44448	9.21543	13.3151	17.0103	19.5798	20.5	19.5798	17.0103	13.3151	9.21543	5.44448	2.5625	0.82018	0.107341	4.70648e-48
4.82127e-48	0.109959	0.840184	2.625	5.57727	9.4402	13.6399	17.4252	20.0574	21	20.0574	17.4252	13.6399	9.4402	5.57727	2.625	0.840184	0.109959	4.82127e-48
4.93607e-48	0.112577	0.860188	2.6875	5.71006	9.66497	13.9647	17.84	20.5349	21.5	20.5349	17.84	13.9647	9.66497	5.71006	2.6875	0.860188	0.112577	4.93607e-48
5.05086e-48	0.115195	0.880193	2.75	5.84286	9.88973	14.2894	18.2549	21.0125	22	21.0125	18.2549	14.2894	9.88973	5.84286	2.75	0.880193	0.115195	5.05086e-48
5.16565e-48	0.117813	0.900197	2.8125	5.97565	10.1145	14.6142	18.6698	21.49	22.5	21.49	18.6698	14.6142	10.1145	5.97565	2.8125	0.900197	0.117813	5.16565e-48
5.28044e-48	0.120431	0.920201	2.875	6.10844	10.3393	14.9389	19.0847	21.9676	23	21.9676	19.0847	14.9389	10.3393	6.10844	2.875	0.920201	0.120431	5.28044e-48
5.39524e-48	0.123049	0.940206	2.9375	6.24123	10.564	15.2637	19.4996	22.4451	23.5	22.4451	19.4996	15.2637	10.564	6.24123	2.9375	0.940206	0.123049	5.39524e-48
5.51003e-48	0.125667	0.96021	3	6.37402	10.7888	15.5885	19.9145	22.9227	24	22.9227	19.9145	15.5885	10.7888	6.37402	3	0.96021	0.125667	5.51003e-48
5.62482e-48	0.128285	0.980215	3.0625	6.50682	11.0136	15.9132	20.3294	23.4002	24.5	23.4002	20.3294	15.9132	11.0136	6.50682	3.0625	0.980215	0.128285	5.62482e-48
5.73961e-48	0.130903	1.00022	3.125	6.63961	11.2383	16.238	20.7442	23.8778	25	23.8778	20.7442	16.238	11.2383	6.63961	3.125	1.00022	0.130903	5.73961e-48
Y axis
-3.7494e-33	-0.0296956	-0.109923	-0.216506	-0.316511	-0.377203	-0.375	-0.302011	-0.168412	0	0.168412	0.302011	0.375	0.377203	0.316511	0.216506	0.109923	0.0296956	3.7494e-33
-5.6241e-33	-0.0445434	-0.164885	-0.32476	-0.474767	-0.565805	-0.5625	-0.453017	-0.252618	0	0.252618	0.453017	0.5625	0.565805	0.474767	0.32476	0.164885	0.0445434	5.6241e-33
-7.4988e-33	-0.0593912	-0.219846	-0.433013	-0.633022	-0.754407	-0.75	-0.604023	-0.336824	0	0.336824	0.604023	0.75	0.754407	0.633022	0.433013	0.219846	0.0593912	7.4988e-33
-9.3735e-33	-0.074239	-0.274808	-0.541266	-0.791278	-0.943008	-0.9375	-0.755028	-0.42103	0	0.42103	0.755028	0.9375	0.943008	0.791278	0.541266	0.274808	0.074239	9.3735e-33
-1.12482e-32	-0.0890868	-0.329769	-0.649519	-0.949533	-1.13161	-1.125	-0.906034	-0.505236	0	0.505236	0.906034	1.125	1.13161	0.949533	0.649519	0.329769	0.0890868	1.12482e-32
-1.31229e-32	-0.103935	-0.384731	-0.757772	-1.10779	-1.32021	-1.3125	-1.05704	-0.589442	0	0.589442	1.05704	1.3125	1.32021	1.10779	0.757772	0.384731	0.103935	1.31229e-32
-1.49976e-32	-0.118782	-0.439693	-0.866025	-1.26604	-1.50881	-1.5	-1.20805	-0.673648	0	0.673648	1.20805	1.5	1.50881	1.26604	0.866025	0.439693	0.118782	1.49976e-32
-1.68723e-32	-0.13363	-0.494654	-0.974279	-1.4243	-1.69741	-1.6875	-1.35905	-0.757854	0	0.757854	1.35905	1.6875	1.69741	1.4243	0.974279	0.494654	0.13363	1.68723e-32
-1.8747e-32	-0.148478	-0.549616	-1.08253	-1.58256	-1.88602	-1.875	-1.51006	-0.84206	0	0.84206	1.51006	1.875	1.88602	1.58256	1.08253	0.549616	0.148478	1.8747e-32
-2.06217e-32	-0.163326	-0.604577	-1.19078	-1.74081	-2.07462	-2.0625	-1.66106	-0.926266	0	0.926266	1.66106	2.0625	2.07462	1.74081	1.19078	0.604577	0.163326	2.06217e-32
-2.24964e-32	-0.178174	-0.659539	-1.29904	-1.89907	-2.26322	-2.25	-1.81207	-1.01047	0	1.01047	1.81207	2.25	2.26322	1.89907	1.29904	0.659539	0.178174	2.24964e-32
-2.43711e-32	-0.193021	-0.714501	-1.40729	-2.05732	-2.45182	-2.4375	-1.96307	-1.09468	0	1.09468	1.96307	2.4375	2.45182	2.05732	1.40729	0.714501	0.193021	2.43711e-32
-2.62458e-32	-0.207869	-0.769462	-1.51554	-2.21558	-2.64042	-2.625	-2.11408	-1.17888	0	1.17888	2.11408	2.625	2.64042	2.21558	1.51554	0.769462	0.207869	2.62458e-32
-2.81205e-32	-0.222717	-0.824424	-1.6238	-2.37383	-2.82902	-2.8125	-2.26509	-1.26309	0	1.26309	2.26509	2.8125	2.82902	2.37383	1.6238	0.824424	0.222717	2.81205e-32
-2.99952e-32	-0.237565	-0.879385	-1.73205	-2.53209	-3.01763	-3	-2.41609	-1.3473	0	1.3473	2.41609	3	3.01763	2.53209	1.73205	0.879385	0.237565	2.99952e-32
-3.18699e-32	-0.252412	-0.934347	-1.8403	-2.69034	-3.20623	-3.1875	-2.5671	-1.4315	0	1.4315	2.5671	3.1875	3.20623	2.69034	1.8403	0.934347	0.252412	3.18699e-32
-3.37446e-32	-0.26726	-0.989308	-1.94856	-2.8486	-3.39483	-3.375	-2.7181	-1.51571	0	1.51571	2.7181	3.375	3.39483	2.8486	1.94856	0.989308	0.26726	3.37446e-32
-3.56193e-32	-0.282108	-1.04427	-2.05681	-3.00686	-3.58343	-3.5625	-2.86911	-1.59991	0	1.59991	2.86911	3.5625	3.58343	3.00686	2.05681	1.04427	0.282108	3.56193e-32
-3.7494e-32	-0.296956	-1.09923	-2.16506	-3.16511	-3.77203	-3.75	-3.02011	-1.68412	0	1.68412	3.02011	3.75	3.77203	3.16511	2.16506	1.09923	0.296956	3.7494e-32
-3.93687e-32	-0.311804	-1.15419	-2.27332	-3.32337	-3.96063	-3.9375	-3.17112	-1.76833	0	1.76833	3.17112	3.9375	3.96063	3.32337	2.27332	1.15419	0.311804	3.93687e-32
-4.12434e-32	-0.326651	-1.20915	-2.38157	-3.48162	-4.14924	-4.125	-3.32213	-1.85253	0	1.85253	3.32213	4.125	4.14924	3.48162	2.38157	1.20915	0.326651	4.12434e-32
-4.31181e-32	-0.341499	-1.26412	-2.48982	-3.63988	-4.33784	-4.3125	-3.47313	-1.93674	0	1.93674	3.47313	4.3125	4.33784	3.63988	2.48982	1.26412	0.341499	4.31181e-32
-4.49928e-32	-0.356347	-1.31908	-2.59808	-3.79813	-4.52644	-4.5	-3.62414	-2.02094	0	2.02094	3.62414	4.5	4.52644	3.79813	2.59808	1.31908	0.356347	4.49928e-32
-4.68675e-32	-0.371195	-1.37404	-2.70633	-3.95639	-4.71504	-4.6875	-3.77514	-2.10515	0	2.10515	3.77514	4.6875	4.71504	3.95639	2.70633	1.37404	0.371195	4.68675e-32
-4.87422e-32	-0.386043	-1.429	-2.81458	-4.11464	-4.90364	-4.875	-3.92615	-2.18936	0	2.18936	3.92615	4.875	4.90364	4.11464	2.81458	1.429	0.386043	4.87422e-32
-5.06169e-32	-0.40089	-1.48396	-2.92284	-4.2729	-5.09224	-5.0625	-4.07715	-2.27356	0	2.27356	4.07715	5.0625	5.09224	4.2729	2.92284	1.48396	0.40089	5.06169e-32
-5.24916e-32	-0.415738	-1.53892	-3.03109	-4.43116	-5.28085	-5.25	-4.22816	-2.35777	0	2.35777	4.22816	5.25	5.28085	4.43116	3.03109	1.53892	0.415738	5.24916e-32
-5.43663e-32	-0.430586	-1.59389	-3.13934	-4.58941	-5.46945	-5.4375	-4.37917	-2.44197	0	2.44197	4.37917	5.4375	5.46945	4.58941	3.13934	1.59389	0.430586	5.43663e-32
-5.6241e-32	-0.445434	-1.64885	-3.2476	-4.74767	-5.65805	-5.625	-4.53017	-2.52618	0	2.52618	4.53017	5.625	5.65805	4.74767	3.2476	1.64885	0.445434	5.6241e-32
-5.81157e-32	-0.460282	-1.70381	-3.35585	-4.90592	-5.84665	-5.8125	-4.68118	-2.61039	0	2.61039	4.68118	5.8125	5.84665	4.90592	3.35585	1.70381	0.460282	5.81157e-32
-5.99904e-32	-0.475129	-1.75877	-3.4641	-5.06418	-6.03525	-6	-4.83218	-2.69459	0	2.69459	4.83218	6	6.03525	5.06418	3.4641	1.75877	0.475129	5.99904e-32
-6.18651e-32	-0.489977	-1.81373	-3.57235	-5.22243	-6.22385	-6.1875	-4.98319	-2.7788	0	2.7788	4.98319	6.1875	6.22385	5.22243	3.57235	1.81373	0.489977	6.18651e-32
-6.37398e-32	-0.504825	-1.86869	-3.68061	-5.38069	-6.41246	-6.375	-5.13419	-2.863	0	2.863	5.13419	6.375	6.41246	5.38069	3.68061	1.86869	0.504825	6.37398e-32
-6.56145e-32	-0.519673	-1.92366	-3.78886	-5.53894	-6.60106	-6.5625	-5.2852	-2.94721	0	2.94721	5.2852	6.5625	6.60106	5.53894	3.78886	1.92366	0.519673	6.56145e-32
-6.74892e-32	-0.534521	-1.97862	-3.89711	-5.6972	-6.78966	-6.75	-5.4362	-3.03142	0	3.03142	5.4362	6.75	6.78966	5.6972	3.89711	1.97862	0.534521	6.74892e-32
-6.93639e-32	-0.549368	-2.03358	-4.00537	-5.85546	-6.97826	-6.9375	-5.58721	-3.11562	0	3.11562	5.58721	6.9375	6.97826	5.85546	4.00537	2.03358	0.549368	6.93639e-32
-7.12386e-32	-0.564216	-2.08854	-4.11362	-6.01371	-7.16686	-7.125	-5.73822	-3.19983	0	3.19983	5.73822	7.125	7.16686	6.01371	4.11362	2.08854	0.564216	7.12386e-32
-7.31133e-32	-0.579064	-2.1435	-4.22187	-6.17197	-7.35546	-7.3125	-5.88922	-3.28403	0	3.28403	5.88922	7.3125	7.35546	6.17197	4.22187	2.1435	0.579064	7.31133e-32
-7.4988e-32	-0.593912	-2.19846	-4.33013	-6.33022	-7.54407	-7.5	-6.04023	-3.36824	0	3.36824	6.04023	7.5	7.54407	6.33022	4.33013	2.19846	0.593912	7.4988e-32
-7.68627e-32	-0.60876	-2.25342	-4.43838	-6.48848	-7.73267	-7.6875	-6.19123	-3.45245	0	3.45245	6.19123	7.6875	7.73267	6.48848	4.43838	2.25342	0.60876	7.68627e-32
-7.87374e-32	-0.623607	-2.30839	-4.54663	-6.64673	-7.92127	-7.875	-6.34224	-3.53665	0	3.53665	6.34224	7.875	7.92127	6.64673	4.54663	2.30839	0.623607	7.87374e-32
-8.06121e-32	-0.638455	-2.36335	-4.65489	-6.80499	-8.10987	-8.0625	-6.49324	-3.62086	0	3.62086	6.49324	8.0625	8.10987	6.80499	4.65489	2.36335	0.638455	8.06121e-32
-8.24868e-32	-0.653303	-2.41831	-4.76314	-6.96324	-8.29847	-8.25	-6.64425	-3.70506	0	3.70506	6.64425	8.25	8.29847	6.96324	4.76314	2.41831	0.653303	8.24868e-32
-8.43615e-32	-0.668151	-2.47327	-4.87139	-7.1215	-8.48707	-8.4375	-6.79526	-3.78927	0	3.78927	6.79526	8.4375	8.48707	7.1215	4.87139	2.47327	0.668151	8.43615e-32
-8.62362e-32	-0.682999	-2.52823	-4.97965	-7.27976	-8.67567	-8.625	-6.94626	-3.87348	0	3.87348	6.94626	8.625	8.67567	7.27976	4.97965	2.52823	0.682999	8.62362e-32
-8.81109e-32	-0.697846	-2.58319	-5.0879	-7.43801	-8.86428	-8.8125	-7.09727	-3.95768	0	3.95768	7.09727	8.8125	8.86428	7.43801	5.0879	2.58319	0.697846	8.81109e-32
-8.99856e-32	-0.712694	-2.63816	-5.19615	-7.59627	-9.05288	-9	-7.24827	-4.04189	0	4.04189	7.24827	9	9.05288	7.59627	5.19615	2.63816	0.712694	8.99856e-32
-9.18603e-32	-0.727542	-2.69312	-5.30441	-7.75452	-9.24148	-9.1875	-7.39928	-4.1261	0	4.1261	7.39928	9.1875	9.24148	7.75452	5.30441	2.69312	0.727542	9.18603e-32
-9.3735e-32	-0.74239	-2.74808	-5.41266	-7.91278	-9.43008	-9.375	-7.55028	-4.2103	0	4.2103	7.55028	9.375	9.43008	7.91278	5.41266	2.74808	0.74239	9.3735e-32
Electron fluxes (unit of cm^-2 s^-1 keV-1) MLT=00-06
NaN	NaN	NaN	NaN	NaN	NaN	NaN	NaN	NaN	NaN	NaN	NaN	NaN	NaN	NaN	NaN	NaN	NaN	NaN
NaN	NaN	NaN	NaN	NaN	NaN	NaN	NaN	NaN	NaN	NaN	NaN	NaN	NaN	NaN	NaN	NaN	NaN	NaN
NaN	NaN	NaN	NaN	NaN	NaN	NaN	NaN	NaN	NaN	NaN	NaN	NaN	NaN	NaN	NaN	NaN	NaN	NaN
NaN	NaN	NaN	NaN	NaN	NaN	NaN	NaN	NaN	NaN	NaN	NaN	NaN	NaN	NaN	NaN	NaN	NaN	NaN
NaN	NaN	NaN	NaN	NaN	NaN	NaN	NaN	NaN	NaN	NaN	NaN	NaN	NaN	NaN	NaN	NaN	NaN	NaN
NaN	NaN	NaN	NaN	NaN	NaN	NaN	NaN	NaN	NaN	NaN	NaN	NaN	NaN	NaN	NaN	NaN	NaN	NaN
NaN	NaN	NaN	NaN	NaN	NaN	NaN	NaN	NaN	NaN	NaN	NaN	NaN	NaN	NaN	NaN	NaN	NaN	NaN
NaN	NaN	NaN	NaN	NaN	NaN	NaN	NaN	NaN	NaN	NaN	NaN	NaN	NaN	NaN	NaN	NaN	NaN	NaN
NaN	NaN	NaN	NaN	NaN	NaN	NaN	NaN	NaN	NaN	NaN	NaN	7.19486e+06	6.29681e+06	1.75725e+06	NaN	NaN	NaN	NaN
NaN	NaN	NaN	NaN	NaN	NaN	NaN	NaN	NaN	NaN	NaN	NaN	7.19754e+06	4.13984e+06	2.22985e+06	NaN	NaN	NaN	NaN
NaN	NaN	NaN	NaN	NaN	NaN	NaN	NaN	NaN	NaN	NaN	6.20007e+06	5.80363e+06	3.09046e+06	2.94049e+06	NaN	NaN	NaN	NaN
NaN	NaN	NaN	NaN	NaN	NaN	NaN	NaN	NaN	NaN	8.89769e+06	7.62829e+06	5.61507e+06	4.01457e+06	2.44097e+06	NaN	NaN	NaN	NaN
NaN	NaN	NaN	NaN	NaN	NaN	NaN	NaN	NaN	NaN	7.5443e+06	7.51648e+06	5.3728e+06	3.40269e+06	2.05992e+06	NaN	NaN	NaN	NaN
NaN	NaN	NaN	NaN	NaN	NaN	NaN	NaN	NaN	NaN	6.64487e+06	5.67234e+06	4.41402e+06	4.3501e+06	2.92116e+06	NaN	NaN	NaN	NaN
NaN	NaN	NaN	NaN	NaN	NaN	NaN	NaN	NaN	NaN	5.26545e+06	6.42335e+06	4.26284e+06	4.32526e+06	2.01815e+06	NaN	NaN	NaN	NaN
NaN	NaN	NaN	NaN	NaN	NaN	NaN	NaN	NaN	NaN	5.33431e+06	5.40765e+06	3.82162e+06	3.88731e+06	3.21986e+06	NaN	NaN	NaN	NaN
NaN	NaN	NaN	NaN	NaN	NaN	NaN	NaN	NaN	8.94379e+06	4.38889e+06	3.28524e+06	2.71952e+06	2.99299e+06	2.04333e+06	NaN	NaN	NaN	NaN
NaN	NaN	NaN	NaN	NaN	NaN	NaN	NaN	NaN	3.24272e+06	3.95892e+06	3.32423e+06	2.7626e+06	2.48999e+06	2.41733e+06	NaN	NaN	NaN	NaN
NaN	NaN	NaN	NaN	NaN	NaN	NaN	NaN	NaN	4.78163e+06	5.03432e+06	4.54226e+06	4.7874e+06	3.09755e+06	2.70226e+06	NaN	NaN	NaN	NaN
NaN	NaN	NaN	NaN	NaN	NaN	NaN	NaN	NaN	5.40678e+06	5.98478e+06	5.92626e+06	6.58972e+06	3.4118e+06	2.21228e+06	NaN	NaN	NaN	NaN
NaN	NaN	NaN	NaN	NaN	NaN	NaN	NaN	NaN	5.81474e+06	5.40195e+06	5.71355e+06	5.40399e+06	4.57279e+06	2.06313e+06	NaN	NaN	NaN	NaN
NaN	NaN	NaN	NaN	NaN	NaN	NaN	NaN	NaN	6.97528e+06	4.64562e+06	4.25258e+06	5.32304e+06	7.89865e+06	4.99142e+06	NaN	NaN	NaN	NaN
NaN	NaN	NaN	NaN	NaN	NaN	NaN	NaN	NaN	6.65248e+06	5.10661e+06	4.55942e+06	5.34176e+06	6.59456e+06	6.13053e+06	NaN	NaN	NaN	NaN
NaN	NaN	NaN	NaN	NaN	NaN	NaN	NaN	NaN	7.84746e+06	5.19221e+06	4.7438e+06	5.22465e+06	6.01028e+06	4.33993e+06	NaN	NaN	NaN	NaN
NaN	NaN	NaN	NaN	NaN	NaN	NaN	NaN	NaN	5.26583e+06	5.74829e+06	5.29816e+06	5.43192e+06	4.29708e+06	3.68883e+06	NaN	NaN	NaN	NaN
NaN	NaN	NaN	NaN	NaN	NaN	NaN	NaN	NaN	4.69744e+06	4.68363e+06	4.76639e+06	4.98094e+06	3.9041e+06	3.88296e+06	NaN	NaN	NaN	NaN
NaN	NaN	NaN	NaN	NaN	NaN	NaN	NaN	NaN	5.26501e+06	4.1139e+06	4.67374e+06	4.59658e+06	3.60762e+06	4.29434e+06	NaN	NaN	NaN	NaN
NaN	NaN	NaN	NaN	NaN	NaN	NaN	NaN	NaN	4.69675e+06	3.76305e+06	4.0263e+06	3.24175e+06	3.24028e+06	3.42803e+06	NaN	NaN	NaN	NaN
NaN	NaN	NaN	NaN	NaN	NaN	NaN	NaN	NaN	NaN	NaN	NaN	NaN	NaN	NaN	NaN	NaN	NaN	NaN
NaN	NaN	NaN	NaN	NaN	NaN	NaN	NaN	NaN	NaN	NaN	NaN	NaN	NaN	NaN	NaN	NaN	NaN	NaN
NaN	NaN	NaN	NaN	NaN	NaN	NaN	NaN	NaN	NaN	NaN	NaN	NaN	NaN	NaN	NaN	NaN	NaN	NaN
NaN	NaN	NaN	NaN	NaN	NaN	NaN	NaN	NaN	NaN	NaN	NaN	NaN	NaN	NaN	NaN	NaN	NaN	NaN
NaN	NaN	NaN	NaN	NaN	NaN	NaN	NaN	NaN	NaN	NaN	NaN	NaN	NaN	NaN	NaN	NaN	NaN	NaN
NaN	NaN	NaN	NaN	NaN	NaN	NaN	NaN	NaN	NaN	NaN	NaN	NaN	NaN	NaN	NaN	NaN	NaN	NaN
NaN	NaN	NaN	NaN	NaN	NaN	NaN	NaN	NaN	NaN	NaN	NaN	NaN	NaN	NaN	NaN	NaN	NaN	NaN
NaN	NaN	NaN	NaN	NaN	NaN	NaN	NaN	NaN	NaN	NaN	NaN	NaN	NaN	NaN	NaN	NaN	NaN	NaN
NaN	NaN	NaN	NaN	NaN	NaN	NaN	NaN	NaN	NaN	NaN	NaN	NaN	NaN	NaN	NaN	NaN	NaN	NaN
NaN	NaN	NaN	NaN	NaN	NaN	NaN	NaN	NaN	NaN	NaN	NaN	NaN	NaN	NaN	NaN	NaN	NaN	NaN
NaN	NaN	NaN	NaN	NaN	NaN	NaN	NaN	NaN	NaN	NaN	NaN	NaN	NaN	NaN	NaN	NaN	NaN	NaN
NaN	NaN	NaN	NaN	NaN	NaN	NaN	NaN	NaN	NaN	NaN	NaN	NaN	NaN	NaN	NaN	NaN	NaN	NaN
NaN	NaN	NaN	NaN	NaN	NaN	NaN	NaN	NaN	NaN	NaN	NaN	NaN	NaN	NaN	NaN	NaN	NaN	NaN
NaN	NaN	NaN	NaN	NaN	NaN	NaN	NaN	NaN	NaN	NaN	NaN	NaN	NaN	NaN	NaN	NaN	NaN	NaN
NaN	NaN	NaN	NaN	NaN	NaN	NaN	NaN	NaN	NaN	NaN	NaN	NaN	NaN	NaN	NaN	NaN	NaN	NaN
NaN	NaN	NaN	NaN	NaN	NaN	NaN	NaN	NaN	NaN	NaN	NaN	NaN	NaN	NaN	NaN	NaN	NaN	NaN
NaN	NaN	NaN	NaN	NaN	NaN	NaN	NaN	NaN	NaN	NaN	NaN	NaN	NaN	NaN	NaN	NaN	NaN	NaN
NaN	NaN	NaN	NaN	NaN	NaN	NaN	NaN	NaN	NaN	NaN	NaN	NaN	NaN	NaN	NaN	NaN	NaN	NaN
NaN	NaN	NaN	NaN	NaN	NaN	NaN	NaN	NaN	NaN	NaN	NaN	NaN	NaN	NaN	NaN	NaN	NaN	NaN
NaN	NaN	NaN	NaN	NaN	NaN	NaN	NaN	NaN	NaN	NaN	NaN	NaN	NaN	NaN	NaN	NaN	NaN	NaN
NaN	NaN	NaN	NaN	NaN	NaN	NaN	NaN	NaN	NaN	NaN	NaN	NaN	NaN	NaN	NaN	NaN	NaN	NaN

## Sheet: FigureS2 f
# Figure S2 panel f the omnidirectional electron fluxes for 97 keV electrons within MLT=18-24
X axis
2.29585e-49	0.00523613	0.0400088	0.125	0.265584	0.449533	0.649519	0.829769	0.955112	1	0.955112	0.829769	0.649519	0.449533	0.265584	0.125	0.0400088	0.00523613	2.29585e-49
3.44377e-49	0.0078542	0.0600131	0.1875	0.398377	0.6743	0.974279	1.24465	1.43267	1.5	1.43267	1.24465	0.974279	0.6743	0.398377	0.1875	0.0600131	0.0078542	3.44377e-49
4.59169e-49	0.0104723	0.0800175	0.25	0.531169	0.899067	1.29904	1.65954	1.91022	2	1.91022	1.65954	1.29904	0.899067	0.531169	0.25	0.0800175	0.0104723	4.59169e-49
5.73961e-49	0.0130903	0.100022	0.3125	0.663961	1.12383	1.6238	2.07442	2.38778	2.5	2.38778	2.07442	1.6238	1.12383	0.663961	0.3125	0.100022	0.0130903	5.73961e-49
6.88754e-49	0.0157084	0.120026	0.375	0.796753	1.3486	1.94856	2.48931	2.86534	3	2.86534	2.48931	1.94856	1.3486	0.796753	0.375	0.120026	0.0157084	6.88754e-49
8.03546e-49	0.0183265	0.140031	0.4375	0.929545	1.57337	2.27332	2.90419	3.34289	3.5	3.34289	2.90419	2.27332	1.57337	0.929545	0.4375	0.140031	0.0183265	8.03546e-49
9.18338e-49	0.0209445	0.160035	0.5	1.06234	1.79813	2.59808	3.31908	3.82045	4	3.82045	3.31908	2.59808	1.79813	1.06234	0.5	0.160035	0.0209445	9.18338e-49
1.03313e-48	0.0235626	0.180039	0.5625	1.19513	2.0229	2.92284	3.73396	4.298	4.5	4.298	3.73396	2.92284	2.0229	1.19513	0.5625	0.180039	0.0235626	1.03313e-48
1.14792e-48	0.0261807	0.200044	0.625	1.32792	2.24767	3.2476	4.14885	4.77556	5	4.77556	4.14885	3.2476	2.24767	1.32792	0.625	0.200044	0.0261807	1.14792e-48
1.26271e-48	0.0287987	0.220048	0.6875	1.46071	2.47243	3.57235	4.56373	5.25312	5.5	5.25312	4.56373	3.57235	2.47243	1.46071	0.6875	0.220048	0.0287987	1.26271e-48
1.37751e-48	0.0314168	0.240053	0.75	1.59351	2.6972	3.89711	4.97862	5.73067	6	5.73067	4.97862	3.89711	2.6972	1.59351	0.75	0.240053	0.0314168	1.37751e-48
1.4923e-48	0.0340349	0.260057	0.8125	1.7263	2.92197	4.22187	5.3935	6.20823	6.5	6.20823	5.3935	4.22187	2.92197	1.7263	0.8125	0.260057	0.0340349	1.4923e-48
1.60709e-48	0.0366529	0.280061	0.875	1.85909	3.14673	4.54663	5.80839	6.68579	7	6.68579	5.80839	4.54663	3.14673	1.85909	0.875	0.280061	0.0366529	1.60709e-48
1.72188e-48	0.039271	0.300066	0.9375	1.99188	3.3715	4.87139	6.22327	7.16334	7.5	7.16334	6.22327	4.87139	3.3715	1.99188	0.9375	0.300066	0.039271	1.72188e-48
1.83668e-48	0.0418891	0.32007	1	2.12467	3.59627	5.19615	6.63816	7.6409	8	7.6409	6.63816	5.19615	3.59627	2.12467	1	0.32007	0.0418891	1.83668e-48
1.95147e-48	0.0445071	0.340074	1.0625	2.25747	3.82103	5.52091	7.05304	8.11845	8.5	8.11845	7.05304	5.52091	3.82103	2.25747	1.0625	0.340074	0.0445071	1.95147e-48
2.06626e-48	0.0471252	0.360079	1.125	2.39026	4.0458	5.84567	7.46793	8.59601	9	8.59601	7.46793	5.84567	4.0458	2.39026	1.125	0.360079	0.0471252	2.06626e-48
2.18105e-48	0.0497433	0.380083	1.1875	2.52305	4.27057	6.17043	7.88281	9.07357	9.5	9.07357	7.88281	6.17043	4.27057	2.52305	1.1875	0.380083	0.0497433	2.18105e-48
2.29585e-48	0.0523613	0.400088	1.25	2.65584	4.49533	6.49519	8.29769	9.55112	10	9.55112	8.29769	6.49519	4.49533	2.65584	1.25	0.400088	0.0523613	2.29585e-48
2.41064e-48	0.0549794	0.420092	1.3125	2.78864	4.7201	6.81995	8.71258	10.0287	10.5	10.0287	8.71258	6.81995	4.7201	2.78864	1.3125	0.420092	0.0549794	2.41064e-48
2.52543e-48	0.0575975	0.440096	1.375	2.92143	4.94487	7.14471	9.12746	10.5062	11	10.5062	9.12746	7.14471	4.94487	2.92143	1.375	0.440096	0.0575975	2.52543e-48
2.64022e-48	0.0602155	0.460101	1.4375	3.05422	5.16963	7.46947	9.54235	10.9838	11.5	10.9838	9.54235	7.46947	5.16963	3.05422	1.4375	0.460101	0.0602155	2.64022e-48
2.75501e-48	0.0628336	0.480105	1.5	3.18701	5.3944	7.79423	9.95723	11.4613	12	11.4613	9.95723	7.79423	5.3944	3.18701	1.5	0.480105	0.0628336	2.75501e-48
2.86981e-48	0.0654517	0.500109	1.5625	3.3198	5.61917	8.11899	10.3721	11.9389	12.5	11.9389	10.3721	8.11899	5.61917	3.3198	1.5625	0.500109	0.0654517	2.86981e-48
2.9846e-48	0.0680697	0.520114	1.625	3.4526	5.84393	8.44375	10.787	12.4165	13	12.4165	10.787	8.44375	5.84393	3.4526	1.625	0.520114	0.0680697	2.9846e-48
3.09939e-48	0.0706878	0.540118	1.6875	3.58539	6.0687	8.76851	11.2019	12.894	13.5	12.894	11.2019	8.76851	6.0687	3.58539	1.6875	0.540118	0.0706878	3.09939e-48
3.21418e-48	0.0733059	0.560123	1.75	3.71818	6.29347	9.09327	11.6168	13.3716	14	13.3716	11.6168	9.09327	6.29347	3.71818	1.75	0.560123	0.0733059	3.21418e-48
3.32898e-48	0.0759239	0.580127	1.8125	3.85097	6.51823	9.41803	12.0317	13.8491	14.5	13.8491	12.0317	9.41803	6.51823	3.85097	1.8125	0.580127	0.0759239	3.32898e-48
3.44377e-48	0.078542	0.600131	1.875	3.98377	6.743	9.74279	12.4465	14.3267	15	14.3267	12.4465	9.74279	6.743	3.98377	1.875	0.600131	0.078542	3.44377e-48
3.55856e-48	0.0811601	0.620136	1.9375	4.11656	6.96777	10.0675	12.8614	14.8042	15.5	14.8042	12.8614	10.0675	6.96777	4.11656	1.9375	0.620136	0.0811601	3.55856e-48
3.67335e-48	0.0837781	0.64014	2	4.24935	7.19253	10.3923	13.2763	15.2818	16	15.2818	13.2763	10.3923	7.19253	4.24935	2	0.64014	0.0837781	3.67335e-48
3.78814e-48	0.0863962	0.660144	2.0625	4.38214	7.4173	10.7171	13.6912	15.7594	16.5	15.7594	13.6912	10.7171	7.4173	4.38214	2.0625	0.660144	0.0863962	3.78814e-48
3.90294e-48	0.0890143	0.680149	2.125	4.51493	7.64207	11.0418	14.1061	16.2369	17	16.2369	14.1061	11.0418	7.64207	4.51493	2.125	0.680149	0.0890143	3.90294e-48
4.01773e-48	0.0916323	0.700153	2.1875	4.64773	7.86683	11.3666	14.521	16.7145	17.5	16.7145	14.521	11.3666	7.86683	4.64773	2.1875	0.700153	0.0916323	4.01773e-48
4.13252e-48	0.0942504	0.720158	2.25	4.78052	8.0916	11.6913	14.9359	17.192	18	17.192	14.9359	11.6913	8.0916	4.78052	2.25	0.720158	0.0942504	4.13252e-48
4.24731e-48	0.0968685	0.740162	2.3125	4.91331	8.31637	12.0161	15.3507	17.6696	18.5	17.6696	15.3507	12.0161	8.31637	4.91331	2.3125	0.740162	0.0968685	4.24731e-48
4.36211e-48	0.0994865	0.760166	2.375	5.0461	8.54113	12.3409	15.7656	18.1471	19	18.1471	15.7656	12.3409	8.54113	5.0461	2.375	0.760166	0.0994865	4.36211e-48
4.4769e-48	0.102105	0.780171	2.4375	5.17889	8.7659	12.6656	16.1805	18.6247	19.5	18.6247	16.1805	12.6656	8.7659	5.17889	2.4375	0.780171	0.102105	4.4769e-48
4.59169e-48	0.104723	0.800175	2.5	5.31169	8.99067	12.9904	16.5954	19.1022	20	19.1022	16.5954	12.9904	8.99067	5.31169	2.5	0.800175	0.104723	4.59169e-48
4.70648e-48	0.107341	0.82018	2.5625	5.44448	9.21543	13.3151	17.0103	19.5798	20.5	19.5798	17.0103	13.3151	9.21543	5.44448	2.5625	0.82018	0.107341	4.70648e-48
4.82127e-48	0.109959	0.840184	2.625	5.57727	9.4402	13.6399	17.4252	20.0574	21	20.0574	17.4252	13.6399	9.4402	5.57727	2.625	0.840184	0.109959	4.82127e-48
4.93607e-48	0.112577	0.860188	2.6875	5.71006	9.66497	13.9647	17.84	20.5349	21.5	20.5349	17.84	13.9647	9.66497	5.71006	2.6875	0.860188	0.112577	4.93607e-48
5.05086e-48	0.115195	0.880193	2.75	5.84286	9.88973	14.2894	18.2549	21.0125	22	21.0125	18.2549	14.2894	9.88973	5.84286	2.75	0.880193	0.115195	5.05086e-48
5.16565e-48	0.117813	0.900197	2.8125	5.97565	10.1145	14.6142	18.6698	21.49	22.5	21.49	18.6698	14.6142	10.1145	5.97565	2.8125	0.900197	0.117813	5.16565e-48
5.28044e-48	0.120431	0.920201	2.875	6.10844	10.3393	14.9389	19.0847	21.9676	23	21.9676	19.0847	14.9389	10.3393	6.10844	2.875	0.920201	0.120431	5.28044e-48
5.39524e-48	0.123049	0.940206	2.9375	6.24123	10.564	15.2637	19.4996	22.4451	23.5	22.4451	19.4996	15.2637	10.564	6.24123	2.9375	0.940206	0.123049	5.39524e-48
5.51003e-48	0.125667	0.96021	3	6.37402	10.7888	15.5885	19.9145	22.9227	24	22.9227	19.9145	15.5885	10.7888	6.37402	3	0.96021	0.125667	5.51003e-48
5.62482e-48	0.128285	0.980215	3.0625	6.50682	11.0136	15.9132	20.3294	23.4002	24.5	23.4002	20.3294	15.9132	11.0136	6.50682	3.0625	0.980215	0.128285	5.62482e-48
5.73961e-48	0.130903	1.00022	3.125	6.63961	11.2383	16.238	20.7442	23.8778	25	23.8778	20.7442	16.238	11.2383	6.63961	3.125	1.00022	0.130903	5.73961e-48
Y axis
-3.7494e-33	-0.0296956	-0.109923	-0.216506	-0.316511	-0.377203	-0.375	-0.302011	-0.168412	0	0.168412	0.302011	0.375	0.377203	0.316511	0.216506	0.109923	0.0296956	3.7494e-33
-5.6241e-33	-0.0445434	-0.164885	-0.32476	-0.474767	-0.565805	-0.5625	-0.453017	-0.252618	0	0.252618	0.453017	0.5625	0.565805	0.474767	0.32476	0.164885	0.0445434	5.6241e-33
-7.4988e-33	-0.0593912	-0.219846	-0.433013	-0.633022	-0.754407	-0.75	-0.604023	-0.336824	0	0.336824	0.604023	0.75	0.754407	0.633022	0.433013	0.219846	0.0593912	7.4988e-33
-9.3735e-33	-0.074239	-0.274808	-0.541266	-0.791278	-0.943008	-0.9375	-0.755028	-0.42103	0	0.42103	0.755028	0.9375	0.943008	0.791278	0.541266	0.274808	0.074239	9.3735e-33
-1.12482e-32	-0.0890868	-0.329769	-0.649519	-0.949533	-1.13161	-1.125	-0.906034	-0.505236	0	0.505236	0.906034	1.125	1.13161	0.949533	0.649519	0.329769	0.0890868	1.12482e-32
-1.31229e-32	-0.103935	-0.384731	-0.757772	-1.10779	-1.32021	-1.3125	-1.05704	-0.589442	0	0.589442	1.05704	1.3125	1.32021	1.10779	0.757772	0.384731	0.103935	1.31229e-32
-1.49976e-32	-0.118782	-0.439693	-0.866025	-1.26604	-1.50881	-1.5	-1.20805	-0.673648	0	0.673648	1.20805	1.5	1.50881	1.26604	0.866025	0.439693	0.118782	1.49976e-32
-1.68723e-32	-0.13363	-0.494654	-0.974279	-1.4243	-1.69741	-1.6875	-1.35905	-0.757854	0	0.757854	1.35905	1.6875	1.69741	1.4243	0.974279	0.494654	0.13363	1.68723e-32
-1.8747e-32	-0.148478	-0.549616	-1.08253	-1.58256	-1.88602	-1.875	-1.51006	-0.84206	0	0.84206	1.51006	1.875	1.88602	1.58256	1.08253	0.549616	0.148478	1.8747e-32
-2.06217e-32	-0.163326	-0.604577	-1.19078	-1.74081	-2.07462	-2.0625	-1.66106	-0.926266	0	0.926266	1.66106	2.0625	2.07462	1.74081	1.19078	0.604577	0.163326	2.06217e-32
-2.24964e-32	-0.178174	-0.659539	-1.29904	-1.89907	-2.26322	-2.25	-1.81207	-1.01047	0	1.01047	1.81207	2.25	2.26322	1.89907	1.29904	0.659539	0.178174	2.24964e-32
-2.43711e-32	-0.193021	-0.714501	-1.40729	-2.05732	-2.45182	-2.4375	-1.96307	-1.09468	0	1.09468	1.96307	2.4375	2.45182	2.05732	1.40729	0.714501	0.193021	2.43711e-32
-2.62458e-32	-0.207869	-0.769462	-1.51554	-2.21558	-2.64042	-2.625	-2.11408	-1.17888	0	1.17888	2.11408	2.625	2.64042	2.21558	1.51554	0.769462	0.207869	2.62458e-32
-2.81205e-32	-0.222717	-0.824424	-1.6238	-2.37383	-2.82902	-2.8125	-2.26509	-1.26309	0	1.26309	2.26509	2.8125	2.82902	2.37383	1.6238	0.824424	0.222717	2.81205e-32
-2.99952e-32	-0.237565	-0.879385	-1.73205	-2.53209	-3.01763	-3	-2.41609	-1.3473	0	1.3473	2.41609	3	3.01763	2.53209	1.73205	0.879385	0.237565	2.99952e-32
-3.18699e-32	-0.252412	-0.934347	-1.8403	-2.69034	-3.20623	-3.1875	-2.5671	-1.4315	0	1.4315	2.5671	3.1875	3.20623	2.69034	1.8403	0.934347	0.252412	3.18699e-32
-3.37446e-32	-0.26726	-0.989308	-1.94856	-2.8486	-3.39483	-3.375	-2.7181	-1.51571	0	1.51571	2.7181	3.375	3.39483	2.8486	1.94856	0.989308	0.26726	3.37446e-32
-3.56193e-32	-0.282108	-1.04427	-2.05681	-3.00686	-3.58343	-3.5625	-2.86911	-1.59991	0	1.59991	2.86911	3.5625	3.58343	3.00686	2.05681	1.04427	0.282108	3.56193e-32
-3.7494e-32	-0.296956	-1.09923	-2.16506	-3.16511	-3.77203	-3.75	-3.02011	-1.68412	0	1.68412	3.02011	3.75	3.77203	3.16511	2.16506	1.09923	0.296956	3.7494e-32
-3.93687e-32	-0.311804	-1.15419	-2.27332	-3.32337	-3.96063	-3.9375	-3.17112	-1.76833	0	1.76833	3.17112	3.9375	3.96063	3.32337	2.27332	1.15419	0.311804	3.93687e-32
-4.12434e-32	-0.326651	-1.20915	-2.38157	-3.48162	-4.14924	-4.125	-3.32213	-1.85253	0	1.85253	3.32213	4.125	4.14924	3.48162	2.38157	1.20915	0.326651	4.12434e-32
-4.31181e-32	-0.341499	-1.26412	-2.48982	-3.63988	-4.33784	-4.3125	-3.47313	-1.93674	0	1.93674	3.47313	4.3125	4.33784	3.63988	2.48982	1.26412	0.341499	4.31181e-32
-4.49928e-32	-0.356347	-1.31908	-2.59808	-3.79813	-4.52644	-4.5	-3.62414	-2.02094	0	2.02094	3.62414	4.5	4.52644	3.79813	2.59808	1.31908	0.356347	4.49928e-32
-4.68675e-32	-0.371195	-1.37404	-2.70633	-3.95639	-4.71504	-4.6875	-3.77514	-2.10515	0	2.10515	3.77514	4.6875	4.71504	3.95639	2.70633	1.37404	0.371195	4.68675e-32
-4.87422e-32	-0.386043	-1.429	-2.81458	-4.11464	-4.90364	-4.875	-3.92615	-2.18936	0	2.18936	3.92615	4.875	4.90364	4.11464	2.81458	1.429	0.386043	4.87422e-32
-5.06169e-32	-0.40089	-1.48396	-2.92284	-4.2729	-5.09224	-5.0625	-4.07715	-2.27356	0	2.27356	4.07715	5.0625	5.09224	4.2729	2.92284	1.48396	0.40089	5.06169e-32
-5.24916e-32	-0.415738	-1.53892	-3.03109	-4.43116	-5.28085	-5.25	-4.22816	-2.35777	0	2.35777	4.22816	5.25	5.28085	4.43116	3.03109	1.53892	0.415738	5.24916e-32
-5.43663e-32	-0.430586	-1.59389	-3.13934	-4.58941	-5.46945	-5.4375	-4.37917	-2.44197	0	2.44197	4.37917	5.4375	5.46945	4.58941	3.13934	1.59389	0.430586	5.43663e-32
-5.6241e-32	-0.445434	-1.64885	-3.2476	-4.74767	-5.65805	-5.625	-4.53017	-2.52618	0	2.52618	4.53017	5.625	5.65805	4.74767	3.2476	1.64885	0.445434	5.6241e-32
-5.81157e-32	-0.460282	-1.70381	-3.35585	-4.90592	-5.84665	-5.8125	-4.68118	-2.61039	0	2.61039	4.68118	5.8125	5.84665	4.90592	3.35585	1.70381	0.460282	5.81157e-32
-5.99904e-32	-0.475129	-1.75877	-3.4641	-5.06418	-6.03525	-6	-4.83218	-2.69459	0	2.69459	4.83218	6	6.03525	5.06418	3.4641	1.75877	0.475129	5.99904e-32
-6.18651e-32	-0.489977	-1.81373	-3.57235	-5.22243	-6.22385	-6.1875	-4.98319	-2.7788	0	2.7788	4.98319	6.1875	6.22385	5.22243	3.57235	1.81373	0.489977	6.18651e-32
-6.37398e-32	-0.504825	-1.86869	-3.68061	-5.38069	-6.41246	-6.375	-5.13419	-2.863	0	2.863	5.13419	6.375	6.41246	5.38069	3.68061	1.86869	0.504825	6.37398e-32
-6.56145e-32	-0.519673	-1.92366	-3.78886	-5.53894	-6.60106	-6.5625	-5.2852	-2.94721	0	2.94721	5.2852	6.5625	6.60106	5.53894	3.78886	1.92366	0.519673	6.56145e-32
-6.74892e-32	-0.534521	-1.97862	-3.89711	-5.6972	-6.78966	-6.75	-5.4362	-3.03142	0	3.03142	5.4362	6.75	6.78966	5.6972	3.89711	1.97862	0.534521	6.74892e-32
-6.93639e-32	-0.549368	-2.03358	-4.00537	-5.85546	-6.97826	-6.9375	-5.58721	-3.11562	0	3.11562	5.58721	6.9375	6.97826	5.85546	4.00537	2.03358	0.549368	6.93639e-32
-7.12386e-32	-0.564216	-2.08854	-4.11362	-6.01371	-7.16686	-7.125	-5.73822	-3.19983	0	3.19983	5.73822	7.125	7.16686	6.01371	4.11362	2.08854	0.564216	7.12386e-32
-7.31133e-32	-0.579064	-2.1435	-4.22187	-6.17197	-7.35546	-7.3125	-5.88922	-3.28403	0	3.28403	5.88922	7.3125	7.35546	6.17197	4.22187	2.1435	0.579064	7.31133e-32
-7.4988e-32	-0.593912	-2.19846	-4.33013	-6.33022	-7.54407	-7.5	-6.04023	-3.36824	0	3.36824	6.04023	7.5	7.54407	6.33022	4.33013	2.19846	0.593912	7.4988e-32
-7.68627e-32	-0.60876	-2.25342	-4.43838	-6.48848	-7.73267	-7.6875	-6.19123	-3.45245	0	3.45245	6.19123	7.6875	7.73267	6.48848	4.43838	2.25342	0.60876	7.68627e-32
-7.87374e-32	-0.623607	-2.30839	-4.54663	-6.64673	-7.92127	-7.875	-6.34224	-3.53665	0	3.53665	6.34224	7.875	7.92127	6.64673	4.54663	2.30839	0.623607	7.87374e-32
-8.06121e-32	-0.638455	-2.36335	-4.65489	-6.80499	-8.10987	-8.0625	-6.49324	-3.62086	0	3.62086	6.49324	8.0625	8.10987	6.80499	4.65489	2.36335	0.638455	8.06121e-32
-8.24868e-32	-0.653303	-2.41831	-4.76314	-6.96324	-8.29847	-8.25	-6.64425	-3.70506	0	3.70506	6.64425	8.25	8.29847	6.96324	4.76314	2.41831	0.653303	8.24868e-32
-8.43615e-32	-0.668151	-2.47327	-4.87139	-7.1215	-8.48707	-8.4375	-6.79526	-3.78927	0	3.78927	6.79526	8.4375	8.48707	7.1215	4.87139	2.47327	0.668151	8.43615e-32
-8.62362e-32	-0.682999	-2.52823	-4.97965	-7.27976	-8.67567	-8.625	-6.94626	-3.87348	0	3.87348	6.94626	8.625	8.67567	7.27976	4.97965	2.52823	0.682999	8.62362e-32
-8.81109e-32	-0.697846	-2.58319	-5.0879	-7.43801	-8.86428	-8.8125	-7.09727	-3.95768	0	3.95768	7.09727	8.8125	8.86428	7.43801	5.0879	2.58319	0.697846	8.81109e-32
-8.99856e-32	-0.712694	-2.63816	-5.19615	-7.59627	-9.05288	-9	-7.24827	-4.04189	0	4.04189	7.24827	9	9.05288	7.59627	5.19615	2.63816	0.712694	8.99856e-32
-9.18603e-32	-0.727542	-2.69312	-5.30441	-7.75452	-9.24148	-9.1875	-7.39928	-4.1261	0	4.1261	7.39928	9.1875	9.24148	7.75452	5.30441	2.69312	0.727542	9.18603e-32
-9.3735e-32	-0.74239	-2.74808	-5.41266	-7.91278	-9.43008	-9.375	-7.55028	-4.2103	0	4.2103	7.55028	9.375	9.43008	7.91278	5.41266	2.74808	0.74239	9.3735e-32
Electron fluxes (unit of cm^-2 s^-1 keV-1) MLT=18-24
NaN	NaN	NaN	NaN	NaN	NaN	NaN	NaN	NaN	NaN	NaN	NaN	NaN	NaN	NaN	NaN	NaN	NaN	NaN
NaN	NaN	NaN	NaN	NaN	NaN	NaN	NaN	NaN	NaN	NaN	NaN	NaN	NaN	NaN	NaN	NaN	NaN	NaN
NaN	NaN	NaN	NaN	NaN	NaN	NaN	NaN	NaN	NaN	NaN	NaN	NaN	NaN	NaN	NaN	NaN	NaN	NaN
NaN	NaN	NaN	NaN	NaN	NaN	NaN	NaN	NaN	NaN	NaN	NaN	NaN	NaN	NaN	NaN	NaN	NaN	NaN
NaN	NaN	NaN	NaN	NaN	NaN	NaN	NaN	NaN	NaN	NaN	NaN	NaN	NaN	NaN	NaN	NaN	NaN	NaN
NaN	NaN	NaN	NaN	NaN	NaN	NaN	NaN	NaN	NaN	NaN	NaN	NaN	NaN	NaN	NaN	NaN	NaN	NaN
NaN	NaN	NaN	NaN	NaN	NaN	NaN	NaN	NaN	NaN	NaN	NaN	NaN	NaN	NaN	NaN	NaN	NaN	NaN
NaN	NaN	NaN	NaN	NaN	NaN	NaN	NaN	NaN	NaN	NaN	NaN	NaN	NaN	NaN	NaN	NaN	NaN	NaN
NaN	NaN	NaN	NaN	NaN	NaN	NaN	NaN	NaN	1.84328e+07	1.80118e+07	1.19149e+07	7.41951e+06	4.58425e+06	3.96384e+06	NaN	NaN	NaN	NaN
NaN	NaN	NaN	NaN	NaN	NaN	NaN	NaN	NaN	1.14347e+07	1.21406e+07	8.15177e+06	5.51087e+06	5.02763e+06	3.40687e+06	NaN	NaN	NaN	NaN
NaN	NaN	NaN	NaN	NaN	NaN	NaN	NaN	NaN	1.43468e+07	1.32936e+07	8.94345e+06	5.76685e+06	5.80223e+06	3.85238e+06	NaN	NaN	NaN	NaN
NaN	NaN	NaN	NaN	NaN	NaN	NaN	NaN	NaN	1.58884e+07	1.27831e+07	9.77701e+06	6.52913e+06	6.06746e+06	3.17308e+06	NaN	NaN	NaN	NaN
NaN	NaN	NaN	NaN	NaN	NaN	NaN	NaN	NaN	1.23021e+07	1.25055e+07	1.07277e+07	7.58193e+06	5.25898e+06	3.35131e+06	NaN	NaN	NaN	NaN
NaN	NaN	NaN	NaN	NaN	NaN	NaN	NaN	NaN	1.03194e+07	1.17521e+07	9.97814e+06	6.97876e+06	3.1638e+06	3.37317e+06	NaN	NaN	NaN	NaN
NaN	NaN	NaN	NaN	NaN	NaN	NaN	NaN	NaN	1.00013e+07	9.05248e+06	7.5194e+06	6.26581e+06	2.62241e+06	2.52132e+06	NaN	NaN	NaN	NaN
NaN	NaN	NaN	NaN	NaN	NaN	NaN	NaN	NaN	9.19631e+06	8.84209e+06	6.88161e+06	7.95113e+06	7.54772e+06	2.06099e+06	NaN	NaN	NaN	NaN
NaN	NaN	NaN	NaN	NaN	NaN	NaN	NaN	NaN	7.69511e+06	8.26579e+06	5.38105e+06	5.43476e+06	1.79848e+07	1.59128e+06	NaN	NaN	NaN	NaN
NaN	NaN	NaN	NaN	NaN	NaN	NaN	NaN	NaN	8.4128e+06	1.03798e+07	7.86602e+06	8.36052e+06	1.35726e+07	5.12875e+06	NaN	NaN	NaN	NaN
NaN	NaN	NaN	NaN	NaN	NaN	NaN	NaN	NaN	8.71872e+06	8.11715e+06	8.06757e+06	2.69287e+06	NaN	5.78097e+06	NaN	NaN	NaN	NaN
NaN	NaN	NaN	NaN	NaN	NaN	NaN	NaN	NaN	8.09917e+06	8.01599e+06	5.58908e+06	5.73041e+06	NaN	1.56676e+06	NaN	NaN	NaN	NaN
NaN	NaN	NaN	NaN	NaN	NaN	NaN	NaN	NaN	8.27751e+06	7.50499e+06	1.46141e+07	NaN	NaN	1.81358e+06	NaN	NaN	NaN	NaN
NaN	NaN	NaN	NaN	NaN	NaN	NaN	NaN	NaN	8.12729e+06	6.61764e+06	1.08801e+07	NaN	NaN	7.06195e+06	NaN	NaN	NaN	NaN
NaN	NaN	NaN	NaN	NaN	NaN	NaN	NaN	NaN	7.55428e+06	5.46768e+06	1.01446e+07	NaN	NaN	2.06873e+06	NaN	NaN	NaN	NaN
NaN	NaN	NaN	NaN	NaN	NaN	NaN	NaN	NaN	6.43435e+06	6.6425e+06	7.18732e+06	NaN	NaN	2.73005e+06	NaN	NaN	NaN	NaN
NaN	NaN	NaN	NaN	NaN	NaN	NaN	NaN	NaN	6.00102e+06	6.70354e+06	5.20313e+06	NaN	NaN	5.68362e+06	NaN	NaN	NaN	NaN
NaN	NaN	NaN	NaN	NaN	NaN	NaN	NaN	NaN	5.28785e+06	5.76652e+06	3.73414e+06	NaN	NaN	4.4927e+06	NaN	NaN	NaN	NaN
NaN	NaN	NaN	NaN	NaN	NaN	NaN	NaN	NaN	4.80612e+06	3.8395e+06	2.39325e+06	NaN	NaN	2.70954e+06	NaN	NaN	NaN	NaN
NaN	NaN	NaN	NaN	NaN	NaN	NaN	NaN	NaN	4.21368e+06	4.03791e+06	1.39703e+06	NaN	NaN	2.4704e+06	NaN	NaN	NaN	NaN
NaN	NaN	NaN	NaN	NaN	NaN	NaN	NaN	NaN	NaN	NaN	NaN	NaN	NaN	NaN	NaN	NaN	NaN	NaN
NaN	NaN	NaN	NaN	NaN	NaN	NaN	NaN	NaN	NaN	NaN	NaN	NaN	NaN	NaN	NaN	NaN	NaN	NaN
NaN	NaN	NaN	NaN	NaN	NaN	NaN	NaN	NaN	NaN	NaN	NaN	NaN	NaN	NaN	NaN	NaN	NaN	NaN
NaN	NaN	NaN	NaN	NaN	NaN	NaN	NaN	NaN	NaN	NaN	NaN	NaN	NaN	NaN	NaN	NaN	NaN	NaN
NaN	NaN	NaN	NaN	NaN	NaN	NaN	NaN	NaN	NaN	NaN	NaN	NaN	NaN	NaN	NaN	NaN	NaN	NaN
NaN	NaN	NaN	NaN	NaN	NaN	NaN	NaN	NaN	NaN	NaN	NaN	NaN	NaN	NaN	NaN	NaN	NaN	NaN
NaN	NaN	NaN	NaN	NaN	NaN	NaN	NaN	NaN	NaN	NaN	NaN	NaN	NaN	NaN	NaN	NaN	NaN	NaN
NaN	NaN	NaN	NaN	NaN	NaN	NaN	NaN	NaN	NaN	NaN	NaN	NaN	NaN	NaN	NaN	NaN	NaN	NaN
NaN	NaN	NaN	NaN	NaN	NaN	NaN	NaN	NaN	NaN	NaN	NaN	NaN	NaN	NaN	NaN	NaN	NaN	NaN
NaN	NaN	NaN	NaN	NaN	NaN	NaN	NaN	NaN	NaN	NaN	NaN	NaN	NaN	NaN	NaN	NaN	NaN	NaN
NaN	NaN	NaN	NaN	NaN	NaN	NaN	NaN	NaN	NaN	NaN	NaN	NaN	NaN	NaN	NaN	NaN	NaN	NaN
NaN	NaN	NaN	NaN	NaN	NaN	NaN	NaN	NaN	NaN	NaN	NaN	NaN	NaN	NaN	NaN	NaN	NaN	NaN
NaN	NaN	NaN	NaN	NaN	NaN	NaN	NaN	NaN	NaN	NaN	NaN	NaN	NaN	NaN	NaN	NaN	NaN	NaN
NaN	NaN	NaN	NaN	NaN	NaN	NaN	NaN	NaN	NaN	NaN	NaN	NaN	NaN	NaN	NaN	NaN	NaN	NaN
NaN	NaN	NaN	NaN	NaN	NaN	NaN	NaN	NaN	NaN	NaN	NaN	NaN	NaN	NaN	NaN	NaN	NaN	NaN
NaN	NaN	NaN	NaN	NaN	NaN	NaN	NaN	NaN	NaN	NaN	NaN	NaN	NaN	NaN	NaN	NaN	NaN	NaN
NaN	NaN	NaN	NaN	NaN	NaN	NaN	NaN	NaN	NaN	NaN	NaN	NaN	NaN	NaN	NaN	NaN	NaN	NaN
NaN	NaN	NaN	NaN	NaN	NaN	NaN	NaN	NaN	NaN	NaN	NaN	NaN	NaN	NaN	NaN	NaN	NaN	NaN
NaN	NaN	NaN	NaN	NaN	NaN	NaN	NaN	NaN	NaN	NaN	NaN	NaN	NaN	NaN	NaN	NaN	NaN	NaN
NaN	NaN	NaN	NaN	NaN	NaN	NaN	NaN	NaN	NaN	NaN	NaN	NaN	NaN	NaN	NaN	NaN	NaN	NaN
NaN	NaN	NaN	NaN	NaN	NaN	NaN	NaN	NaN	NaN	NaN	NaN	NaN	NaN	NaN	NaN	NaN	NaN	NaN

## Sheet: FigureS2 g
# Figure S2 panel g the omnidirectional electron fluxes for 170 keV electrons within MLT=00-06
X axis
2.29585e-49	0.00523613	0.0400088	0.125	0.265584	0.449533	0.649519	0.829769	0.955112	1	0.955112	0.829769	0.649519	0.449533	0.265584	0.125	0.0400088	0.00523613	2.29585e-49
3.44377e-49	0.0078542	0.0600131	0.1875	0.398377	0.6743	0.974279	1.24465	1.43267	1.5	1.43267	1.24465	0.974279	0.6743	0.398377	0.1875	0.0600131	0.0078542	3.44377e-49
4.59169e-49	0.0104723	0.0800175	0.25	0.531169	0.899067	1.29904	1.65954	1.91022	2	1.91022	1.65954	1.29904	0.899067	0.531169	0.25	0.0800175	0.0104723	4.59169e-49
5.73961e-49	0.0130903	0.100022	0.3125	0.663961	1.12383	1.6238	2.07442	2.38778	2.5	2.38778	2.07442	1.6238	1.12383	0.663961	0.3125	0.100022	0.0130903	5.73961e-49
6.88754e-49	0.0157084	0.120026	0.375	0.796753	1.3486	1.94856	2.48931	2.86534	3	2.86534	2.48931	1.94856	1.3486	0.796753	0.375	0.120026	0.0157084	6.88754e-49
8.03546e-49	0.0183265	0.140031	0.4375	0.929545	1.57337	2.27332	2.90419	3.34289	3.5	3.34289	2.90419	2.27332	1.57337	0.929545	0.4375	0.140031	0.0183265	8.03546e-49
9.18338e-49	0.0209445	0.160035	0.5	1.06234	1.79813	2.59808	3.31908	3.82045	4	3.82045	3.31908	2.59808	1.79813	1.06234	0.5	0.160035	0.0209445	9.18338e-49
1.03313e-48	0.0235626	0.180039	0.5625	1.19513	2.0229	2.92284	3.73396	4.298	4.5	4.298	3.73396	2.92284	2.0229	1.19513	0.5625	0.180039	0.0235626	1.03313e-48
1.14792e-48	0.0261807	0.200044	0.625	1.32792	2.24767	3.2476	4.14885	4.77556	5	4.77556	4.14885	3.2476	2.24767	1.32792	0.625	0.200044	0.0261807	1.14792e-48
1.26271e-48	0.0287987	0.220048	0.6875	1.46071	2.47243	3.57235	4.56373	5.25312	5.5	5.25312	4.56373	3.57235	2.47243	1.46071	0.6875	0.220048	0.0287987	1.26271e-48
1.37751e-48	0.0314168	0.240053	0.75	1.59351	2.6972	3.89711	4.97862	5.73067	6	5.73067	4.97862	3.89711	2.6972	1.59351	0.75	0.240053	0.0314168	1.37751e-48
1.4923e-48	0.0340349	0.260057	0.8125	1.7263	2.92197	4.22187	5.3935	6.20823	6.5	6.20823	5.3935	4.22187	2.92197	1.7263	0.8125	0.260057	0.0340349	1.4923e-48
1.60709e-48	0.0366529	0.280061	0.875	1.85909	3.14673	4.54663	5.80839	6.68579	7	6.68579	5.80839	4.54663	3.14673	1.85909	0.875	0.280061	0.0366529	1.60709e-48
1.72188e-48	0.039271	0.300066	0.9375	1.99188	3.3715	4.87139	6.22327	7.16334	7.5	7.16334	6.22327	4.87139	3.3715	1.99188	0.9375	0.300066	0.039271	1.72188e-48
1.83668e-48	0.0418891	0.32007	1	2.12467	3.59627	5.19615	6.63816	7.6409	8	7.6409	6.63816	5.19615	3.59627	2.12467	1	0.32007	0.0418891	1.83668e-48
1.95147e-48	0.0445071	0.340074	1.0625	2.25747	3.82103	5.52091	7.05304	8.11845	8.5	8.11845	7.05304	5.52091	3.82103	2.25747	1.0625	0.340074	0.0445071	1.95147e-48
2.06626e-48	0.0471252	0.360079	1.125	2.39026	4.0458	5.84567	7.46793	8.59601	9	8.59601	7.46793	5.84567	4.0458	2.39026	1.125	0.360079	0.0471252	2.06626e-48
2.18105e-48	0.0497433	0.380083	1.1875	2.52305	4.27057	6.17043	7.88281	9.07357	9.5	9.07357	7.88281	6.17043	4.27057	2.52305	1.1875	0.380083	0.0497433	2.18105e-48
2.29585e-48	0.0523613	0.400088	1.25	2.65584	4.49533	6.49519	8.29769	9.55112	10	9.55112	8.29769	6.49519	4.49533	2.65584	1.25	0.400088	0.0523613	2.29585e-48
2.41064e-48	0.0549794	0.420092	1.3125	2.78864	4.7201	6.81995	8.71258	10.0287	10.5	10.0287	8.71258	6.81995	4.7201	2.78864	1.3125	0.420092	0.0549794	2.41064e-48
2.52543e-48	0.0575975	0.440096	1.375	2.92143	4.94487	7.14471	9.12746	10.5062	11	10.5062	9.12746	7.14471	4.94487	2.92143	1.375	0.440096	0.0575975	2.52543e-48
2.64022e-48	0.0602155	0.460101	1.4375	3.05422	5.16963	7.46947	9.54235	10.9838	11.5	10.9838	9.54235	7.46947	5.16963	3.05422	1.4375	0.460101	0.0602155	2.64022e-48
2.75501e-48	0.0628336	0.480105	1.5	3.18701	5.3944	7.79423	9.95723	11.4613	12	11.4613	9.95723	7.79423	5.3944	3.18701	1.5	0.480105	0.0628336	2.75501e-48
2.86981e-48	0.0654517	0.500109	1.5625	3.3198	5.61917	8.11899	10.3721	11.9389	12.5	11.9389	10.3721	8.11899	5.61917	3.3198	1.5625	0.500109	0.0654517	2.86981e-48
2.9846e-48	0.0680697	0.520114	1.625	3.4526	5.84393	8.44375	10.787	12.4165	13	12.4165	10.787	8.44375	5.84393	3.4526	1.625	0.520114	0.0680697	2.9846e-48
3.09939e-48	0.0706878	0.540118	1.6875	3.58539	6.0687	8.76851	11.2019	12.894	13.5	12.894	11.2019	8.76851	6.0687	3.58539	1.6875	0.540118	0.0706878	3.09939e-48
3.21418e-48	0.0733059	0.560123	1.75	3.71818	6.29347	9.09327	11.6168	13.3716	14	13.3716	11.6168	9.09327	6.29347	3.71818	1.75	0.560123	0.0733059	3.21418e-48
3.32898e-48	0.0759239	0.580127	1.8125	3.85097	6.51823	9.41803	12.0317	13.8491	14.5	13.8491	12.0317	9.41803	6.51823	3.85097	1.8125	0.580127	0.0759239	3.32898e-48
3.44377e-48	0.078542	0.600131	1.875	3.98377	6.743	9.74279	12.4465	14.3267	15	14.3267	12.4465	9.74279	6.743	3.98377	1.875	0.600131	0.078542	3.44377e-48
3.55856e-48	0.0811601	0.620136	1.9375	4.11656	6.96777	10.0675	12.8614	14.8042	15.5	14.8042	12.8614	10.0675	6.96777	4.11656	1.9375	0.620136	0.0811601	3.55856e-48
3.67335e-48	0.0837781	0.64014	2	4.24935	7.19253	10.3923	13.2763	15.2818	16	15.2818	13.2763	10.3923	7.19253	4.24935	2	0.64014	0.0837781	3.67335e-48
3.78814e-48	0.0863962	0.660144	2.0625	4.38214	7.4173	10.7171	13.6912	15.7594	16.5	15.7594	13.6912	10.7171	7.4173	4.38214	2.0625	0.660144	0.0863962	3.78814e-48
3.90294e-48	0.0890143	0.680149	2.125	4.51493	7.64207	11.0418	14.1061	16.2369	17	16.2369	14.1061	11.0418	7.64207	4.51493	2.125	0.680149	0.0890143	3.90294e-48
4.01773e-48	0.0916323	0.700153	2.1875	4.64773	7.86683	11.3666	14.521	16.7145	17.5	16.7145	14.521	11.3666	7.86683	4.64773	2.1875	0.700153	0.0916323	4.01773e-48
4.13252e-48	0.0942504	0.720158	2.25	4.78052	8.0916	11.6913	14.9359	17.192	18	17.192	14.9359	11.6913	8.0916	4.78052	2.25	0.720158	0.0942504	4.13252e-48
4.24731e-48	0.0968685	0.740162	2.3125	4.91331	8.31637	12.0161	15.3507	17.6696	18.5	17.6696	15.3507	12.0161	8.31637	4.91331	2.3125	0.740162	0.0968685	4.24731e-48
4.36211e-48	0.0994865	0.760166	2.375	5.0461	8.54113	12.3409	15.7656	18.1471	19	18.1471	15.7656	12.3409	8.54113	5.0461	2.375	0.760166	0.0994865	4.36211e-48
4.4769e-48	0.102105	0.780171	2.4375	5.17889	8.7659	12.6656	16.1805	18.6247	19.5	18.6247	16.1805	12.6656	8.7659	5.17889	2.4375	0.780171	0.102105	4.4769e-48
4.59169e-48	0.104723	0.800175	2.5	5.31169	8.99067	12.9904	16.5954	19.1022	20	19.1022	16.5954	12.9904	8.99067	5.31169	2.5	0.800175	0.104723	4.59169e-48
4.70648e-48	0.107341	0.82018	2.5625	5.44448	9.21543	13.3151	17.0103	19.5798	20.5	19.5798	17.0103	13.3151	9.21543	5.44448	2.5625	0.82018	0.107341	4.70648e-48
4.82127e-48	0.109959	0.840184	2.625	5.57727	9.4402	13.6399	17.4252	20.0574	21	20.0574	17.4252	13.6399	9.4402	5.57727	2.625	0.840184	0.109959	4.82127e-48
4.93607e-48	0.112577	0.860188	2.6875	5.71006	9.66497	13.9647	17.84	20.5349	21.5	20.5349	17.84	13.9647	9.66497	5.71006	2.6875	0.860188	0.112577	4.93607e-48
5.05086e-48	0.115195	0.880193	2.75	5.84286	9.88973	14.2894	18.2549	21.0125	22	21.0125	18.2549	14.2894	9.88973	5.84286	2.75	0.880193	0.115195	5.05086e-48
5.16565e-48	0.117813	0.900197	2.8125	5.97565	10.1145	14.6142	18.6698	21.49	22.5	21.49	18.6698	14.6142	10.1145	5.97565	2.8125	0.900197	0.117813	5.16565e-48
5.28044e-48	0.120431	0.920201	2.875	6.10844	10.3393	14.9389	19.0847	21.9676	23	21.9676	19.0847	14.9389	10.3393	6.10844	2.875	0.920201	0.120431	5.28044e-48
5.39524e-48	0.123049	0.940206	2.9375	6.24123	10.564	15.2637	19.4996	22.4451	23.5	22.4451	19.4996	15.2637	10.564	6.24123	2.9375	0.940206	0.123049	5.39524e-48
5.51003e-48	0.125667	0.96021	3	6.37402	10.7888	15.5885	19.9145	22.9227	24	22.9227	19.9145	15.5885	10.7888	6.37402	3	0.96021	0.125667	5.51003e-48
5.62482e-48	0.128285	0.980215	3.0625	6.50682	11.0136	15.9132	20.3294	23.4002	24.5	23.4002	20.3294	15.9132	11.0136	6.50682	3.0625	0.980215	0.128285	5.62482e-48
5.73961e-48	0.130903	1.00022	3.125	6.63961	11.2383	16.238	20.7442	23.8778	25	23.8778	20.7442	16.238	11.2383	6.63961	3.125	1.00022	0.130903	5.73961e-48
Y axis
-3.7494e-33	-0.0296956	-0.109923	-0.216506	-0.316511	-0.377203	-0.375	-0.302011	-0.168412	0	0.168412	0.302011	0.375	0.377203	0.316511	0.216506	0.109923	0.0296956	3.7494e-33
-5.6241e-33	-0.0445434	-0.164885	-0.32476	-0.474767	-0.565805	-0.5625	-0.453017	-0.252618	0	0.252618	0.453017	0.5625	0.565805	0.474767	0.32476	0.164885	0.0445434	5.6241e-33
-7.4988e-33	-0.0593912	-0.219846	-0.433013	-0.633022	-0.754407	-0.75	-0.604023	-0.336824	0	0.336824	0.604023	0.75	0.754407	0.633022	0.433013	0.219846	0.0593912	7.4988e-33
-9.3735e-33	-0.074239	-0.274808	-0.541266	-0.791278	-0.943008	-0.9375	-0.755028	-0.42103	0	0.42103	0.755028	0.9375	0.943008	0.791278	0.541266	0.274808	0.074239	9.3735e-33
-1.12482e-32	-0.0890868	-0.329769	-0.649519	-0.949533	-1.13161	-1.125	-0.906034	-0.505236	0	0.505236	0.906034	1.125	1.13161	0.949533	0.649519	0.329769	0.0890868	1.12482e-32
-1.31229e-32	-0.103935	-0.384731	-0.757772	-1.10779	-1.32021	-1.3125	-1.05704	-0.589442	0	0.589442	1.05704	1.3125	1.32021	1.10779	0.757772	0.384731	0.103935	1.31229e-32
-1.49976e-32	-0.118782	-0.439693	-0.866025	-1.26604	-1.50881	-1.5	-1.20805	-0.673648	0	0.673648	1.20805	1.5	1.50881	1.26604	0.866025	0.439693	0.118782	1.49976e-32
-1.68723e-32	-0.13363	-0.494654	-0.974279	-1.4243	-1.69741	-1.6875	-1.35905	-0.757854	0	0.757854	1.35905	1.6875	1.69741	1.4243	0.974279	0.494654	0.13363	1.68723e-32
-1.8747e-32	-0.148478	-0.549616	-1.08253	-1.58256	-1.88602	-1.875	-1.51006	-0.84206	0	0.84206	1.51006	1.875	1.88602	1.58256	1.08253	0.549616	0.148478	1.8747e-32
-2.06217e-32	-0.163326	-0.604577	-1.19078	-1.74081	-2.07462	-2.0625	-1.66106	-0.926266	0	0.926266	1.66106	2.0625	2.07462	1.74081	1.19078	0.604577	0.163326	2.06217e-32
-2.24964e-32	-0.178174	-0.659539	-1.29904	-1.89907	-2.26322	-2.25	-1.81207	-1.01047	0	1.01047	1.81207	2.25	2.26322	1.89907	1.29904	0.659539	0.178174	2.24964e-32
-2.43711e-32	-0.193021	-0.714501	-1.40729	-2.05732	-2.45182	-2.4375	-1.96307	-1.09468	0	1.09468	1.96307	2.4375	2.45182	2.05732	1.40729	0.714501	0.193021	2.43711e-32
-2.62458e-32	-0.207869	-0.769462	-1.51554	-2.21558	-2.64042	-2.625	-2.11408	-1.17888	0	1.17888	2.11408	2.625	2.64042	2.21558	1.51554	0.769462	0.207869	2.62458e-32
-2.81205e-32	-0.222717	-0.824424	-1.6238	-2.37383	-2.82902	-2.8125	-2.26509	-1.26309	0	1.26309	2.26509	2.8125	2.82902	2.37383	1.6238	0.824424	0.222717	2.81205e-32
-2.99952e-32	-0.237565	-0.879385	-1.73205	-2.53209	-3.01763	-3	-2.41609	-1.3473	0	1.3473	2.41609	3	3.01763	2.53209	1.73205	0.879385	0.237565	2.99952e-32
-3.18699e-32	-0.252412	-0.934347	-1.8403	-2.69034	-3.20623	-3.1875	-2.5671	-1.4315	0	1.4315	2.5671	3.1875	3.20623	2.69034	1.8403	0.934347	0.252412	3.18699e-32
-3.37446e-32	-0.26726	-0.989308	-1.94856	-2.8486	-3.39483	-3.375	-2.7181	-1.51571	0	1.51571	2.7181	3.375	3.39483	2.8486	1.94856	0.989308	0.26726	3.37446e-32
-3.56193e-32	-0.282108	-1.04427	-2.05681	-3.00686	-3.58343	-3.5625	-2.86911	-1.59991	0	1.59991	2.86911	3.5625	3.58343	3.00686	2.05681	1.04427	0.282108	3.56193e-32
-3.7494e-32	-0.296956	-1.09923	-2.16506	-3.16511	-3.77203	-3.75	-3.02011	-1.68412	0	1.68412	3.02011	3.75	3.77203	3.16511	2.16506	1.09923	0.296956	3.7494e-32
-3.93687e-32	-0.311804	-1.15419	-2.27332	-3.32337	-3.96063	-3.9375	-3.17112	-1.76833	0	1.76833	3.17112	3.9375	3.96063	3.32337	2.27332	1.15419	0.311804	3.93687e-32
-4.12434e-32	-0.326651	-1.20915	-2.38157	-3.48162	-4.14924	-4.125	-3.32213	-1.85253	0	1.85253	3.32213	4.125	4.14924	3.48162	2.38157	1.20915	0.326651	4.12434e-32
-4.31181e-32	-0.341499	-1.26412	-2.48982	-3.63988	-4.33784	-4.3125	-3.47313	-1.93674	0	1.93674	3.47313	4.3125	4.33784	3.63988	2.48982	1.26412	0.341499	4.31181e-32
-4.49928e-32	-0.356347	-1.31908	-2.59808	-3.79813	-4.52644	-4.5	-3.62414	-2.02094	0	2.02094	3.62414	4.5	4.52644	3.79813	2.59808	1.31908	0.356347	4.49928e-32
-4.68675e-32	-0.371195	-1.37404	-2.70633	-3.95639	-4.71504	-4.6875	-3.77514	-2.10515	0	2.10515	3.77514	4.6875	4.71504	3.95639	2.70633	1.37404	0.371195	4.68675e-32
-4.87422e-32	-0.386043	-1.429	-2.81458	-4.11464	-4.90364	-4.875	-3.92615	-2.18936	0	2.18936	3.92615	4.875	4.90364	4.11464	2.81458	1.429	0.386043	4.87422e-32
-5.06169e-32	-0.40089	-1.48396	-2.92284	-4.2729	-5.09224	-5.0625	-4.07715	-2.27356	0	2.27356	4.07715	5.0625	5.09224	4.2729	2.92284	1.48396	0.40089	5.06169e-32
-5.24916e-32	-0.415738	-1.53892	-3.03109	-4.43116	-5.28085	-5.25	-4.22816	-2.35777	0	2.35777	4.22816	5.25	5.28085	4.43116	3.03109	1.53892	0.415738	5.24916e-32
-5.43663e-32	-0.430586	-1.59389	-3.13934	-4.58941	-5.46945	-5.4375	-4.37917	-2.44197	0	2.44197	4.37917	5.4375	5.46945	4.58941	3.13934	1.59389	0.430586	5.43663e-32
-5.6241e-32	-0.445434	-1.64885	-3.2476	-4.74767	-5.65805	-5.625	-4.53017	-2.52618	0	2.52618	4.53017	5.625	5.65805	4.74767	3.2476	1.64885	0.445434	5.6241e-32
-5.81157e-32	-0.460282	-1.70381	-3.35585	-4.90592	-5.84665	-5.8125	-4.68118	-2.61039	0	2.61039	4.68118	5.8125	5.84665	4.90592	3.35585	1.70381	0.460282	5.81157e-32
-5.99904e-32	-0.475129	-1.75877	-3.4641	-5.06418	-6.03525	-6	-4.83218	-2.69459	0	2.69459	4.83218	6	6.03525	5.06418	3.4641	1.75877	0.475129	5.99904e-32
-6.18651e-32	-0.489977	-1.81373	-3.57235	-5.22243	-6.22385	-6.1875	-4.98319	-2.7788	0	2.7788	4.98319	6.1875	6.22385	5.22243	3.57235	1.81373	0.489977	6.18651e-32
-6.37398e-32	-0.504825	-1.86869	-3.68061	-5.38069	-6.41246	-6.375	-5.13419	-2.863	0	2.863	5.13419	6.375	6.41246	5.38069	3.68061	1.86869	0.504825	6.37398e-32
-6.56145e-32	-0.519673	-1.92366	-3.78886	-5.53894	-6.60106	-6.5625	-5.2852	-2.94721	0	2.94721	5.2852	6.5625	6.60106	5.53894	3.78886	1.92366	0.519673	6.56145e-32
-6.74892e-32	-0.534521	-1.97862	-3.89711	-5.6972	-6.78966	-6.75	-5.4362	-3.03142	0	3.03142	5.4362	6.75	6.78966	5.6972	3.89711	1.97862	0.534521	6.74892e-32
-6.93639e-32	-0.549368	-2.03358	-4.00537	-5.85546	-6.97826	-6.9375	-5.58721	-3.11562	0	3.11562	5.58721	6.9375	6.97826	5.85546	4.00537	2.03358	0.549368	6.93639e-32
-7.12386e-32	-0.564216	-2.08854	-4.11362	-6.01371	-7.16686	-7.125	-5.73822	-3.19983	0	3.19983	5.73822	7.125	7.16686	6.01371	4.11362	2.08854	0.564216	7.12386e-32
-7.31133e-32	-0.579064	-2.1435	-4.22187	-6.17197	-7.35546	-7.3125	-5.88922	-3.28403	0	3.28403	5.88922	7.3125	7.35546	6.17197	4.22187	2.1435	0.579064	7.31133e-32
-7.4988e-32	-0.593912	-2.19846	-4.33013	-6.33022	-7.54407	-7.5	-6.04023	-3.36824	0	3.36824	6.04023	7.5	7.54407	6.33022	4.33013	2.19846	0.593912	7.4988e-32
-7.68627e-32	-0.60876	-2.25342	-4.43838	-6.48848	-7.73267	-7.6875	-6.19123	-3.45245	0	3.45245	6.19123	7.6875	7.73267	6.48848	4.43838	2.25342	0.60876	7.68627e-32
-7.87374e-32	-0.623607	-2.30839	-4.54663	-6.64673	-7.92127	-7.875	-6.34224	-3.53665	0	3.53665	6.34224	7.875	7.92127	6.64673	4.54663	2.30839	0.623607	7.87374e-32
-8.06121e-32	-0.638455	-2.36335	-4.65489	-6.80499	-8.10987	-8.0625	-6.49324	-3.62086	0	3.62086	6.49324	8.0625	8.10987	6.80499	4.65489	2.36335	0.638455	8.06121e-32
-8.24868e-32	-0.653303	-2.41831	-4.76314	-6.96324	-8.29847	-8.25	-6.64425	-3.70506	0	3.70506	6.64425	8.25	8.29847	6.96324	4.76314	2.41831	0.653303	8.24868e-32
-8.43615e-32	-0.668151	-2.47327	-4.87139	-7.1215	-8.48707	-8.4375	-6.79526	-3.78927	0	3.78927	6.79526	8.4375	8.48707	7.1215	4.87139	2.47327	0.668151	8.43615e-32
-8.62362e-32	-0.682999	-2.52823	-4.97965	-7.27976	-8.67567	-8.625	-6.94626	-3.87348	0	3.87348	6.94626	8.625	8.67567	7.27976	4.97965	2.52823	0.682999	8.62362e-32
-8.81109e-32	-0.697846	-2.58319	-5.0879	-7.43801	-8.86428	-8.8125	-7.09727	-3.95768	0	3.95768	7.09727	8.8125	8.86428	7.43801	5.0879	2.58319	0.697846	8.81109e-32
-8.99856e-32	-0.712694	-2.63816	-5.19615	-7.59627	-9.05288	-9	-7.24827	-4.04189	0	4.04189	7.24827	9	9.05288	7.59627	5.19615	2.63816	0.712694	8.99856e-32
-9.18603e-32	-0.727542	-2.69312	-5.30441	-7.75452	-9.24148	-9.1875	-7.39928	-4.1261	0	4.1261	7.39928	9.1875	9.24148	7.75452	5.30441	2.69312	0.727542	9.18603e-32
-9.3735e-32	-0.74239	-2.74808	-5.41266	-7.91278	-9.43008	-9.375	-7.55028	-4.2103	0	4.2103	7.55028	9.375	9.43008	7.91278	5.41266	2.74808	0.74239	9.3735e-32
Electron fluxes (unit of cm^-2 s^-1 keV-1) MLT=00-06
NaN	NaN	NaN	NaN	NaN	NaN	NaN	NaN	NaN	NaN	NaN	NaN	NaN	NaN	NaN	NaN	NaN	NaN	NaN
NaN	NaN	NaN	NaN	NaN	NaN	NaN	NaN	NaN	NaN	NaN	NaN	NaN	NaN	NaN	NaN	NaN	NaN	NaN
NaN	NaN	NaN	NaN	NaN	NaN	NaN	NaN	NaN	NaN	NaN	NaN	NaN	NaN	NaN	NaN	NaN	NaN	NaN
NaN	NaN	NaN	NaN	NaN	NaN	NaN	NaN	NaN	NaN	NaN	NaN	NaN	NaN	NaN	NaN	NaN	NaN	NaN
NaN	NaN	NaN	NaN	NaN	NaN	NaN	NaN	NaN	NaN	NaN	NaN	NaN	NaN	NaN	NaN	NaN	NaN	NaN
NaN	NaN	NaN	NaN	NaN	NaN	NaN	NaN	NaN	NaN	NaN	NaN	NaN	NaN	NaN	NaN	NaN	NaN	NaN
NaN	NaN	NaN	NaN	NaN	NaN	NaN	NaN	NaN	NaN	NaN	NaN	NaN	NaN	NaN	NaN	NaN	NaN	NaN
NaN	NaN	NaN	NaN	NaN	NaN	NaN	NaN	NaN	NaN	NaN	NaN	NaN	NaN	NaN	NaN	NaN	NaN	NaN
NaN	NaN	NaN	NaN	NaN	NaN	NaN	NaN	NaN	NaN	NaN	NaN	5.50957e+06	4.82085e+06	1.85886e+06	NaN	NaN	NaN	NaN
NaN	NaN	NaN	NaN	NaN	NaN	NaN	NaN	NaN	NaN	NaN	NaN	5.24393e+06	3.06819e+06	1.61547e+06	NaN	NaN	NaN	NaN
NaN	NaN	NaN	NaN	NaN	NaN	NaN	NaN	NaN	NaN	NaN	4.41098e+06	4.07964e+06	2.16847e+06	2.07922e+06	NaN	NaN	NaN	NaN
NaN	NaN	NaN	NaN	NaN	NaN	NaN	NaN	NaN	NaN	5.95077e+06	5.29684e+06	4.21414e+06	3.17446e+06	1.77076e+06	NaN	NaN	NaN	NaN
NaN	NaN	NaN	NaN	NaN	NaN	NaN	NaN	NaN	NaN	5.13948e+06	5.12542e+06	4.46362e+06	2.71664e+06	1.50193e+06	NaN	NaN	NaN	NaN
NaN	NaN	NaN	NaN	NaN	NaN	NaN	NaN	NaN	NaN	4.4028e+06	4.0307e+06	3.35125e+06	3.30977e+06	2.31505e+06	NaN	NaN	NaN	NaN
NaN	NaN	NaN	NaN	NaN	NaN	NaN	NaN	NaN	NaN	3.48598e+06	4.6724e+06	2.64959e+06	3.0698e+06	1.55358e+06	NaN	NaN	NaN	NaN
NaN	NaN	NaN	NaN	NaN	NaN	NaN	NaN	NaN	NaN	3.46672e+06	3.55397e+06	2.56568e+06	2.92255e+06	2.15231e+06	NaN	NaN	NaN	NaN
NaN	NaN	NaN	NaN	NaN	NaN	NaN	NaN	NaN	5.72188e+06	2.74926e+06	2.24441e+06	1.93056e+06	2.11266e+06	1.52922e+06	NaN	NaN	NaN	NaN
NaN	NaN	NaN	NaN	NaN	NaN	NaN	NaN	NaN	2.1866e+06	2.39359e+06	2.21583e+06	1.99894e+06	1.83215e+06	1.54074e+06	NaN	NaN	NaN	NaN
NaN	NaN	NaN	NaN	NaN	NaN	NaN	NaN	NaN	2.8496e+06	3.11536e+06	2.77707e+06	3.15471e+06	2.10555e+06	1.50498e+06	NaN	NaN	NaN	NaN
NaN	NaN	NaN	NaN	NaN	NaN	NaN	NaN	NaN	3.04548e+06	3.59706e+06	3.66268e+06	3.42969e+06	2.19897e+06	1.35079e+06	NaN	NaN	NaN	NaN
NaN	NaN	NaN	NaN	NaN	NaN	NaN	NaN	NaN	3.42564e+06	2.84831e+06	3.57059e+06	2.8822e+06	2.7946e+06	1.38891e+06	NaN	NaN	NaN	NaN
NaN	NaN	NaN	NaN	NaN	NaN	NaN	NaN	NaN	4.4553e+06	2.7788e+06	2.39931e+06	2.98361e+06	4.52512e+06	3.33134e+06	NaN	NaN	NaN	NaN
NaN	NaN	NaN	NaN	NaN	NaN	NaN	NaN	NaN	4.07634e+06	3.30695e+06	2.63622e+06	3.1336e+06	4.22226e+06	3.90487e+06	NaN	NaN	NaN	NaN
NaN	NaN	NaN	NaN	NaN	NaN	NaN	NaN	NaN	4.7217e+06	3.27237e+06	2.90748e+06	3.17033e+06	4.15685e+06	2.73538e+06	NaN	NaN	NaN	NaN
NaN	NaN	NaN	NaN	NaN	NaN	NaN	NaN	NaN	3.10966e+06	3.34712e+06	3.38918e+06	3.3953e+06	2.80643e+06	2.57928e+06	NaN	NaN	NaN	NaN
NaN	NaN	NaN	NaN	NaN	NaN	NaN	NaN	NaN	2.55435e+06	2.79375e+06	2.82542e+06	2.93564e+06	2.45386e+06	2.77334e+06	NaN	NaN	NaN	NaN
NaN	NaN	NaN	NaN	NaN	NaN	NaN	NaN	NaN	2.8701e+06	2.18906e+06	2.54799e+06	2.61287e+06	2.10211e+06	2.69663e+06	NaN	NaN	NaN	NaN
NaN	NaN	NaN	NaN	NaN	NaN	NaN	NaN	NaN	2.54385e+06	2.11228e+06	2.14623e+06	2.09959e+06	1.75592e+06	2.09117e+06	NaN	NaN	NaN	NaN
NaN	NaN	NaN	NaN	NaN	NaN	NaN	NaN	NaN	NaN	NaN	NaN	NaN	NaN	NaN	NaN	NaN	NaN	NaN
NaN	NaN	NaN	NaN	NaN	NaN	NaN	NaN	NaN	NaN	NaN	NaN	NaN	NaN	NaN	NaN	NaN	NaN	NaN
NaN	NaN	NaN	NaN	NaN	NaN	NaN	NaN	NaN	NaN	NaN	NaN	NaN	NaN	NaN	NaN	NaN	NaN	NaN
NaN	NaN	NaN	NaN	NaN	NaN	NaN	NaN	NaN	NaN	NaN	NaN	NaN	NaN	NaN	NaN	NaN	NaN	NaN
NaN	NaN	NaN	NaN	NaN	NaN	NaN	NaN	NaN	NaN	NaN	NaN	NaN	NaN	NaN	NaN	NaN	NaN	NaN
NaN	NaN	NaN	NaN	NaN	NaN	NaN	NaN	NaN	NaN	NaN	NaN	NaN	NaN	NaN	NaN	NaN	NaN	NaN
NaN	NaN	NaN	NaN	NaN	NaN	NaN	NaN	NaN	NaN	NaN	NaN	NaN	NaN	NaN	NaN	NaN	NaN	NaN
NaN	NaN	NaN	NaN	NaN	NaN	NaN	NaN	NaN	NaN	NaN	NaN	NaN	NaN	NaN	NaN	NaN	NaN	NaN
NaN	NaN	NaN	NaN	NaN	NaN	NaN	NaN	NaN	NaN	NaN	NaN	NaN	NaN	NaN	NaN	NaN	NaN	NaN
NaN	NaN	NaN	NaN	NaN	NaN	NaN	NaN	NaN	NaN	NaN	NaN	NaN	NaN	NaN	NaN	NaN	NaN	NaN
NaN	NaN	NaN	NaN	NaN	NaN	NaN	NaN	NaN	NaN	NaN	NaN	NaN	NaN	NaN	NaN	NaN	NaN	NaN
NaN	NaN	NaN	NaN	NaN	NaN	NaN	NaN	NaN	NaN	NaN	NaN	NaN	NaN	NaN	NaN	NaN	NaN	NaN
NaN	NaN	NaN	NaN	NaN	NaN	NaN	NaN	NaN	NaN	NaN	NaN	NaN	NaN	NaN	NaN	NaN	NaN	NaN
NaN	NaN	NaN	NaN	NaN	NaN	NaN	NaN	NaN	NaN	NaN	NaN	NaN	NaN	NaN	NaN	NaN	NaN	NaN
NaN	NaN	NaN	NaN	NaN	NaN	NaN	NaN	NaN	NaN	NaN	NaN	NaN	NaN	NaN	NaN	NaN	NaN	NaN
NaN	NaN	NaN	NaN	NaN	NaN	NaN	NaN	NaN	NaN	NaN	NaN	NaN	NaN	NaN	NaN	NaN	NaN	NaN
NaN	NaN	NaN	NaN	NaN	NaN	NaN	NaN	NaN	NaN	NaN	NaN	NaN	NaN	NaN	NaN	NaN	NaN	NaN
NaN	NaN	NaN	NaN	NaN	NaN	NaN	NaN	NaN	NaN	NaN	NaN	NaN	NaN	NaN	NaN	NaN	NaN	NaN
NaN	NaN	NaN	NaN	NaN	NaN	NaN	NaN	NaN	NaN	NaN	NaN	NaN	NaN	NaN	NaN	NaN	NaN	NaN
NaN	NaN	NaN	NaN	NaN	NaN	NaN	NaN	NaN	NaN	NaN	NaN	NaN	NaN	NaN	NaN	NaN	NaN	NaN
NaN	NaN	NaN	NaN	NaN	NaN	NaN	NaN	NaN	NaN	NaN	NaN	NaN	NaN	NaN	NaN	NaN	NaN	NaN

## Sheet: FigureS2 h
# Figure S2 panel h the omnidirectional electron fluxes for 170 keV electrons within MLT=18-24
X axis
2.29585e-49	0.00523613	0.0400088	0.125	0.265584	0.449533	0.649519	0.829769	0.955112	1	0.955112	0.829769	0.649519	0.449533	0.265584	0.125	0.0400088	0.00523613	2.29585e-49
3.44377e-49	0.0078542	0.0600131	0.1875	0.398377	0.6743	0.974279	1.24465	1.43267	1.5	1.43267	1.24465	0.974279	0.6743	0.398377	0.1875	0.0600131	0.0078542	3.44377e-49
4.59169e-49	0.0104723	0.0800175	0.25	0.531169	0.899067	1.29904	1.65954	1.91022	2	1.91022	1.65954	1.29904	0.899067	0.531169	0.25	0.0800175	0.0104723	4.59169e-49
5.73961e-49	0.0130903	0.100022	0.3125	0.663961	1.12383	1.6238	2.07442	2.38778	2.5	2.38778	2.07442	1.6238	1.12383	0.663961	0.3125	0.100022	0.0130903	5.73961e-49
6.88754e-49	0.0157084	0.120026	0.375	0.796753	1.3486	1.94856	2.48931	2.86534	3	2.86534	2.48931	1.94856	1.3486	0.796753	0.375	0.120026	0.0157084	6.88754e-49
8.03546e-49	0.0183265	0.140031	0.4375	0.929545	1.57337	2.27332	2.90419	3.34289	3.5	3.34289	2.90419	2.27332	1.57337	0.929545	0.4375	0.140031	0.0183265	8.03546e-49
9.18338e-49	0.0209445	0.160035	0.5	1.06234	1.79813	2.59808	3.31908	3.82045	4	3.82045	3.31908	2.59808	1.79813	1.06234	0.5	0.160035	0.0209445	9.18338e-49
1.03313e-48	0.0235626	0.180039	0.5625	1.19513	2.0229	2.92284	3.73396	4.298	4.5	4.298	3.73396	2.92284	2.0229	1.19513	0.5625	0.180039	0.0235626	1.03313e-48
1.14792e-48	0.0261807	0.200044	0.625	1.32792	2.24767	3.2476	4.14885	4.77556	5	4.77556	4.14885	3.2476	2.24767	1.32792	0.625	0.200044	0.0261807	1.14792e-48
1.26271e-48	0.0287987	0.220048	0.6875	1.46071	2.47243	3.57235	4.56373	5.25312	5.5	5.25312	4.56373	3.57235	2.47243	1.46071	0.6875	0.220048	0.0287987	1.26271e-48
1.37751e-48	0.0314168	0.240053	0.75	1.59351	2.6972	3.89711	4.97862	5.73067	6	5.73067	4.97862	3.89711	2.6972	1.59351	0.75	0.240053	0.0314168	1.37751e-48
1.4923e-48	0.0340349	0.260057	0.8125	1.7263	2.92197	4.22187	5.3935	6.20823	6.5	6.20823	5.3935	4.22187	2.92197	1.7263	0.8125	0.260057	0.0340349	1.4923e-48
1.60709e-48	0.0366529	0.280061	0.875	1.85909	3.14673	4.54663	5.80839	6.68579	7	6.68579	5.80839	4.54663	3.14673	1.85909	0.875	0.280061	0.0366529	1.60709e-48
1.72188e-48	0.039271	0.300066	0.9375	1.99188	3.3715	4.87139	6.22327	7.16334	7.5	7.16334	6.22327	4.87139	3.3715	1.99188	0.9375	0.300066	0.039271	1.72188e-48
1.83668e-48	0.0418891	0.32007	1	2.12467	3.59627	5.19615	6.63816	7.6409	8	7.6409	6.63816	5.19615	3.59627	2.12467	1	0.32007	0.0418891	1.83668e-48
1.95147e-48	0.0445071	0.340074	1.0625	2.25747	3.82103	5.52091	7.05304	8.11845	8.5	8.11845	7.05304	5.52091	3.82103	2.25747	1.0625	0.340074	0.0445071	1.95147e-48
2.06626e-48	0.0471252	0.360079	1.125	2.39026	4.0458	5.84567	7.46793	8.59601	9	8.59601	7.46793	5.84567	4.0458	2.39026	1.125	0.360079	0.0471252	2.06626e-48
2.18105e-48	0.0497433	0.380083	1.1875	2.52305	4.27057	6.17043	7.88281	9.07357	9.5	9.07357	7.88281	6.17043	4.27057	2.52305	1.1875	0.380083	0.0497433	2.18105e-48
2.29585e-48	0.0523613	0.400088	1.25	2.65584	4.49533	6.49519	8.29769	9.55112	10	9.55112	8.29769	6.49519	4.49533	2.65584	1.25	0.400088	0.0523613	2.29585e-48
2.41064e-48	0.0549794	0.420092	1.3125	2.78864	4.7201	6.81995	8.71258	10.0287	10.5	10.0287	8.71258	6.81995	4.7201	2.78864	1.3125	0.420092	0.0549794	2.41064e-48
2.52543e-48	0.0575975	0.440096	1.375	2.92143	4.94487	7.14471	9.12746	10.5062	11	10.5062	9.12746	7.14471	4.94487	2.92143	1.375	0.440096	0.0575975	2.52543e-48
2.64022e-48	0.0602155	0.460101	1.4375	3.05422	5.16963	7.46947	9.54235	10.9838	11.5	10.9838	9.54235	7.46947	5.16963	3.05422	1.4375	0.460101	0.0602155	2.64022e-48
2.75501e-48	0.0628336	0.480105	1.5	3.18701	5.3944	7.79423	9.95723	11.4613	12	11.4613	9.95723	7.79423	5.3944	3.18701	1.5	0.480105	0.0628336	2.75501e-48
2.86981e-48	0.0654517	0.500109	1.5625	3.3198	5.61917	8.11899	10.3721	11.9389	12.5	11.9389	10.3721	8.11899	5.61917	3.3198	1.5625	0.500109	0.0654517	2.86981e-48
2.9846e-48	0.0680697	0.520114	1.625	3.4526	5.84393	8.44375	10.787	12.4165	13	12.4165	10.787	8.44375	5.84393	3.4526	1.625	0.520114	0.0680697	2.9846e-48
3.09939e-48	0.0706878	0.540118	1.6875	3.58539	6.0687	8.76851	11.2019	12.894	13.5	12.894	11.2019	8.76851	6.0687	3.58539	1.6875	0.540118	0.0706878	3.09939e-48
3.21418e-48	0.0733059	0.560123	1.75	3.71818	6.29347	9.09327	11.6168	13.3716	14	13.3716	11.6168	9.09327	6.29347	3.71818	1.75	0.560123	0.0733059	3.21418e-48
3.32898e-48	0.0759239	0.580127	1.8125	3.85097	6.51823	9.41803	12.0317	13.8491	14.5	13.8491	12.0317	9.41803	6.51823	3.85097	1.8125	0.580127	0.0759239	3.32898e-48
3.44377e-48	0.078542	0.600131	1.875	3.98377	6.743	9.74279	12.4465	14.3267	15	14.3267	12.4465	9.74279	6.743	3.98377	1.875	0.600131	0.078542	3.44377e-48
3.55856e-48	0.0811601	0.620136	1.9375	4.11656	6.96777	10.0675	12.8614	14.8042	15.5	14.8042	12.8614	10.0675	6.96777	4.11656	1.9375	0.620136	0.0811601	3.55856e-48
3.67335e-48	0.0837781	0.64014	2	4.24935	7.19253	10.3923	13.2763	15.2818	16	15.2818	13.2763	10.3923	7.19253	4.24935	2	0.64014	0.0837781	3.67335e-48
3.78814e-48	0.0863962	0.660144	2.0625	4.38214	7.4173	10.7171	13.6912	15.7594	16.5	15.7594	13.6912	10.7171	7.4173	4.38214	2.0625	0.660144	0.0863962	3.78814e-48
3.90294e-48	0.0890143	0.680149	2.125	4.51493	7.64207	11.0418	14.1061	16.2369	17	16.2369	14.1061	11.0418	7.64207	4.51493	2.125	0.680149	0.0890143	3.90294e-48
4.01773e-48	0.0916323	0.700153	2.1875	4.64773	7.86683	11.3666	14.521	16.7145	17.5	16.7145	14.521	11.3666	7.86683	4.64773	2.1875	0.700153	0.0916323	4.01773e-48
4.13252e-48	0.0942504	0.720158	2.25	4.78052	8.0916	11.6913	14.9359	17.192	18	17.192	14.9359	11.6913	8.0916	4.78052	2.25	0.720158	0.0942504	4.13252e-48
4.24731e-48	0.0968685	0.740162	2.3125	4.91331	8.31637	12.0161	15.3507	17.6696	18.5	17.6696	15.3507	12.0161	8.31637	4.91331	2.3125	0.740162	0.0968685	4.24731e-48
4.36211e-48	0.0994865	0.760166	2.375	5.0461	8.54113	12.3409	15.7656	18.1471	19	18.1471	15.7656	12.3409	8.54113	5.0461	2.375	0.760166	0.0994865	4.36211e-48
4.4769e-48	0.102105	0.780171	2.4375	5.17889	8.7659	12.6656	16.1805	18.6247	19.5	18.6247	16.1805	12.6656	8.7659	5.17889	2.4375	0.780171	0.102105	4.4769e-48
4.59169e-48	0.104723	0.800175	2.5	5.31169	8.99067	12.9904	16.5954	19.1022	20	19.1022	16.5954	12.9904	8.99067	5.31169	2.5	0.800175	0.104723	4.59169e-48
4.70648e-48	0.107341	0.82018	2.5625	5.44448	9.21543	13.3151	17.0103	19.5798	20.5	19.5798	17.0103	13.3151	9.21543	5.44448	2.5625	0.82018	0.107341	4.70648e-48
4.82127e-48	0.109959	0.840184	2.625	5.57727	9.4402	13.6399	17.4252	20.0574	21	20.0574	17.4252	13.6399	9.4402	5.57727	2.625	0.840184	0.109959	4.82127e-48
4.93607e-48	0.112577	0.860188	2.6875	5.71006	9.66497	13.9647	17.84	20.5349	21.5	20.5349	17.84	13.9647	9.66497	5.71006	2.6875	0.860188	0.112577	4.93607e-48
5.05086e-48	0.115195	0.880193	2.75	5.84286	9.88973	14.2894	18.2549	21.0125	22	21.0125	18.2549	14.2894	9.88973	5.84286	2.75	0.880193	0.115195	5.05086e-48
5.16565e-48	0.117813	0.900197	2.8125	5.97565	10.1145	14.6142	18.6698	21.49	22.5	21.49	18.6698	14.6142	10.1145	5.97565	2.8125	0.900197	0.117813	5.16565e-48
5.28044e-48	0.120431	0.920201	2.875	6.10844	10.3393	14.9389	19.0847	21.9676	23	21.9676	19.0847	14.9389	10.3393	6.10844	2.875	0.920201	0.120431	5.28044e-48
5.39524e-48	0.123049	0.940206	2.9375	6.24123	10.564	15.2637	19.4996	22.4451	23.5	22.4451	19.4996	15.2637	10.564	6.24123	2.9375	0.940206	0.123049	5.39524e-48
5.51003e-48	0.125667	0.96021	3	6.37402	10.7888	15.5885	19.9145	22.9227	24	22.9227	19.9145	15.5885	10.7888	6.37402	3	0.96021	0.125667	5.51003e-48
5.62482e-48	0.128285	0.980215	3.0625	6.50682	11.0136	15.9132	20.3294	23.4002	24.5	23.4002	20.3294	15.9132	11.0136	6.50682	3.0625	0.980215	0.128285	5.62482e-48
5.73961e-48	0.130903	1.00022	3.125	6.63961	11.2383	16.238	20.7442	23.8778	25	23.8778	20.7442	16.238	11.2383	6.63961	3.125	1.00022	0.130903	5.73961e-48
Y axis
-3.7494e-33	-0.0296956	-0.109923	-0.216506	-0.316511	-0.377203	-0.375	-0.302011	-0.168412	0	0.168412	0.302011	0.375	0.377203	0.316511	0.216506	0.109923	0.0296956	3.7494e-33
-5.6241e-33	-0.0445434	-0.164885	-0.32476	-0.474767	-0.565805	-0.5625	-0.453017	-0.252618	0	0.252618	0.453017	0.5625	0.565805	0.474767	0.32476	0.164885	0.0445434	5.6241e-33
-7.4988e-33	-0.0593912	-0.219846	-0.433013	-0.633022	-0.754407	-0.75	-0.604023	-0.336824	0	0.336824	0.604023	0.75	0.754407	0.633022	0.433013	0.219846	0.0593912	7.4988e-33
-9.3735e-33	-0.074239	-0.274808	-0.541266	-0.791278	-0.943008	-0.9375	-0.755028	-0.42103	0	0.42103	0.755028	0.9375	0.943008	0.791278	0.541266	0.274808	0.074239	9.3735e-33
-1.12482e-32	-0.0890868	-0.329769	-0.649519	-0.949533	-1.13161	-1.125	-0.906034	-0.505236	0	0.505236	0.906034	1.125	1.13161	0.949533	0.649519	0.329769	0.0890868	1.12482e-32
-1.31229e-32	-0.103935	-0.384731	-0.757772	-1.10779	-1.32021	-1.3125	-1.05704	-0.589442	0	0.589442	1.05704	1.3125	1.32021	1.10779	0.757772	0.384731	0.103935	1.31229e-32
-1.49976e-32	-0.118782	-0.439693	-0.866025	-1.26604	-1.50881	-1.5	-1.20805	-0.673648	0	0.673648	1.20805	1.5	1.50881	1.26604	0.866025	0.439693	0.118782	1.49976e-32
-1.68723e-32	-0.13363	-0.494654	-0.974279	-1.4243	-1.69741	-1.6875	-1.35905	-0.757854	0	0.757854	1.35905	1.6875	1.69741	1.4243	0.974279	0.494654	0.13363	1.68723e-32
-1.8747e-32	-0.148478	-0.549616	-1.08253	-1.58256	-1.88602	-1.875	-1.51006	-0.84206	0	0.84206	1.51006	1.875	1.88602	1.58256	1.08253	0.549616	0.148478	1.8747e-32
-2.06217e-32	-0.163326	-0.604577	-1.19078	-1.74081	-2.07462	-2.0625	-1.66106	-0.926266	0	0.926266	1.66106	2.0625	2.07462	1.74081	1.19078	0.604577	0.163326	2.06217e-32
-2.24964e-32	-0.178174	-0.659539	-1.29904	-1.89907	-2.26322	-2.25	-1.81207	-1.01047	0	1.01047	1.81207	2.25	2.26322	1.89907	1.29904	0.659539	0.178174	2.24964e-32
-2.43711e-32	-0.193021	-0.714501	-1.40729	-2.05732	-2.45182	-2.4375	-1.96307	-1.09468	0	1.09468	1.96307	2.4375	2.45182	2.05732	1.40729	0.714501	0.193021	2.43711e-32
-2.62458e-32	-0.207869	-0.769462	-1.51554	-2.21558	-2.64042	-2.625	-2.11408	-1.17888	0	1.17888	2.11408	2.625	2.64042	2.21558	1.51554	0.769462	0.207869	2.62458e-32
-2.81205e-32	-0.222717	-0.824424	-1.6238	-2.37383	-2.82902	-2.8125	-2.26509	-1.26309	0	1.26309	2.26509	2.8125	2.82902	2.37383	1.6238	0.824424	0.222717	2.81205e-32
-2.99952e-32	-0.237565	-0.879385	-1.73205	-2.53209	-3.01763	-3	-2.41609	-1.3473	0	1.3473	2.41609	3	3.01763	2.53209	1.73205	0.879385	0.237565	2.99952e-32
-3.18699e-32	-0.252412	-0.934347	-1.8403	-2.69034	-3.20623	-3.1875	-2.5671	-1.4315	0	1.4315	2.5671	3.1875	3.20623	2.69034	1.8403	0.934347	0.252412	3.18699e-32
-3.37446e-32	-0.26726	-0.989308	-1.94856	-2.8486	-3.39483	-3.375	-2.7181	-1.51571	0	1.51571	2.7181	3.375	3.39483	2.8486	1.94856	0.989308	0.26726	3.37446e-32
-3.56193e-32	-0.282108	-1.04427	-2.05681	-3.00686	-3.58343	-3.5625	-2.86911	-1.59991	0	1.59991	2.86911	3.5625	3.58343	3.00686	2.05681	1.04427	0.282108	3.56193e-32
-3.7494e-32	-0.296956	-1.09923	-2.16506	-3.16511	-3.77203	-3.75	-3.02011	-1.68412	0	1.68412	3.02011	3.75	3.77203	3.16511	2.16506	1.09923	0.296956	3.7494e-32
-3.93687e-32	-0.311804	-1.15419	-2.27332	-3.32337	-3.96063	-3.9375	-3.17112	-1.76833	0	1.76833	3.17112	3.9375	3.96063	3.32337	2.27332	1.15419	0.311804	3.93687e-32
-4.12434e-32	-0.326651	-1.20915	-2.38157	-3.48162	-4.14924	-4.125	-3.32213	-1.85253	0	1.85253	3.32213	4.125	4.14924	3.48162	2.38157	1.20915	0.326651	4.12434e-32
-4.31181e-32	-0.341499	-1.26412	-2.48982	-3.63988	-4.33784	-4.3125	-3.47313	-1.93674	0	1.93674	3.47313	4.3125	4.33784	3.63988	2.48982	1.26412	0.341499	4.31181e-32
-4.49928e-32	-0.356347	-1.31908	-2.59808	-3.79813	-4.52644	-4.5	-3.62414	-2.02094	0	2.02094	3.62414	4.5	4.52644	3.79813	2.59808	1.31908	0.356347	4.49928e-32
-4.68675e-32	-0.371195	-1.37404	-2.70633	-3.95639	-4.71504	-4.6875	-3.77514	-2.10515	0	2.10515	3.77514	4.6875	4.71504	3.95639	2.70633	1.37404	0.371195	4.68675e-32
-4.87422e-32	-0.386043	-1.429	-2.81458	-4.11464	-4.90364	-4.875	-3.92615	-2.18936	0	2.18936	3.92615	4.875	4.90364	4.11464	2.81458	1.429	0.386043	4.87422e-32
-5.06169e-32	-0.40089	-1.48396	-2.92284	-4.2729	-5.09224	-5.0625	-4.07715	-2.27356	0	2.27356	4.07715	5.0625	5.09224	4.2729	2.92284	1.48396	0.40089	5.06169e-32
-5.24916e-32	-0.415738	-1.53892	-3.03109	-4.43116	-5.28085	-5.25	-4.22816	-2.35777	0	2.35777	4.22816	5.25	5.28085	4.43116	3.03109	1.53892	0.415738	5.24916e-32
-5.43663e-32	-0.430586	-1.59389	-3.13934	-4.58941	-5.46945	-5.4375	-4.37917	-2.44197	0	2.44197	4.37917	5.4375	5.46945	4.58941	3.13934	1.59389	0.430586	5.43663e-32
-5.6241e-32	-0.445434	-1.64885	-3.2476	-4.74767	-5.65805	-5.625	-4.53017	-2.52618	0	2.52618	4.53017	5.625	5.65805	4.74767	3.2476	1.64885	0.445434	5.6241e-32
-5.81157e-32	-0.460282	-1.70381	-3.35585	-4.90592	-5.84665	-5.8125	-4.68118	-2.61039	0	2.61039	4.68118	5.8125	5.84665	4.90592	3.35585	1.70381	0.460282	5.81157e-32
-5.99904e-32	-0.475129	-1.75877	-3.4641	-5.06418	-6.03525	-6	-4.83218	-2.69459	0	2.69459	4.83218	6	6.03525	5.06418	3.4641	1.75877	0.475129	5.99904e-32
-6.18651e-32	-0.489977	-1.81373	-3.57235	-5.22243	-6.22385	-6.1875	-4.98319	-2.7788	0	2.7788	4.98319	6.1875	6.22385	5.22243	3.57235	1.81373	0.489977	6.18651e-32
-6.37398e-32	-0.504825	-1.86869	-3.68061	-5.38069	-6.41246	-6.375	-5.13419	-2.863	0	2.863	5.13419	6.375	6.41246	5.38069	3.68061	1.86869	0.504825	6.37398e-32
-6.56145e-32	-0.519673	-1.92366	-3.78886	-5.53894	-6.60106	-6.5625	-5.2852	-2.94721	0	2.94721	5.2852	6.5625	6.60106	5.53894	3.78886	1.92366	0.519673	6.56145e-32
-6.74892e-32	-0.534521	-1.97862	-3.89711	-5.6972	-6.78966	-6.75	-5.4362	-3.03142	0	3.03142	5.4362	6.75	6.78966	5.6972	3.89711	1.97862	0.534521	6.74892e-32
-6.93639e-32	-0.549368	-2.03358	-4.00537	-5.85546	-6.97826	-6.9375	-5.58721	-3.11562	0	3.11562	5.58721	6.9375	6.97826	5.85546	4.00537	2.03358	0.549368	6.93639e-32
-7.12386e-32	-0.564216	-2.08854	-4.11362	-6.01371	-7.16686	-7.125	-5.73822	-3.19983	0	3.19983	5.73822	7.125	7.16686	6.01371	4.11362	2.08854	0.564216	7.12386e-32
-7.31133e-32	-0.579064	-2.1435	-4.22187	-6.17197	-7.35546	-7.3125	-5.88922	-3.28403	0	3.28403	5.88922	7.3125	7.35546	6.17197	4.22187	2.1435	0.579064	7.31133e-32
-7.4988e-32	-0.593912	-2.19846	-4.33013	-6.33022	-7.54407	-7.5	-6.04023	-3.36824	0	3.36824	6.04023	7.5	7.54407	6.33022	4.33013	2.19846	0.593912	7.4988e-32
-7.68627e-32	-0.60876	-2.25342	-4.43838	-6.48848	-7.73267	-7.6875	-6.19123	-3.45245	0	3.45245	6.19123	7.6875	7.73267	6.48848	4.43838	2.25342	0.60876	7.68627e-32
-7.87374e-32	-0.623607	-2.30839	-4.54663	-6.64673	-7.92127	-7.875	-6.34224	-3.53665	0	3.53665	6.34224	7.875	7.92127	6.64673	4.54663	2.30839	0.623607	7.87374e-32
-8.06121e-32	-0.638455	-2.36335	-4.65489	-6.80499	-8.10987	-8.0625	-6.49324	-3.62086	0	3.62086	6.49324	8.0625	8.10987	6.80499	4.65489	2.36335	0.638455	8.06121e-32
-8.24868e-32	-0.653303	-2.41831	-4.76314	-6.96324	-8.29847	-8.25	-6.64425	-3.70506	0	3.70506	6.64425	8.25	8.29847	6.96324	4.76314	2.41831	0.653303	8.24868e-32
-8.43615e-32	-0.668151	-2.47327	-4.87139	-7.1215	-8.48707	-8.4375	-6.79526	-3.78927	0	3.78927	6.79526	8.4375	8.48707	7.1215	4.87139	2.47327	0.668151	8.43615e-32
-8.62362e-32	-0.682999	-2.52823	-4.97965	-7.27976	-8.67567	-8.625	-6.94626	-3.87348	0	3.87348	6.94626	8.625	8.67567	7.27976	4.97965	2.52823	0.682999	8.62362e-32
-8.81109e-32	-0.697846	-2.58319	-5.0879	-7.43801	-8.86428	-8.8125	-7.09727	-3.95768	0	3.95768	7.09727	8.8125	8.86428	7.43801	5.0879	2.58319	0.697846	8.81109e-32
-8.99856e-32	-0.712694	-2.63816	-5.19615	-7.59627	-9.05288	-9	-7.24827	-4.04189	0	4.04189	7.24827	9	9.05288	7.59627	5.19615	2.63816	0.712694	8.99856e-32
-9.18603e-32	-0.727542	-2.69312	-5.30441	-7.75452	-9.24148	-9.1875	-7.39928	-4.1261	0	4.1261	7.39928	9.1875	9.24148	7.75452	5.30441	2.69312	0.727542	9.18603e-32
-9.3735e-32	-0.74239	-2.74808	-5.41266	-7.91278	-9.43008	-9.375	-7.55028	-4.2103	0	4.2103	7.55028	9.375	9.43008	7.91278	5.41266	2.74808	0.74239	9.3735e-32
Electron fluxes (unit of cm^-2 s^-1 keV-1) MLT=18-24
NaN	NaN	NaN	NaN	NaN	NaN	NaN	NaN	NaN	NaN	NaN	NaN	NaN	NaN	NaN	NaN	NaN	NaN	NaN
NaN	NaN	NaN	NaN	NaN	NaN	NaN	NaN	NaN	NaN	NaN	NaN	NaN	NaN	NaN	NaN	NaN	NaN	NaN
NaN	NaN	NaN	NaN	NaN	NaN	NaN	NaN	NaN	NaN	NaN	NaN	NaN	NaN	NaN	NaN	NaN	NaN	NaN
NaN	NaN	NaN	NaN	NaN	NaN	NaN	NaN	NaN	NaN	NaN	NaN	NaN	NaN	NaN	NaN	NaN	NaN	NaN
NaN	NaN	NaN	NaN	NaN	NaN	NaN	NaN	NaN	NaN	NaN	NaN	NaN	NaN	NaN	NaN	NaN	NaN	NaN
NaN	NaN	NaN	NaN	NaN	NaN	NaN	NaN	NaN	NaN	NaN	NaN	NaN	NaN	NaN	NaN	NaN	NaN	NaN
NaN	NaN	NaN	NaN	NaN	NaN	NaN	NaN	NaN	NaN	NaN	NaN	NaN	NaN	NaN	NaN	NaN	NaN	NaN
NaN	NaN	NaN	NaN	NaN	NaN	NaN	NaN	NaN	NaN	NaN	NaN	NaN	NaN	NaN	NaN	NaN	NaN	NaN
NaN	NaN	NaN	NaN	NaN	NaN	NaN	NaN	NaN	1.95451e+07	1.66139e+07	1.14646e+07	5.81863e+06	3.88764e+06	3.13636e+06	NaN	NaN	NaN	NaN
NaN	NaN	NaN	NaN	NaN	NaN	NaN	NaN	NaN	1.15078e+07	9.96353e+06	7.54755e+06	3.97447e+06	3.49656e+06	2.51375e+06	NaN	NaN	NaN	NaN
NaN	NaN	NaN	NaN	NaN	NaN	NaN	NaN	NaN	1.31166e+07	1.085e+07	8.78981e+06	4.47688e+06	4.34846e+06	2.91285e+06	NaN	NaN	NaN	NaN
NaN	NaN	NaN	NaN	NaN	NaN	NaN	NaN	NaN	1.40305e+07	1.03381e+07	8.72415e+06	5.32249e+06	4.59539e+06	2.47185e+06	NaN	NaN	NaN	NaN
NaN	NaN	NaN	NaN	NaN	NaN	NaN	NaN	NaN	1.07138e+07	9.78699e+06	8.85152e+06	5.24808e+06	3.90467e+06	2.55815e+06	NaN	NaN	NaN	NaN
NaN	NaN	NaN	NaN	NaN	NaN	NaN	NaN	NaN	8.51986e+06	8.94036e+06	7.21117e+06	4.49344e+06	2.45462e+06	2.42419e+06	NaN	NaN	NaN	NaN
NaN	NaN	NaN	NaN	NaN	NaN	NaN	NaN	NaN	7.70787e+06	6.59452e+06	5.33989e+06	3.95485e+06	1.83072e+06	1.69965e+06	NaN	NaN	NaN	NaN
NaN	NaN	NaN	NaN	NaN	NaN	NaN	NaN	NaN	6.81217e+06	6.3195e+06	4.89083e+06	5.13953e+06	4.82729e+06	1.44222e+06	NaN	NaN	NaN	NaN
NaN	NaN	NaN	NaN	NaN	NaN	NaN	NaN	NaN	5.46672e+06	5.45688e+06	3.51339e+06	3.4272e+06	1.14745e+07	1.01435e+06	NaN	NaN	NaN	NaN
NaN	NaN	NaN	NaN	NaN	NaN	NaN	NaN	NaN	5.49924e+06	6.89425e+06	5.04253e+06	5.46542e+06	8.49191e+06	3.30482e+06	NaN	NaN	NaN	NaN
NaN	NaN	NaN	NaN	NaN	NaN	NaN	NaN	NaN	5.68826e+06	5.11185e+06	5.28487e+06	1.45323e+06	NaN	3.60569e+06	NaN	NaN	NaN	NaN
NaN	NaN	NaN	NaN	NaN	NaN	NaN	NaN	NaN	5.18331e+06	5.05054e+06	3.59485e+06	2.61339e+06	NaN	898470	NaN	NaN	NaN	NaN
NaN	NaN	NaN	NaN	NaN	NaN	NaN	NaN	NaN	5.39645e+06	4.652e+06	1.00309e+07	NaN	NaN	927987	NaN	NaN	NaN	NaN
NaN	NaN	NaN	NaN	NaN	NaN	NaN	NaN	NaN	5.22194e+06	4.47282e+06	7.24378e+06	NaN	NaN	4.45628e+06	NaN	NaN	NaN	NaN
NaN	NaN	NaN	NaN	NaN	NaN	NaN	NaN	NaN	4.789e+06	3.00931e+06	5.77297e+06	NaN	NaN	1.02209e+06	NaN	NaN	NaN	NaN
NaN	NaN	NaN	NaN	NaN	NaN	NaN	NaN	NaN	3.90489e+06	3.45978e+06	4.45481e+06	NaN	NaN	1.40056e+06	NaN	NaN	NaN	NaN
NaN	NaN	NaN	NaN	NaN	NaN	NaN	NaN	NaN	3.41782e+06	3.37139e+06	3.12302e+06	NaN	NaN	2.62391e+06	NaN	NaN	NaN	NaN
NaN	NaN	NaN	NaN	NaN	NaN	NaN	NaN	NaN	2.94273e+06	2.93479e+06	2.14424e+06	NaN	NaN	2.28711e+06	NaN	NaN	NaN	NaN
NaN	NaN	NaN	NaN	NaN	NaN	NaN	NaN	NaN	2.71953e+06	2.09406e+06	1.37879e+06	NaN	NaN	1.37996e+06	NaN	NaN	NaN	NaN
NaN	NaN	NaN	NaN	NaN	NaN	NaN	NaN	NaN	2.20923e+06	2.04953e+06	695561	NaN	NaN	1.09357e+06	NaN	NaN	NaN	NaN
NaN	NaN	NaN	NaN	NaN	NaN	NaN	NaN	NaN	NaN	NaN	NaN	NaN	NaN	NaN	NaN	NaN	NaN	NaN
NaN	NaN	NaN	NaN	NaN	NaN	NaN	NaN	NaN	NaN	NaN	NaN	NaN	NaN	NaN	NaN	NaN	NaN	NaN
NaN	NaN	NaN	NaN	NaN	NaN	NaN	NaN	NaN	NaN	NaN	NaN	NaN	NaN	NaN	NaN	NaN	NaN	NaN
NaN	NaN	NaN	NaN	NaN	NaN	NaN	NaN	NaN	NaN	NaN	NaN	NaN	NaN	NaN	NaN	NaN	NaN	NaN
NaN	NaN	NaN	NaN	NaN	NaN	NaN	NaN	NaN	NaN	NaN	NaN	NaN	NaN	NaN	NaN	NaN	NaN	NaN
NaN	NaN	NaN	NaN	NaN	NaN	NaN	NaN	NaN	NaN	NaN	NaN	NaN	NaN	NaN	NaN	NaN	NaN	NaN
NaN	NaN	NaN	NaN	NaN	NaN	NaN	NaN	NaN	NaN	NaN	NaN	NaN	NaN	NaN	NaN	NaN	NaN	NaN
NaN	NaN	NaN	NaN	NaN	NaN	NaN	NaN	NaN	NaN	NaN	NaN	NaN	NaN	NaN	NaN	NaN	NaN	NaN
NaN	NaN	NaN	NaN	NaN	NaN	NaN	NaN	NaN	NaN	NaN	NaN	NaN	NaN	NaN	NaN	NaN	NaN	NaN
NaN	NaN	NaN	NaN	NaN	NaN	NaN	NaN	NaN	NaN	NaN	NaN	NaN	NaN	NaN	NaN	NaN	NaN	NaN
NaN	NaN	NaN	NaN	NaN	NaN	NaN	NaN	NaN	NaN	NaN	NaN	NaN	NaN	NaN	NaN	NaN	NaN	NaN
NaN	NaN	NaN	NaN	NaN	NaN	NaN	NaN	NaN	NaN	NaN	NaN	NaN	NaN	NaN	NaN	NaN	NaN	NaN
NaN	NaN	NaN	NaN	NaN	NaN	NaN	NaN	NaN	NaN	NaN	NaN	NaN	NaN	NaN	NaN	NaN	NaN	NaN
NaN	NaN	NaN	NaN	NaN	NaN	NaN	NaN	NaN	NaN	NaN	NaN	NaN	NaN	NaN	NaN	NaN	NaN	NaN
NaN	NaN	NaN	NaN	NaN	NaN	NaN	NaN	NaN	NaN	NaN	NaN	NaN	NaN	NaN	NaN	NaN	NaN	NaN
NaN	NaN	NaN	NaN	NaN	NaN	NaN	NaN	NaN	NaN	NaN	NaN	NaN	NaN	NaN	NaN	NaN	NaN	NaN
NaN	NaN	NaN	NaN	NaN	NaN	NaN	NaN	NaN	NaN	NaN	NaN	NaN	NaN	NaN	NaN	NaN	NaN	NaN
NaN	NaN	NaN	NaN	NaN	NaN	NaN	NaN	NaN	NaN	NaN	NaN	NaN	NaN	NaN	NaN	NaN	NaN	NaN
NaN	NaN	NaN	NaN	NaN	NaN	NaN	NaN	NaN	NaN	NaN	NaN	NaN	NaN	NaN	NaN	NaN	NaN	NaN
NaN	NaN	NaN	NaN	NaN	NaN	NaN	NaN	NaN	NaN	NaN	NaN	NaN	NaN	NaN	NaN	NaN	NaN	NaN
NaN	NaN	NaN	NaN	NaN	NaN	NaN	NaN	NaN	NaN	NaN	NaN	NaN	NaN	NaN	NaN	NaN	NaN	NaN

## Sheet: FigureS2 i
# Figure S2 panel i Dwelling time of spacecraft within MLT=00-06
X axis
2.29585e-49	0.00523613	0.0400088	0.125	0.265584	0.449533	0.649519	0.829769	0.955112	1	0.955112	0.829769	0.649519	0.449533	0.265584	0.125	0.0400088	0.00523613	2.29585e-49
3.44377e-49	0.0078542	0.0600131	0.1875	0.398377	0.6743	0.974279	1.24465	1.43267	1.5	1.43267	1.24465	0.974279	0.6743	0.398377	0.1875	0.0600131	0.0078542	3.44377e-49
4.59169e-49	0.0104723	0.0800175	0.25	0.531169	0.899067	1.29904	1.65954	1.91022	2	1.91022	1.65954	1.29904	0.899067	0.531169	0.25	0.0800175	0.0104723	4.59169e-49
5.73961e-49	0.0130903	0.100022	0.3125	0.663961	1.12383	1.6238	2.07442	2.38778	2.5	2.38778	2.07442	1.6238	1.12383	0.663961	0.3125	0.100022	0.0130903	5.73961e-49
6.88754e-49	0.0157084	0.120026	0.375	0.796753	1.3486	1.94856	2.48931	2.86534	3	2.86534	2.48931	1.94856	1.3486	0.796753	0.375	0.120026	0.0157084	6.88754e-49
8.03546e-49	0.0183265	0.140031	0.4375	0.929545	1.57337	2.27332	2.90419	3.34289	3.5	3.34289	2.90419	2.27332	1.57337	0.929545	0.4375	0.140031	0.0183265	8.03546e-49
9.18338e-49	0.0209445	0.160035	0.5	1.06234	1.79813	2.59808	3.31908	3.82045	4	3.82045	3.31908	2.59808	1.79813	1.06234	0.5	0.160035	0.0209445	9.18338e-49
1.03313e-48	0.0235626	0.180039	0.5625	1.19513	2.0229	2.92284	3.73396	4.298	4.5	4.298	3.73396	2.92284	2.0229	1.19513	0.5625	0.180039	0.0235626	1.03313e-48
1.14792e-48	0.0261807	0.200044	0.625	1.32792	2.24767	3.2476	4.14885	4.77556	5	4.77556	4.14885	3.2476	2.24767	1.32792	0.625	0.200044	0.0261807	1.14792e-48
1.26271e-48	0.0287987	0.220048	0.6875	1.46071	2.47243	3.57235	4.56373	5.25312	5.5	5.25312	4.56373	3.57235	2.47243	1.46071	0.6875	0.220048	0.0287987	1.26271e-48
1.37751e-48	0.0314168	0.240053	0.75	1.59351	2.6972	3.89711	4.97862	5.73067	6	5.73067	4.97862	3.89711	2.6972	1.59351	0.75	0.240053	0.0314168	1.37751e-48
1.4923e-48	0.0340349	0.260057	0.8125	1.7263	2.92197	4.22187	5.3935	6.20823	6.5	6.20823	5.3935	4.22187	2.92197	1.7263	0.8125	0.260057	0.0340349	1.4923e-48
1.60709e-48	0.0366529	0.280061	0.875	1.85909	3.14673	4.54663	5.80839	6.68579	7	6.68579	5.80839	4.54663	3.14673	1.85909	0.875	0.280061	0.0366529	1.60709e-48
1.72188e-48	0.039271	0.300066	0.9375	1.99188	3.3715	4.87139	6.22327	7.16334	7.5	7.16334	6.22327	4.87139	3.3715	1.99188	0.9375	0.300066	0.039271	1.72188e-48
1.83668e-48	0.0418891	0.32007	1	2.12467	3.59627	5.19615	6.63816	7.6409	8	7.6409	6.63816	5.19615	3.59627	2.12467	1	0.32007	0.0418891	1.83668e-48
1.95147e-48	0.0445071	0.340074	1.0625	2.25747	3.82103	5.52091	7.05304	8.11845	8.5	8.11845	7.05304	5.52091	3.82103	2.25747	1.0625	0.340074	0.0445071	1.95147e-48
2.06626e-48	0.0471252	0.360079	1.125	2.39026	4.0458	5.84567	7.46793	8.59601	9	8.59601	7.46793	5.84567	4.0458	2.39026	1.125	0.360079	0.0471252	2.06626e-48
2.18105e-48	0.0497433	0.380083	1.1875	2.52305	4.27057	6.17043	7.88281	9.07357	9.5	9.07357	7.88281	6.17043	4.27057	2.52305	1.1875	0.380083	0.0497433	2.18105e-48
2.29585e-48	0.0523613	0.400088	1.25	2.65584	4.49533	6.49519	8.29769	9.55112	10	9.55112	8.29769	6.49519	4.49533	2.65584	1.25	0.400088	0.0523613	2.29585e-48
2.41064e-48	0.0549794	0.420092	1.3125	2.78864	4.7201	6.81995	8.71258	10.0287	10.5	10.0287	8.71258	6.81995	4.7201	2.78864	1.3125	0.420092	0.0549794	2.41064e-48
2.52543e-48	0.0575975	0.440096	1.375	2.92143	4.94487	7.14471	9.12746	10.5062	11	10.5062	9.12746	7.14471	4.94487	2.92143	1.375	0.440096	0.0575975	2.52543e-48
2.64022e-48	0.0602155	0.460101	1.4375	3.05422	5.16963	7.46947	9.54235	10.9838	11.5	10.9838	9.54235	7.46947	5.16963	3.05422	1.4375	0.460101	0.0602155	2.64022e-48
2.75501e-48	0.0628336	0.480105	1.5	3.18701	5.3944	7.79423	9.95723	11.4613	12	11.4613	9.95723	7.79423	5.3944	3.18701	1.5	0.480105	0.0628336	2.75501e-48
2.86981e-48	0.0654517	0.500109	1.5625	3.3198	5.61917	8.11899	10.3721	11.9389	12.5	11.9389	10.3721	8.11899	5.61917	3.3198	1.5625	0.500109	0.0654517	2.86981e-48
2.9846e-48	0.0680697	0.520114	1.625	3.4526	5.84393	8.44375	10.787	12.4165	13	12.4165	10.787	8.44375	5.84393	3.4526	1.625	0.520114	0.0680697	2.9846e-48
3.09939e-48	0.0706878	0.540118	1.6875	3.58539	6.0687	8.76851	11.2019	12.894	13.5	12.894	11.2019	8.76851	6.0687	3.58539	1.6875	0.540118	0.0706878	3.09939e-48
3.21418e-48	0.0733059	0.560123	1.75	3.71818	6.29347	9.09327	11.6168	13.3716	14	13.3716	11.6168	9.09327	6.29347	3.71818	1.75	0.560123	0.0733059	3.21418e-48
3.32898e-48	0.0759239	0.580127	1.8125	3.85097	6.51823	9.41803	12.0317	13.8491	14.5	13.8491	12.0317	9.41803	6.51823	3.85097	1.8125	0.580127	0.0759239	3.32898e-48
3.44377e-48	0.078542	0.600131	1.875	3.98377	6.743	9.74279	12.4465	14.3267	15	14.3267	12.4465	9.74279	6.743	3.98377	1.875	0.600131	0.078542	3.44377e-48
3.55856e-48	0.0811601	0.620136	1.9375	4.11656	6.96777	10.0675	12.8614	14.8042	15.5	14.8042	12.8614	10.0675	6.96777	4.11656	1.9375	0.620136	0.0811601	3.55856e-48
3.67335e-48	0.0837781	0.64014	2	4.24935	7.19253	10.3923	13.2763	15.2818	16	15.2818	13.2763	10.3923	7.19253	4.24935	2	0.64014	0.0837781	3.67335e-48
3.78814e-48	0.0863962	0.660144	2.0625	4.38214	7.4173	10.7171	13.6912	15.7594	16.5	15.7594	13.6912	10.7171	7.4173	4.38214	2.0625	0.660144	0.0863962	3.78814e-48
3.90294e-48	0.0890143	0.680149	2.125	4.51493	7.64207	11.0418	14.1061	16.2369	17	16.2369	14.1061	11.0418	7.64207	4.51493	2.125	0.680149	0.0890143	3.90294e-48
4.01773e-48	0.0916323	0.700153	2.1875	4.64773	7.86683	11.3666	14.521	16.7145	17.5	16.7145	14.521	11.3666	7.86683	4.64773	2.1875	0.700153	0.0916323	4.01773e-48
4.13252e-48	0.0942504	0.720158	2.25	4.78052	8.0916	11.6913	14.9359	17.192	18	17.192	14.9359	11.6913	8.0916	4.78052	2.25	0.720158	0.0942504	4.13252e-48
4.24731e-48	0.0968685	0.740162	2.3125	4.91331	8.31637	12.0161	15.3507	17.6696	18.5	17.6696	15.3507	12.0161	8.31637	4.91331	2.3125	0.740162	0.0968685	4.24731e-48
4.36211e-48	0.0994865	0.760166	2.375	5.0461	8.54113	12.3409	15.7656	18.1471	19	18.1471	15.7656	12.3409	8.54113	5.0461	2.375	0.760166	0.0994865	4.36211e-48
4.4769e-48	0.102105	0.780171	2.4375	5.17889	8.7659	12.6656	16.1805	18.6247	19.5	18.6247	16.1805	12.6656	8.7659	5.17889	2.4375	0.780171	0.102105	4.4769e-48
4.59169e-48	0.104723	0.800175	2.5	5.31169	8.99067	12.9904	16.5954	19.1022	20	19.1022	16.5954	12.9904	8.99067	5.31169	2.5	0.800175	0.104723	4.59169e-48
4.70648e-48	0.107341	0.82018	2.5625	5.44448	9.21543	13.3151	17.0103	19.5798	20.5	19.5798	17.0103	13.3151	9.21543	5.44448	2.5625	0.82018	0.107341	4.70648e-48
4.82127e-48	0.109959	0.840184	2.625	5.57727	9.4402	13.6399	17.4252	20.0574	21	20.0574	17.4252	13.6399	9.4402	5.57727	2.625	0.840184	0.109959	4.82127e-48
4.93607e-48	0.112577	0.860188	2.6875	5.71006	9.66497	13.9647	17.84	20.5349	21.5	20.5349	17.84	13.9647	9.66497	5.71006	2.6875	0.860188	0.112577	4.93607e-48
5.05086e-48	0.115195	0.880193	2.75	5.84286	9.88973	14.2894	18.2549	21.0125	22	21.0125	18.2549	14.2894	9.88973	5.84286	2.75	0.880193	0.115195	5.05086e-48
5.16565e-48	0.117813	0.900197	2.8125	5.97565	10.1145	14.6142	18.6698	21.49	22.5	21.49	18.6698	14.6142	10.1145	5.97565	2.8125	0.900197	0.117813	5.16565e-48
5.28044e-48	0.120431	0.920201	2.875	6.10844	10.3393	14.9389	19.0847	21.9676	23	21.9676	19.0847	14.9389	10.3393	6.10844	2.875	0.920201	0.120431	5.28044e-48
5.39524e-48	0.123049	0.940206	2.9375	6.24123	10.564	15.2637	19.4996	22.4451	23.5	22.4451	19.4996	15.2637	10.564	6.24123	2.9375	0.940206	0.123049	5.39524e-48
5.51003e-48	0.125667	0.96021	3	6.37402	10.7888	15.5885	19.9145	22.9227	24	22.9227	19.9145	15.5885	10.7888	6.37402	3	0.96021	0.125667	5.51003e-48
5.62482e-48	0.128285	0.980215	3.0625	6.50682	11.0136	15.9132	20.3294	23.4002	24.5	23.4002	20.3294	15.9132	11.0136	6.50682	3.0625	0.980215	0.128285	5.62482e-48
5.73961e-48	0.130903	1.00022	3.125	6.63961	11.2383	16.238	20.7442	23.8778	25	23.8778	20.7442	16.238	11.2383	6.63961	3.125	1.00022	0.130903	5.73961e-48
Y axis
-3.7494e-33	-0.0296956	-0.109923	-0.216506	-0.316511	-0.377203	-0.375	-0.302011	-0.168412	0	0.168412	0.302011	0.375	0.377203	0.316511	0.216506	0.109923	0.0296956	3.7494e-33
-5.6241e-33	-0.0445434	-0.164885	-0.32476	-0.474767	-0.565805	-0.5625	-0.453017	-0.252618	0	0.252618	0.453017	0.5625	0.565805	0.474767	0.32476	0.164885	0.0445434	5.6241e-33
-7.4988e-33	-0.0593912	-0.219846	-0.433013	-0.633022	-0.754407	-0.75	-0.604023	-0.336824	0	0.336824	0.604023	0.75	0.754407	0.633022	0.433013	0.219846	0.0593912	7.4988e-33
-9.3735e-33	-0.074239	-0.274808	-0.541266	-0.791278	-0.943008	-0.9375	-0.755028	-0.42103	0	0.42103	0.755028	0.9375	0.943008	0.791278	0.541266	0.274808	0.074239	9.3735e-33
-1.12482e-32	-0.0890868	-0.329769	-0.649519	-0.949533	-1.13161	-1.125	-0.906034	-0.505236	0	0.505236	0.906034	1.125	1.13161	0.949533	0.649519	0.329769	0.0890868	1.12482e-32
-1.31229e-32	-0.103935	-0.384731	-0.757772	-1.10779	-1.32021	-1.3125	-1.05704	-0.589442	0	0.589442	1.05704	1.3125	1.32021	1.10779	0.757772	0.384731	0.103935	1.31229e-32
-1.49976e-32	-0.118782	-0.439693	-0.866025	-1.26604	-1.50881	-1.5	-1.20805	-0.673648	0	0.673648	1.20805	1.5	1.50881	1.26604	0.866025	0.439693	0.118782	1.49976e-32
-1.68723e-32	-0.13363	-0.494654	-0.974279	-1.4243	-1.69741	-1.6875	-1.35905	-0.757854	0	0.757854	1.35905	1.6875	1.69741	1.4243	0.974279	0.494654	0.13363	1.68723e-32
-1.8747e-32	-0.148478	-0.549616	-1.08253	-1.58256	-1.88602	-1.875	-1.51006	-0.84206	0	0.84206	1.51006	1.875	1.88602	1.58256	1.08253	0.549616	0.148478	1.8747e-32
-2.06217e-32	-0.163326	-0.604577	-1.19078	-1.74081	-2.07462	-2.0625	-1.66106	-0.926266	0	0.926266	1.66106	2.0625	2.07462	1.74081	1.19078	0.604577	0.163326	2.06217e-32
-2.24964e-32	-0.178174	-0.659539	-1.29904	-1.89907	-2.26322	-2.25	-1.81207	-1.01047	0	1.01047	1.81207	2.25	2.26322	1.89907	1.29904	0.659539	0.178174	2.24964e-32
-2.43711e-32	-0.193021	-0.714501	-1.40729	-2.05732	-2.45182	-2.4375	-1.96307	-1.09468	0	1.09468	1.96307	2.4375	2.45182	2.05732	1.40729	0.714501	0.193021	2.43711e-32
-2.62458e-32	-0.207869	-0.769462	-1.51554	-2.21558	-2.64042	-2.625	-2.11408	-1.17888	0	1.17888	2.11408	2.625	2.64042	2.21558	1.51554	0.769462	0.207869	2.62458e-32
-2.81205e-32	-0.222717	-0.824424	-1.6238	-2.37383	-2.82902	-2.8125	-2.26509	-1.26309	0	1.26309	2.26509	2.8125	2.82902	2.37383	1.6238	0.824424	0.222717	2.81205e-32
-2.99952e-32	-0.237565	-0.879385	-1.73205	-2.53209	-3.01763	-3	-2.41609	-1.3473	0	1.3473	2.41609	3	3.01763	2.53209	1.73205	0.879385	0.237565	2.99952e-32
-3.18699e-32	-0.252412	-0.934347	-1.8403	-2.69034	-3.20623	-3.1875	-2.5671	-1.4315	0	1.4315	2.5671	3.1875	3.20623	2.69034	1.8403	0.934347	0.252412	3.18699e-32
-3.37446e-32	-0.26726	-0.989308	-1.94856	-2.8486	-3.39483	-3.375	-2.7181	-1.51571	0	1.51571	2.7181	3.375	3.39483	2.8486	1.94856	0.989308	0.26726	3.37446e-32
-3.56193e-32	-0.282108	-1.04427	-2.05681	-3.00686	-3.58343	-3.5625	-2.86911	-1.59991	0	1.59991	2.86911	3.5625	3.58343	3.00686	2.05681	1.04427	0.282108	3.56193e-32
-3.7494e-32	-0.296956	-1.09923	-2.16506	-3.16511	-3.77203	-3.75	-3.02011	-1.68412	0	1.68412	3.02011	3.75	3.77203	3.16511	2.16506	1.09923	0.296956	3.7494e-32
-3.93687e-32	-0.311804	-1.15419	-2.27332	-3.32337	-3.96063	-3.9375	-3.17112	-1.76833	0	1.76833	3.17112	3.9375	3.96063	3.32337	2.27332	1.15419	0.311804	3.93687e-32
-4.12434e-32	-0.326651	-1.20915	-2.38157	-3.48162	-4.14924	-4.125	-3.32213	-1.85253	0	1.85253	3.32213	4.125	4.14924	3.48162	2.38157	1.20915	0.326651	4.12434e-32
-4.31181e-32	-0.341499	-1.26412	-2.48982	-3.63988	-4.33784	-4.3125	-3.47313	-1.93674	0	1.93674	3.47313	4.3125	4.33784	3.63988	2.48982	1.26412	0.341499	4.31181e-32
-4.49928e-32	-0.356347	-1.31908	-2.59808	-3.79813	-4.52644	-4.5	-3.62414	-2.02094	0	2.02094	3.62414	4.5	4.52644	3.79813	2.59808	1.31908	0.356347	4.49928e-32
-4.68675e-32	-0.371195	-1.37404	-2.70633	-3.95639	-4.71504	-4.6875	-3.77514	-2.10515	0	2.10515	3.77514	4.6875	4.71504	3.95639	2.70633	1.37404	0.371195	4.68675e-32
-4.87422e-32	-0.386043	-1.429	-2.81458	-4.11464	-4.90364	-4.875	-3.92615	-2.18936	0	2.18936	3.92615	4.875	4.90364	4.11464	2.81458	1.429	0.386043	4.87422e-32
-5.06169e-32	-0.40089	-1.48396	-2.92284	-4.2729	-5.09224	-5.0625	-4.07715	-2.27356	0	2.27356	4.07715	5.0625	5.09224	4.2729	2.92284	1.48396	0.40089	5.06169e-32
-5.24916e-32	-0.415738	-1.53892	-3.03109	-4.43116	-5.28085	-5.25	-4.22816	-2.35777	0	2.35777	4.22816	5.25	5.28085	4.43116	3.03109	1.53892	0.415738	5.24916e-32
-5.43663e-32	-0.430586	-1.59389	-3.13934	-4.58941	-5.46945	-5.4375	-4.37917	-2.44197	0	2.44197	4.37917	5.4375	5.46945	4.58941	3.13934	1.59389	0.430586	5.43663e-32
-5.6241e-32	-0.445434	-1.64885	-3.2476	-4.74767	-5.65805	-5.625	-4.53017	-2.52618	0	2.52618	4.53017	5.625	5.65805	4.74767	3.2476	1.64885	0.445434	5.6241e-32
-5.81157e-32	-0.460282	-1.70381	-3.35585	-4.90592	-5.84665	-5.8125	-4.68118	-2.61039	0	2.61039	4.68118	5.8125	5.84665	4.90592	3.35585	1.70381	0.460282	5.81157e-32
-5.99904e-32	-0.475129	-1.75877	-3.4641	-5.06418	-6.03525	-6	-4.83218	-2.69459	0	2.69459	4.83218	6	6.03525	5.06418	3.4641	1.75877	0.475129	5.99904e-32
-6.18651e-32	-0.489977	-1.81373	-3.57235	-5.22243	-6.22385	-6.1875	-4.98319	-2.7788	0	2.7788	4.98319	6.1875	6.22385	5.22243	3.57235	1.81373	0.489977	6.18651e-32
-6.37398e-32	-0.504825	-1.86869	-3.68061	-5.38069	-6.41246	-6.375	-5.13419	-2.863	0	2.863	5.13419	6.375	6.41246	5.38069	3.68061	1.86869	0.504825	6.37398e-32
-6.56145e-32	-0.519673	-1.92366	-3.78886	-5.53894	-6.60106	-6.5625	-5.2852	-2.94721	0	2.94721	5.2852	6.5625	6.60106	5.53894	3.78886	1.92366	0.519673	6.56145e-32
-6.74892e-32	-0.534521	-1.97862	-3.89711	-5.6972	-6.78966	-6.75	-5.4362	-3.03142	0	3.03142	5.4362	6.75	6.78966	5.6972	3.89711	1.97862	0.534521	6.74892e-32
-6.93639e-32	-0.549368	-2.03358	-4.00537	-5.85546	-6.97826	-6.9375	-5.58721	-3.11562	0	3.11562	5.58721	6.9375	6.97826	5.85546	4.00537	2.03358	0.549368	6.93639e-32
-7.12386e-32	-0.564216	-2.08854	-4.11362	-6.01371	-7.16686	-7.125	-5.73822	-3.19983	0	3.19983	5.73822	7.125	7.16686	6.01371	4.11362	2.08854	0.564216	7.12386e-32
-7.31133e-32	-0.579064	-2.1435	-4.22187	-6.17197	-7.35546	-7.3125	-5.88922	-3.28403	0	3.28403	5.88922	7.3125	7.35546	6.17197	4.22187	2.1435	0.579064	7.31133e-32
-7.4988e-32	-0.593912	-2.19846	-4.33013	-6.33022	-7.54407	-7.5	-6.04023	-3.36824	0	3.36824	6.04023	7.5	7.54407	6.33022	4.33013	2.19846	0.593912	7.4988e-32
-7.68627e-32	-0.60876	-2.25342	-4.43838	-6.48848	-7.73267	-7.6875	-6.19123	-3.45245	0	3.45245	6.19123	7.6875	7.73267	6.48848	4.43838	2.25342	0.60876	7.68627e-32
-7.87374e-32	-0.623607	-2.30839	-4.54663	-6.64673	-7.92127	-7.875	-6.34224	-3.53665	0	3.53665	6.34224	7.875	7.92127	6.64673	4.54663	2.30839	0.623607	7.87374e-32
-8.06121e-32	-0.638455	-2.36335	-4.65489	-6.80499	-8.10987	-8.0625	-6.49324	-3.62086	0	3.62086	6.49324	8.0625	8.10987	6.80499	4.65489	2.36335	0.638455	8.06121e-32
-8.24868e-32	-0.653303	-2.41831	-4.76314	-6.96324	-8.29847	-8.25	-6.64425	-3.70506	0	3.70506	6.64425	8.25	8.29847	6.96324	4.76314	2.41831	0.653303	8.24868e-32
-8.43615e-32	-0.668151	-2.47327	-4.87139	-7.1215	-8.48707	-8.4375	-6.79526	-3.78927	0	3.78927	6.79526	8.4375	8.48707	7.1215	4.87139	2.47327	0.668151	8.43615e-32
-8.62362e-32	-0.682999	-2.52823	-4.97965	-7.27976	-8.67567	-8.625	-6.94626	-3.87348	0	3.87348	6.94626	8.625	8.67567	7.27976	4.97965	2.52823	0.682999	8.62362e-32
-8.81109e-32	-0.697846	-2.58319	-5.0879	-7.43801	-8.86428	-8.8125	-7.09727	-3.95768	0	3.95768	7.09727	8.8125	8.86428	7.43801	5.0879	2.58319	0.697846	8.81109e-32
-8.99856e-32	-0.712694	-2.63816	-5.19615	-7.59627	-9.05288	-9	-7.24827	-4.04189	0	4.04189	7.24827	9	9.05288	7.59627	5.19615	2.63816	0.712694	8.99856e-32
-9.18603e-32	-0.727542	-2.69312	-5.30441	-7.75452	-9.24148	-9.1875	-7.39928	-4.1261	0	4.1261	7.39928	9.1875	9.24148	7.75452	5.30441	2.69312	0.727542	9.18603e-32
-9.3735e-32	-0.74239	-2.74808	-5.41266	-7.91278	-9.43008	-9.375	-7.55028	-4.2103	0	4.2103	7.55028	9.375	9.43008	7.91278	5.41266	2.74808	0.74239	9.3735e-32
Dwelling time (min) MLT=00-06
NaN	NaN	NaN	NaN	NaN	NaN	NaN	NaN	NaN	NaN	NaN	NaN	NaN	NaN	NaN	NaN	NaN	NaN	NaN
NaN	NaN	NaN	NaN	NaN	NaN	NaN	NaN	NaN	NaN	NaN	NaN	NaN	NaN	NaN	NaN	NaN	NaN	NaN
NaN	NaN	NaN	NaN	NaN	NaN	NaN	NaN	NaN	NaN	NaN	NaN	NaN	NaN	NaN	NaN	NaN	NaN	NaN
NaN	NaN	NaN	NaN	NaN	NaN	NaN	NaN	NaN	NaN	NaN	NaN	NaN	NaN	NaN	NaN	NaN	NaN	NaN
NaN	NaN	NaN	NaN	NaN	NaN	NaN	NaN	NaN	NaN	NaN	NaN	NaN	NaN	NaN	NaN	NaN	NaN	NaN
NaN	NaN	NaN	NaN	NaN	NaN	NaN	NaN	NaN	NaN	NaN	NaN	NaN	NaN	NaN	NaN	NaN	NaN	NaN
NaN	NaN	NaN	NaN	NaN	NaN	NaN	NaN	NaN	NaN	NaN	NaN	NaN	NaN	NaN	NaN	NaN	NaN	NaN
NaN	NaN	NaN	NaN	NaN	NaN	NaN	NaN	NaN	NaN	NaN	NaN	NaN	NaN	NaN	NaN	NaN	NaN	NaN
NaN	NaN	NaN	NaN	NaN	NaN	NaN	NaN	NaN	NaN	NaN	NaN	21	15	2	NaN	NaN	NaN	NaN
NaN	NaN	NaN	NaN	NaN	NaN	NaN	NaN	NaN	NaN	NaN	NaN	76.5	36.5	3	NaN	NaN	NaN	NaN
NaN	NaN	NaN	NaN	NaN	NaN	NaN	NaN	NaN	NaN	NaN	30.5	77.5	4	12.5	NaN	NaN	NaN	NaN
NaN	NaN	NaN	NaN	NaN	NaN	NaN	NaN	NaN	NaN	14.5	140	76	31.5	12	NaN	NaN	NaN	NaN
NaN	NaN	NaN	NaN	NaN	NaN	NaN	NaN	NaN	NaN	41	63.5	83	44.5	9	NaN	NaN	NaN	NaN
NaN	NaN	NaN	NaN	NaN	NaN	NaN	NaN	NaN	NaN	56	124	72	158.5	23	NaN	NaN	NaN	NaN
NaN	NaN	NaN	NaN	NaN	NaN	NaN	NaN	NaN	NaN	84	70	18	76	30	NaN	NaN	NaN	NaN
NaN	NaN	NaN	NaN	NaN	NaN	NaN	NaN	NaN	NaN	192	84.5	34	116.5	24	NaN	NaN	NaN	NaN
NaN	NaN	NaN	NaN	NaN	NaN	NaN	NaN	NaN	28	101	109.5	155.5	48.5	28	NaN	NaN	NaN	NaN
NaN	NaN	NaN	NaN	NaN	NaN	NaN	NaN	NaN	33.5	112	124	96.5	55.5	21	NaN	NaN	NaN	NaN
NaN	NaN	NaN	NaN	NaN	NaN	NaN	NaN	NaN	49.5	182.5	115.5	66	48.5	16.5	NaN	NaN	NaN	NaN
NaN	NaN	NaN	NaN	NaN	NaN	NaN	NaN	NaN	65	79	90.5	65.5	52	16.5	NaN	NaN	NaN	NaN
NaN	NaN	NaN	NaN	NaN	NaN	NaN	NaN	NaN	46	68	86.5	51	51.5	13	NaN	NaN	NaN	NaN
NaN	NaN	NaN	NaN	NaN	NaN	NaN	NaN	NaN	88.5	195.5	133	69.5	54	23	NaN	NaN	NaN	NaN
NaN	NaN	NaN	NaN	NaN	NaN	NaN	NaN	NaN	189.5	257	107	69	47	25	NaN	NaN	NaN	NaN
NaN	NaN	NaN	NaN	NaN	NaN	NaN	NaN	NaN	137.5	209.5	111	107	31.5	30.5	NaN	NaN	NaN	NaN
NaN	NaN	NaN	NaN	NaN	NaN	NaN	NaN	NaN	193	241	155	44	20.5	28.5	NaN	NaN	NaN	NaN
NaN	NaN	NaN	NaN	NaN	NaN	NaN	NaN	NaN	163	141	152	52	20	18.5	NaN	NaN	NaN	NaN
NaN	NaN	NaN	NaN	NaN	NaN	NaN	NaN	NaN	311	209.5	143	53	18.5	14.5	NaN	NaN	NaN	NaN
NaN	NaN	NaN	NaN	NaN	NaN	NaN	NaN	NaN	198	132	129	36	17	10.5	NaN	NaN	NaN	NaN
NaN	NaN	NaN	NaN	NaN	NaN	NaN	NaN	NaN	NaN	NaN	NaN	NaN	NaN	NaN	NaN	NaN	NaN	NaN
NaN	NaN	NaN	NaN	NaN	NaN	NaN	NaN	NaN	NaN	NaN	NaN	NaN	NaN	NaN	NaN	NaN	NaN	NaN
NaN	NaN	NaN	NaN	NaN	NaN	NaN	NaN	NaN	NaN	NaN	NaN	NaN	NaN	NaN	NaN	NaN	NaN	NaN
NaN	NaN	NaN	NaN	NaN	NaN	NaN	NaN	NaN	NaN	NaN	NaN	NaN	NaN	NaN	NaN	NaN	NaN	NaN
NaN	NaN	NaN	NaN	NaN	NaN	NaN	NaN	NaN	NaN	NaN	NaN	NaN	NaN	NaN	NaN	NaN	NaN	NaN
NaN	NaN	NaN	NaN	NaN	NaN	NaN	NaN	NaN	NaN	NaN	NaN	NaN	NaN	NaN	NaN	NaN	NaN	NaN
NaN	NaN	NaN	NaN	NaN	NaN	NaN	NaN	NaN	NaN	NaN	NaN	NaN	NaN	NaN	NaN	NaN	NaN	NaN
NaN	NaN	NaN	NaN	NaN	NaN	NaN	NaN	NaN	NaN	NaN	NaN	NaN	NaN	NaN	NaN	NaN	NaN	NaN
NaN	NaN	NaN	NaN	NaN	NaN	NaN	NaN	NaN	NaN	NaN	NaN	NaN	NaN	NaN	NaN	NaN	NaN	NaN
NaN	NaN	NaN	NaN	NaN	NaN	NaN	NaN	NaN	NaN	NaN	NaN	NaN	NaN	NaN	NaN	NaN	NaN	NaN
NaN	NaN	NaN	NaN	NaN	NaN	NaN	NaN	NaN	NaN	NaN	NaN	NaN	NaN	NaN	NaN	NaN	NaN	NaN
NaN	NaN	NaN	NaN	NaN	NaN	NaN	NaN	NaN	NaN	NaN	NaN	NaN	NaN	NaN	NaN	NaN	NaN	NaN
NaN	NaN	NaN	NaN	NaN	NaN	NaN	NaN	NaN	NaN	NaN	NaN	NaN	NaN	NaN	NaN	NaN	NaN	NaN
NaN	NaN	NaN	NaN	NaN	NaN	NaN	NaN	NaN	NaN	NaN	NaN	NaN	NaN	NaN	NaN	NaN	NaN	NaN
NaN	NaN	NaN	NaN	NaN	NaN	NaN	NaN	NaN	NaN	NaN	NaN	NaN	NaN	NaN	NaN	NaN	NaN	NaN
NaN	NaN	NaN	NaN	NaN	NaN	NaN	NaN	NaN	NaN	NaN	NaN	NaN	NaN	NaN	NaN	NaN	NaN	NaN
NaN	NaN	NaN	NaN	NaN	NaN	NaN	NaN	NaN	NaN	NaN	NaN	NaN	NaN	NaN	NaN	NaN	NaN	NaN
NaN	NaN	NaN	NaN	NaN	NaN	NaN	NaN	NaN	NaN	NaN	NaN	NaN	NaN	NaN	NaN	NaN	NaN	NaN
NaN	NaN	NaN	NaN	NaN	NaN	NaN	NaN	NaN	NaN	NaN	NaN	NaN	NaN	NaN	NaN	NaN	NaN	NaN
NaN	NaN	NaN	NaN	NaN	NaN	NaN	NaN	NaN	NaN	NaN	NaN	NaN	NaN	NaN	NaN	NaN	NaN	NaN
NaN	NaN	NaN	NaN	NaN	NaN	NaN	NaN	NaN	NaN	NaN	NaN	NaN	NaN	NaN	NaN	NaN	NaN	NaN

## Sheet: FigureS2 j
# Figure S2 panel i Dwelling time of spacecraft within MLT=18-24
X axis
2.29585e-49	0.00523613	0.0400088	0.125	0.265584	0.449533	0.649519	0.829769	0.955112	1	0.955112	0.829769	0.649519	0.449533	0.265584	0.125	0.0400088	0.00523613	2.29585e-49
3.44377e-49	0.0078542	0.0600131	0.1875	0.398377	0.6743	0.974279	1.24465	1.43267	1.5	1.43267	1.24465	0.974279	0.6743	0.398377	0.1875	0.0600131	0.0078542	3.44377e-49
4.59169e-49	0.0104723	0.0800175	0.25	0.531169	0.899067	1.29904	1.65954	1.91022	2	1.91022	1.65954	1.29904	0.899067	0.531169	0.25	0.0800175	0.0104723	4.59169e-49
5.73961e-49	0.0130903	0.100022	0.3125	0.663961	1.12383	1.6238	2.07442	2.38778	2.5	2.38778	2.07442	1.6238	1.12383	0.663961	0.3125	0.100022	0.0130903	5.73961e-49
6.88754e-49	0.0157084	0.120026	0.375	0.796753	1.3486	1.94856	2.48931	2.86534	3	2.86534	2.48931	1.94856	1.3486	0.796753	0.375	0.120026	0.0157084	6.88754e-49
8.03546e-49	0.0183265	0.140031	0.4375	0.929545	1.57337	2.27332	2.90419	3.34289	3.5	3.34289	2.90419	2.27332	1.57337	0.929545	0.4375	0.140031	0.0183265	8.03546e-49
9.18338e-49	0.0209445	0.160035	0.5	1.06234	1.79813	2.59808	3.31908	3.82045	4	3.82045	3.31908	2.59808	1.79813	1.06234	0.5	0.160035	0.0209445	9.18338e-49
1.03313e-48	0.0235626	0.180039	0.5625	1.19513	2.0229	2.92284	3.73396	4.298	4.5	4.298	3.73396	2.92284	2.0229	1.19513	0.5625	0.180039	0.0235626	1.03313e-48
1.14792e-48	0.0261807	0.200044	0.625	1.32792	2.24767	3.2476	4.14885	4.77556	5	4.77556	4.14885	3.2476	2.24767	1.32792	0.625	0.200044	0.0261807	1.14792e-48
1.26271e-48	0.0287987	0.220048	0.6875	1.46071	2.47243	3.57235	4.56373	5.25312	5.5	5.25312	4.56373	3.57235	2.47243	1.46071	0.6875	0.220048	0.0287987	1.26271e-48
1.37751e-48	0.0314168	0.240053	0.75	1.59351	2.6972	3.89711	4.97862	5.73067	6	5.73067	4.97862	3.89711	2.6972	1.59351	0.75	0.240053	0.0314168	1.37751e-48
1.4923e-48	0.0340349	0.260057	0.8125	1.7263	2.92197	4.22187	5.3935	6.20823	6.5	6.20823	5.3935	4.22187	2.92197	1.7263	0.8125	0.260057	0.0340349	1.4923e-48
1.60709e-48	0.0366529	0.280061	0.875	1.85909	3.14673	4.54663	5.80839	6.68579	7	6.68579	5.80839	4.54663	3.14673	1.85909	0.875	0.280061	0.0366529	1.60709e-48
1.72188e-48	0.039271	0.300066	0.9375	1.99188	3.3715	4.87139	6.22327	7.16334	7.5	7.16334	6.22327	4.87139	3.3715	1.99188	0.9375	0.300066	0.039271	1.72188e-48
1.83668e-48	0.0418891	0.32007	1	2.12467	3.59627	5.19615	6.63816	7.6409	8	7.6409	6.63816	5.19615	3.59627	2.12467	1	0.32007	0.0418891	1.83668e-48
1.95147e-48	0.0445071	0.340074	1.0625	2.25747	3.82103	5.52091	7.05304	8.11845	8.5	8.11845	7.05304	5.52091	3.82103	2.25747	1.0625	0.340074	0.0445071	1.95147e-48
2.06626e-48	0.0471252	0.360079	1.125	2.39026	4.0458	5.84567	7.46793	8.59601	9	8.59601	7.46793	5.84567	4.0458	2.39026	1.125	0.360079	0.0471252	2.06626e-48
2.18105e-48	0.0497433	0.380083	1.1875	2.52305	4.27057	6.17043	7.88281	9.07357	9.5	9.07357	7.88281	6.17043	4.27057	2.52305	1.1875	0.380083	0.0497433	2.18105e-48
2.29585e-48	0.0523613	0.400088	1.25	2.65584	4.49533	6.49519	8.29769	9.55112	10	9.55112	8.29769	6.49519	4.49533	2.65584	1.25	0.400088	0.0523613	2.29585e-48
2.41064e-48	0.0549794	0.420092	1.3125	2.78864	4.7201	6.81995	8.71258	10.0287	10.5	10.0287	8.71258	6.81995	4.7201	2.78864	1.3125	0.420092	0.0549794	2.41064e-48
2.52543e-48	0.0575975	0.440096	1.375	2.92143	4.94487	7.14471	9.12746	10.5062	11	10.5062	9.12746	7.14471	4.94487	2.92143	1.375	0.440096	0.0575975	2.52543e-48
2.64022e-48	0.0602155	0.460101	1.4375	3.05422	5.16963	7.46947	9.54235	10.9838	11.5	10.9838	9.54235	7.46947	5.16963	3.05422	1.4375	0.460101	0.0602155	2.64022e-48
2.75501e-48	0.0628336	0.480105	1.5	3.18701	5.3944	7.79423	9.95723	11.4613	12	11.4613	9.95723	7.79423	5.3944	3.18701	1.5	0.480105	0.0628336	2.75501e-48
2.86981e-48	0.0654517	0.500109	1.5625	3.3198	5.61917	8.11899	10.3721	11.9389	12.5	11.9389	10.3721	8.11899	5.61917	3.3198	1.5625	0.500109	0.0654517	2.86981e-48
2.9846e-48	0.0680697	0.520114	1.625	3.4526	5.84393	8.44375	10.787	12.4165	13	12.4165	10.787	8.44375	5.84393	3.4526	1.625	0.520114	0.0680697	2.9846e-48
3.09939e-48	0.0706878	0.540118	1.6875	3.58539	6.0687	8.76851	11.2019	12.894	13.5	12.894	11.2019	8.76851	6.0687	3.58539	1.6875	0.540118	0.0706878	3.09939e-48
3.21418e-48	0.0733059	0.560123	1.75	3.71818	6.29347	9.09327	11.6168	13.3716	14	13.3716	11.6168	9.09327	6.29347	3.71818	1.75	0.560123	0.0733059	3.21418e-48
3.32898e-48	0.0759239	0.580127	1.8125	3.85097	6.51823	9.41803	12.0317	13.8491	14.5	13.8491	12.0317	9.41803	6.51823	3.85097	1.8125	0.580127	0.0759239	3.32898e-48
3.44377e-48	0.078542	0.600131	1.875	3.98377	6.743	9.74279	12.4465	14.3267	15	14.3267	12.4465	9.74279	6.743	3.98377	1.875	0.600131	0.078542	3.44377e-48
3.55856e-48	0.0811601	0.620136	1.9375	4.11656	6.96777	10.0675	12.8614	14.8042	15.5	14.8042	12.8614	10.0675	6.96777	4.11656	1.9375	0.620136	0.0811601	3.55856e-48
3.67335e-48	0.0837781	0.64014	2	4.24935	7.19253	10.3923	13.2763	15.2818	16	15.2818	13.2763	10.3923	7.19253	4.24935	2	0.64014	0.0837781	3.67335e-48
3.78814e-48	0.0863962	0.660144	2.0625	4.38214	7.4173	10.7171	13.6912	15.7594	16.5	15.7594	13.6912	10.7171	7.4173	4.38214	2.0625	0.660144	0.0863962	3.78814e-48
3.90294e-48	0.0890143	0.680149	2.125	4.51493	7.64207	11.0418	14.1061	16.2369	17	16.2369	14.1061	11.0418	7.64207	4.51493	2.125	0.680149	0.0890143	3.90294e-48
4.01773e-48	0.0916323	0.700153	2.1875	4.64773	7.86683	11.3666	14.521	16.7145	17.5	16.7145	14.521	11.3666	7.86683	4.64773	2.1875	0.700153	0.0916323	4.01773e-48
4.13252e-48	0.0942504	0.720158	2.25	4.78052	8.0916	11.6913	14.9359	17.192	18	17.192	14.9359	11.6913	8.0916	4.78052	2.25	0.720158	0.0942504	4.13252e-48
4.24731e-48	0.0968685	0.740162	2.3125	4.91331	8.31637	12.0161	15.3507	17.6696	18.5	17.6696	15.3507	12.0161	8.31637	4.91331	2.3125	0.740162	0.0968685	4.24731e-48
4.36211e-48	0.0994865	0.760166	2.375	5.0461	8.54113	12.3409	15.7656	18.1471	19	18.1471	15.7656	12.3409	8.54113	5.0461	2.375	0.760166	0.0994865	4.36211e-48
4.4769e-48	0.102105	0.780171	2.4375	5.17889	8.7659	12.6656	16.1805	18.6247	19.5	18.6247	16.1805	12.6656	8.7659	5.17889	2.4375	0.780171	0.102105	4.4769e-48
4.59169e-48	0.104723	0.800175	2.5	5.31169	8.99067	12.9904	16.5954	19.1022	20	19.1022	16.5954	12.9904	8.99067	5.31169	2.5	0.800175	0.104723	4.59169e-48
4.70648e-48	0.107341	0.82018	2.5625	5.44448	9.21543	13.3151	17.0103	19.5798	20.5	19.5798	17.0103	13.3151	9.21543	5.44448	2.5625	0.82018	0.107341	4.70648e-48
4.82127e-48	0.109959	0.840184	2.625	5.57727	9.4402	13.6399	17.4252	20.0574	21	20.0574	17.4252	13.6399	9.4402	5.57727	2.625	0.840184	0.109959	4.82127e-48
4.93607e-48	0.112577	0.860188	2.6875	5.71006	9.66497	13.9647	17.84	20.5349	21.5	20.5349	17.84	13.9647	9.66497	5.71006	2.6875	0.860188	0.112577	4.93607e-48
5.05086e-48	0.115195	0.880193	2.75	5.84286	9.88973	14.2894	18.2549	21.0125	22	21.0125	18.2549	14.2894	9.88973	5.84286	2.75	0.880193	0.115195	5.05086e-48
5.16565e-48	0.117813	0.900197	2.8125	5.97565	10.1145	14.6142	18.6698	21.49	22.5	21.49	18.6698	14.6142	10.1145	5.97565	2.8125	0.900197	0.117813	5.16565e-48
5.28044e-48	0.120431	0.920201	2.875	6.10844	10.3393	14.9389	19.0847	21.9676	23	21.9676	19.0847	14.9389	10.3393	6.10844	2.875	0.920201	0.120431	5.28044e-48
5.39524e-48	0.123049	0.940206	2.9375	6.24123	10.564	15.2637	19.4996	22.4451	23.5	22.4451	19.4996	15.2637	10.564	6.24123	2.9375	0.940206	0.123049	5.39524e-48
5.51003e-48	0.125667	0.96021	3	6.37402	10.7888	15.5885	19.9145	22.9227	24	22.9227	19.9145	15.5885	10.7888	6.37402	3	0.96021	0.125667	5.51003e-48
5.62482e-48	0.128285	0.980215	3.0625	6.50682	11.0136	15.9132	20.3294	23.4002	24.5	23.4002	20.3294	15.9132	11.0136	6.50682	3.0625	0.980215	0.128285	5.62482e-48
5.73961e-48	0.130903	1.00022	3.125	6.63961	11.2383	16.238	20.7442	23.8778	25	23.8778	20.7442	16.238	11.2383	6.63961	3.125	1.00022	0.130903	5.73961e-48
Y axis
-3.7494e-33	-0.0296956	-0.109923	-0.216506	-0.316511	-0.377203	-0.375	-0.302011	-0.168412	0	0.168412	0.302011	0.375	0.377203	0.316511	0.216506	0.109923	0.0296956	3.7494e-33
-5.6241e-33	-0.0445434	-0.164885	-0.32476	-0.474767	-0.565805	-0.5625	-0.453017	-0.252618	0	0.252618	0.453017	0.5625	0.565805	0.474767	0.32476	0.164885	0.0445434	5.6241e-33
-7.4988e-33	-0.0593912	-0.219846	-0.433013	-0.633022	-0.754407	-0.75	-0.604023	-0.336824	0	0.336824	0.604023	0.75	0.754407	0.633022	0.433013	0.219846	0.0593912	7.4988e-33
-9.3735e-33	-0.074239	-0.274808	-0.541266	-0.791278	-0.943008	-0.9375	-0.755028	-0.42103	0	0.42103	0.755028	0.9375	0.943008	0.791278	0.541266	0.274808	0.074239	9.3735e-33
-1.12482e-32	-0.0890868	-0.329769	-0.649519	-0.949533	-1.13161	-1.125	-0.906034	-0.505236	0	0.505236	0.906034	1.125	1.13161	0.949533	0.649519	0.329769	0.0890868	1.12482e-32
-1.31229e-32	-0.103935	-0.384731	-0.757772	-1.10779	-1.32021	-1.3125	-1.05704	-0.589442	0	0.589442	1.05704	1.3125	1.32021	1.10779	0.757772	0.384731	0.103935	1.31229e-32
-1.49976e-32	-0.118782	-0.439693	-0.866025	-1.26604	-1.50881	-1.5	-1.20805	-0.673648	0	0.673648	1.20805	1.5	1.50881	1.26604	0.866025	0.439693	0.118782	1.49976e-32
-1.68723e-32	-0.13363	-0.494654	-0.974279	-1.4243	-1.69741	-1.6875	-1.35905	-0.757854	0	0.757854	1.35905	1.6875	1.69741	1.4243	0.974279	0.494654	0.13363	1.68723e-32
-1.8747e-32	-0.148478	-0.549616	-1.08253	-1.58256	-1.88602	-1.875	-1.51006	-0.84206	0	0.84206	1.51006	1.875	1.88602	1.58256	1.08253	0.549616	0.148478	1.8747e-32
-2.06217e-32	-0.163326	-0.604577	-1.19078	-1.74081	-2.07462	-2.0625	-1.66106	-0.926266	0	0.926266	1.66106	2.0625	2.07462	1.74081	1.19078	0.604577	0.163326	2.06217e-32
-2.24964e-32	-0.178174	-0.659539	-1.29904	-1.89907	-2.26322	-2.25	-1.81207	-1.01047	0	1.01047	1.81207	2.25	2.26322	1.89907	1.29904	0.659539	0.178174	2.24964e-32
-2.43711e-32	-0.193021	-0.714501	-1.40729	-2.05732	-2.45182	-2.4375	-1.96307	-1.09468	0	1.09468	1.96307	2.4375	2.45182	2.05732	1.40729	0.714501	0.193021	2.43711e-32
-2.62458e-32	-0.207869	-0.769462	-1.51554	-2.21558	-2.64042	-2.625	-2.11408	-1.17888	0	1.17888	2.11408	2.625	2.64042	2.21558	1.51554	0.769462	0.207869	2.62458e-32
-2.81205e-32	-0.222717	-0.824424	-1.6238	-2.37383	-2.82902	-2.8125	-2.26509	-1.26309	0	1.26309	2.26509	2.8125	2.82902	2.37383	1.6238	0.824424	0.222717	2.81205e-32
-2.99952e-32	-0.237565	-0.879385	-1.73205	-2.53209	-3.01763	-3	-2.41609	-1.3473	0	1.3473	2.41609	3	3.01763	2.53209	1.73205	0.879385	0.237565	2.99952e-32
-3.18699e-32	-0.252412	-0.934347	-1.8403	-2.69034	-3.20623	-3.1875	-2.5671	-1.4315	0	1.4315	2.5671	3.1875	3.20623	2.69034	1.8403	0.934347	0.252412	3.18699e-32
-3.37446e-32	-0.26726	-0.989308	-1.94856	-2.8486	-3.39483	-3.375	-2.7181	-1.51571	0	1.51571	2.7181	3.375	3.39483	2.8486	1.94856	0.989308	0.26726	3.37446e-32
-3.56193e-32	-0.282108	-1.04427	-2.05681	-3.00686	-3.58343	-3.5625	-2.86911	-1.59991	0	1.59991	2.86911	3.5625	3.58343	3.00686	2.05681	1.04427	0.282108	3.56193e-32
-3.7494e-32	-0.296956	-1.09923	-2.16506	-3.16511	-3.77203	-3.75	-3.02011	-1.68412	0	1.68412	3.02011	3.75	3.77203	3.16511	2.16506	1.09923	0.296956	3.7494e-32
-3.93687e-32	-0.311804	-1.15419	-2.27332	-3.32337	-3.96063	-3.9375	-3.17112	-1.76833	0	1.76833	3.17112	3.9375	3.96063	3.32337	2.27332	1.15419	0.311804	3.93687e-32
-4.12434e-32	-0.326651	-1.20915	-2.38157	-3.48162	-4.14924	-4.125	-3.32213	-1.85253	0	1.85253	3.32213	4.125	4.14924	3.48162	2.38157	1.20915	0.326651	4.12434e-32
-4.31181e-32	-0.341499	-1.26412	-2.48982	-3.63988	-4.33784	-4.3125	-3.47313	-1.93674	0	1.93674	3.47313	4.3125	4.33784	3.63988	2.48982	1.26412	0.341499	4.31181e-32
-4.49928e-32	-0.356347	-1.31908	-2.59808	-3.79813	-4.52644	-4.5	-3.62414	-2.02094	0	2.02094	3.62414	4.5	4.52644	3.79813	2.59808	1.31908	0.356347	4.49928e-32
-4.68675e-32	-0.371195	-1.37404	-2.70633	-3.95639	-4.71504	-4.6875	-3.77514	-2.10515	0	2.10515	3.77514	4.6875	4.71504	3.95639	2.70633	1.37404	0.371195	4.68675e-32
-4.87422e-32	-0.386043	-1.429	-2.81458	-4.11464	-4.90364	-4.875	-3.92615	-2.18936	0	2.18936	3.92615	4.875	4.90364	4.11464	2.81458	1.429	0.386043	4.87422e-32
-5.06169e-32	-0.40089	-1.48396	-2.92284	-4.2729	-5.09224	-5.0625	-4.07715	-2.27356	0	2.27356	4.07715	5.0625	5.09224	4.2729	2.92284	1.48396	0.40089	5.06169e-32
-5.24916e-32	-0.415738	-1.53892	-3.03109	-4.43116	-5.28085	-5.25	-4.22816	-2.35777	0	2.35777	4.22816	5.25	5.28085	4.43116	3.03109	1.53892	0.415738	5.24916e-32
-5.43663e-32	-0.430586	-1.59389	-3.13934	-4.58941	-5.46945	-5.4375	-4.37917	-2.44197	0	2.44197	4.37917	5.4375	5.46945	4.58941	3.13934	1.59389	0.430586	5.43663e-32
-5.6241e-32	-0.445434	-1.64885	-3.2476	-4.74767	-5.65805	-5.625	-4.53017	-2.52618	0	2.52618	4.53017	5.625	5.65805	4.74767	3.2476	1.64885	0.445434	5.6241e-32
-5.81157e-32	-0.460282	-1.70381	-3.35585	-4.90592	-5.84665	-5.8125	-4.68118	-2.61039	0	2.61039	4.68118	5.8125	5.84665	4.90592	3.35585	1.70381	0.460282	5.81157e-32
-5.99904e-32	-0.475129	-1.75877	-3.4641	-5.06418	-6.03525	-6	-4.83218	-2.69459	0	2.69459	4.83218	6	6.03525	5.06418	3.4641	1.75877	0.475129	5.99904e-32
-6.18651e-32	-0.489977	-1.81373	-3.57235	-5.22243	-6.22385	-6.1875	-4.98319	-2.7788	0	2.7788	4.98319	6.1875	6.22385	5.22243	3.57235	1.81373	0.489977	6.18651e-32
-6.37398e-32	-0.504825	-1.86869	-3.68061	-5.38069	-6.41246	-6.375	-5.13419	-2.863	0	2.863	5.13419	6.375	6.41246	5.38069	3.68061	1.86869	0.504825	6.37398e-32
-6.56145e-32	-0.519673	-1.92366	-3.78886	-5.53894	-6.60106	-6.5625	-5.2852	-2.94721	0	2.94721	5.2852	6.5625	6.60106	5.53894	3.78886	1.92366	0.519673	6.56145e-32
-6.74892e-32	-0.534521	-1.97862	-3.89711	-5.6972	-6.78966	-6.75	-5.4362	-3.03142	0	3.03142	5.4362	6.75	6.78966	5.6972	3.89711	1.97862	0.534521	6.74892e-32
-6.93639e-32	-0.549368	-2.03358	-4.00537	-5.85546	-6.97826	-6.9375	-5.58721	-3.11562	0	3.11562	5.58721	6.9375	6.97826	5.85546	4.00537	2.03358	0.549368	6.93639e-32
-7.12386e-32	-0.564216	-2.08854	-4.11362	-6.01371	-7.16686	-7.125	-5.73822	-3.19983	0	3.19983	5.73822	7.125	7.16686	6.01371	4.11362	2.08854	0.564216	7.12386e-32
-7.31133e-32	-0.579064	-2.1435	-4.22187	-6.17197	-7.35546	-7.3125	-5.88922	-3.28403	0	3.28403	5.88922	7.3125	7.35546	6.17197	4.22187	2.1435	0.579064	7.31133e-32
-7.4988e-32	-0.593912	-2.19846	-4.33013	-6.33022	-7.54407	-7.5	-6.04023	-3.36824	0	3.36824	6.04023	7.5	7.54407	6.33022	4.33013	2.19846	0.593912	7.4988e-32
-7.68627e-32	-0.60876	-2.25342	-4.43838	-6.48848	-7.73267	-7.6875	-6.19123	-3.45245	0	3.45245	6.19123	7.6875	7.73267	6.48848	4.43838	2.25342	0.60876	7.68627e-32
-7.87374e-32	-0.623607	-2.30839	-4.54663	-6.64673	-7.92127	-7.875	-6.34224	-3.53665	0	3.53665	6.34224	7.875	7.92127	6.64673	4.54663	2.30839	0.623607	7.87374e-32
-8.06121e-32	-0.638455	-2.36335	-4.65489	-6.80499	-8.10987	-8.0625	-6.49324	-3.62086	0	3.62086	6.49324	8.0625	8.10987	6.80499	4.65489	2.36335	0.638455	8.06121e-32
-8.24868e-32	-0.653303	-2.41831	-4.76314	-6.96324	-8.29847	-8.25	-6.64425	-3.70506	0	3.70506	6.64425	8.25	8.29847	6.96324	4.76314	2.41831	0.653303	8.24868e-32
-8.43615e-32	-0.668151	-2.47327	-4.87139	-7.1215	-8.48707	-8.4375	-6.79526	-3.78927	0	3.78927	6.79526	8.4375	8.48707	7.1215	4.87139	2.47327	0.668151	8.43615e-32
-8.62362e-32	-0.682999	-2.52823	-4.97965	-7.27976	-8.67567	-8.625	-6.94626	-3.87348	0	3.87348	6.94626	8.625	8.67567	7.27976	4.97965	2.52823	0.682999	8.62362e-32
-8.81109e-32	-0.697846	-2.58319	-5.0879	-7.43801	-8.86428	-8.8125	-7.09727	-3.95768	0	3.95768	7.09727	8.8125	8.86428	7.43801	5.0879	2.58319	0.697846	8.81109e-32
-8.99856e-32	-0.712694	-2.63816	-5.19615	-7.59627	-9.05288	-9	-7.24827	-4.04189	0	4.04189	7.24827	9	9.05288	7.59627	5.19615	2.63816	0.712694	8.99856e-32
-9.18603e-32	-0.727542	-2.69312	-5.30441	-7.75452	-9.24148	-9.1875	-7.39928	-4.1261	0	4.1261	7.39928	9.1875	9.24148	7.75452	5.30441	2.69312	0.727542	9.18603e-32
-9.3735e-32	-0.74239	-2.74808	-5.41266	-7.91278	-9.43008	-9.375	-7.55028	-4.2103	0	4.2103	7.55028	9.375	9.43008	7.91278	5.41266	2.74808	0.74239	9.3735e-32
Dwelling time (min) MLT=18-24
NaN	NaN	NaN	NaN	NaN	NaN	NaN	NaN	NaN	NaN	NaN	NaN	NaN	NaN	NaN	NaN	NaN	NaN	NaN
NaN	NaN	NaN	NaN	NaN	NaN	NaN	NaN	NaN	NaN	NaN	NaN	NaN	NaN	NaN	NaN	NaN	NaN	NaN
NaN	NaN	NaN	NaN	NaN	NaN	NaN	NaN	NaN	NaN	NaN	NaN	NaN	NaN	NaN	NaN	NaN	NaN	NaN
NaN	NaN	NaN	NaN	NaN	NaN	NaN	NaN	NaN	NaN	NaN	NaN	NaN	NaN	NaN	NaN	NaN	NaN	NaN
NaN	NaN	NaN	NaN	NaN	NaN	NaN	NaN	NaN	NaN	NaN	NaN	NaN	NaN	NaN	NaN	NaN	NaN	NaN
NaN	NaN	NaN	NaN	NaN	NaN	NaN	NaN	NaN	NaN	NaN	NaN	NaN	NaN	NaN	NaN	NaN	NaN	NaN
NaN	NaN	NaN	NaN	NaN	NaN	NaN	NaN	NaN	NaN	NaN	NaN	NaN	NaN	NaN	NaN	NaN	NaN	NaN
NaN	NaN	NaN	NaN	NaN	NaN	NaN	NaN	NaN	NaN	NaN	NaN	NaN	NaN	NaN	NaN	NaN	NaN	NaN
NaN	NaN	NaN	NaN	NaN	NaN	NaN	NaN	NaN	68.5	144.5	101	60.5	32.5	16.5	NaN	NaN	NaN	NaN
NaN	NaN	NaN	NaN	NaN	NaN	NaN	NaN	NaN	87	186	141.5	57	67	46.5	NaN	NaN	NaN	NaN
NaN	NaN	NaN	NaN	NaN	NaN	NaN	NaN	NaN	125	331	138	155.5	119.5	80.5	NaN	NaN	NaN	NaN
NaN	NaN	NaN	NaN	NaN	NaN	NaN	NaN	NaN	235	255.5	206	165	158.5	51.5	NaN	NaN	NaN	NaN
NaN	NaN	NaN	NaN	NaN	NaN	NaN	NaN	NaN	275.5	279	127	153.5	46	41	NaN	NaN	NaN	NaN
NaN	NaN	NaN	NaN	NaN	NaN	NaN	NaN	NaN	349	261.5	109	97	18.5	36	NaN	NaN	NaN	NaN
NaN	NaN	NaN	NaN	NaN	NaN	NaN	NaN	NaN	414.5	201.5	115	116.5	22	25	NaN	NaN	NaN	NaN
NaN	NaN	NaN	NaN	NaN	NaN	NaN	NaN	NaN	417	131.5	48.5	68	21	19.5	NaN	NaN	NaN	NaN
NaN	NaN	NaN	NaN	NaN	NaN	NaN	NaN	NaN	473	234	172.5	45.5	32	13.5	NaN	NaN	NaN	NaN
NaN	NaN	NaN	NaN	NaN	NaN	NaN	NaN	NaN	464.5	117.5	93.5	55.5	24	33	NaN	NaN	NaN	NaN
NaN	NaN	NaN	NaN	NaN	NaN	NaN	NaN	NaN	558	277.5	118.5	19.5	NaN	40.5	NaN	NaN	NaN	NaN
NaN	NaN	NaN	NaN	NaN	NaN	NaN	NaN	NaN	538	195	121.5	13.5	NaN	12	NaN	NaN	NaN	NaN
NaN	NaN	NaN	NaN	NaN	NaN	NaN	NaN	NaN	593.5	213.5	40	NaN	NaN	11	NaN	NaN	NaN	NaN
NaN	NaN	NaN	NaN	NaN	NaN	NaN	NaN	NaN	604.5	360	50.5	NaN	NaN	41	NaN	NaN	NaN	NaN
NaN	NaN	NaN	NaN	NaN	NaN	NaN	NaN	NaN	523.5	99.5	11	NaN	NaN	6	NaN	NaN	NaN	NaN
NaN	NaN	NaN	NaN	NaN	NaN	NaN	NaN	NaN	469	104.5	10.5	NaN	NaN	2.5	NaN	NaN	NaN	NaN
NaN	NaN	NaN	NaN	NaN	NaN	NaN	NaN	NaN	609.5	201.5	10.5	NaN	NaN	1	NaN	NaN	NaN	NaN
NaN	NaN	NaN	NaN	NaN	NaN	NaN	NaN	NaN	617	313	12	NaN	NaN	1.5	NaN	NaN	NaN	NaN
NaN	NaN	NaN	NaN	NaN	NaN	NaN	NaN	NaN	503	136	10.5	NaN	NaN	2	NaN	NaN	NaN	NaN
NaN	NaN	NaN	NaN	NaN	NaN	NaN	NaN	NaN	644.5	229	14	NaN	NaN	0.5	NaN	NaN	NaN	NaN
NaN	NaN	NaN	NaN	NaN	NaN	NaN	NaN	NaN	NaN	NaN	NaN	NaN	NaN	NaN	NaN	NaN	NaN	NaN
NaN	NaN	NaN	NaN	NaN	NaN	NaN	NaN	NaN	NaN	NaN	NaN	NaN	NaN	NaN	NaN	NaN	NaN	NaN
NaN	NaN	NaN	NaN	NaN	NaN	NaN	NaN	NaN	NaN	NaN	NaN	NaN	NaN	NaN	NaN	NaN	NaN	NaN
NaN	NaN	NaN	NaN	NaN	NaN	NaN	NaN	NaN	NaN	NaN	NaN	NaN	NaN	NaN	NaN	NaN	NaN	NaN
NaN	NaN	NaN	NaN	NaN	NaN	NaN	NaN	NaN	NaN	NaN	NaN	NaN	NaN	NaN	NaN	NaN	NaN	NaN
NaN	NaN	NaN	NaN	NaN	NaN	NaN	NaN	NaN	NaN	NaN	NaN	NaN	NaN	NaN	NaN	NaN	NaN	NaN
NaN	NaN	NaN	NaN	NaN	NaN	NaN	NaN	NaN	NaN	NaN	NaN	NaN	NaN	NaN	NaN	NaN	NaN	NaN
NaN	NaN	NaN	NaN	NaN	NaN	NaN	NaN	NaN	NaN	NaN	NaN	NaN	NaN	NaN	NaN	NaN	NaN	NaN
NaN	NaN	NaN	NaN	NaN	NaN	NaN	NaN	NaN	NaN	NaN	NaN	NaN	NaN	NaN	NaN	NaN	NaN	NaN
NaN	NaN	NaN	NaN	NaN	NaN	NaN	NaN	NaN	NaN	NaN	NaN	NaN	NaN	NaN	NaN	NaN	NaN	NaN
NaN	NaN	NaN	NaN	NaN	NaN	NaN	NaN	NaN	NaN	NaN	NaN	NaN	NaN	NaN	NaN	NaN	NaN	NaN
NaN	NaN	NaN	NaN	NaN	NaN	NaN	NaN	NaN	NaN	NaN	NaN	NaN	NaN	NaN	NaN	NaN	NaN	NaN
NaN	NaN	NaN	NaN	NaN	NaN	NaN	NaN	NaN	NaN	NaN	NaN	NaN	NaN	NaN	NaN	NaN	NaN	NaN
NaN	NaN	NaN	NaN	NaN	NaN	NaN	NaN	NaN	NaN	NaN	NaN	NaN	NaN	NaN	NaN	NaN	NaN	NaN
NaN	NaN	NaN	NaN	NaN	NaN	NaN	NaN	NaN	NaN	NaN	NaN	NaN	NaN	NaN	NaN	NaN	NaN	NaN
NaN	NaN	NaN	NaN	NaN	NaN	NaN	NaN	NaN	NaN	NaN	NaN	NaN	NaN	NaN	NaN	NaN	NaN	NaN
NaN	NaN	NaN	NaN	NaN	NaN	NaN	NaN	NaN	NaN	NaN	NaN	NaN	NaN	NaN	NaN	NaN	NaN	NaN
NaN	NaN	NaN	NaN	NaN	NaN	NaN	NaN	NaN	NaN	NaN	NaN	NaN	NaN	NaN	NaN	NaN	NaN	NaN
NaN	NaN	NaN	NaN	NaN	NaN	NaN	NaN	NaN	NaN	NaN	NaN	NaN	NaN	NaN	NaN	NaN	NaN	NaN
NaN	NaN	NaN	NaN	NaN	NaN	NaN	NaN	NaN	NaN	NaN	NaN	NaN	NaN	NaN	NaN	NaN	NaN	NaN
NaN	NaN	NaN	NaN	NaN	NaN	NaN	NaN	NaN	NaN	NaN	NaN	NaN	NaN	NaN	NaN	NaN	NaN	NaN
