# Supplementary material for: A slot region in the magnetosphere of Jupiter
Source: Nat Commun. 2025 Aug 25;16:7916. doi: 10.1038/s41467-025-63186-8 (PMC12379232; doi:10.1038/s41467-025-63186-8)
Supplement: Supplementary file 3 — Source Data [file 41467_2025_63186_MOESM3_ESM.zip › Source Data/Supplementary Figure3.xlsx]

## Sheet: FigureS3 a
# Figure S3 panel a the averaged whislter-mode wave apmlitudes within MLT=00-06
X axis
2.29585e-49	0.00523613	0.0400088	0.125	0.265584	0.449533	0.649519	0.829769	0.955112	1	0.955112	0.829769	0.649519	0.449533	0.265584	0.125	0.0400088	0.00523613	2.29585e-49
3.44377e-49	0.0078542	0.0600131	0.1875	0.398377	0.6743	0.974279	1.24465	1.43267	1.5	1.43267	1.24465	0.974279	0.6743	0.398377	0.1875	0.0600131	0.0078542	3.44377e-49
4.59169e-49	0.0104723	0.0800175	0.25	0.531169	0.899067	1.29904	1.65954	1.91022	2	1.91022	1.65954	1.29904	0.899067	0.531169	0.25	0.0800175	0.0104723	4.59169e-49
5.73961e-49	0.0130903	0.100022	0.3125	0.663961	1.12383	1.6238	2.07442	2.38778	2.5	2.38778	2.07442	1.6238	1.12383	0.663961	0.3125	0.100022	0.0130903	5.73961e-49
6.88754e-49	0.0157084	0.120026	0.375	0.796753	1.3486	1.94856	2.48931	2.86534	3	2.86534	2.48931	1.94856	1.3486	0.796753	0.375	0.120026	0.0157084	6.88754e-49
8.03546e-49	0.0183265	0.140031	0.4375	0.929545	1.57337	2.27332	2.90419	3.34289	3.5	3.34289	2.90419	2.27332	1.57337	0.929545	0.4375	0.140031	0.0183265	8.03546e-49
9.18338e-49	0.0209445	0.160035	0.5	1.06234	1.79813	2.59808	3.31908	3.82045	4	3.82045	3.31908	2.59808	1.79813	1.06234	0.5	0.160035	0.0209445	9.18338e-49
1.03313e-48	0.0235626	0.180039	0.5625	1.19513	2.0229	2.92284	3.73396	4.298	4.5	4.298	3.73396	2.92284	2.0229	1.19513	0.5625	0.180039	0.0235626	1.03313e-48
1.14792e-48	0.0261807	0.200044	0.625	1.32792	2.24767	3.2476	4.14885	4.77556	5	4.77556	4.14885	3.2476	2.24767	1.32792	0.625	0.200044	0.0261807	1.14792e-48
1.26271e-48	0.0287987	0.220048	0.6875	1.46071	2.47243	3.57235	4.56373	5.25312	5.5	5.25312	4.56373	3.57235	2.47243	1.46071	0.6875	0.220048	0.0287987	1.26271e-48
1.37751e-48	0.0314168	0.240053	0.75	1.59351	2.6972	3.89711	4.97862	5.73067	6	5.73067	4.97862	3.89711	2.6972	1.59351	0.75	0.240053	0.0314168	1.37751e-48
1.4923e-48	0.0340349	0.260057	0.8125	1.7263	2.92197	4.22187	5.3935	6.20823	6.5	6.20823	5.3935	4.22187	2.92197	1.7263	0.8125	0.260057	0.0340349	1.4923e-48
1.60709e-48	0.0366529	0.280061	0.875	1.85909	3.14673	4.54663	5.80839	6.68579	7	6.68579	5.80839	4.54663	3.14673	1.85909	0.875	0.280061	0.0366529	1.60709e-48
1.72188e-48	0.039271	0.300066	0.9375	1.99188	3.3715	4.87139	6.22327	7.16334	7.5	7.16334	6.22327	4.87139	3.3715	1.99188	0.9375	0.300066	0.039271	1.72188e-48
1.83668e-48	0.0418891	0.32007	1	2.12467	3.59627	5.19615	6.63816	7.6409	8	7.6409	6.63816	5.19615	3.59627	2.12467	1	0.32007	0.0418891	1.83668e-48
1.95147e-48	0.0445071	0.340074	1.0625	2.25747	3.82103	5.52091	7.05304	8.11845	8.5	8.11845	7.05304	5.52091	3.82103	2.25747	1.0625	0.340074	0.0445071	1.95147e-48
2.06626e-48	0.0471252	0.360079	1.125	2.39026	4.0458	5.84567	7.46793	8.59601	9	8.59601	7.46793	5.84567	4.0458	2.39026	1.125	0.360079	0.0471252	2.06626e-48
2.18105e-48	0.0497433	0.380083	1.1875	2.52305	4.27057	6.17043	7.88281	9.07357	9.5	9.07357	7.88281	6.17043	4.27057	2.52305	1.1875	0.380083	0.0497433	2.18105e-48
2.29585e-48	0.0523613	0.400088	1.25	2.65584	4.49533	6.49519	8.29769	9.55112	10	9.55112	8.29769	6.49519	4.49533	2.65584	1.25	0.400088	0.0523613	2.29585e-48
2.41064e-48	0.0549794	0.420092	1.3125	2.78864	4.7201	6.81995	8.71258	10.0287	10.5	10.0287	8.71258	6.81995	4.7201	2.78864	1.3125	0.420092	0.0549794	2.41064e-48
2.52543e-48	0.0575975	0.440096	1.375	2.92143	4.94487	7.14471	9.12746	10.5062	11	10.5062	9.12746	7.14471	4.94487	2.92143	1.375	0.440096	0.0575975	2.52543e-48
2.64022e-48	0.0602155	0.460101	1.4375	3.05422	5.16963	7.46947	9.54235	10.9838	11.5	10.9838	9.54235	7.46947	5.16963	3.05422	1.4375	0.460101	0.0602155	2.64022e-48
2.75501e-48	0.0628336	0.480105	1.5	3.18701	5.3944	7.79423	9.95723	11.4613	12	11.4613	9.95723	7.79423	5.3944	3.18701	1.5	0.480105	0.0628336	2.75501e-48
2.86981e-48	0.0654517	0.500109	1.5625	3.3198	5.61917	8.11899	10.3721	11.9389	12.5	11.9389	10.3721	8.11899	5.61917	3.3198	1.5625	0.500109	0.0654517	2.86981e-48
2.9846e-48	0.0680697	0.520114	1.625	3.4526	5.84393	8.44375	10.787	12.4165	13	12.4165	10.787	8.44375	5.84393	3.4526	1.625	0.520114	0.0680697	2.9846e-48
3.09939e-48	0.0706878	0.540118	1.6875	3.58539	6.0687	8.76851	11.2019	12.894	13.5	12.894	11.2019	8.76851	6.0687	3.58539	1.6875	0.540118	0.0706878	3.09939e-48
3.21418e-48	0.0733059	0.560123	1.75	3.71818	6.29347	9.09327	11.6168	13.3716	14	13.3716	11.6168	9.09327	6.29347	3.71818	1.75	0.560123	0.0733059	3.21418e-48
3.32898e-48	0.0759239	0.580127	1.8125	3.85097	6.51823	9.41803	12.0317	13.8491	14.5	13.8491	12.0317	9.41803	6.51823	3.85097	1.8125	0.580127	0.0759239	3.32898e-48
3.44377e-48	0.078542	0.600131	1.875	3.98377	6.743	9.74279	12.4465	14.3267	15	14.3267	12.4465	9.74279	6.743	3.98377	1.875	0.600131	0.078542	3.44377e-48
3.55856e-48	0.0811601	0.620136	1.9375	4.11656	6.96777	10.0675	12.8614	14.8042	15.5	14.8042	12.8614	10.0675	6.96777	4.11656	1.9375	0.620136	0.0811601	3.55856e-48
3.67335e-48	0.0837781	0.64014	2	4.24935	7.19253	10.3923	13.2763	15.2818	16	15.2818	13.2763	10.3923	7.19253	4.24935	2	0.64014	0.0837781	3.67335e-48
3.78814e-48	0.0863962	0.660144	2.0625	4.38214	7.4173	10.7171	13.6912	15.7594	16.5	15.7594	13.6912	10.7171	7.4173	4.38214	2.0625	0.660144	0.0863962	3.78814e-48
3.90294e-48	0.0890143	0.680149	2.125	4.51493	7.64207	11.0418	14.1061	16.2369	17	16.2369	14.1061	11.0418	7.64207	4.51493	2.125	0.680149	0.0890143	3.90294e-48
4.01773e-48	0.0916323	0.700153	2.1875	4.64773	7.86683	11.3666	14.521	16.7145	17.5	16.7145	14.521	11.3666	7.86683	4.64773	2.1875	0.700153	0.0916323	4.01773e-48
4.13252e-48	0.0942504	0.720158	2.25	4.78052	8.0916	11.6913	14.9359	17.192	18	17.192	14.9359	11.6913	8.0916	4.78052	2.25	0.720158	0.0942504	4.13252e-48
4.24731e-48	0.0968685	0.740162	2.3125	4.91331	8.31637	12.0161	15.3507	17.6696	18.5	17.6696	15.3507	12.0161	8.31637	4.91331	2.3125	0.740162	0.0968685	4.24731e-48
4.36211e-48	0.0994865	0.760166	2.375	5.0461	8.54113	12.3409	15.7656	18.1471	19	18.1471	15.7656	12.3409	8.54113	5.0461	2.375	0.760166	0.0994865	4.36211e-48
4.4769e-48	0.102105	0.780171	2.4375	5.17889	8.7659	12.6656	16.1805	18.6247	19.5	18.6247	16.1805	12.6656	8.7659	5.17889	2.4375	0.780171	0.102105	4.4769e-48
4.59169e-48	0.104723	0.800175	2.5	5.31169	8.99067	12.9904	16.5954	19.1022	20	19.1022	16.5954	12.9904	8.99067	5.31169	2.5	0.800175	0.104723	4.59169e-48
4.70648e-48	0.107341	0.82018	2.5625	5.44448	9.21543	13.3151	17.0103	19.5798	20.5	19.5798	17.0103	13.3151	9.21543	5.44448	2.5625	0.82018	0.107341	4.70648e-48
4.82127e-48	0.109959	0.840184	2.625	5.57727	9.4402	13.6399	17.4252	20.0574	21	20.0574	17.4252	13.6399	9.4402	5.57727	2.625	0.840184	0.109959	4.82127e-48
4.93607e-48	0.112577	0.860188	2.6875	5.71006	9.66497	13.9647	17.84	20.5349	21.5	20.5349	17.84	13.9647	9.66497	5.71006	2.6875	0.860188	0.112577	4.93607e-48
5.05086e-48	0.115195	0.880193	2.75	5.84286	9.88973	14.2894	18.2549	21.0125	22	21.0125	18.2549	14.2894	9.88973	5.84286	2.75	0.880193	0.115195	5.05086e-48
5.16565e-48	0.117813	0.900197	2.8125	5.97565	10.1145	14.6142	18.6698	21.49	22.5	21.49	18.6698	14.6142	10.1145	5.97565	2.8125	0.900197	0.117813	5.16565e-48
5.28044e-48	0.120431	0.920201	2.875	6.10844	10.3393	14.9389	19.0847	21.9676	23	21.9676	19.0847	14.9389	10.3393	6.10844	2.875	0.920201	0.120431	5.28044e-48
5.39524e-48	0.123049	0.940206	2.9375	6.24123	10.564	15.2637	19.4996	22.4451	23.5	22.4451	19.4996	15.2637	10.564	6.24123	2.9375	0.940206	0.123049	5.39524e-48
5.51003e-48	0.125667	0.96021	3	6.37402	10.7888	15.5885	19.9145	22.9227	24	22.9227	19.9145	15.5885	10.7888	6.37402	3	0.96021	0.125667	5.51003e-48
5.62482e-48	0.128285	0.980215	3.0625	6.50682	11.0136	15.9132	20.3294	23.4002	24.5	23.4002	20.3294	15.9132	11.0136	6.50682	3.0625	0.980215	0.128285	5.62482e-48
5.73961e-48	0.130903	1.00022	3.125	6.63961	11.2383	16.238	20.7442	23.8778	25	23.8778	20.7442	16.238	11.2383	6.63961	3.125	1.00022	0.130903	5.73961e-48
Y axis
-3.7494e-33	-0.0296956	-0.109923	-0.216506	-0.316511	-0.377203	-0.375	-0.302011	-0.168412	0	0.168412	0.302011	0.375	0.377203	0.316511	0.216506	0.109923	0.0296956	3.7494e-33
-5.6241e-33	-0.0445434	-0.164885	-0.32476	-0.474767	-0.565805	-0.5625	-0.453017	-0.252618	0	0.252618	0.453017	0.5625	0.565805	0.474767	0.32476	0.164885	0.0445434	5.6241e-33
-7.4988e-33	-0.0593912	-0.219846	-0.433013	-0.633022	-0.754407	-0.75	-0.604023	-0.336824	0	0.336824	0.604023	0.75	0.754407	0.633022	0.433013	0.219846	0.0593912	7.4988e-33
-9.3735e-33	-0.074239	-0.274808	-0.541266	-0.791278	-0.943008	-0.9375	-0.755028	-0.42103	0	0.42103	0.755028	0.9375	0.943008	0.791278	0.541266	0.274808	0.074239	9.3735e-33
-1.12482e-32	-0.0890868	-0.329769	-0.649519	-0.949533	-1.13161	-1.125	-0.906034	-0.505236	0	0.505236	0.906034	1.125	1.13161	0.949533	0.649519	0.329769	0.0890868	1.12482e-32
-1.31229e-32	-0.103935	-0.384731	-0.757772	-1.10779	-1.32021	-1.3125	-1.05704	-0.589442	0	0.589442	1.05704	1.3125	1.32021	1.10779	0.757772	0.384731	0.103935	1.31229e-32
-1.49976e-32	-0.118782	-0.439693	-0.866025	-1.26604	-1.50881	-1.5	-1.20805	-0.673648	0	0.673648	1.20805	1.5	1.50881	1.26604	0.866025	0.439693	0.118782	1.49976e-32
-1.68723e-32	-0.13363	-0.494654	-0.974279	-1.4243	-1.69741	-1.6875	-1.35905	-0.757854	0	0.757854	1.35905	1.6875	1.69741	1.4243	0.974279	0.494654	0.13363	1.68723e-32
-1.8747e-32	-0.148478	-0.549616	-1.08253	-1.58256	-1.88602	-1.875	-1.51006	-0.84206	0	0.84206	1.51006	1.875	1.88602	1.58256	1.08253	0.549616	0.148478	1.8747e-32
-2.06217e-32	-0.163326	-0.604577	-1.19078	-1.74081	-2.07462	-2.0625	-1.66106	-0.926266	0	0.926266	1.66106	2.0625	2.07462	1.74081	1.19078	0.604577	0.163326	2.06217e-32
-2.24964e-32	-0.178174	-0.659539	-1.29904	-1.89907	-2.26322	-2.25	-1.81207	-1.01047	0	1.01047	1.81207	2.25	2.26322	1.89907	1.29904	0.659539	0.178174	2.24964e-32
-2.43711e-32	-0.193021	-0.714501	-1.40729	-2.05732	-2.45182	-2.4375	-1.96307	-1.09468	0	1.09468	1.96307	2.4375	2.45182	2.05732	1.40729	0.714501	0.193021	2.43711e-32
-2.62458e-32	-0.207869	-0.769462	-1.51554	-2.21558	-2.64042	-2.625	-2.11408	-1.17888	0	1.17888	2.11408	2.625	2.64042	2.21558	1.51554	0.769462	0.207869	2.62458e-32
-2.81205e-32	-0.222717	-0.824424	-1.6238	-2.37383	-2.82902	-2.8125	-2.26509	-1.26309	0	1.26309	2.26509	2.8125	2.82902	2.37383	1.6238	0.824424	0.222717	2.81205e-32
-2.99952e-32	-0.237565	-0.879385	-1.73205	-2.53209	-3.01763	-3	-2.41609	-1.3473	0	1.3473	2.41609	3	3.01763	2.53209	1.73205	0.879385	0.237565	2.99952e-32
-3.18699e-32	-0.252412	-0.934347	-1.8403	-2.69034	-3.20623	-3.1875	-2.5671	-1.4315	0	1.4315	2.5671	3.1875	3.20623	2.69034	1.8403	0.934347	0.252412	3.18699e-32
-3.37446e-32	-0.26726	-0.989308	-1.94856	-2.8486	-3.39483	-3.375	-2.7181	-1.51571	0	1.51571	2.7181	3.375	3.39483	2.8486	1.94856	0.989308	0.26726	3.37446e-32
-3.56193e-32	-0.282108	-1.04427	-2.05681	-3.00686	-3.58343	-3.5625	-2.86911	-1.59991	0	1.59991	2.86911	3.5625	3.58343	3.00686	2.05681	1.04427	0.282108	3.56193e-32
-3.7494e-32	-0.296956	-1.09923	-2.16506	-3.16511	-3.77203	-3.75	-3.02011	-1.68412	0	1.68412	3.02011	3.75	3.77203	3.16511	2.16506	1.09923	0.296956	3.7494e-32
-3.93687e-32	-0.311804	-1.15419	-2.27332	-3.32337	-3.96063	-3.9375	-3.17112	-1.76833	0	1.76833	3.17112	3.9375	3.96063	3.32337	2.27332	1.15419	0.311804	3.93687e-32
-4.12434e-32	-0.326651	-1.20915	-2.38157	-3.48162	-4.14924	-4.125	-3.32213	-1.85253	0	1.85253	3.32213	4.125	4.14924	3.48162	2.38157	1.20915	0.326651	4.12434e-32
-4.31181e-32	-0.341499	-1.26412	-2.48982	-3.63988	-4.33784	-4.3125	-3.47313	-1.93674	0	1.93674	3.47313	4.3125	4.33784	3.63988	2.48982	1.26412	0.341499	4.31181e-32
-4.49928e-32	-0.356347	-1.31908	-2.59808	-3.79813	-4.52644	-4.5	-3.62414	-2.02094	0	2.02094	3.62414	4.5	4.52644	3.79813	2.59808	1.31908	0.356347	4.49928e-32
-4.68675e-32	-0.371195	-1.37404	-2.70633	-3.95639	-4.71504	-4.6875	-3.77514	-2.10515	0	2.10515	3.77514	4.6875	4.71504	3.95639	2.70633	1.37404	0.371195	4.68675e-32
-4.87422e-32	-0.386043	-1.429	-2.81458	-4.11464	-4.90364	-4.875	-3.92615	-2.18936	0	2.18936	3.92615	4.875	4.90364	4.11464	2.81458	1.429	0.386043	4.87422e-32
-5.06169e-32	-0.40089	-1.48396	-2.92284	-4.2729	-5.09224	-5.0625	-4.07715	-2.27356	0	2.27356	4.07715	5.0625	5.09224	4.2729	2.92284	1.48396	0.40089	5.06169e-32
-5.24916e-32	-0.415738	-1.53892	-3.03109	-4.43116	-5.28085	-5.25	-4.22816	-2.35777	0	2.35777	4.22816	5.25	5.28085	4.43116	3.03109	1.53892	0.415738	5.24916e-32
-5.43663e-32	-0.430586	-1.59389	-3.13934	-4.58941	-5.46945	-5.4375	-4.37917	-2.44197	0	2.44197	4.37917	5.4375	5.46945	4.58941	3.13934	1.59389	0.430586	5.43663e-32
-5.6241e-32	-0.445434	-1.64885	-3.2476	-4.74767	-5.65805	-5.625	-4.53017	-2.52618	0	2.52618	4.53017	5.625	5.65805	4.74767	3.2476	1.64885	0.445434	5.6241e-32
-5.81157e-32	-0.460282	-1.70381	-3.35585	-4.90592	-5.84665	-5.8125	-4.68118	-2.61039	0	2.61039	4.68118	5.8125	5.84665	4.90592	3.35585	1.70381	0.460282	5.81157e-32
-5.99904e-32	-0.475129	-1.75877	-3.4641	-5.06418	-6.03525	-6	-4.83218	-2.69459	0	2.69459	4.83218	6	6.03525	5.06418	3.4641	1.75877	0.475129	5.99904e-32
-6.18651e-32	-0.489977	-1.81373	-3.57235	-5.22243	-6.22385	-6.1875	-4.98319	-2.7788	0	2.7788	4.98319	6.1875	6.22385	5.22243	3.57235	1.81373	0.489977	6.18651e-32
-6.37398e-32	-0.504825	-1.86869	-3.68061	-5.38069	-6.41246	-6.375	-5.13419	-2.863	0	2.863	5.13419	6.375	6.41246	5.38069	3.68061	1.86869	0.504825	6.37398e-32
-6.56145e-32	-0.519673	-1.92366	-3.78886	-5.53894	-6.60106	-6.5625	-5.2852	-2.94721	0	2.94721	5.2852	6.5625	6.60106	5.53894	3.78886	1.92366	0.519673	6.56145e-32
-6.74892e-32	-0.534521	-1.97862	-3.89711	-5.6972	-6.78966	-6.75	-5.4362	-3.03142	0	3.03142	5.4362	6.75	6.78966	5.6972	3.89711	1.97862	0.534521	6.74892e-32
-6.93639e-32	-0.549368	-2.03358	-4.00537	-5.85546	-6.97826	-6.9375	-5.58721	-3.11562	0	3.11562	5.58721	6.9375	6.97826	5.85546	4.00537	2.03358	0.549368	6.93639e-32
-7.12386e-32	-0.564216	-2.08854	-4.11362	-6.01371	-7.16686	-7.125	-5.73822	-3.19983	0	3.19983	5.73822	7.125	7.16686	6.01371	4.11362	2.08854	0.564216	7.12386e-32
-7.31133e-32	-0.579064	-2.1435	-4.22187	-6.17197	-7.35546	-7.3125	-5.88922	-3.28403	0	3.28403	5.88922	7.3125	7.35546	6.17197	4.22187	2.1435	0.579064	7.31133e-32
-7.4988e-32	-0.593912	-2.19846	-4.33013	-6.33022	-7.54407	-7.5	-6.04023	-3.36824	0	3.36824	6.04023	7.5	7.54407	6.33022	4.33013	2.19846	0.593912	7.4988e-32
-7.68627e-32	-0.60876	-2.25342	-4.43838	-6.48848	-7.73267	-7.6875	-6.19123	-3.45245	0	3.45245	6.19123	7.6875	7.73267	6.48848	4.43838	2.25342	0.60876	7.68627e-32
-7.87374e-32	-0.623607	-2.30839	-4.54663	-6.64673	-7.92127	-7.875	-6.34224	-3.53665	0	3.53665	6.34224	7.875	7.92127	6.64673	4.54663	2.30839	0.623607	7.87374e-32
-8.06121e-32	-0.638455	-2.36335	-4.65489	-6.80499	-8.10987	-8.0625	-6.49324	-3.62086	0	3.62086	6.49324	8.0625	8.10987	6.80499	4.65489	2.36335	0.638455	8.06121e-32
-8.24868e-32	-0.653303	-2.41831	-4.76314	-6.96324	-8.29847	-8.25	-6.64425	-3.70506	0	3.70506	6.64425	8.25	8.29847	6.96324	4.76314	2.41831	0.653303	8.24868e-32
-8.43615e-32	-0.668151	-2.47327	-4.87139	-7.1215	-8.48707	-8.4375	-6.79526	-3.78927	0	3.78927	6.79526	8.4375	8.48707	7.1215	4.87139	2.47327	0.668151	8.43615e-32
-8.62362e-32	-0.682999	-2.52823	-4.97965	-7.27976	-8.67567	-8.625	-6.94626	-3.87348	0	3.87348	6.94626	8.625	8.67567	7.27976	4.97965	2.52823	0.682999	8.62362e-32
-8.81109e-32	-0.697846	-2.58319	-5.0879	-7.43801	-8.86428	-8.8125	-7.09727	-3.95768	0	3.95768	7.09727	8.8125	8.86428	7.43801	5.0879	2.58319	0.697846	8.81109e-32
-8.99856e-32	-0.712694	-2.63816	-5.19615	-7.59627	-9.05288	-9	-7.24827	-4.04189	0	4.04189	7.24827	9	9.05288	7.59627	5.19615	2.63816	0.712694	8.99856e-32
-9.18603e-32	-0.727542	-2.69312	-5.30441	-7.75452	-9.24148	-9.1875	-7.39928	-4.1261	0	4.1261	7.39928	9.1875	9.24148	7.75452	5.30441	2.69312	0.727542	9.18603e-32
-9.3735e-32	-0.74239	-2.74808	-5.41266	-7.91278	-9.43008	-9.375	-7.55028	-4.2103	0	4.2103	7.55028	9.375	9.43008	7.91278	5.41266	2.74808	0.74239	9.3735e-32
Bw (pT) MLT=00-06
NaN	NaN	NaN	NaN	NaN	NaN	NaN	NaN	NaN	NaN	NaN	NaN	NaN	NaN	NaN	NaN	NaN	NaN	NaN
NaN	NaN	NaN	NaN	NaN	NaN	NaN	NaN	NaN	NaN	NaN	NaN	NaN	NaN	NaN	NaN	NaN	NaN	NaN
NaN	NaN	NaN	NaN	NaN	NaN	NaN	NaN	NaN	NaN	NaN	NaN	NaN	NaN	NaN	NaN	NaN	NaN	NaN
NaN	NaN	NaN	NaN	NaN	NaN	NaN	NaN	NaN	NaN	NaN	NaN	NaN	NaN	NaN	NaN	NaN	NaN	NaN
NaN	NaN	NaN	NaN	NaN	NaN	NaN	NaN	NaN	NaN	NaN	NaN	NaN	NaN	NaN	NaN	NaN	NaN	NaN
NaN	NaN	NaN	NaN	NaN	NaN	NaN	NaN	NaN	NaN	NaN	NaN	NaN	NaN	NaN	NaN	NaN	NaN	NaN
NaN	NaN	NaN	NaN	NaN	NaN	NaN	NaN	NaN	NaN	NaN	NaN	NaN	NaN	NaN	NaN	NaN	NaN	NaN
NaN	NaN	NaN	NaN	NaN	NaN	NaN	NaN	NaN	NaN	NaN	NaN	NaN	NaN	6.30626	NaN	NaN	NaN	NaN
NaN	NaN	NaN	NaN	NaN	NaN	NaN	NaN	NaN	NaN	NaN	NaN	NaN	NaN	9.90715	NaN	NaN	NaN	NaN
NaN	NaN	NaN	NaN	NaN	NaN	NaN	NaN	NaN	NaN	NaN	NaN	3.01136	2.54123	23.3884	NaN	NaN	NaN	NaN
NaN	NaN	NaN	NaN	NaN	NaN	NaN	NaN	NaN	NaN	NaN	NaN	22.3451	17.5514	14.8336	NaN	NaN	NaN	NaN
NaN	NaN	NaN	NaN	NaN	NaN	NaN	NaN	NaN	NaN	NaN	4.68428	5.84636	0	10.9211	NaN	NaN	NaN	NaN
NaN	NaN	NaN	NaN	NaN	NaN	NaN	NaN	NaN	NaN	1.37439	6.89518	2.16473	1.50579	14.9577	NaN	NaN	NaN	NaN
NaN	NaN	NaN	NaN	NaN	NaN	NaN	NaN	NaN	NaN	14.666	6.72683	9.44857	11.7503	16.151	NaN	NaN	NaN	NaN
NaN	NaN	NaN	NaN	NaN	NaN	NaN	NaN	NaN	NaN	13.2355	3.19295	5.649	18.0039	9.93087	NaN	NaN	NaN	NaN
NaN	NaN	NaN	NaN	NaN	NaN	NaN	NaN	NaN	NaN	6.78226	13.6994	9.02585	21.8373	14.6758	NaN	NaN	NaN	NaN
NaN	NaN	NaN	NaN	NaN	NaN	NaN	NaN	NaN	NaN	15.918	8.8874	8.14	24.6171	17.3881	NaN	NaN	NaN	NaN
NaN	NaN	NaN	NaN	NaN	NaN	NaN	NaN	NaN	28.8759	13.8273	29.6041	20.085	19.8776	15.9178	NaN	NaN	NaN	NaN
NaN	NaN	NaN	NaN	NaN	NaN	NaN	NaN	NaN	6.13453	11.8544	30.7543	22.6191	30.2343	14.0664	NaN	NaN	NaN	NaN
NaN	NaN	NaN	NaN	NaN	NaN	NaN	NaN	NaN	17.3341	7.46724	8.57856	19.5872	25.857	12.6896	NaN	NaN	NaN	NaN
NaN	NaN	NaN	NaN	NaN	NaN	NaN	NaN	NaN	12.8424	4.87039	8.65582	13.9229	17.7028	13.9141	NaN	NaN	NaN	NaN
NaN	NaN	NaN	NaN	NaN	NaN	NaN	NaN	NaN	6.12212	0.820266	8.55416	6.06948	10.0913	14.6623	NaN	NaN	NaN	NaN
NaN	NaN	NaN	NaN	NaN	NaN	NaN	NaN	NaN	4.4232	0	3.08441	5.25947	8.91667	12.4907	NaN	NaN	NaN	NaN
NaN	NaN	NaN	NaN	NaN	NaN	NaN	NaN	NaN	2.4128	1.12341	1.44211	5.51581	8.70386	11.9598	NaN	NaN	NaN	NaN
NaN	NaN	NaN	NaN	NaN	NaN	NaN	NaN	NaN	0.699766	1.32711	1.47369	5.55814	3.96752	13.0605	NaN	NaN	NaN	NaN
NaN	NaN	NaN	NaN	NaN	NaN	NaN	NaN	NaN	1.71754	1.47038	3.88278	3.16669	9.13154	9.2137	NaN	NaN	NaN	NaN
NaN	NaN	NaN	NaN	NaN	NaN	NaN	NaN	NaN	0.340121	0.639176	1.2954	2.12387	7.03963	18.7232	NaN	NaN	NaN	NaN
NaN	NaN	NaN	NaN	NaN	NaN	NaN	NaN	NaN	0.169376	0.522916	1.32836	0.563121	5.99658	22.8778	NaN	NaN	NaN	NaN
NaN	NaN	NaN	NaN	NaN	NaN	NaN	NaN	NaN	NaN	NaN	NaN	NaN	NaN	NaN	NaN	NaN	NaN	NaN
NaN	NaN	NaN	NaN	NaN	NaN	NaN	NaN	NaN	NaN	NaN	NaN	NaN	NaN	NaN	NaN	NaN	NaN	NaN
NaN	NaN	NaN	NaN	NaN	NaN	NaN	NaN	NaN	NaN	NaN	NaN	NaN	NaN	NaN	NaN	NaN	NaN	NaN
NaN	NaN	NaN	NaN	NaN	NaN	NaN	NaN	NaN	NaN	NaN	NaN	NaN	NaN	NaN	NaN	NaN	NaN	NaN
NaN	NaN	NaN	NaN	NaN	NaN	NaN	NaN	NaN	NaN	NaN	NaN	NaN	NaN	NaN	NaN	NaN	NaN	NaN
NaN	NaN	NaN	NaN	NaN	NaN	NaN	NaN	NaN	NaN	NaN	NaN	NaN	NaN	NaN	NaN	NaN	NaN	NaN
NaN	NaN	NaN	NaN	NaN	NaN	NaN	NaN	NaN	NaN	NaN	NaN	NaN	NaN	NaN	NaN	NaN	NaN	NaN
NaN	NaN	NaN	NaN	NaN	NaN	NaN	NaN	NaN	NaN	NaN	NaN	NaN	NaN	NaN	NaN	NaN	NaN	NaN
NaN	NaN	NaN	NaN	NaN	NaN	NaN	NaN	NaN	NaN	NaN	NaN	NaN	NaN	NaN	NaN	NaN	NaN	NaN
NaN	NaN	NaN	NaN	NaN	NaN	NaN	NaN	NaN	NaN	NaN	NaN	NaN	NaN	NaN	NaN	NaN	NaN	NaN
NaN	NaN	NaN	NaN	NaN	NaN	NaN	NaN	NaN	NaN	NaN	NaN	NaN	NaN	NaN	NaN	NaN	NaN	NaN
NaN	NaN	NaN	NaN	NaN	NaN	NaN	NaN	NaN	NaN	NaN	NaN	NaN	NaN	NaN	NaN	NaN	NaN	NaN
NaN	NaN	NaN	NaN	NaN	NaN	NaN	NaN	NaN	NaN	NaN	NaN	NaN	NaN	NaN	NaN	NaN	NaN	NaN
NaN	NaN	NaN	NaN	NaN	NaN	NaN	NaN	NaN	NaN	NaN	NaN	NaN	NaN	NaN	NaN	NaN	NaN	NaN
NaN	NaN	NaN	NaN	NaN	NaN	NaN	NaN	NaN	NaN	NaN	NaN	NaN	NaN	NaN	NaN	NaN	NaN	NaN
NaN	NaN	NaN	NaN	NaN	NaN	NaN	NaN	NaN	NaN	NaN	NaN	NaN	NaN	NaN	NaN	NaN	NaN	NaN
NaN	NaN	NaN	NaN	NaN	NaN	NaN	NaN	NaN	NaN	NaN	NaN	NaN	NaN	NaN	NaN	NaN	NaN	NaN
NaN	NaN	NaN	NaN	NaN	NaN	NaN	NaN	NaN	NaN	NaN	NaN	NaN	NaN	NaN	NaN	NaN	NaN	NaN
NaN	NaN	NaN	NaN	NaN	NaN	NaN	NaN	NaN	NaN	NaN	NaN	NaN	NaN	NaN	NaN	NaN	NaN	NaN
NaN	NaN	NaN	NaN	NaN	NaN	NaN	NaN	NaN	NaN	NaN	NaN	NaN	NaN	NaN	NaN	NaN	NaN	NaN
NaN	NaN	NaN	NaN	NaN	NaN	NaN	NaN	NaN	NaN	NaN	NaN	NaN	NaN	NaN	NaN	NaN	NaN	NaN

## Sheet: FigureS3 b
# Figure S3 panel b the averaged whislter-mode wave apmlitudes within MLT=18-24
X axis
2.29585e-49	0.00523613	0.0400088	0.125	0.265584	0.449533	0.649519	0.829769	0.955112	1	0.955112	0.829769	0.649519	0.449533	0.265584	0.125	0.0400088	0.00523613	2.29585e-49
3.44377e-49	0.0078542	0.0600131	0.1875	0.398377	0.6743	0.974279	1.24465	1.43267	1.5	1.43267	1.24465	0.974279	0.6743	0.398377	0.1875	0.0600131	0.0078542	3.44377e-49
4.59169e-49	0.0104723	0.0800175	0.25	0.531169	0.899067	1.29904	1.65954	1.91022	2	1.91022	1.65954	1.29904	0.899067	0.531169	0.25	0.0800175	0.0104723	4.59169e-49
5.73961e-49	0.0130903	0.100022	0.3125	0.663961	1.12383	1.6238	2.07442	2.38778	2.5	2.38778	2.07442	1.6238	1.12383	0.663961	0.3125	0.100022	0.0130903	5.73961e-49
6.88754e-49	0.0157084	0.120026	0.375	0.796753	1.3486	1.94856	2.48931	2.86534	3	2.86534	2.48931	1.94856	1.3486	0.796753	0.375	0.120026	0.0157084	6.88754e-49
8.03546e-49	0.0183265	0.140031	0.4375	0.929545	1.57337	2.27332	2.90419	3.34289	3.5	3.34289	2.90419	2.27332	1.57337	0.929545	0.4375	0.140031	0.0183265	8.03546e-49
9.18338e-49	0.0209445	0.160035	0.5	1.06234	1.79813	2.59808	3.31908	3.82045	4	3.82045	3.31908	2.59808	1.79813	1.06234	0.5	0.160035	0.0209445	9.18338e-49
1.03313e-48	0.0235626	0.180039	0.5625	1.19513	2.0229	2.92284	3.73396	4.298	4.5	4.298	3.73396	2.92284	2.0229	1.19513	0.5625	0.180039	0.0235626	1.03313e-48
1.14792e-48	0.0261807	0.200044	0.625	1.32792	2.24767	3.2476	4.14885	4.77556	5	4.77556	4.14885	3.2476	2.24767	1.32792	0.625	0.200044	0.0261807	1.14792e-48
1.26271e-48	0.0287987	0.220048	0.6875	1.46071	2.47243	3.57235	4.56373	5.25312	5.5	5.25312	4.56373	3.57235	2.47243	1.46071	0.6875	0.220048	0.0287987	1.26271e-48
1.37751e-48	0.0314168	0.240053	0.75	1.59351	2.6972	3.89711	4.97862	5.73067	6	5.73067	4.97862	3.89711	2.6972	1.59351	0.75	0.240053	0.0314168	1.37751e-48
1.4923e-48	0.0340349	0.260057	0.8125	1.7263	2.92197	4.22187	5.3935	6.20823	6.5	6.20823	5.3935	4.22187	2.92197	1.7263	0.8125	0.260057	0.0340349	1.4923e-48
1.60709e-48	0.0366529	0.280061	0.875	1.85909	3.14673	4.54663	5.80839	6.68579	7	6.68579	5.80839	4.54663	3.14673	1.85909	0.875	0.280061	0.0366529	1.60709e-48
1.72188e-48	0.039271	0.300066	0.9375	1.99188	3.3715	4.87139	6.22327	7.16334	7.5	7.16334	6.22327	4.87139	3.3715	1.99188	0.9375	0.300066	0.039271	1.72188e-48
1.83668e-48	0.0418891	0.32007	1	2.12467	3.59627	5.19615	6.63816	7.6409	8	7.6409	6.63816	5.19615	3.59627	2.12467	1	0.32007	0.0418891	1.83668e-48
1.95147e-48	0.0445071	0.340074	1.0625	2.25747	3.82103	5.52091	7.05304	8.11845	8.5	8.11845	7.05304	5.52091	3.82103	2.25747	1.0625	0.340074	0.0445071	1.95147e-48
2.06626e-48	0.0471252	0.360079	1.125	2.39026	4.0458	5.84567	7.46793	8.59601	9	8.59601	7.46793	5.84567	4.0458	2.39026	1.125	0.360079	0.0471252	2.06626e-48
2.18105e-48	0.0497433	0.380083	1.1875	2.52305	4.27057	6.17043	7.88281	9.07357	9.5	9.07357	7.88281	6.17043	4.27057	2.52305	1.1875	0.380083	0.0497433	2.18105e-48
2.29585e-48	0.0523613	0.400088	1.25	2.65584	4.49533	6.49519	8.29769	9.55112	10	9.55112	8.29769	6.49519	4.49533	2.65584	1.25	0.400088	0.0523613	2.29585e-48
2.41064e-48	0.0549794	0.420092	1.3125	2.78864	4.7201	6.81995	8.71258	10.0287	10.5	10.0287	8.71258	6.81995	4.7201	2.78864	1.3125	0.420092	0.0549794	2.41064e-48
2.52543e-48	0.0575975	0.440096	1.375	2.92143	4.94487	7.14471	9.12746	10.5062	11	10.5062	9.12746	7.14471	4.94487	2.92143	1.375	0.440096	0.0575975	2.52543e-48
2.64022e-48	0.0602155	0.460101	1.4375	3.05422	5.16963	7.46947	9.54235	10.9838	11.5	10.9838	9.54235	7.46947	5.16963	3.05422	1.4375	0.460101	0.0602155	2.64022e-48
2.75501e-48	0.0628336	0.480105	1.5	3.18701	5.3944	7.79423	9.95723	11.4613	12	11.4613	9.95723	7.79423	5.3944	3.18701	1.5	0.480105	0.0628336	2.75501e-48
2.86981e-48	0.0654517	0.500109	1.5625	3.3198	5.61917	8.11899	10.3721	11.9389	12.5	11.9389	10.3721	8.11899	5.61917	3.3198	1.5625	0.500109	0.0654517	2.86981e-48
2.9846e-48	0.0680697	0.520114	1.625	3.4526	5.84393	8.44375	10.787	12.4165	13	12.4165	10.787	8.44375	5.84393	3.4526	1.625	0.520114	0.0680697	2.9846e-48
3.09939e-48	0.0706878	0.540118	1.6875	3.58539	6.0687	8.76851	11.2019	12.894	13.5	12.894	11.2019	8.76851	6.0687	3.58539	1.6875	0.540118	0.0706878	3.09939e-48
3.21418e-48	0.0733059	0.560123	1.75	3.71818	6.29347	9.09327	11.6168	13.3716	14	13.3716	11.6168	9.09327	6.29347	3.71818	1.75	0.560123	0.0733059	3.21418e-48
3.32898e-48	0.0759239	0.580127	1.8125	3.85097	6.51823	9.41803	12.0317	13.8491	14.5	13.8491	12.0317	9.41803	6.51823	3.85097	1.8125	0.580127	0.0759239	3.32898e-48
3.44377e-48	0.078542	0.600131	1.875	3.98377	6.743	9.74279	12.4465	14.3267	15	14.3267	12.4465	9.74279	6.743	3.98377	1.875	0.600131	0.078542	3.44377e-48
3.55856e-48	0.0811601	0.620136	1.9375	4.11656	6.96777	10.0675	12.8614	14.8042	15.5	14.8042	12.8614	10.0675	6.96777	4.11656	1.9375	0.620136	0.0811601	3.55856e-48
3.67335e-48	0.0837781	0.64014	2	4.24935	7.19253	10.3923	13.2763	15.2818	16	15.2818	13.2763	10.3923	7.19253	4.24935	2	0.64014	0.0837781	3.67335e-48
3.78814e-48	0.0863962	0.660144	2.0625	4.38214	7.4173	10.7171	13.6912	15.7594	16.5	15.7594	13.6912	10.7171	7.4173	4.38214	2.0625	0.660144	0.0863962	3.78814e-48
3.90294e-48	0.0890143	0.680149	2.125	4.51493	7.64207	11.0418	14.1061	16.2369	17	16.2369	14.1061	11.0418	7.64207	4.51493	2.125	0.680149	0.0890143	3.90294e-48
4.01773e-48	0.0916323	0.700153	2.1875	4.64773	7.86683	11.3666	14.521	16.7145	17.5	16.7145	14.521	11.3666	7.86683	4.64773	2.1875	0.700153	0.0916323	4.01773e-48
4.13252e-48	0.0942504	0.720158	2.25	4.78052	8.0916	11.6913	14.9359	17.192	18	17.192	14.9359	11.6913	8.0916	4.78052	2.25	0.720158	0.0942504	4.13252e-48
4.24731e-48	0.0968685	0.740162	2.3125	4.91331	8.31637	12.0161	15.3507	17.6696	18.5	17.6696	15.3507	12.0161	8.31637	4.91331	2.3125	0.740162	0.0968685	4.24731e-48
4.36211e-48	0.0994865	0.760166	2.375	5.0461	8.54113	12.3409	15.7656	18.1471	19	18.1471	15.7656	12.3409	8.54113	5.0461	2.375	0.760166	0.0994865	4.36211e-48
4.4769e-48	0.102105	0.780171	2.4375	5.17889	8.7659	12.6656	16.1805	18.6247	19.5	18.6247	16.1805	12.6656	8.7659	5.17889	2.4375	0.780171	0.102105	4.4769e-48
4.59169e-48	0.104723	0.800175	2.5	5.31169	8.99067	12.9904	16.5954	19.1022	20	19.1022	16.5954	12.9904	8.99067	5.31169	2.5	0.800175	0.104723	4.59169e-48
4.70648e-48	0.107341	0.82018	2.5625	5.44448	9.21543	13.3151	17.0103	19.5798	20.5	19.5798	17.0103	13.3151	9.21543	5.44448	2.5625	0.82018	0.107341	4.70648e-48
4.82127e-48	0.109959	0.840184	2.625	5.57727	9.4402	13.6399	17.4252	20.0574	21	20.0574	17.4252	13.6399	9.4402	5.57727	2.625	0.840184	0.109959	4.82127e-48
4.93607e-48	0.112577	0.860188	2.6875	5.71006	9.66497	13.9647	17.84	20.5349	21.5	20.5349	17.84	13.9647	9.66497	5.71006	2.6875	0.860188	0.112577	4.93607e-48
5.05086e-48	0.115195	0.880193	2.75	5.84286	9.88973	14.2894	18.2549	21.0125	22	21.0125	18.2549	14.2894	9.88973	5.84286	2.75	0.880193	0.115195	5.05086e-48
5.16565e-48	0.117813	0.900197	2.8125	5.97565	10.1145	14.6142	18.6698	21.49	22.5	21.49	18.6698	14.6142	10.1145	5.97565	2.8125	0.900197	0.117813	5.16565e-48
5.28044e-48	0.120431	0.920201	2.875	6.10844	10.3393	14.9389	19.0847	21.9676	23	21.9676	19.0847	14.9389	10.3393	6.10844	2.875	0.920201	0.120431	5.28044e-48
5.39524e-48	0.123049	0.940206	2.9375	6.24123	10.564	15.2637	19.4996	22.4451	23.5	22.4451	19.4996	15.2637	10.564	6.24123	2.9375	0.940206	0.123049	5.39524e-48
5.51003e-48	0.125667	0.96021	3	6.37402	10.7888	15.5885	19.9145	22.9227	24	22.9227	19.9145	15.5885	10.7888	6.37402	3	0.96021	0.125667	5.51003e-48
5.62482e-48	0.128285	0.980215	3.0625	6.50682	11.0136	15.9132	20.3294	23.4002	24.5	23.4002	20.3294	15.9132	11.0136	6.50682	3.0625	0.980215	0.128285	5.62482e-48
5.73961e-48	0.130903	1.00022	3.125	6.63961	11.2383	16.238	20.7442	23.8778	25	23.8778	20.7442	16.238	11.2383	6.63961	3.125	1.00022	0.130903	5.73961e-48
Y axis
-3.7494e-33	-0.0296956	-0.109923	-0.216506	-0.316511	-0.377203	-0.375	-0.302011	-0.168412	0	0.168412	0.302011	0.375	0.377203	0.316511	0.216506	0.109923	0.0296956	3.7494e-33
-5.6241e-33	-0.0445434	-0.164885	-0.32476	-0.474767	-0.565805	-0.5625	-0.453017	-0.252618	0	0.252618	0.453017	0.5625	0.565805	0.474767	0.32476	0.164885	0.0445434	5.6241e-33
-7.4988e-33	-0.0593912	-0.219846	-0.433013	-0.633022	-0.754407	-0.75	-0.604023	-0.336824	0	0.336824	0.604023	0.75	0.754407	0.633022	0.433013	0.219846	0.0593912	7.4988e-33
-9.3735e-33	-0.074239	-0.274808	-0.541266	-0.791278	-0.943008	-0.9375	-0.755028	-0.42103	0	0.42103	0.755028	0.9375	0.943008	0.791278	0.541266	0.274808	0.074239	9.3735e-33
-1.12482e-32	-0.0890868	-0.329769	-0.649519	-0.949533	-1.13161	-1.125	-0.906034	-0.505236	0	0.505236	0.906034	1.125	1.13161	0.949533	0.649519	0.329769	0.0890868	1.12482e-32
-1.31229e-32	-0.103935	-0.384731	-0.757772	-1.10779	-1.32021	-1.3125	-1.05704	-0.589442	0	0.589442	1.05704	1.3125	1.32021	1.10779	0.757772	0.384731	0.103935	1.31229e-32
-1.49976e-32	-0.118782	-0.439693	-0.866025	-1.26604	-1.50881	-1.5	-1.20805	-0.673648	0	0.673648	1.20805	1.5	1.50881	1.26604	0.866025	0.439693	0.118782	1.49976e-32
-1.68723e-32	-0.13363	-0.494654	-0.974279	-1.4243	-1.69741	-1.6875	-1.35905	-0.757854	0	0.757854	1.35905	1.6875	1.69741	1.4243	0.974279	0.494654	0.13363	1.68723e-32
-1.8747e-32	-0.148478	-0.549616	-1.08253	-1.58256	-1.88602	-1.875	-1.51006	-0.84206	0	0.84206	1.51006	1.875	1.88602	1.58256	1.08253	0.549616	0.148478	1.8747e-32
-2.06217e-32	-0.163326	-0.604577	-1.19078	-1.74081	-2.07462	-2.0625	-1.66106	-0.926266	0	0.926266	1.66106	2.0625	2.07462	1.74081	1.19078	0.604577	0.163326	2.06217e-32
-2.24964e-32	-0.178174	-0.659539	-1.29904	-1.89907	-2.26322	-2.25	-1.81207	-1.01047	0	1.01047	1.81207	2.25	2.26322	1.89907	1.29904	0.659539	0.178174	2.24964e-32
-2.43711e-32	-0.193021	-0.714501	-1.40729	-2.05732	-2.45182	-2.4375	-1.96307	-1.09468	0	1.09468	1.96307	2.4375	2.45182	2.05732	1.40729	0.714501	0.193021	2.43711e-32
-2.62458e-32	-0.207869	-0.769462	-1.51554	-2.21558	-2.64042	-2.625	-2.11408	-1.17888	0	1.17888	2.11408	2.625	2.64042	2.21558	1.51554	0.769462	0.207869	2.62458e-32
-2.81205e-32	-0.222717	-0.824424	-1.6238	-2.37383	-2.82902	-2.8125	-2.26509	-1.26309	0	1.26309	2.26509	2.8125	2.82902	2.37383	1.6238	0.824424	0.222717	2.81205e-32
-2.99952e-32	-0.237565	-0.879385	-1.73205	-2.53209	-3.01763	-3	-2.41609	-1.3473	0	1.3473	2.41609	3	3.01763	2.53209	1.73205	0.879385	0.237565	2.99952e-32
-3.18699e-32	-0.252412	-0.934347	-1.8403	-2.69034	-3.20623	-3.1875	-2.5671	-1.4315	0	1.4315	2.5671	3.1875	3.20623	2.69034	1.8403	0.934347	0.252412	3.18699e-32
-3.37446e-32	-0.26726	-0.989308	-1.94856	-2.8486	-3.39483	-3.375	-2.7181	-1.51571	0	1.51571	2.7181	3.375	3.39483	2.8486	1.94856	0.989308	0.26726	3.37446e-32
-3.56193e-32	-0.282108	-1.04427	-2.05681	-3.00686	-3.58343	-3.5625	-2.86911	-1.59991	0	1.59991	2.86911	3.5625	3.58343	3.00686	2.05681	1.04427	0.282108	3.56193e-32
-3.7494e-32	-0.296956	-1.09923	-2.16506	-3.16511	-3.77203	-3.75	-3.02011	-1.68412	0	1.68412	3.02011	3.75	3.77203	3.16511	2.16506	1.09923	0.296956	3.7494e-32
-3.93687e-32	-0.311804	-1.15419	-2.27332	-3.32337	-3.96063	-3.9375	-3.17112	-1.76833	0	1.76833	3.17112	3.9375	3.96063	3.32337	2.27332	1.15419	0.311804	3.93687e-32
-4.12434e-32	-0.326651	-1.20915	-2.38157	-3.48162	-4.14924	-4.125	-3.32213	-1.85253	0	1.85253	3.32213	4.125	4.14924	3.48162	2.38157	1.20915	0.326651	4.12434e-32
-4.31181e-32	-0.341499	-1.26412	-2.48982	-3.63988	-4.33784	-4.3125	-3.47313	-1.93674	0	1.93674	3.47313	4.3125	4.33784	3.63988	2.48982	1.26412	0.341499	4.31181e-32
-4.49928e-32	-0.356347	-1.31908	-2.59808	-3.79813	-4.52644	-4.5	-3.62414	-2.02094	0	2.02094	3.62414	4.5	4.52644	3.79813	2.59808	1.31908	0.356347	4.49928e-32
-4.68675e-32	-0.371195	-1.37404	-2.70633	-3.95639	-4.71504	-4.6875	-3.77514	-2.10515	0	2.10515	3.77514	4.6875	4.71504	3.95639	2.70633	1.37404	0.371195	4.68675e-32
-4.87422e-32	-0.386043	-1.429	-2.81458	-4.11464	-4.90364	-4.875	-3.92615	-2.18936	0	2.18936	3.92615	4.875	4.90364	4.11464	2.81458	1.429	0.386043	4.87422e-32
-5.06169e-32	-0.40089	-1.48396	-2.92284	-4.2729	-5.09224	-5.0625	-4.07715	-2.27356	0	2.27356	4.07715	5.0625	5.09224	4.2729	2.92284	1.48396	0.40089	5.06169e-32
-5.24916e-32	-0.415738	-1.53892	-3.03109	-4.43116	-5.28085	-5.25	-4.22816	-2.35777	0	2.35777	4.22816	5.25	5.28085	4.43116	3.03109	1.53892	0.415738	5.24916e-32
-5.43663e-32	-0.430586	-1.59389	-3.13934	-4.58941	-5.46945	-5.4375	-4.37917	-2.44197	0	2.44197	4.37917	5.4375	5.46945	4.58941	3.13934	1.59389	0.430586	5.43663e-32
-5.6241e-32	-0.445434	-1.64885	-3.2476	-4.74767	-5.65805	-5.625	-4.53017	-2.52618	0	2.52618	4.53017	5.625	5.65805	4.74767	3.2476	1.64885	0.445434	5.6241e-32
-5.81157e-32	-0.460282	-1.70381	-3.35585	-4.90592	-5.84665	-5.8125	-4.68118	-2.61039	0	2.61039	4.68118	5.8125	5.84665	4.90592	3.35585	1.70381	0.460282	5.81157e-32
-5.99904e-32	-0.475129	-1.75877	-3.4641	-5.06418	-6.03525	-6	-4.83218	-2.69459	0	2.69459	4.83218	6	6.03525	5.06418	3.4641	1.75877	0.475129	5.99904e-32
-6.18651e-32	-0.489977	-1.81373	-3.57235	-5.22243	-6.22385	-6.1875	-4.98319	-2.7788	0	2.7788	4.98319	6.1875	6.22385	5.22243	3.57235	1.81373	0.489977	6.18651e-32
-6.37398e-32	-0.504825	-1.86869	-3.68061	-5.38069	-6.41246	-6.375	-5.13419	-2.863	0	2.863	5.13419	6.375	6.41246	5.38069	3.68061	1.86869	0.504825	6.37398e-32
-6.56145e-32	-0.519673	-1.92366	-3.78886	-5.53894	-6.60106	-6.5625	-5.2852	-2.94721	0	2.94721	5.2852	6.5625	6.60106	5.53894	3.78886	1.92366	0.519673	6.56145e-32
-6.74892e-32	-0.534521	-1.97862	-3.89711	-5.6972	-6.78966	-6.75	-5.4362	-3.03142	0	3.03142	5.4362	6.75	6.78966	5.6972	3.89711	1.97862	0.534521	6.74892e-32
-6.93639e-32	-0.549368	-2.03358	-4.00537	-5.85546	-6.97826	-6.9375	-5.58721	-3.11562	0	3.11562	5.58721	6.9375	6.97826	5.85546	4.00537	2.03358	0.549368	6.93639e-32
-7.12386e-32	-0.564216	-2.08854	-4.11362	-6.01371	-7.16686	-7.125	-5.73822	-3.19983	0	3.19983	5.73822	7.125	7.16686	6.01371	4.11362	2.08854	0.564216	7.12386e-32
-7.31133e-32	-0.579064	-2.1435	-4.22187	-6.17197	-7.35546	-7.3125	-5.88922	-3.28403	0	3.28403	5.88922	7.3125	7.35546	6.17197	4.22187	2.1435	0.579064	7.31133e-32
-7.4988e-32	-0.593912	-2.19846	-4.33013	-6.33022	-7.54407	-7.5	-6.04023	-3.36824	0	3.36824	6.04023	7.5	7.54407	6.33022	4.33013	2.19846	0.593912	7.4988e-32
-7.68627e-32	-0.60876	-2.25342	-4.43838	-6.48848	-7.73267	-7.6875	-6.19123	-3.45245	0	3.45245	6.19123	7.6875	7.73267	6.48848	4.43838	2.25342	0.60876	7.68627e-32
-7.87374e-32	-0.623607	-2.30839	-4.54663	-6.64673	-7.92127	-7.875	-6.34224	-3.53665	0	3.53665	6.34224	7.875	7.92127	6.64673	4.54663	2.30839	0.623607	7.87374e-32
-8.06121e-32	-0.638455	-2.36335	-4.65489	-6.80499	-8.10987	-8.0625	-6.49324	-3.62086	0	3.62086	6.49324	8.0625	8.10987	6.80499	4.65489	2.36335	0.638455	8.06121e-32
-8.24868e-32	-0.653303	-2.41831	-4.76314	-6.96324	-8.29847	-8.25	-6.64425	-3.70506	0	3.70506	6.64425	8.25	8.29847	6.96324	4.76314	2.41831	0.653303	8.24868e-32
-8.43615e-32	-0.668151	-2.47327	-4.87139	-7.1215	-8.48707	-8.4375	-6.79526	-3.78927	0	3.78927	6.79526	8.4375	8.48707	7.1215	4.87139	2.47327	0.668151	8.43615e-32
-8.62362e-32	-0.682999	-2.52823	-4.97965	-7.27976	-8.67567	-8.625	-6.94626	-3.87348	0	3.87348	6.94626	8.625	8.67567	7.27976	4.97965	2.52823	0.682999	8.62362e-32
-8.81109e-32	-0.697846	-2.58319	-5.0879	-7.43801	-8.86428	-8.8125	-7.09727	-3.95768	0	3.95768	7.09727	8.8125	8.86428	7.43801	5.0879	2.58319	0.697846	8.81109e-32
-8.99856e-32	-0.712694	-2.63816	-5.19615	-7.59627	-9.05288	-9	-7.24827	-4.04189	0	4.04189	7.24827	9	9.05288	7.59627	5.19615	2.63816	0.712694	8.99856e-32
-9.18603e-32	-0.727542	-2.69312	-5.30441	-7.75452	-9.24148	-9.1875	-7.39928	-4.1261	0	4.1261	7.39928	9.1875	9.24148	7.75452	5.30441	2.69312	0.727542	9.18603e-32
-9.3735e-32	-0.74239	-2.74808	-5.41266	-7.91278	-9.43008	-9.375	-7.55028	-4.2103	0	4.2103	7.55028	9.375	9.43008	7.91278	5.41266	2.74808	0.74239	9.3735e-32
Bw (pT) MLT=18-24
NaN	NaN	NaN	NaN	NaN	NaN	NaN	NaN	NaN	NaN	NaN	NaN	NaN	NaN	NaN	NaN	NaN	NaN	NaN
NaN	NaN	NaN	NaN	NaN	NaN	NaN	NaN	NaN	NaN	NaN	NaN	NaN	NaN	NaN	NaN	NaN	NaN	NaN
NaN	NaN	NaN	NaN	NaN	NaN	NaN	NaN	NaN	NaN	NaN	NaN	NaN	NaN	NaN	NaN	NaN	NaN	NaN
NaN	NaN	NaN	NaN	NaN	NaN	NaN	NaN	NaN	NaN	NaN	NaN	NaN	NaN	NaN	NaN	NaN	NaN	NaN
NaN	NaN	NaN	NaN	NaN	NaN	NaN	NaN	NaN	NaN	NaN	NaN	NaN	NaN	NaN	NaN	NaN	NaN	NaN
NaN	NaN	NaN	NaN	NaN	NaN	NaN	NaN	NaN	NaN	NaN	NaN	NaN	NaN	NaN	NaN	NaN	NaN	NaN
NaN	NaN	NaN	NaN	NaN	NaN	NaN	NaN	NaN	NaN	NaN	NaN	NaN	NaN	NaN	NaN	NaN	NaN	NaN
NaN	NaN	NaN	NaN	NaN	NaN	NaN	NaN	NaN	NaN	NaN	NaN	NaN	NaN	NaN	NaN	NaN	NaN	NaN
NaN	NaN	NaN	NaN	NaN	NaN	NaN	NaN	NaN	0.139836	0.116093	1.38895	0.0562276	1.54504	3.46773	NaN	NaN	NaN	NaN
NaN	NaN	NaN	NaN	NaN	NaN	NaN	NaN	NaN	13.0532	6.98264	8.76937	0.708631	12.2178	11.6284	NaN	NaN	NaN	NaN
NaN	NaN	NaN	NaN	NaN	NaN	NaN	NaN	NaN	24.154	17.1178	17.1986	11.0469	14.0198	16.3764	NaN	NaN	NaN	NaN
NaN	NaN	NaN	NaN	NaN	NaN	NaN	NaN	NaN	10.3919	9.32422	7.49927	10.0979	11.2264	15.2342	NaN	NaN	NaN	NaN
NaN	NaN	NaN	NaN	NaN	NaN	NaN	NaN	NaN	10.9975	8.39375	4.68187	8.14204	8.66521	11.056	NaN	NaN	NaN	NaN
NaN	NaN	NaN	NaN	NaN	NaN	NaN	NaN	NaN	15.546	10.4462	7.49649	10.2642	10.5485	11.2973	NaN	NaN	NaN	NaN
NaN	NaN	NaN	NaN	NaN	NaN	NaN	NaN	NaN	11.008	14.1603	12.3511	12.359	15.0358	13.3171	NaN	NaN	NaN	NaN
NaN	NaN	NaN	NaN	NaN	NaN	NaN	NaN	NaN	16.2005	17.8345	12.8078	16.1771	8.04942	12.9763	NaN	NaN	NaN	NaN
NaN	NaN	NaN	NaN	NaN	NaN	NaN	NaN	NaN	19.7369	19.2561	13.3913	10.4825	3.78921	13.975	NaN	NaN	NaN	NaN
NaN	NaN	NaN	NaN	NaN	NaN	NaN	NaN	NaN	15.9476	10.4668	9.73689	12.8474	3.36331	13.5376	NaN	NaN	NaN	NaN
NaN	NaN	NaN	NaN	NaN	NaN	NaN	NaN	NaN	15.2332	17.1513	6.83313	13.1848	11.5746	11.4946	NaN	NaN	NaN	NaN
NaN	NaN	NaN	NaN	NaN	NaN	NaN	NaN	NaN	13.0033	8.39574	10.348	12.2394	22.364	14.5567	NaN	NaN	NaN	NaN
NaN	NaN	NaN	NaN	NaN	NaN	NaN	NaN	NaN	10.957	8.85291	6.99969	12.0233	NaN	8.64069	NaN	NaN	NaN	NaN
NaN	NaN	NaN	NaN	NaN	NaN	NaN	NaN	NaN	6.8542	2.26912	7.86777	7.7369	NaN	11.2661	NaN	NaN	NaN	NaN
NaN	NaN	NaN	NaN	NaN	NaN	NaN	NaN	NaN	5.78187	3.62712	5.65417	NaN	NaN	11.8037	NaN	NaN	NaN	NaN
NaN	NaN	NaN	NaN	NaN	NaN	NaN	NaN	NaN	6.21154	2.04083	0.537037	NaN	NaN	7.63345	NaN	NaN	NaN	NaN
NaN	NaN	NaN	NaN	NaN	NaN	NaN	NaN	NaN	4.30728	1.40316	1.00657	NaN	NaN	13.085	NaN	NaN	NaN	NaN
NaN	NaN	NaN	NaN	NaN	NaN	NaN	NaN	NaN	2.23934	2.24518	0	NaN	NaN	9.40462	NaN	NaN	NaN	NaN
NaN	NaN	NaN	NaN	NaN	NaN	NaN	NaN	NaN	2.40308	1.00204	0	NaN	NaN	9.58362	NaN	NaN	NaN	NaN
NaN	NaN	NaN	NaN	NaN	NaN	NaN	NaN	NaN	1.59302	0.200908	0	NaN	NaN	12.7368	NaN	NaN	NaN	NaN
NaN	NaN	NaN	NaN	NaN	NaN	NaN	NaN	NaN	NaN	NaN	NaN	NaN	NaN	NaN	NaN	NaN	NaN	NaN
NaN	NaN	NaN	NaN	NaN	NaN	NaN	NaN	NaN	NaN	NaN	NaN	NaN	NaN	NaN	NaN	NaN	NaN	NaN
NaN	NaN	NaN	NaN	NaN	NaN	NaN	NaN	NaN	NaN	NaN	NaN	NaN	NaN	NaN	NaN	NaN	NaN	NaN
NaN	NaN	NaN	NaN	NaN	NaN	NaN	NaN	NaN	NaN	NaN	NaN	NaN	NaN	NaN	NaN	NaN	NaN	NaN
NaN	NaN	NaN	NaN	NaN	NaN	NaN	NaN	NaN	NaN	NaN	NaN	NaN	NaN	NaN	NaN	NaN	NaN	NaN
NaN	NaN	NaN	NaN	NaN	NaN	NaN	NaN	NaN	NaN	NaN	NaN	NaN	NaN	NaN	NaN	NaN	NaN	NaN
NaN	NaN	NaN	NaN	NaN	NaN	NaN	NaN	NaN	NaN	NaN	NaN	NaN	NaN	NaN	NaN	NaN	NaN	NaN
NaN	NaN	NaN	NaN	NaN	NaN	NaN	NaN	NaN	NaN	NaN	NaN	NaN	NaN	NaN	NaN	NaN	NaN	NaN
NaN	NaN	NaN	NaN	NaN	NaN	NaN	NaN	NaN	NaN	NaN	NaN	NaN	NaN	NaN	NaN	NaN	NaN	NaN
NaN	NaN	NaN	NaN	NaN	NaN	NaN	NaN	NaN	NaN	NaN	NaN	NaN	NaN	NaN	NaN	NaN	NaN	NaN
NaN	NaN	NaN	NaN	NaN	NaN	NaN	NaN	NaN	NaN	NaN	NaN	NaN	NaN	NaN	NaN	NaN	NaN	NaN
NaN	NaN	NaN	NaN	NaN	NaN	NaN	NaN	NaN	NaN	NaN	NaN	NaN	NaN	NaN	NaN	NaN	NaN	NaN
NaN	NaN	NaN	NaN	NaN	NaN	NaN	NaN	NaN	NaN	NaN	NaN	NaN	NaN	NaN	NaN	NaN	NaN	NaN
NaN	NaN	NaN	NaN	NaN	NaN	NaN	NaN	NaN	NaN	NaN	NaN	NaN	NaN	NaN	NaN	NaN	NaN	NaN
NaN	NaN	NaN	NaN	NaN	NaN	NaN	NaN	NaN	NaN	NaN	NaN	NaN	NaN	NaN	NaN	NaN	NaN	NaN
NaN	NaN	NaN	NaN	NaN	NaN	NaN	NaN	NaN	NaN	NaN	NaN	NaN	NaN	NaN	NaN	NaN	NaN	NaN
NaN	NaN	NaN	NaN	NaN	NaN	NaN	NaN	NaN	NaN	NaN	NaN	NaN	NaN	NaN	NaN	NaN	NaN	NaN
NaN	NaN	NaN	NaN	NaN	NaN	NaN	NaN	NaN	NaN	NaN	NaN	NaN	NaN	NaN	NaN	NaN	NaN	NaN
NaN	NaN	NaN	NaN	NaN	NaN	NaN	NaN	NaN	NaN	NaN	NaN	NaN	NaN	NaN	NaN	NaN	NaN	NaN
NaN	NaN	NaN	NaN	NaN	NaN	NaN	NaN	NaN	NaN	NaN	NaN	NaN	NaN	NaN	NaN	NaN	NaN	NaN
NaN	NaN	NaN	NaN	NaN	NaN	NaN	NaN	NaN	NaN	NaN	NaN	NaN	NaN	NaN	NaN	NaN	NaN	NaN

## Sheet: FigureS3 c
# Figure S3 panel c the omnidirectional electron fluxes for 55 keV electrons within MLT=00-06
X axis
2.29585e-49	0.00523613	0.0400088	0.125	0.265584	0.449533	0.649519	0.829769	0.955112	1	0.955112	0.829769	0.649519	0.449533	0.265584	0.125	0.0400088	0.00523613	2.29585e-49
3.44377e-49	0.0078542	0.0600131	0.1875	0.398377	0.6743	0.974279	1.24465	1.43267	1.5	1.43267	1.24465	0.974279	0.6743	0.398377	0.1875	0.0600131	0.0078542	3.44377e-49
4.59169e-49	0.0104723	0.0800175	0.25	0.531169	0.899067	1.29904	1.65954	1.91022	2	1.91022	1.65954	1.29904	0.899067	0.531169	0.25	0.0800175	0.0104723	4.59169e-49
5.73961e-49	0.0130903	0.100022	0.3125	0.663961	1.12383	1.6238	2.07442	2.38778	2.5	2.38778	2.07442	1.6238	1.12383	0.663961	0.3125	0.100022	0.0130903	5.73961e-49
6.88754e-49	0.0157084	0.120026	0.375	0.796753	1.3486	1.94856	2.48931	2.86534	3	2.86534	2.48931	1.94856	1.3486	0.796753	0.375	0.120026	0.0157084	6.88754e-49
8.03546e-49	0.0183265	0.140031	0.4375	0.929545	1.57337	2.27332	2.90419	3.34289	3.5	3.34289	2.90419	2.27332	1.57337	0.929545	0.4375	0.140031	0.0183265	8.03546e-49
9.18338e-49	0.0209445	0.160035	0.5	1.06234	1.79813	2.59808	3.31908	3.82045	4	3.82045	3.31908	2.59808	1.79813	1.06234	0.5	0.160035	0.0209445	9.18338e-49
1.03313e-48	0.0235626	0.180039	0.5625	1.19513	2.0229	2.92284	3.73396	4.298	4.5	4.298	3.73396	2.92284	2.0229	1.19513	0.5625	0.180039	0.0235626	1.03313e-48
1.14792e-48	0.0261807	0.200044	0.625	1.32792	2.24767	3.2476	4.14885	4.77556	5	4.77556	4.14885	3.2476	2.24767	1.32792	0.625	0.200044	0.0261807	1.14792e-48
1.26271e-48	0.0287987	0.220048	0.6875	1.46071	2.47243	3.57235	4.56373	5.25312	5.5	5.25312	4.56373	3.57235	2.47243	1.46071	0.6875	0.220048	0.0287987	1.26271e-48
1.37751e-48	0.0314168	0.240053	0.75	1.59351	2.6972	3.89711	4.97862	5.73067	6	5.73067	4.97862	3.89711	2.6972	1.59351	0.75	0.240053	0.0314168	1.37751e-48
1.4923e-48	0.0340349	0.260057	0.8125	1.7263	2.92197	4.22187	5.3935	6.20823	6.5	6.20823	5.3935	4.22187	2.92197	1.7263	0.8125	0.260057	0.0340349	1.4923e-48
1.60709e-48	0.0366529	0.280061	0.875	1.85909	3.14673	4.54663	5.80839	6.68579	7	6.68579	5.80839	4.54663	3.14673	1.85909	0.875	0.280061	0.0366529	1.60709e-48
1.72188e-48	0.039271	0.300066	0.9375	1.99188	3.3715	4.87139	6.22327	7.16334	7.5	7.16334	6.22327	4.87139	3.3715	1.99188	0.9375	0.300066	0.039271	1.72188e-48
1.83668e-48	0.0418891	0.32007	1	2.12467	3.59627	5.19615	6.63816	7.6409	8	7.6409	6.63816	5.19615	3.59627	2.12467	1	0.32007	0.0418891	1.83668e-48
1.95147e-48	0.0445071	0.340074	1.0625	2.25747	3.82103	5.52091	7.05304	8.11845	8.5	8.11845	7.05304	5.52091	3.82103	2.25747	1.0625	0.340074	0.0445071	1.95147e-48
2.06626e-48	0.0471252	0.360079	1.125	2.39026	4.0458	5.84567	7.46793	8.59601	9	8.59601	7.46793	5.84567	4.0458	2.39026	1.125	0.360079	0.0471252	2.06626e-48
2.18105e-48	0.0497433	0.380083	1.1875	2.52305	4.27057	6.17043	7.88281	9.07357	9.5	9.07357	7.88281	6.17043	4.27057	2.52305	1.1875	0.380083	0.0497433	2.18105e-48
2.29585e-48	0.0523613	0.400088	1.25	2.65584	4.49533	6.49519	8.29769	9.55112	10	9.55112	8.29769	6.49519	4.49533	2.65584	1.25	0.400088	0.0523613	2.29585e-48
2.41064e-48	0.0549794	0.420092	1.3125	2.78864	4.7201	6.81995	8.71258	10.0287	10.5	10.0287	8.71258	6.81995	4.7201	2.78864	1.3125	0.420092	0.0549794	2.41064e-48
2.52543e-48	0.0575975	0.440096	1.375	2.92143	4.94487	7.14471	9.12746	10.5062	11	10.5062	9.12746	7.14471	4.94487	2.92143	1.375	0.440096	0.0575975	2.52543e-48
2.64022e-48	0.0602155	0.460101	1.4375	3.05422	5.16963	7.46947	9.54235	10.9838	11.5	10.9838	9.54235	7.46947	5.16963	3.05422	1.4375	0.460101	0.0602155	2.64022e-48
2.75501e-48	0.0628336	0.480105	1.5	3.18701	5.3944	7.79423	9.95723	11.4613	12	11.4613	9.95723	7.79423	5.3944	3.18701	1.5	0.480105	0.0628336	2.75501e-48
2.86981e-48	0.0654517	0.500109	1.5625	3.3198	5.61917	8.11899	10.3721	11.9389	12.5	11.9389	10.3721	8.11899	5.61917	3.3198	1.5625	0.500109	0.0654517	2.86981e-48
2.9846e-48	0.0680697	0.520114	1.625	3.4526	5.84393	8.44375	10.787	12.4165	13	12.4165	10.787	8.44375	5.84393	3.4526	1.625	0.520114	0.0680697	2.9846e-48
3.09939e-48	0.0706878	0.540118	1.6875	3.58539	6.0687	8.76851	11.2019	12.894	13.5	12.894	11.2019	8.76851	6.0687	3.58539	1.6875	0.540118	0.0706878	3.09939e-48
3.21418e-48	0.0733059	0.560123	1.75	3.71818	6.29347	9.09327	11.6168	13.3716	14	13.3716	11.6168	9.09327	6.29347	3.71818	1.75	0.560123	0.0733059	3.21418e-48
3.32898e-48	0.0759239	0.580127	1.8125	3.85097	6.51823	9.41803	12.0317	13.8491	14.5	13.8491	12.0317	9.41803	6.51823	3.85097	1.8125	0.580127	0.0759239	3.32898e-48
3.44377e-48	0.078542	0.600131	1.875	3.98377	6.743	9.74279	12.4465	14.3267	15	14.3267	12.4465	9.74279	6.743	3.98377	1.875	0.600131	0.078542	3.44377e-48
3.55856e-48	0.0811601	0.620136	1.9375	4.11656	6.96777	10.0675	12.8614	14.8042	15.5	14.8042	12.8614	10.0675	6.96777	4.11656	1.9375	0.620136	0.0811601	3.55856e-48
3.67335e-48	0.0837781	0.64014	2	4.24935	7.19253	10.3923	13.2763	15.2818	16	15.2818	13.2763	10.3923	7.19253	4.24935	2	0.64014	0.0837781	3.67335e-48
3.78814e-48	0.0863962	0.660144	2.0625	4.38214	7.4173	10.7171	13.6912	15.7594	16.5	15.7594	13.6912	10.7171	7.4173	4.38214	2.0625	0.660144	0.0863962	3.78814e-48
3.90294e-48	0.0890143	0.680149	2.125	4.51493	7.64207	11.0418	14.1061	16.2369	17	16.2369	14.1061	11.0418	7.64207	4.51493	2.125	0.680149	0.0890143	3.90294e-48
4.01773e-48	0.0916323	0.700153	2.1875	4.64773	7.86683	11.3666	14.521	16.7145	17.5	16.7145	14.521	11.3666	7.86683	4.64773	2.1875	0.700153	0.0916323	4.01773e-48
4.13252e-48	0.0942504	0.720158	2.25	4.78052	8.0916	11.6913	14.9359	17.192	18	17.192	14.9359	11.6913	8.0916	4.78052	2.25	0.720158	0.0942504	4.13252e-48
4.24731e-48	0.0968685	0.740162	2.3125	4.91331	8.31637	12.0161	15.3507	17.6696	18.5	17.6696	15.3507	12.0161	8.31637	4.91331	2.3125	0.740162	0.0968685	4.24731e-48
4.36211e-48	0.0994865	0.760166	2.375	5.0461	8.54113	12.3409	15.7656	18.1471	19	18.1471	15.7656	12.3409	8.54113	5.0461	2.375	0.760166	0.0994865	4.36211e-48
4.4769e-48	0.102105	0.780171	2.4375	5.17889	8.7659	12.6656	16.1805	18.6247	19.5	18.6247	16.1805	12.6656	8.7659	5.17889	2.4375	0.780171	0.102105	4.4769e-48
4.59169e-48	0.104723	0.800175	2.5	5.31169	8.99067	12.9904	16.5954	19.1022	20	19.1022	16.5954	12.9904	8.99067	5.31169	2.5	0.800175	0.104723	4.59169e-48
4.70648e-48	0.107341	0.82018	2.5625	5.44448	9.21543	13.3151	17.0103	19.5798	20.5	19.5798	17.0103	13.3151	9.21543	5.44448	2.5625	0.82018	0.107341	4.70648e-48
4.82127e-48	0.109959	0.840184	2.625	5.57727	9.4402	13.6399	17.4252	20.0574	21	20.0574	17.4252	13.6399	9.4402	5.57727	2.625	0.840184	0.109959	4.82127e-48
4.93607e-48	0.112577	0.860188	2.6875	5.71006	9.66497	13.9647	17.84	20.5349	21.5	20.5349	17.84	13.9647	9.66497	5.71006	2.6875	0.860188	0.112577	4.93607e-48
5.05086e-48	0.115195	0.880193	2.75	5.84286	9.88973	14.2894	18.2549	21.0125	22	21.0125	18.2549	14.2894	9.88973	5.84286	2.75	0.880193	0.115195	5.05086e-48
5.16565e-48	0.117813	0.900197	2.8125	5.97565	10.1145	14.6142	18.6698	21.49	22.5	21.49	18.6698	14.6142	10.1145	5.97565	2.8125	0.900197	0.117813	5.16565e-48
5.28044e-48	0.120431	0.920201	2.875	6.10844	10.3393	14.9389	19.0847	21.9676	23	21.9676	19.0847	14.9389	10.3393	6.10844	2.875	0.920201	0.120431	5.28044e-48
5.39524e-48	0.123049	0.940206	2.9375	6.24123	10.564	15.2637	19.4996	22.4451	23.5	22.4451	19.4996	15.2637	10.564	6.24123	2.9375	0.940206	0.123049	5.39524e-48
5.51003e-48	0.125667	0.96021	3	6.37402	10.7888	15.5885	19.9145	22.9227	24	22.9227	19.9145	15.5885	10.7888	6.37402	3	0.96021	0.125667	5.51003e-48
5.62482e-48	0.128285	0.980215	3.0625	6.50682	11.0136	15.9132	20.3294	23.4002	24.5	23.4002	20.3294	15.9132	11.0136	6.50682	3.0625	0.980215	0.128285	5.62482e-48
5.73961e-48	0.130903	1.00022	3.125	6.63961	11.2383	16.238	20.7442	23.8778	25	23.8778	20.7442	16.238	11.2383	6.63961	3.125	1.00022	0.130903	5.73961e-48
Y axis
-3.7494e-33	-0.0296956	-0.109923	-0.216506	-0.316511	-0.377203	-0.375	-0.302011	-0.168412	0	0.168412	0.302011	0.375	0.377203	0.316511	0.216506	0.109923	0.0296956	3.7494e-33
-5.6241e-33	-0.0445434	-0.164885	-0.32476	-0.474767	-0.565805	-0.5625	-0.453017	-0.252618	0	0.252618	0.453017	0.5625	0.565805	0.474767	0.32476	0.164885	0.0445434	5.6241e-33
-7.4988e-33	-0.0593912	-0.219846	-0.433013	-0.633022	-0.754407	-0.75	-0.604023	-0.336824	0	0.336824	0.604023	0.75	0.754407	0.633022	0.433013	0.219846	0.0593912	7.4988e-33
-9.3735e-33	-0.074239	-0.274808	-0.541266	-0.791278	-0.943008	-0.9375	-0.755028	-0.42103	0	0.42103	0.755028	0.9375	0.943008	0.791278	0.541266	0.274808	0.074239	9.3735e-33
-1.12482e-32	-0.0890868	-0.329769	-0.649519	-0.949533	-1.13161	-1.125	-0.906034	-0.505236	0	0.505236	0.906034	1.125	1.13161	0.949533	0.649519	0.329769	0.0890868	1.12482e-32
-1.31229e-32	-0.103935	-0.384731	-0.757772	-1.10779	-1.32021	-1.3125	-1.05704	-0.589442	0	0.589442	1.05704	1.3125	1.32021	1.10779	0.757772	0.384731	0.103935	1.31229e-32
-1.49976e-32	-0.118782	-0.439693	-0.866025	-1.26604	-1.50881	-1.5	-1.20805	-0.673648	0	0.673648	1.20805	1.5	1.50881	1.26604	0.866025	0.439693	0.118782	1.49976e-32
-1.68723e-32	-0.13363	-0.494654	-0.974279	-1.4243	-1.69741	-1.6875	-1.35905	-0.757854	0	0.757854	1.35905	1.6875	1.69741	1.4243	0.974279	0.494654	0.13363	1.68723e-32
-1.8747e-32	-0.148478	-0.549616	-1.08253	-1.58256	-1.88602	-1.875	-1.51006	-0.84206	0	0.84206	1.51006	1.875	1.88602	1.58256	1.08253	0.549616	0.148478	1.8747e-32
-2.06217e-32	-0.163326	-0.604577	-1.19078	-1.74081	-2.07462	-2.0625	-1.66106	-0.926266	0	0.926266	1.66106	2.0625	2.07462	1.74081	1.19078	0.604577	0.163326	2.06217e-32
-2.24964e-32	-0.178174	-0.659539	-1.29904	-1.89907	-2.26322	-2.25	-1.81207	-1.01047	0	1.01047	1.81207	2.25	2.26322	1.89907	1.29904	0.659539	0.178174	2.24964e-32
-2.43711e-32	-0.193021	-0.714501	-1.40729	-2.05732	-2.45182	-2.4375	-1.96307	-1.09468	0	1.09468	1.96307	2.4375	2.45182	2.05732	1.40729	0.714501	0.193021	2.43711e-32
-2.62458e-32	-0.207869	-0.769462	-1.51554	-2.21558	-2.64042	-2.625	-2.11408	-1.17888	0	1.17888	2.11408	2.625	2.64042	2.21558	1.51554	0.769462	0.207869	2.62458e-32
-2.81205e-32	-0.222717	-0.824424	-1.6238	-2.37383	-2.82902	-2.8125	-2.26509	-1.26309	0	1.26309	2.26509	2.8125	2.82902	2.37383	1.6238	0.824424	0.222717	2.81205e-32
-2.99952e-32	-0.237565	-0.879385	-1.73205	-2.53209	-3.01763	-3	-2.41609	-1.3473	0	1.3473	2.41609	3	3.01763	2.53209	1.73205	0.879385	0.237565	2.99952e-32
-3.18699e-32	-0.252412	-0.934347	-1.8403	-2.69034	-3.20623	-3.1875	-2.5671	-1.4315	0	1.4315	2.5671	3.1875	3.20623	2.69034	1.8403	0.934347	0.252412	3.18699e-32
-3.37446e-32	-0.26726	-0.989308	-1.94856	-2.8486	-3.39483	-3.375	-2.7181	-1.51571	0	1.51571	2.7181	3.375	3.39483	2.8486	1.94856	0.989308	0.26726	3.37446e-32
-3.56193e-32	-0.282108	-1.04427	-2.05681	-3.00686	-3.58343	-3.5625	-2.86911	-1.59991	0	1.59991	2.86911	3.5625	3.58343	3.00686	2.05681	1.04427	0.282108	3.56193e-32
-3.7494e-32	-0.296956	-1.09923	-2.16506	-3.16511	-3.77203	-3.75	-3.02011	-1.68412	0	1.68412	3.02011	3.75	3.77203	3.16511	2.16506	1.09923	0.296956	3.7494e-32
-3.93687e-32	-0.311804	-1.15419	-2.27332	-3.32337	-3.96063	-3.9375	-3.17112	-1.76833	0	1.76833	3.17112	3.9375	3.96063	3.32337	2.27332	1.15419	0.311804	3.93687e-32
-4.12434e-32	-0.326651	-1.20915	-2.38157	-3.48162	-4.14924	-4.125	-3.32213	-1.85253	0	1.85253	3.32213	4.125	4.14924	3.48162	2.38157	1.20915	0.326651	4.12434e-32
-4.31181e-32	-0.341499	-1.26412	-2.48982	-3.63988	-4.33784	-4.3125	-3.47313	-1.93674	0	1.93674	3.47313	4.3125	4.33784	3.63988	2.48982	1.26412	0.341499	4.31181e-32
-4.49928e-32	-0.356347	-1.31908	-2.59808	-3.79813	-4.52644	-4.5	-3.62414	-2.02094	0	2.02094	3.62414	4.5	4.52644	3.79813	2.59808	1.31908	0.356347	4.49928e-32
-4.68675e-32	-0.371195	-1.37404	-2.70633	-3.95639	-4.71504	-4.6875	-3.77514	-2.10515	0	2.10515	3.77514	4.6875	4.71504	3.95639	2.70633	1.37404	0.371195	4.68675e-32
-4.87422e-32	-0.386043	-1.429	-2.81458	-4.11464	-4.90364	-4.875	-3.92615	-2.18936	0	2.18936	3.92615	4.875	4.90364	4.11464	2.81458	1.429	0.386043	4.87422e-32
-5.06169e-32	-0.40089	-1.48396	-2.92284	-4.2729	-5.09224	-5.0625	-4.07715	-2.27356	0	2.27356	4.07715	5.0625	5.09224	4.2729	2.92284	1.48396	0.40089	5.06169e-32
-5.24916e-32	-0.415738	-1.53892	-3.03109	-4.43116	-5.28085	-5.25	-4.22816	-2.35777	0	2.35777	4.22816	5.25	5.28085	4.43116	3.03109	1.53892	0.415738	5.24916e-32
-5.43663e-32	-0.430586	-1.59389	-3.13934	-4.58941	-5.46945	-5.4375	-4.37917	-2.44197	0	2.44197	4.37917	5.4375	5.46945	4.58941	3.13934	1.59389	0.430586	5.43663e-32
-5.6241e-32	-0.445434	-1.64885	-3.2476	-4.74767	-5.65805	-5.625	-4.53017	-2.52618	0	2.52618	4.53017	5.625	5.65805	4.74767	3.2476	1.64885	0.445434	5.6241e-32
-5.81157e-32	-0.460282	-1.70381	-3.35585	-4.90592	-5.84665	-5.8125	-4.68118	-2.61039	0	2.61039	4.68118	5.8125	5.84665	4.90592	3.35585	1.70381	0.460282	5.81157e-32
-5.99904e-32	-0.475129	-1.75877	-3.4641	-5.06418	-6.03525	-6	-4.83218	-2.69459	0	2.69459	4.83218	6	6.03525	5.06418	3.4641	1.75877	0.475129	5.99904e-32
-6.18651e-32	-0.489977	-1.81373	-3.57235	-5.22243	-6.22385	-6.1875	-4.98319	-2.7788	0	2.7788	4.98319	6.1875	6.22385	5.22243	3.57235	1.81373	0.489977	6.18651e-32
-6.37398e-32	-0.504825	-1.86869	-3.68061	-5.38069	-6.41246	-6.375	-5.13419	-2.863	0	2.863	5.13419	6.375	6.41246	5.38069	3.68061	1.86869	0.504825	6.37398e-32
-6.56145e-32	-0.519673	-1.92366	-3.78886	-5.53894	-6.60106	-6.5625	-5.2852	-2.94721	0	2.94721	5.2852	6.5625	6.60106	5.53894	3.78886	1.92366	0.519673	6.56145e-32
-6.74892e-32	-0.534521	-1.97862	-3.89711	-5.6972	-6.78966	-6.75	-5.4362	-3.03142	0	3.03142	5.4362	6.75	6.78966	5.6972	3.89711	1.97862	0.534521	6.74892e-32
-6.93639e-32	-0.549368	-2.03358	-4.00537	-5.85546	-6.97826	-6.9375	-5.58721	-3.11562	0	3.11562	5.58721	6.9375	6.97826	5.85546	4.00537	2.03358	0.549368	6.93639e-32
-7.12386e-32	-0.564216	-2.08854	-4.11362	-6.01371	-7.16686	-7.125	-5.73822	-3.19983	0	3.19983	5.73822	7.125	7.16686	6.01371	4.11362	2.08854	0.564216	7.12386e-32
-7.31133e-32	-0.579064	-2.1435	-4.22187	-6.17197	-7.35546	-7.3125	-5.88922	-3.28403	0	3.28403	5.88922	7.3125	7.35546	6.17197	4.22187	2.1435	0.579064	7.31133e-32
-7.4988e-32	-0.593912	-2.19846	-4.33013	-6.33022	-7.54407	-7.5	-6.04023	-3.36824	0	3.36824	6.04023	7.5	7.54407	6.33022	4.33013	2.19846	0.593912	7.4988e-32
-7.68627e-32	-0.60876	-2.25342	-4.43838	-6.48848	-7.73267	-7.6875	-6.19123	-3.45245	0	3.45245	6.19123	7.6875	7.73267	6.48848	4.43838	2.25342	0.60876	7.68627e-32
-7.87374e-32	-0.623607	-2.30839	-4.54663	-6.64673	-7.92127	-7.875	-6.34224	-3.53665	0	3.53665	6.34224	7.875	7.92127	6.64673	4.54663	2.30839	0.623607	7.87374e-32
-8.06121e-32	-0.638455	-2.36335	-4.65489	-6.80499	-8.10987	-8.0625	-6.49324	-3.62086	0	3.62086	6.49324	8.0625	8.10987	6.80499	4.65489	2.36335	0.638455	8.06121e-32
-8.24868e-32	-0.653303	-2.41831	-4.76314	-6.96324	-8.29847	-8.25	-6.64425	-3.70506	0	3.70506	6.64425	8.25	8.29847	6.96324	4.76314	2.41831	0.653303	8.24868e-32
-8.43615e-32	-0.668151	-2.47327	-4.87139	-7.1215	-8.48707	-8.4375	-6.79526	-3.78927	0	3.78927	6.79526	8.4375	8.48707	7.1215	4.87139	2.47327	0.668151	8.43615e-32
-8.62362e-32	-0.682999	-2.52823	-4.97965	-7.27976	-8.67567	-8.625	-6.94626	-3.87348	0	3.87348	6.94626	8.625	8.67567	7.27976	4.97965	2.52823	0.682999	8.62362e-32
-8.81109e-32	-0.697846	-2.58319	-5.0879	-7.43801	-8.86428	-8.8125	-7.09727	-3.95768	0	3.95768	7.09727	8.8125	8.86428	7.43801	5.0879	2.58319	0.697846	8.81109e-32
-8.99856e-32	-0.712694	-2.63816	-5.19615	-7.59627	-9.05288	-9	-7.24827	-4.04189	0	4.04189	7.24827	9	9.05288	7.59627	5.19615	2.63816	0.712694	8.99856e-32
-9.18603e-32	-0.727542	-2.69312	-5.30441	-7.75452	-9.24148	-9.1875	-7.39928	-4.1261	0	4.1261	7.39928	9.1875	9.24148	7.75452	5.30441	2.69312	0.727542	9.18603e-32
-9.3735e-32	-0.74239	-2.74808	-5.41266	-7.91278	-9.43008	-9.375	-7.55028	-4.2103	0	4.2103	7.55028	9.375	9.43008	7.91278	5.41266	2.74808	0.74239	9.3735e-32
Electron fluxes (unit of cm^-2 s^-1 keV-1) MLT=00-06
NaN	NaN	NaN	NaN	NaN	NaN	NaN	NaN	NaN	NaN	NaN	NaN	NaN	NaN	NaN	NaN	NaN	NaN	NaN
NaN	NaN	NaN	NaN	NaN	NaN	NaN	NaN	NaN	NaN	NaN	NaN	NaN	NaN	NaN	NaN	NaN	NaN	NaN
NaN	NaN	NaN	NaN	NaN	NaN	NaN	NaN	NaN	NaN	NaN	NaN	NaN	NaN	NaN	NaN	NaN	NaN	NaN
NaN	NaN	NaN	NaN	NaN	NaN	NaN	NaN	NaN	NaN	NaN	NaN	NaN	NaN	NaN	NaN	NaN	NaN	NaN
NaN	NaN	NaN	NaN	NaN	NaN	NaN	NaN	NaN	NaN	NaN	NaN	NaN	NaN	NaN	NaN	NaN	NaN	NaN
NaN	NaN	NaN	NaN	NaN	NaN	NaN	NaN	NaN	NaN	NaN	NaN	NaN	NaN	NaN	NaN	NaN	NaN	NaN
NaN	NaN	NaN	NaN	NaN	NaN	NaN	NaN	NaN	NaN	NaN	NaN	NaN	NaN	NaN	NaN	NaN	NaN	NaN
NaN	NaN	NaN	NaN	NaN	NaN	NaN	NaN	NaN	NaN	NaN	NaN	NaN	NaN	3.36538e+06	NaN	NaN	NaN	NaN
NaN	NaN	NaN	NaN	NaN	NaN	NaN	NaN	NaN	NaN	NaN	NaN	NaN	NaN	2.55799e+06	NaN	NaN	NaN	NaN
NaN	NaN	NaN	NaN	NaN	NaN	NaN	NaN	NaN	NaN	NaN	NaN	1.34367e+07	9.44948e+06	1.24337e+06	NaN	NaN	NaN	NaN
NaN	NaN	NaN	NaN	NaN	NaN	NaN	NaN	NaN	NaN	NaN	NaN	1.27511e+07	6.11652e+06	4.68362e+06	NaN	NaN	NaN	NaN
NaN	NaN	NaN	NaN	NaN	NaN	NaN	NaN	NaN	NaN	NaN	1.36051e+07	1.07001e+07	7.43241e+06	5.07229e+06	NaN	NaN	NaN	NaN
NaN	NaN	NaN	NaN	NaN	NaN	NaN	NaN	NaN	NaN	1.59856e+07	1.36805e+07	8.79809e+06	6.82237e+06	4.32707e+06	NaN	NaN	NaN	NaN
NaN	NaN	NaN	NaN	NaN	NaN	NaN	NaN	NaN	NaN	1.37075e+07	1.28034e+07	8.74681e+06	6.05296e+06	3.66574e+06	NaN	NaN	NaN	NaN
NaN	NaN	NaN	NaN	NaN	NaN	NaN	NaN	NaN	NaN	1.16111e+07	1.09387e+07	7.77724e+06	7.68586e+06	4.98683e+06	NaN	NaN	NaN	NaN
NaN	NaN	NaN	NaN	NaN	NaN	NaN	NaN	NaN	NaN	1.11914e+07	9.50247e+06	7.322e+06	7.71119e+06	3.93581e+06	NaN	NaN	NaN	NaN
NaN	NaN	NaN	NaN	NaN	NaN	NaN	NaN	NaN	NaN	9.36737e+06	1.2314e+07	9.20534e+06	7.08579e+06	4.79972e+06	NaN	NaN	NaN	NaN
NaN	NaN	NaN	NaN	NaN	NaN	NaN	NaN	NaN	1.32673e+07	9.82045e+06	6.99033e+06	5.59369e+06	5.97027e+06	5.03699e+06	NaN	NaN	NaN	NaN
NaN	NaN	NaN	NaN	NaN	NaN	NaN	NaN	NaN	1.60716e+07	8.34903e+06	6.21525e+06	4.96446e+06	5.99037e+06	3.83346e+06	NaN	NaN	NaN	NaN
NaN	NaN	NaN	NaN	NaN	NaN	NaN	NaN	NaN	7.31013e+06	8.78825e+06	6.43068e+06	5.67843e+06	4.93347e+06	5.4741e+06	NaN	NaN	NaN	NaN
NaN	NaN	NaN	NaN	NaN	NaN	NaN	NaN	NaN	9.28734e+06	9.98921e+06	9.4101e+06	9.50799e+06	6.1279e+06	4.79699e+06	NaN	NaN	NaN	NaN
NaN	NaN	NaN	NaN	NaN	NaN	NaN	NaN	NaN	1.06301e+07	1.07355e+07	9.96478e+06	1.38967e+07	6.7623e+06	4.61474e+06	NaN	NaN	NaN	NaN
NaN	NaN	NaN	NaN	NaN	NaN	NaN	NaN	NaN	1.01516e+07	1.12443e+07	1.10316e+07	1.4389e+07	8.85814e+06	4.09427e+06	NaN	NaN	NaN	NaN
NaN	NaN	NaN	NaN	NaN	NaN	NaN	NaN	NaN	1.41629e+07	1.13549e+07	9.86655e+06	1.14115e+07	1.20029e+07	5.12177e+06	NaN	NaN	NaN	NaN
NaN	NaN	NaN	NaN	NaN	NaN	NaN	NaN	NaN	1.15965e+07	9.39784e+06	8.32352e+06	1.17353e+07	1.67193e+07	7.70665e+06	NaN	NaN	NaN	NaN
NaN	NaN	NaN	NaN	NaN	NaN	NaN	NaN	NaN	1.1169e+07	1.05998e+07	9.88353e+06	1.03542e+07	1.34126e+07	1.20434e+07	NaN	NaN	NaN	NaN
NaN	NaN	NaN	NaN	NaN	NaN	NaN	NaN	NaN	1.48013e+07	9.13674e+06	8.71492e+06	9.66787e+06	9.52614e+06	5.50196e+06	NaN	NaN	NaN	NaN
NaN	NaN	NaN	NaN	NaN	NaN	NaN	NaN	NaN	1.28271e+07	1.00344e+07	9.6119e+06	1.06929e+07	1.16614e+07	8.64433e+06	NaN	NaN	NaN	NaN
NaN	NaN	NaN	NaN	NaN	NaN	NaN	NaN	NaN	NaN	NaN	NaN	NaN	NaN	NaN	NaN	NaN	NaN	NaN
NaN	NaN	NaN	NaN	NaN	NaN	NaN	NaN	NaN	NaN	NaN	NaN	NaN	NaN	NaN	NaN	NaN	NaN	NaN
NaN	NaN	NaN	NaN	NaN	NaN	NaN	NaN	NaN	NaN	NaN	NaN	NaN	NaN	NaN	NaN	NaN	NaN	NaN
NaN	NaN	NaN	NaN	NaN	NaN	NaN	NaN	NaN	NaN	NaN	NaN	NaN	NaN	NaN	NaN	NaN	NaN	NaN
NaN	NaN	NaN	NaN	NaN	NaN	NaN	NaN	NaN	NaN	NaN	NaN	NaN	NaN	NaN	NaN	NaN	NaN	NaN
NaN	NaN	NaN	NaN	NaN	NaN	NaN	NaN	NaN	NaN	NaN	NaN	NaN	NaN	NaN	NaN	NaN	NaN	NaN
NaN	NaN	NaN	NaN	NaN	NaN	NaN	NaN	NaN	NaN	NaN	NaN	NaN	NaN	NaN	NaN	NaN	NaN	NaN
NaN	NaN	NaN	NaN	NaN	NaN	NaN	NaN	NaN	NaN	NaN	NaN	NaN	NaN	NaN	NaN	NaN	NaN	NaN
NaN	NaN	NaN	NaN	NaN	NaN	NaN	NaN	NaN	NaN	NaN	NaN	NaN	NaN	NaN	NaN	NaN	NaN	NaN
NaN	NaN	NaN	NaN	NaN	NaN	NaN	NaN	NaN	NaN	NaN	NaN	NaN	NaN	NaN	NaN	NaN	NaN	NaN
NaN	NaN	NaN	NaN	NaN	NaN	NaN	NaN	NaN	NaN	NaN	NaN	NaN	NaN	NaN	NaN	NaN	NaN	NaN
NaN	NaN	NaN	NaN	NaN	NaN	NaN	NaN	NaN	NaN	NaN	NaN	NaN	NaN	NaN	NaN	NaN	NaN	NaN
NaN	NaN	NaN	NaN	NaN	NaN	NaN	NaN	NaN	NaN	NaN	NaN	NaN	NaN	NaN	NaN	NaN	NaN	NaN
NaN	NaN	NaN	NaN	NaN	NaN	NaN	NaN	NaN	NaN	NaN	NaN	NaN	NaN	NaN	NaN	NaN	NaN	NaN
NaN	NaN	NaN	NaN	NaN	NaN	NaN	NaN	NaN	NaN	NaN	NaN	NaN	NaN	NaN	NaN	NaN	NaN	NaN
NaN	NaN	NaN	NaN	NaN	NaN	NaN	NaN	NaN	NaN	NaN	NaN	NaN	NaN	NaN	NaN	NaN	NaN	NaN
NaN	NaN	NaN	NaN	NaN	NaN	NaN	NaN	NaN	NaN	NaN	NaN	NaN	NaN	NaN	NaN	NaN	NaN	NaN
NaN	NaN	NaN	NaN	NaN	NaN	NaN	NaN	NaN	NaN	NaN	NaN	NaN	NaN	NaN	NaN	NaN	NaN	NaN
NaN	NaN	NaN	NaN	NaN	NaN	NaN	NaN	NaN	NaN	NaN	NaN	NaN	NaN	NaN	NaN	NaN	NaN	NaN
NaN	NaN	NaN	NaN	NaN	NaN	NaN	NaN	NaN	NaN	NaN	NaN	NaN	NaN	NaN	NaN	NaN	NaN	NaN
NaN	NaN	NaN	NaN	NaN	NaN	NaN	NaN	NaN	NaN	NaN	NaN	NaN	NaN	NaN	NaN	NaN	NaN	NaN

## Sheet: FigureS3 d
# Figure S3 panel d the omnidirectional electron fluxes for 55 keV electrons within MLT=18-24
X axis
2.29585e-49	0.00523613	0.0400088	0.125	0.265584	0.449533	0.649519	0.829769	0.955112	1	0.955112	0.829769	0.649519	0.449533	0.265584	0.125	0.0400088	0.00523613	2.29585e-49
3.44377e-49	0.0078542	0.0600131	0.1875	0.398377	0.6743	0.974279	1.24465	1.43267	1.5	1.43267	1.24465	0.974279	0.6743	0.398377	0.1875	0.0600131	0.0078542	3.44377e-49
4.59169e-49	0.0104723	0.0800175	0.25	0.531169	0.899067	1.29904	1.65954	1.91022	2	1.91022	1.65954	1.29904	0.899067	0.531169	0.25	0.0800175	0.0104723	4.59169e-49
5.73961e-49	0.0130903	0.100022	0.3125	0.663961	1.12383	1.6238	2.07442	2.38778	2.5	2.38778	2.07442	1.6238	1.12383	0.663961	0.3125	0.100022	0.0130903	5.73961e-49
6.88754e-49	0.0157084	0.120026	0.375	0.796753	1.3486	1.94856	2.48931	2.86534	3	2.86534	2.48931	1.94856	1.3486	0.796753	0.375	0.120026	0.0157084	6.88754e-49
8.03546e-49	0.0183265	0.140031	0.4375	0.929545	1.57337	2.27332	2.90419	3.34289	3.5	3.34289	2.90419	2.27332	1.57337	0.929545	0.4375	0.140031	0.0183265	8.03546e-49
9.18338e-49	0.0209445	0.160035	0.5	1.06234	1.79813	2.59808	3.31908	3.82045	4	3.82045	3.31908	2.59808	1.79813	1.06234	0.5	0.160035	0.0209445	9.18338e-49
1.03313e-48	0.0235626	0.180039	0.5625	1.19513	2.0229	2.92284	3.73396	4.298	4.5	4.298	3.73396	2.92284	2.0229	1.19513	0.5625	0.180039	0.0235626	1.03313e-48
1.14792e-48	0.0261807	0.200044	0.625	1.32792	2.24767	3.2476	4.14885	4.77556	5	4.77556	4.14885	3.2476	2.24767	1.32792	0.625	0.200044	0.0261807	1.14792e-48
1.26271e-48	0.0287987	0.220048	0.6875	1.46071	2.47243	3.57235	4.56373	5.25312	5.5	5.25312	4.56373	3.57235	2.47243	1.46071	0.6875	0.220048	0.0287987	1.26271e-48
1.37751e-48	0.0314168	0.240053	0.75	1.59351	2.6972	3.89711	4.97862	5.73067	6	5.73067	4.97862	3.89711	2.6972	1.59351	0.75	0.240053	0.0314168	1.37751e-48
1.4923e-48	0.0340349	0.260057	0.8125	1.7263	2.92197	4.22187	5.3935	6.20823	6.5	6.20823	5.3935	4.22187	2.92197	1.7263	0.8125	0.260057	0.0340349	1.4923e-48
1.60709e-48	0.0366529	0.280061	0.875	1.85909	3.14673	4.54663	5.80839	6.68579	7	6.68579	5.80839	4.54663	3.14673	1.85909	0.875	0.280061	0.0366529	1.60709e-48
1.72188e-48	0.039271	0.300066	0.9375	1.99188	3.3715	4.87139	6.22327	7.16334	7.5	7.16334	6.22327	4.87139	3.3715	1.99188	0.9375	0.300066	0.039271	1.72188e-48
1.83668e-48	0.0418891	0.32007	1	2.12467	3.59627	5.19615	6.63816	7.6409	8	7.6409	6.63816	5.19615	3.59627	2.12467	1	0.32007	0.0418891	1.83668e-48
1.95147e-48	0.0445071	0.340074	1.0625	2.25747	3.82103	5.52091	7.05304	8.11845	8.5	8.11845	7.05304	5.52091	3.82103	2.25747	1.0625	0.340074	0.0445071	1.95147e-48
2.06626e-48	0.0471252	0.360079	1.125	2.39026	4.0458	5.84567	7.46793	8.59601	9	8.59601	7.46793	5.84567	4.0458	2.39026	1.125	0.360079	0.0471252	2.06626e-48
2.18105e-48	0.0497433	0.380083	1.1875	2.52305	4.27057	6.17043	7.88281	9.07357	9.5	9.07357	7.88281	6.17043	4.27057	2.52305	1.1875	0.380083	0.0497433	2.18105e-48
2.29585e-48	0.0523613	0.400088	1.25	2.65584	4.49533	6.49519	8.29769	9.55112	10	9.55112	8.29769	6.49519	4.49533	2.65584	1.25	0.400088	0.0523613	2.29585e-48
2.41064e-48	0.0549794	0.420092	1.3125	2.78864	4.7201	6.81995	8.71258	10.0287	10.5	10.0287	8.71258	6.81995	4.7201	2.78864	1.3125	0.420092	0.0549794	2.41064e-48
2.52543e-48	0.0575975	0.440096	1.375	2.92143	4.94487	7.14471	9.12746	10.5062	11	10.5062	9.12746	7.14471	4.94487	2.92143	1.375	0.440096	0.0575975	2.52543e-48
2.64022e-48	0.0602155	0.460101	1.4375	3.05422	5.16963	7.46947	9.54235	10.9838	11.5	10.9838	9.54235	7.46947	5.16963	3.05422	1.4375	0.460101	0.0602155	2.64022e-48
2.75501e-48	0.0628336	0.480105	1.5	3.18701	5.3944	7.79423	9.95723	11.4613	12	11.4613	9.95723	7.79423	5.3944	3.18701	1.5	0.480105	0.0628336	2.75501e-48
2.86981e-48	0.0654517	0.500109	1.5625	3.3198	5.61917	8.11899	10.3721	11.9389	12.5	11.9389	10.3721	8.11899	5.61917	3.3198	1.5625	0.500109	0.0654517	2.86981e-48
2.9846e-48	0.0680697	0.520114	1.625	3.4526	5.84393	8.44375	10.787	12.4165	13	12.4165	10.787	8.44375	5.84393	3.4526	1.625	0.520114	0.0680697	2.9846e-48
3.09939e-48	0.0706878	0.540118	1.6875	3.58539	6.0687	8.76851	11.2019	12.894	13.5	12.894	11.2019	8.76851	6.0687	3.58539	1.6875	0.540118	0.0706878	3.09939e-48
3.21418e-48	0.0733059	0.560123	1.75	3.71818	6.29347	9.09327	11.6168	13.3716	14	13.3716	11.6168	9.09327	6.29347	3.71818	1.75	0.560123	0.0733059	3.21418e-48
3.32898e-48	0.0759239	0.580127	1.8125	3.85097	6.51823	9.41803	12.0317	13.8491	14.5	13.8491	12.0317	9.41803	6.51823	3.85097	1.8125	0.580127	0.0759239	3.32898e-48
3.44377e-48	0.078542	0.600131	1.875	3.98377	6.743	9.74279	12.4465	14.3267	15	14.3267	12.4465	9.74279	6.743	3.98377	1.875	0.600131	0.078542	3.44377e-48
3.55856e-48	0.0811601	0.620136	1.9375	4.11656	6.96777	10.0675	12.8614	14.8042	15.5	14.8042	12.8614	10.0675	6.96777	4.11656	1.9375	0.620136	0.0811601	3.55856e-48
3.67335e-48	0.0837781	0.64014	2	4.24935	7.19253	10.3923	13.2763	15.2818	16	15.2818	13.2763	10.3923	7.19253	4.24935	2	0.64014	0.0837781	3.67335e-48
3.78814e-48	0.0863962	0.660144	2.0625	4.38214	7.4173	10.7171	13.6912	15.7594	16.5	15.7594	13.6912	10.7171	7.4173	4.38214	2.0625	0.660144	0.0863962	3.78814e-48
3.90294e-48	0.0890143	0.680149	2.125	4.51493	7.64207	11.0418	14.1061	16.2369	17	16.2369	14.1061	11.0418	7.64207	4.51493	2.125	0.680149	0.0890143	3.90294e-48
4.01773e-48	0.0916323	0.700153	2.1875	4.64773	7.86683	11.3666	14.521	16.7145	17.5	16.7145	14.521	11.3666	7.86683	4.64773	2.1875	0.700153	0.0916323	4.01773e-48
4.13252e-48	0.0942504	0.720158	2.25	4.78052	8.0916	11.6913	14.9359	17.192	18	17.192	14.9359	11.6913	8.0916	4.78052	2.25	0.720158	0.0942504	4.13252e-48
4.24731e-48	0.0968685	0.740162	2.3125	4.91331	8.31637	12.0161	15.3507	17.6696	18.5	17.6696	15.3507	12.0161	8.31637	4.91331	2.3125	0.740162	0.0968685	4.24731e-48
4.36211e-48	0.0994865	0.760166	2.375	5.0461	8.54113	12.3409	15.7656	18.1471	19	18.1471	15.7656	12.3409	8.54113	5.0461	2.375	0.760166	0.0994865	4.36211e-48
4.4769e-48	0.102105	0.780171	2.4375	5.17889	8.7659	12.6656	16.1805	18.6247	19.5	18.6247	16.1805	12.6656	8.7659	5.17889	2.4375	0.780171	0.102105	4.4769e-48
4.59169e-48	0.104723	0.800175	2.5	5.31169	8.99067	12.9904	16.5954	19.1022	20	19.1022	16.5954	12.9904	8.99067	5.31169	2.5	0.800175	0.104723	4.59169e-48
4.70648e-48	0.107341	0.82018	2.5625	5.44448	9.21543	13.3151	17.0103	19.5798	20.5	19.5798	17.0103	13.3151	9.21543	5.44448	2.5625	0.82018	0.107341	4.70648e-48
4.82127e-48	0.109959	0.840184	2.625	5.57727	9.4402	13.6399	17.4252	20.0574	21	20.0574	17.4252	13.6399	9.4402	5.57727	2.625	0.840184	0.109959	4.82127e-48
4.93607e-48	0.112577	0.860188	2.6875	5.71006	9.66497	13.9647	17.84	20.5349	21.5	20.5349	17.84	13.9647	9.66497	5.71006	2.6875	0.860188	0.112577	4.93607e-48
5.05086e-48	0.115195	0.880193	2.75	5.84286	9.88973	14.2894	18.2549	21.0125	22	21.0125	18.2549	14.2894	9.88973	5.84286	2.75	0.880193	0.115195	5.05086e-48
5.16565e-48	0.117813	0.900197	2.8125	5.97565	10.1145	14.6142	18.6698	21.49	22.5	21.49	18.6698	14.6142	10.1145	5.97565	2.8125	0.900197	0.117813	5.16565e-48
5.28044e-48	0.120431	0.920201	2.875	6.10844	10.3393	14.9389	19.0847	21.9676	23	21.9676	19.0847	14.9389	10.3393	6.10844	2.875	0.920201	0.120431	5.28044e-48
5.39524e-48	0.123049	0.940206	2.9375	6.24123	10.564	15.2637	19.4996	22.4451	23.5	22.4451	19.4996	15.2637	10.564	6.24123	2.9375	0.940206	0.123049	5.39524e-48
5.51003e-48	0.125667	0.96021	3	6.37402	10.7888	15.5885	19.9145	22.9227	24	22.9227	19.9145	15.5885	10.7888	6.37402	3	0.96021	0.125667	5.51003e-48
5.62482e-48	0.128285	0.980215	3.0625	6.50682	11.0136	15.9132	20.3294	23.4002	24.5	23.4002	20.3294	15.9132	11.0136	6.50682	3.0625	0.980215	0.128285	5.62482e-48
5.73961e-48	0.130903	1.00022	3.125	6.63961	11.2383	16.238	20.7442	23.8778	25	23.8778	20.7442	16.238	11.2383	6.63961	3.125	1.00022	0.130903	5.73961e-48
Y axis
-3.7494e-33	-0.0296956	-0.109923	-0.216506	-0.316511	-0.377203	-0.375	-0.302011	-0.168412	0	0.168412	0.302011	0.375	0.377203	0.316511	0.216506	0.109923	0.0296956	3.7494e-33
-5.6241e-33	-0.0445434	-0.164885	-0.32476	-0.474767	-0.565805	-0.5625	-0.453017	-0.252618	0	0.252618	0.453017	0.5625	0.565805	0.474767	0.32476	0.164885	0.0445434	5.6241e-33
-7.4988e-33	-0.0593912	-0.219846	-0.433013	-0.633022	-0.754407	-0.75	-0.604023	-0.336824	0	0.336824	0.604023	0.75	0.754407	0.633022	0.433013	0.219846	0.0593912	7.4988e-33
-9.3735e-33	-0.074239	-0.274808	-0.541266	-0.791278	-0.943008	-0.9375	-0.755028	-0.42103	0	0.42103	0.755028	0.9375	0.943008	0.791278	0.541266	0.274808	0.074239	9.3735e-33
-1.12482e-32	-0.0890868	-0.329769	-0.649519	-0.949533	-1.13161	-1.125	-0.906034	-0.505236	0	0.505236	0.906034	1.125	1.13161	0.949533	0.649519	0.329769	0.0890868	1.12482e-32
-1.31229e-32	-0.103935	-0.384731	-0.757772	-1.10779	-1.32021	-1.3125	-1.05704	-0.589442	0	0.589442	1.05704	1.3125	1.32021	1.10779	0.757772	0.384731	0.103935	1.31229e-32
-1.49976e-32	-0.118782	-0.439693	-0.866025	-1.26604	-1.50881	-1.5	-1.20805	-0.673648	0	0.673648	1.20805	1.5	1.50881	1.26604	0.866025	0.439693	0.118782	1.49976e-32
-1.68723e-32	-0.13363	-0.494654	-0.974279	-1.4243	-1.69741	-1.6875	-1.35905	-0.757854	0	0.757854	1.35905	1.6875	1.69741	1.4243	0.974279	0.494654	0.13363	1.68723e-32
-1.8747e-32	-0.148478	-0.549616	-1.08253	-1.58256	-1.88602	-1.875	-1.51006	-0.84206	0	0.84206	1.51006	1.875	1.88602	1.58256	1.08253	0.549616	0.148478	1.8747e-32
-2.06217e-32	-0.163326	-0.604577	-1.19078	-1.74081	-2.07462	-2.0625	-1.66106	-0.926266	0	0.926266	1.66106	2.0625	2.07462	1.74081	1.19078	0.604577	0.163326	2.06217e-32
-2.24964e-32	-0.178174	-0.659539	-1.29904	-1.89907	-2.26322	-2.25	-1.81207	-1.01047	0	1.01047	1.81207	2.25	2.26322	1.89907	1.29904	0.659539	0.178174	2.24964e-32
-2.43711e-32	-0.193021	-0.714501	-1.40729	-2.05732	-2.45182	-2.4375	-1.96307	-1.09468	0	1.09468	1.96307	2.4375	2.45182	2.05732	1.40729	0.714501	0.193021	2.43711e-32
-2.62458e-32	-0.207869	-0.769462	-1.51554	-2.21558	-2.64042	-2.625	-2.11408	-1.17888	0	1.17888	2.11408	2.625	2.64042	2.21558	1.51554	0.769462	0.207869	2.62458e-32
-2.81205e-32	-0.222717	-0.824424	-1.6238	-2.37383	-2.82902	-2.8125	-2.26509	-1.26309	0	1.26309	2.26509	2.8125	2.82902	2.37383	1.6238	0.824424	0.222717	2.81205e-32
-2.99952e-32	-0.237565	-0.879385	-1.73205	-2.53209	-3.01763	-3	-2.41609	-1.3473	0	1.3473	2.41609	3	3.01763	2.53209	1.73205	0.879385	0.237565	2.99952e-32
-3.18699e-32	-0.252412	-0.934347	-1.8403	-2.69034	-3.20623	-3.1875	-2.5671	-1.4315	0	1.4315	2.5671	3.1875	3.20623	2.69034	1.8403	0.934347	0.252412	3.18699e-32
-3.37446e-32	-0.26726	-0.989308	-1.94856	-2.8486	-3.39483	-3.375	-2.7181	-1.51571	0	1.51571	2.7181	3.375	3.39483	2.8486	1.94856	0.989308	0.26726	3.37446e-32
-3.56193e-32	-0.282108	-1.04427	-2.05681	-3.00686	-3.58343	-3.5625	-2.86911	-1.59991	0	1.59991	2.86911	3.5625	3.58343	3.00686	2.05681	1.04427	0.282108	3.56193e-32
-3.7494e-32	-0.296956	-1.09923	-2.16506	-3.16511	-3.77203	-3.75	-3.02011	-1.68412	0	1.68412	3.02011	3.75	3.77203	3.16511	2.16506	1.09923	0.296956	3.7494e-32
-3.93687e-32	-0.311804	-1.15419	-2.27332	-3.32337	-3.96063	-3.9375	-3.17112	-1.76833	0	1.76833	3.17112	3.9375	3.96063	3.32337	2.27332	1.15419	0.311804	3.93687e-32
-4.12434e-32	-0.326651	-1.20915	-2.38157	-3.48162	-4.14924	-4.125	-3.32213	-1.85253	0	1.85253	3.32213	4.125	4.14924	3.48162	2.38157	1.20915	0.326651	4.12434e-32
-4.31181e-32	-0.341499	-1.26412	-2.48982	-3.63988	-4.33784	-4.3125	-3.47313	-1.93674	0	1.93674	3.47313	4.3125	4.33784	3.63988	2.48982	1.26412	0.341499	4.31181e-32
-4.49928e-32	-0.356347	-1.31908	-2.59808	-3.79813	-4.52644	-4.5	-3.62414	-2.02094	0	2.02094	3.62414	4.5	4.52644	3.79813	2.59808	1.31908	0.356347	4.49928e-32
-4.68675e-32	-0.371195	-1.37404	-2.70633	-3.95639	-4.71504	-4.6875	-3.77514	-2.10515	0	2.10515	3.77514	4.6875	4.71504	3.95639	2.70633	1.37404	0.371195	4.68675e-32
-4.87422e-32	-0.386043	-1.429	-2.81458	-4.11464	-4.90364	-4.875	-3.92615	-2.18936	0	2.18936	3.92615	4.875	4.90364	4.11464	2.81458	1.429	0.386043	4.87422e-32
-5.06169e-32	-0.40089	-1.48396	-2.92284	-4.2729	-5.09224	-5.0625	-4.07715	-2.27356	0	2.27356	4.07715	5.0625	5.09224	4.2729	2.92284	1.48396	0.40089	5.06169e-32
-5.24916e-32	-0.415738	-1.53892	-3.03109	-4.43116	-5.28085	-5.25	-4.22816	-2.35777	0	2.35777	4.22816	5.25	5.28085	4.43116	3.03109	1.53892	0.415738	5.24916e-32
-5.43663e-32	-0.430586	-1.59389	-3.13934	-4.58941	-5.46945	-5.4375	-4.37917	-2.44197	0	2.44197	4.37917	5.4375	5.46945	4.58941	3.13934	1.59389	0.430586	5.43663e-32
-5.6241e-32	-0.445434	-1.64885	-3.2476	-4.74767	-5.65805	-5.625	-4.53017	-2.52618	0	2.52618	4.53017	5.625	5.65805	4.74767	3.2476	1.64885	0.445434	5.6241e-32
-5.81157e-32	-0.460282	-1.70381	-3.35585	-4.90592	-5.84665	-5.8125	-4.68118	-2.61039	0	2.61039	4.68118	5.8125	5.84665	4.90592	3.35585	1.70381	0.460282	5.81157e-32
-5.99904e-32	-0.475129	-1.75877	-3.4641	-5.06418	-6.03525	-6	-4.83218	-2.69459	0	2.69459	4.83218	6	6.03525	5.06418	3.4641	1.75877	0.475129	5.99904e-32
-6.18651e-32	-0.489977	-1.81373	-3.57235	-5.22243	-6.22385	-6.1875	-4.98319	-2.7788	0	2.7788	4.98319	6.1875	6.22385	5.22243	3.57235	1.81373	0.489977	6.18651e-32
-6.37398e-32	-0.504825	-1.86869	-3.68061	-5.38069	-6.41246	-6.375	-5.13419	-2.863	0	2.863	5.13419	6.375	6.41246	5.38069	3.68061	1.86869	0.504825	6.37398e-32
-6.56145e-32	-0.519673	-1.92366	-3.78886	-5.53894	-6.60106	-6.5625	-5.2852	-2.94721	0	2.94721	5.2852	6.5625	6.60106	5.53894	3.78886	1.92366	0.519673	6.56145e-32
-6.74892e-32	-0.534521	-1.97862	-3.89711	-5.6972	-6.78966	-6.75	-5.4362	-3.03142	0	3.03142	5.4362	6.75	6.78966	5.6972	3.89711	1.97862	0.534521	6.74892e-32
-6.93639e-32	-0.549368	-2.03358	-4.00537	-5.85546	-6.97826	-6.9375	-5.58721	-3.11562	0	3.11562	5.58721	6.9375	6.97826	5.85546	4.00537	2.03358	0.549368	6.93639e-32
-7.12386e-32	-0.564216	-2.08854	-4.11362	-6.01371	-7.16686	-7.125	-5.73822	-3.19983	0	3.19983	5.73822	7.125	7.16686	6.01371	4.11362	2.08854	0.564216	7.12386e-32
-7.31133e-32	-0.579064	-2.1435	-4.22187	-6.17197	-7.35546	-7.3125	-5.88922	-3.28403	0	3.28403	5.88922	7.3125	7.35546	6.17197	4.22187	2.1435	0.579064	7.31133e-32
-7.4988e-32	-0.593912	-2.19846	-4.33013	-6.33022	-7.54407	-7.5	-6.04023	-3.36824	0	3.36824	6.04023	7.5	7.54407	6.33022	4.33013	2.19846	0.593912	7.4988e-32
-7.68627e-32	-0.60876	-2.25342	-4.43838	-6.48848	-7.73267	-7.6875	-6.19123	-3.45245	0	3.45245	6.19123	7.6875	7.73267	6.48848	4.43838	2.25342	0.60876	7.68627e-32
-7.87374e-32	-0.623607	-2.30839	-4.54663	-6.64673	-7.92127	-7.875	-6.34224	-3.53665	0	3.53665	6.34224	7.875	7.92127	6.64673	4.54663	2.30839	0.623607	7.87374e-32
-8.06121e-32	-0.638455	-2.36335	-4.65489	-6.80499	-8.10987	-8.0625	-6.49324	-3.62086	0	3.62086	6.49324	8.0625	8.10987	6.80499	4.65489	2.36335	0.638455	8.06121e-32
-8.24868e-32	-0.653303	-2.41831	-4.76314	-6.96324	-8.29847	-8.25	-6.64425	-3.70506	0	3.70506	6.64425	8.25	8.29847	6.96324	4.76314	2.41831	0.653303	8.24868e-32
-8.43615e-32	-0.668151	-2.47327	-4.87139	-7.1215	-8.48707	-8.4375	-6.79526	-3.78927	0	3.78927	6.79526	8.4375	8.48707	7.1215	4.87139	2.47327	0.668151	8.43615e-32
-8.62362e-32	-0.682999	-2.52823	-4.97965	-7.27976	-8.67567	-8.625	-6.94626	-3.87348	0	3.87348	6.94626	8.625	8.67567	7.27976	4.97965	2.52823	0.682999	8.62362e-32
-8.81109e-32	-0.697846	-2.58319	-5.0879	-7.43801	-8.86428	-8.8125	-7.09727	-3.95768	0	3.95768	7.09727	8.8125	8.86428	7.43801	5.0879	2.58319	0.697846	8.81109e-32
-8.99856e-32	-0.712694	-2.63816	-5.19615	-7.59627	-9.05288	-9	-7.24827	-4.04189	0	4.04189	7.24827	9	9.05288	7.59627	5.19615	2.63816	0.712694	8.99856e-32
-9.18603e-32	-0.727542	-2.69312	-5.30441	-7.75452	-9.24148	-9.1875	-7.39928	-4.1261	0	4.1261	7.39928	9.1875	9.24148	7.75452	5.30441	2.69312	0.727542	9.18603e-32
-9.3735e-32	-0.74239	-2.74808	-5.41266	-7.91278	-9.43008	-9.375	-7.55028	-4.2103	0	4.2103	7.55028	9.375	9.43008	7.91278	5.41266	2.74808	0.74239	9.3735e-32
Electron fluxes (unit of cm^-2 s^-1 keV-1) MLT=18-24
NaN	NaN	NaN	NaN	NaN	NaN	NaN	NaN	NaN	NaN	NaN	NaN	NaN	NaN	NaN	NaN	NaN	NaN	NaN
NaN	NaN	NaN	NaN	NaN	NaN	NaN	NaN	NaN	NaN	NaN	NaN	NaN	NaN	NaN	NaN	NaN	NaN	NaN
NaN	NaN	NaN	NaN	NaN	NaN	NaN	NaN	NaN	NaN	NaN	NaN	NaN	NaN	NaN	NaN	NaN	NaN	NaN
NaN	NaN	NaN	NaN	NaN	NaN	NaN	NaN	NaN	NaN	NaN	NaN	NaN	NaN	NaN	NaN	NaN	NaN	NaN
NaN	NaN	NaN	NaN	NaN	NaN	NaN	NaN	NaN	NaN	NaN	NaN	NaN	NaN	NaN	NaN	NaN	NaN	NaN
NaN	NaN	NaN	NaN	NaN	NaN	NaN	NaN	NaN	NaN	NaN	NaN	NaN	NaN	NaN	NaN	NaN	NaN	NaN
NaN	NaN	NaN	NaN	NaN	NaN	NaN	NaN	NaN	NaN	NaN	NaN	NaN	NaN	NaN	NaN	NaN	NaN	NaN
NaN	NaN	NaN	NaN	NaN	NaN	NaN	NaN	NaN	NaN	NaN	NaN	NaN	NaN	NaN	NaN	NaN	NaN	NaN
NaN	NaN	NaN	NaN	NaN	NaN	NaN	NaN	NaN	2.30511e+07	2.86398e+07	2.11771e+07	1.36939e+07	7.90314e+06	6.94922e+06	NaN	NaN	NaN	NaN
NaN	NaN	NaN	NaN	NaN	NaN	NaN	NaN	NaN	1.7915e+07	2.1822e+07	1.26135e+07	1.00651e+07	7.29457e+06	4.80249e+06	NaN	NaN	NaN	NaN
NaN	NaN	NaN	NaN	NaN	NaN	NaN	NaN	NaN	1.78471e+07	1.9164e+07	1.44782e+07	8.9873e+06	1.00592e+07	6.75926e+06	NaN	NaN	NaN	NaN
NaN	NaN	NaN	NaN	NaN	NaN	NaN	NaN	NaN	2.22183e+07	2.36749e+07	1.47882e+07	1.15279e+07	1.05077e+07	6.2971e+06	NaN	NaN	NaN	NaN
NaN	NaN	NaN	NaN	NaN	NaN	NaN	NaN	NaN	2.19288e+07	2.09214e+07	1.86513e+07	1.09419e+07	9.15023e+06	4.84965e+06	NaN	NaN	NaN	NaN
NaN	NaN	NaN	NaN	NaN	NaN	NaN	NaN	NaN	1.80316e+07	2.10021e+07	1.81269e+07	1.35257e+07	6.35601e+06	4.21561e+06	NaN	NaN	NaN	NaN
NaN	NaN	NaN	NaN	NaN	NaN	NaN	NaN	NaN	1.69628e+07	1.93186e+07	1.72304e+07	1.21561e+07	8.05371e+06	7.6801e+06	NaN	NaN	NaN	NaN
NaN	NaN	NaN	NaN	NaN	NaN	NaN	NaN	NaN	1.60369e+07	1.65356e+07	1.40616e+07	1.15985e+07	4.67155e+06	5.37336e+06	NaN	NaN	NaN	NaN
NaN	NaN	NaN	NaN	NaN	NaN	NaN	NaN	NaN	1.78875e+07	1.40773e+07	1.40762e+07	1.43846e+07	8.22866e+06	4.62106e+06	NaN	NaN	NaN	NaN
NaN	NaN	NaN	NaN	NaN	NaN	NaN	NaN	NaN	1.55275e+07	1.41195e+07	1.09144e+07	8.87511e+06	2.65041e+07	3.1743e+06	NaN	NaN	NaN	NaN
NaN	NaN	NaN	NaN	NaN	NaN	NaN	NaN	NaN	1.34161e+07	2.02694e+07	9.463e+06	1.36943e+07	2.43024e+07	3.34576e+06	NaN	NaN	NaN	NaN
NaN	NaN	NaN	NaN	NaN	NaN	NaN	NaN	NaN	1.56171e+07	1.62772e+07	1.62648e+07	6.60545e+06	2.11153e+07	9.65821e+06	NaN	NaN	NaN	NaN
NaN	NaN	NaN	NaN	NaN	NaN	NaN	NaN	NaN	1.64757e+07	1.59827e+07	1.34068e+07	6.87518e+06	NaN	1.05597e+07	NaN	NaN	NaN	NaN
NaN	NaN	NaN	NaN	NaN	NaN	NaN	NaN	NaN	1.62688e+07	1.59574e+07	1.12447e+07	1.06597e+07	NaN	3.57867e+06	NaN	NaN	NaN	NaN
NaN	NaN	NaN	NaN	NaN	NaN	NaN	NaN	NaN	1.68499e+07	1.4589e+07	1.86398e+07	NaN	NaN	3.67121e+06	NaN	NaN	NaN	NaN
NaN	NaN	NaN	NaN	NaN	NaN	NaN	NaN	NaN	1.50389e+07	1.39236e+07	1.98317e+07	NaN	NaN	3.32587e+06	NaN	NaN	NaN	NaN
NaN	NaN	NaN	NaN	NaN	NaN	NaN	NaN	NaN	1.62628e+07	1.33395e+07	1.92189e+07	NaN	NaN	1.39632e+07	NaN	NaN	NaN	NaN
NaN	NaN	NaN	NaN	NaN	NaN	NaN	NaN	NaN	1.38091e+07	1.01133e+07	1.79173e+07	NaN	NaN	4.89044e+06	NaN	NaN	NaN	NaN
NaN	NaN	NaN	NaN	NaN	NaN	NaN	NaN	NaN	1.49182e+07	1.31274e+07	1.76366e+07	NaN	NaN	4.74951e+06	NaN	NaN	NaN	NaN
NaN	NaN	NaN	NaN	NaN	NaN	NaN	NaN	NaN	1.29517e+07	1.37753e+07	1.43789e+07	NaN	NaN	8.57965e+06	NaN	NaN	NaN	NaN
NaN	NaN	NaN	NaN	NaN	NaN	NaN	NaN	NaN	NaN	NaN	NaN	NaN	NaN	NaN	NaN	NaN	NaN	NaN
NaN	NaN	NaN	NaN	NaN	NaN	NaN	NaN	NaN	NaN	NaN	NaN	NaN	NaN	NaN	NaN	NaN	NaN	NaN
NaN	NaN	NaN	NaN	NaN	NaN	NaN	NaN	NaN	NaN	NaN	NaN	NaN	NaN	NaN	NaN	NaN	NaN	NaN
NaN	NaN	NaN	NaN	NaN	NaN	NaN	NaN	NaN	NaN	NaN	NaN	NaN	NaN	NaN	NaN	NaN	NaN	NaN
NaN	NaN	NaN	NaN	NaN	NaN	NaN	NaN	NaN	NaN	NaN	NaN	NaN	NaN	NaN	NaN	NaN	NaN	NaN
NaN	NaN	NaN	NaN	NaN	NaN	NaN	NaN	NaN	NaN	NaN	NaN	NaN	NaN	NaN	NaN	NaN	NaN	NaN
NaN	NaN	NaN	NaN	NaN	NaN	NaN	NaN	NaN	NaN	NaN	NaN	NaN	NaN	NaN	NaN	NaN	NaN	NaN
NaN	NaN	NaN	NaN	NaN	NaN	NaN	NaN	NaN	NaN	NaN	NaN	NaN	NaN	NaN	NaN	NaN	NaN	NaN
NaN	NaN	NaN	NaN	NaN	NaN	NaN	NaN	NaN	NaN	NaN	NaN	NaN	NaN	NaN	NaN	NaN	NaN	NaN
NaN	NaN	NaN	NaN	NaN	NaN	NaN	NaN	NaN	NaN	NaN	NaN	NaN	NaN	NaN	NaN	NaN	NaN	NaN
NaN	NaN	NaN	NaN	NaN	NaN	NaN	NaN	NaN	NaN	NaN	NaN	NaN	NaN	NaN	NaN	NaN	NaN	NaN
NaN	NaN	NaN	NaN	NaN	NaN	NaN	NaN	NaN	NaN	NaN	NaN	NaN	NaN	NaN	NaN	NaN	NaN	NaN
NaN	NaN	NaN	NaN	NaN	NaN	NaN	NaN	NaN	NaN	NaN	NaN	NaN	NaN	NaN	NaN	NaN	NaN	NaN
NaN	NaN	NaN	NaN	NaN	NaN	NaN	NaN	NaN	NaN	NaN	NaN	NaN	NaN	NaN	NaN	NaN	NaN	NaN
NaN	NaN	NaN	NaN	NaN	NaN	NaN	NaN	NaN	NaN	NaN	NaN	NaN	NaN	NaN	NaN	NaN	NaN	NaN
NaN	NaN	NaN	NaN	NaN	NaN	NaN	NaN	NaN	NaN	NaN	NaN	NaN	NaN	NaN	NaN	NaN	NaN	NaN
NaN	NaN	NaN	NaN	NaN	NaN	NaN	NaN	NaN	NaN	NaN	NaN	NaN	NaN	NaN	NaN	NaN	NaN	NaN
NaN	NaN	NaN	NaN	NaN	NaN	NaN	NaN	NaN	NaN	NaN	NaN	NaN	NaN	NaN	NaN	NaN	NaN	NaN
NaN	NaN	NaN	NaN	NaN	NaN	NaN	NaN	NaN	NaN	NaN	NaN	NaN	NaN	NaN	NaN	NaN	NaN	NaN
NaN	NaN	NaN	NaN	NaN	NaN	NaN	NaN	NaN	NaN	NaN	NaN	NaN	NaN	NaN	NaN	NaN	NaN	NaN
NaN	NaN	NaN	NaN	NaN	NaN	NaN	NaN	NaN	NaN	NaN	NaN	NaN	NaN	NaN	NaN	NaN	NaN	NaN

## Sheet: FigureS3 e
# Figure S3 panel e the omnidirectional electron fluxes for 97 keV electrons within MLT=00-06
X axis
2.29585e-49	0.00523613	0.0400088	0.125	0.265584	0.449533	0.649519	0.829769	0.955112	1	0.955112	0.829769	0.649519	0.449533	0.265584	0.125	0.0400088	0.00523613	2.29585e-49
3.44377e-49	0.0078542	0.0600131	0.1875	0.398377	0.6743	0.974279	1.24465	1.43267	1.5	1.43267	1.24465	0.974279	0.6743	0.398377	0.1875	0.0600131	0.0078542	3.44377e-49
4.59169e-49	0.0104723	0.0800175	0.25	0.531169	0.899067	1.29904	1.65954	1.91022	2	1.91022	1.65954	1.29904	0.899067	0.531169	0.25	0.0800175	0.0104723	4.59169e-49
5.73961e-49	0.0130903	0.100022	0.3125	0.663961	1.12383	1.6238	2.07442	2.38778	2.5	2.38778	2.07442	1.6238	1.12383	0.663961	0.3125	0.100022	0.0130903	5.73961e-49
6.88754e-49	0.0157084	0.120026	0.375	0.796753	1.3486	1.94856	2.48931	2.86534	3	2.86534	2.48931	1.94856	1.3486	0.796753	0.375	0.120026	0.0157084	6.88754e-49
8.03546e-49	0.0183265	0.140031	0.4375	0.929545	1.57337	2.27332	2.90419	3.34289	3.5	3.34289	2.90419	2.27332	1.57337	0.929545	0.4375	0.140031	0.0183265	8.03546e-49
9.18338e-49	0.0209445	0.160035	0.5	1.06234	1.79813	2.59808	3.31908	3.82045	4	3.82045	3.31908	2.59808	1.79813	1.06234	0.5	0.160035	0.0209445	9.18338e-49
1.03313e-48	0.0235626	0.180039	0.5625	1.19513	2.0229	2.92284	3.73396	4.298	4.5	4.298	3.73396	2.92284	2.0229	1.19513	0.5625	0.180039	0.0235626	1.03313e-48
1.14792e-48	0.0261807	0.200044	0.625	1.32792	2.24767	3.2476	4.14885	4.77556	5	4.77556	4.14885	3.2476	2.24767	1.32792	0.625	0.200044	0.0261807	1.14792e-48
1.26271e-48	0.0287987	0.220048	0.6875	1.46071	2.47243	3.57235	4.56373	5.25312	5.5	5.25312	4.56373	3.57235	2.47243	1.46071	0.6875	0.220048	0.0287987	1.26271e-48
1.37751e-48	0.0314168	0.240053	0.75	1.59351	2.6972	3.89711	4.97862	5.73067	6	5.73067	4.97862	3.89711	2.6972	1.59351	0.75	0.240053	0.0314168	1.37751e-48
1.4923e-48	0.0340349	0.260057	0.8125	1.7263	2.92197	4.22187	5.3935	6.20823	6.5	6.20823	5.3935	4.22187	2.92197	1.7263	0.8125	0.260057	0.0340349	1.4923e-48
1.60709e-48	0.0366529	0.280061	0.875	1.85909	3.14673	4.54663	5.80839	6.68579	7	6.68579	5.80839	4.54663	3.14673	1.85909	0.875	0.280061	0.0366529	1.60709e-48
1.72188e-48	0.039271	0.300066	0.9375	1.99188	3.3715	4.87139	6.22327	7.16334	7.5	7.16334	6.22327	4.87139	3.3715	1.99188	0.9375	0.300066	0.039271	1.72188e-48
1.83668e-48	0.0418891	0.32007	1	2.12467	3.59627	5.19615	6.63816	7.6409	8	7.6409	6.63816	5.19615	3.59627	2.12467	1	0.32007	0.0418891	1.83668e-48
1.95147e-48	0.0445071	0.340074	1.0625	2.25747	3.82103	5.52091	7.05304	8.11845	8.5	8.11845	7.05304	5.52091	3.82103	2.25747	1.0625	0.340074	0.0445071	1.95147e-48
2.06626e-48	0.0471252	0.360079	1.125	2.39026	4.0458	5.84567	7.46793	8.59601	9	8.59601	7.46793	5.84567	4.0458	2.39026	1.125	0.360079	0.0471252	2.06626e-48
2.18105e-48	0.0497433	0.380083	1.1875	2.52305	4.27057	6.17043	7.88281	9.07357	9.5	9.07357	7.88281	6.17043	4.27057	2.52305	1.1875	0.380083	0.0497433	2.18105e-48
2.29585e-48	0.0523613	0.400088	1.25	2.65584	4.49533	6.49519	8.29769	9.55112	10	9.55112	8.29769	6.49519	4.49533	2.65584	1.25	0.400088	0.0523613	2.29585e-48
2.41064e-48	0.0549794	0.420092	1.3125	2.78864	4.7201	6.81995	8.71258	10.0287	10.5	10.0287	8.71258	6.81995	4.7201	2.78864	1.3125	0.420092	0.0549794	2.41064e-48
2.52543e-48	0.0575975	0.440096	1.375	2.92143	4.94487	7.14471	9.12746	10.5062	11	10.5062	9.12746	7.14471	4.94487	2.92143	1.375	0.440096	0.0575975	2.52543e-48
2.64022e-48	0.0602155	0.460101	1.4375	3.05422	5.16963	7.46947	9.54235	10.9838	11.5	10.9838	9.54235	7.46947	5.16963	3.05422	1.4375	0.460101	0.0602155	2.64022e-48
2.75501e-48	0.0628336	0.480105	1.5	3.18701	5.3944	7.79423	9.95723	11.4613	12	11.4613	9.95723	7.79423	5.3944	3.18701	1.5	0.480105	0.0628336	2.75501e-48
2.86981e-48	0.0654517	0.500109	1.5625	3.3198	5.61917	8.11899	10.3721	11.9389	12.5	11.9389	10.3721	8.11899	5.61917	3.3198	1.5625	0.500109	0.0654517	2.86981e-48
2.9846e-48	0.0680697	0.520114	1.625	3.4526	5.84393	8.44375	10.787	12.4165	13	12.4165	10.787	8.44375	5.84393	3.4526	1.625	0.520114	0.0680697	2.9846e-48
3.09939e-48	0.0706878	0.540118	1.6875	3.58539	6.0687	8.76851	11.2019	12.894	13.5	12.894	11.2019	8.76851	6.0687	3.58539	1.6875	0.540118	0.0706878	3.09939e-48
3.21418e-48	0.0733059	0.560123	1.75	3.71818	6.29347	9.09327	11.6168	13.3716	14	13.3716	11.6168	9.09327	6.29347	3.71818	1.75	0.560123	0.0733059	3.21418e-48
3.32898e-48	0.0759239	0.580127	1.8125	3.85097	6.51823	9.41803	12.0317	13.8491	14.5	13.8491	12.0317	9.41803	6.51823	3.85097	1.8125	0.580127	0.0759239	3.32898e-48
3.44377e-48	0.078542	0.600131	1.875	3.98377	6.743	9.74279	12.4465	14.3267	15	14.3267	12.4465	9.74279	6.743	3.98377	1.875	0.600131	0.078542	3.44377e-48
3.55856e-48	0.0811601	0.620136	1.9375	4.11656	6.96777	10.0675	12.8614	14.8042	15.5	14.8042	12.8614	10.0675	6.96777	4.11656	1.9375	0.620136	0.0811601	3.55856e-48
3.67335e-48	0.0837781	0.64014	2	4.24935	7.19253	10.3923	13.2763	15.2818	16	15.2818	13.2763	10.3923	7.19253	4.24935	2	0.64014	0.0837781	3.67335e-48
3.78814e-48	0.0863962	0.660144	2.0625	4.38214	7.4173	10.7171	13.6912	15.7594	16.5	15.7594	13.6912	10.7171	7.4173	4.38214	2.0625	0.660144	0.0863962	3.78814e-48
3.90294e-48	0.0890143	0.680149	2.125	4.51493	7.64207	11.0418	14.1061	16.2369	17	16.2369	14.1061	11.0418	7.64207	4.51493	2.125	0.680149	0.0890143	3.90294e-48
4.01773e-48	0.0916323	0.700153	2.1875	4.64773	7.86683	11.3666	14.521	16.7145	17.5	16.7145	14.521	11.3666	7.86683	4.64773	2.1875	0.700153	0.0916323	4.01773e-48
4.13252e-48	0.0942504	0.720158	2.25	4.78052	8.0916	11.6913	14.9359	17.192	18	17.192	14.9359	11.6913	8.0916	4.78052	2.25	0.720158	0.0942504	4.13252e-48
4.24731e-48	0.0968685	0.740162	2.3125	4.91331	8.31637	12.0161	15.3507	17.6696	18.5	17.6696	15.3507	12.0161	8.31637	4.91331	2.3125	0.740162	0.0968685	4.24731e-48
4.36211e-48	0.0994865	0.760166	2.375	5.0461	8.54113	12.3409	15.7656	18.1471	19	18.1471	15.7656	12.3409	8.54113	5.0461	2.375	0.760166	0.0994865	4.36211e-48
4.4769e-48	0.102105	0.780171	2.4375	5.17889	8.7659	12.6656	16.1805	18.6247	19.5	18.6247	16.1805	12.6656	8.7659	5.17889	2.4375	0.780171	0.102105	4.4769e-48
4.59169e-48	0.104723	0.800175	2.5	5.31169	8.99067	12.9904	16.5954	19.1022	20	19.1022	16.5954	12.9904	8.99067	5.31169	2.5	0.800175	0.104723	4.59169e-48
4.70648e-48	0.107341	0.82018	2.5625	5.44448	9.21543	13.3151	17.0103	19.5798	20.5	19.5798	17.0103	13.3151	9.21543	5.44448	2.5625	0.82018	0.107341	4.70648e-48
4.82127e-48	0.109959	0.840184	2.625	5.57727	9.4402	13.6399	17.4252	20.0574	21	20.0574	17.4252	13.6399	9.4402	5.57727	2.625	0.840184	0.109959	4.82127e-48
4.93607e-48	0.112577	0.860188	2.6875	5.71006	9.66497	13.9647	17.84	20.5349	21.5	20.5349	17.84	13.9647	9.66497	5.71006	2.6875	0.860188	0.112577	4.93607e-48
5.05086e-48	0.115195	0.880193	2.75	5.84286	9.88973	14.2894	18.2549	21.0125	22	21.0125	18.2549	14.2894	9.88973	5.84286	2.75	0.880193	0.115195	5.05086e-48
5.16565e-48	0.117813	0.900197	2.8125	5.97565	10.1145	14.6142	18.6698	21.49	22.5	21.49	18.6698	14.6142	10.1145	5.97565	2.8125	0.900197	0.117813	5.16565e-48
5.28044e-48	0.120431	0.920201	2.875	6.10844	10.3393	14.9389	19.0847	21.9676	23	21.9676	19.0847	14.9389	10.3393	6.10844	2.875	0.920201	0.120431	5.28044e-48
5.39524e-48	0.123049	0.940206	2.9375	6.24123	10.564	15.2637	19.4996	22.4451	23.5	22.4451	19.4996	15.2637	10.564	6.24123	2.9375	0.940206	0.123049	5.39524e-48
5.51003e-48	0.125667	0.96021	3	6.37402	10.7888	15.5885	19.9145	22.9227	24	22.9227	19.9145	15.5885	10.7888	6.37402	3	0.96021	0.125667	5.51003e-48
5.62482e-48	0.128285	0.980215	3.0625	6.50682	11.0136	15.9132	20.3294	23.4002	24.5	23.4002	20.3294	15.9132	11.0136	6.50682	3.0625	0.980215	0.128285	5.62482e-48
5.73961e-48	0.130903	1.00022	3.125	6.63961	11.2383	16.238	20.7442	23.8778	25	23.8778	20.7442	16.238	11.2383	6.63961	3.125	1.00022	0.130903	5.73961e-48
Y axis
-3.7494e-33	-0.0296956	-0.109923	-0.216506	-0.316511	-0.377203	-0.375	-0.302011	-0.168412	0	0.168412	0.302011	0.375	0.377203	0.316511	0.216506	0.109923	0.0296956	3.7494e-33
-5.6241e-33	-0.0445434	-0.164885	-0.32476	-0.474767	-0.565805	-0.5625	-0.453017	-0.252618	0	0.252618	0.453017	0.5625	0.565805	0.474767	0.32476	0.164885	0.0445434	5.6241e-33
-7.4988e-33	-0.0593912	-0.219846	-0.433013	-0.633022	-0.754407	-0.75	-0.604023	-0.336824	0	0.336824	0.604023	0.75	0.754407	0.633022	0.433013	0.219846	0.0593912	7.4988e-33
-9.3735e-33	-0.074239	-0.274808	-0.541266	-0.791278	-0.943008	-0.9375	-0.755028	-0.42103	0	0.42103	0.755028	0.9375	0.943008	0.791278	0.541266	0.274808	0.074239	9.3735e-33
-1.12482e-32	-0.0890868	-0.329769	-0.649519	-0.949533	-1.13161	-1.125	-0.906034	-0.505236	0	0.505236	0.906034	1.125	1.13161	0.949533	0.649519	0.329769	0.0890868	1.12482e-32
-1.31229e-32	-0.103935	-0.384731	-0.757772	-1.10779	-1.32021	-1.3125	-1.05704	-0.589442	0	0.589442	1.05704	1.3125	1.32021	1.10779	0.757772	0.384731	0.103935	1.31229e-32
-1.49976e-32	-0.118782	-0.439693	-0.866025	-1.26604	-1.50881	-1.5	-1.20805	-0.673648	0	0.673648	1.20805	1.5	1.50881	1.26604	0.866025	0.439693	0.118782	1.49976e-32
-1.68723e-32	-0.13363	-0.494654	-0.974279	-1.4243	-1.69741	-1.6875	-1.35905	-0.757854	0	0.757854	1.35905	1.6875	1.69741	1.4243	0.974279	0.494654	0.13363	1.68723e-32
-1.8747e-32	-0.148478	-0.549616	-1.08253	-1.58256	-1.88602	-1.875	-1.51006	-0.84206	0	0.84206	1.51006	1.875	1.88602	1.58256	1.08253	0.549616	0.148478	1.8747e-32
-2.06217e-32	-0.163326	-0.604577	-1.19078	-1.74081	-2.07462	-2.0625	-1.66106	-0.926266	0	0.926266	1.66106	2.0625	2.07462	1.74081	1.19078	0.604577	0.163326	2.06217e-32
-2.24964e-32	-0.178174	-0.659539	-1.29904	-1.89907	-2.26322	-2.25	-1.81207	-1.01047	0	1.01047	1.81207	2.25	2.26322	1.89907	1.29904	0.659539	0.178174	2.24964e-32
-2.43711e-32	-0.193021	-0.714501	-1.40729	-2.05732	-2.45182	-2.4375	-1.96307	-1.09468	0	1.09468	1.96307	2.4375	2.45182	2.05732	1.40729	0.714501	0.193021	2.43711e-32
-2.62458e-32	-0.207869	-0.769462	-1.51554	-2.21558	-2.64042	-2.625	-2.11408	-1.17888	0	1.17888	2.11408	2.625	2.64042	2.21558	1.51554	0.769462	0.207869	2.62458e-32
-2.81205e-32	-0.222717	-0.824424	-1.6238	-2.37383	-2.82902	-2.8125	-2.26509	-1.26309	0	1.26309	2.26509	2.8125	2.82902	2.37383	1.6238	0.824424	0.222717	2.81205e-32
-2.99952e-32	-0.237565	-0.879385	-1.73205	-2.53209	-3.01763	-3	-2.41609	-1.3473	0	1.3473	2.41609	3	3.01763	2.53209	1.73205	0.879385	0.237565	2.99952e-32
-3.18699e-32	-0.252412	-0.934347	-1.8403	-2.69034	-3.20623	-3.1875	-2.5671	-1.4315	0	1.4315	2.5671	3.1875	3.20623	2.69034	1.8403	0.934347	0.252412	3.18699e-32
-3.37446e-32	-0.26726	-0.989308	-1.94856	-2.8486	-3.39483	-3.375	-2.7181	-1.51571	0	1.51571	2.7181	3.375	3.39483	2.8486	1.94856	0.989308	0.26726	3.37446e-32
-3.56193e-32	-0.282108	-1.04427	-2.05681	-3.00686	-3.58343	-3.5625	-2.86911	-1.59991	0	1.59991	2.86911	3.5625	3.58343	3.00686	2.05681	1.04427	0.282108	3.56193e-32
-3.7494e-32	-0.296956	-1.09923	-2.16506	-3.16511	-3.77203	-3.75	-3.02011	-1.68412	0	1.68412	3.02011	3.75	3.77203	3.16511	2.16506	1.09923	0.296956	3.7494e-32
-3.93687e-32	-0.311804	-1.15419	-2.27332	-3.32337	-3.96063	-3.9375	-3.17112	-1.76833	0	1.76833	3.17112	3.9375	3.96063	3.32337	2.27332	1.15419	0.311804	3.93687e-32
-4.12434e-32	-0.326651	-1.20915	-2.38157	-3.48162	-4.14924	-4.125	-3.32213	-1.85253	0	1.85253	3.32213	4.125	4.14924	3.48162	2.38157	1.20915	0.326651	4.12434e-32
-4.31181e-32	-0.341499	-1.26412	-2.48982	-3.63988	-4.33784	-4.3125	-3.47313	-1.93674	0	1.93674	3.47313	4.3125	4.33784	3.63988	2.48982	1.26412	0.341499	4.31181e-32
-4.49928e-32	-0.356347	-1.31908	-2.59808	-3.79813	-4.52644	-4.5	-3.62414	-2.02094	0	2.02094	3.62414	4.5	4.52644	3.79813	2.59808	1.31908	0.356347	4.49928e-32
-4.68675e-32	-0.371195	-1.37404	-2.70633	-3.95639	-4.71504	-4.6875	-3.77514	-2.10515	0	2.10515	3.77514	4.6875	4.71504	3.95639	2.70633	1.37404	0.371195	4.68675e-32
-4.87422e-32	-0.386043	-1.429	-2.81458	-4.11464	-4.90364	-4.875	-3.92615	-2.18936	0	2.18936	3.92615	4.875	4.90364	4.11464	2.81458	1.429	0.386043	4.87422e-32
-5.06169e-32	-0.40089	-1.48396	-2.92284	-4.2729	-5.09224	-5.0625	-4.07715	-2.27356	0	2.27356	4.07715	5.0625	5.09224	4.2729	2.92284	1.48396	0.40089	5.06169e-32
-5.24916e-32	-0.415738	-1.53892	-3.03109	-4.43116	-5.28085	-5.25	-4.22816	-2.35777	0	2.35777	4.22816	5.25	5.28085	4.43116	3.03109	1.53892	0.415738	5.24916e-32
-5.43663e-32	-0.430586	-1.59389	-3.13934	-4.58941	-5.46945	-5.4375	-4.37917	-2.44197	0	2.44197	4.37917	5.4375	5.46945	4.58941	3.13934	1.59389	0.430586	5.43663e-32
-5.6241e-32	-0.445434	-1.64885	-3.2476	-4.74767	-5.65805	-5.625	-4.53017	-2.52618	0	2.52618	4.53017	5.625	5.65805	4.74767	3.2476	1.64885	0.445434	5.6241e-32
-5.81157e-32	-0.460282	-1.70381	-3.35585	-4.90592	-5.84665	-5.8125	-4.68118	-2.61039	0	2.61039	4.68118	5.8125	5.84665	4.90592	3.35585	1.70381	0.460282	5.81157e-32
-5.99904e-32	-0.475129	-1.75877	-3.4641	-5.06418	-6.03525	-6	-4.83218	-2.69459	0	2.69459	4.83218	6	6.03525	5.06418	3.4641	1.75877	0.475129	5.99904e-32
-6.18651e-32	-0.489977	-1.81373	-3.57235	-5.22243	-6.22385	-6.1875	-4.98319	-2.7788	0	2.7788	4.98319	6.1875	6.22385	5.22243	3.57235	1.81373	0.489977	6.18651e-32
-6.37398e-32	-0.504825	-1.86869	-3.68061	-5.38069	-6.41246	-6.375	-5.13419	-2.863	0	2.863	5.13419	6.375	6.41246	5.38069	3.68061	1.86869	0.504825	6.37398e-32
-6.56145e-32	-0.519673	-1.92366	-3.78886	-5.53894	-6.60106	-6.5625	-5.2852	-2.94721	0	2.94721	5.2852	6.5625	6.60106	5.53894	3.78886	1.92366	0.519673	6.56145e-32
-6.74892e-32	-0.534521	-1.97862	-3.89711	-5.6972	-6.78966	-6.75	-5.4362	-3.03142	0	3.03142	5.4362	6.75	6.78966	5.6972	3.89711	1.97862	0.534521	6.74892e-32
-6.93639e-32	-0.549368	-2.03358	-4.00537	-5.85546	-6.97826	-6.9375	-5.58721	-3.11562	0	3.11562	5.58721	6.9375	6.97826	5.85546	4.00537	2.03358	0.549368	6.93639e-32
-7.12386e-32	-0.564216	-2.08854	-4.11362	-6.01371	-7.16686	-7.125	-5.73822	-3.19983	0	3.19983	5.73822	7.125	7.16686	6.01371	4.11362	2.08854	0.564216	7.12386e-32
-7.31133e-32	-0.579064	-2.1435	-4.22187	-6.17197	-7.35546	-7.3125	-5.88922	-3.28403	0	3.28403	5.88922	7.3125	7.35546	6.17197	4.22187	2.1435	0.579064	7.31133e-32
-7.4988e-32	-0.593912	-2.19846	-4.33013	-6.33022	-7.54407	-7.5	-6.04023	-3.36824	0	3.36824	6.04023	7.5	7.54407	6.33022	4.33013	2.19846	0.593912	7.4988e-32
-7.68627e-32	-0.60876	-2.25342	-4.43838	-6.48848	-7.73267	-7.6875	-6.19123	-3.45245	0	3.45245	6.19123	7.6875	7.73267	6.48848	4.43838	2.25342	0.60876	7.68627e-32
-7.87374e-32	-0.623607	-2.30839	-4.54663	-6.64673	-7.92127	-7.875	-6.34224	-3.53665	0	3.53665	6.34224	7.875	7.92127	6.64673	4.54663	2.30839	0.623607	7.87374e-32
-8.06121e-32	-0.638455	-2.36335	-4.65489	-6.80499	-8.10987	-8.0625	-6.49324	-3.62086	0	3.62086	6.49324	8.0625	8.10987	6.80499	4.65489	2.36335	0.638455	8.06121e-32
-8.24868e-32	-0.653303	-2.41831	-4.76314	-6.96324	-8.29847	-8.25	-6.64425	-3.70506	0	3.70506	6.64425	8.25	8.29847	6.96324	4.76314	2.41831	0.653303	8.24868e-32
-8.43615e-32	-0.668151	-2.47327	-4.87139	-7.1215	-8.48707	-8.4375	-6.79526	-3.78927	0	3.78927	6.79526	8.4375	8.48707	7.1215	4.87139	2.47327	0.668151	8.43615e-32
-8.62362e-32	-0.682999	-2.52823	-4.97965	-7.27976	-8.67567	-8.625	-6.94626	-3.87348	0	3.87348	6.94626	8.625	8.67567	7.27976	4.97965	2.52823	0.682999	8.62362e-32
-8.81109e-32	-0.697846	-2.58319	-5.0879	-7.43801	-8.86428	-8.8125	-7.09727	-3.95768	0	3.95768	7.09727	8.8125	8.86428	7.43801	5.0879	2.58319	0.697846	8.81109e-32
-8.99856e-32	-0.712694	-2.63816	-5.19615	-7.59627	-9.05288	-9	-7.24827	-4.04189	0	4.04189	7.24827	9	9.05288	7.59627	5.19615	2.63816	0.712694	8.99856e-32
-9.18603e-32	-0.727542	-2.69312	-5.30441	-7.75452	-9.24148	-9.1875	-7.39928	-4.1261	0	4.1261	7.39928	9.1875	9.24148	7.75452	5.30441	2.69312	0.727542	9.18603e-32
-9.3735e-32	-0.74239	-2.74808	-5.41266	-7.91278	-9.43008	-9.375	-7.55028	-4.2103	0	4.2103	7.55028	9.375	9.43008	7.91278	5.41266	2.74808	0.74239	9.3735e-32
Electron fluxes (unit of cm^-2 s^-1 keV-1) MLT=00-06
NaN	NaN	NaN	NaN	NaN	NaN	NaN	NaN	NaN	NaN	NaN	NaN	NaN	NaN	NaN	NaN	NaN	NaN	NaN
NaN	NaN	NaN	NaN	NaN	NaN	NaN	NaN	NaN	NaN	NaN	NaN	NaN	NaN	NaN	NaN	NaN	NaN	NaN
NaN	NaN	NaN	NaN	NaN	NaN	NaN	NaN	NaN	NaN	NaN	NaN	NaN	NaN	NaN	NaN	NaN	NaN	NaN
NaN	NaN	NaN	NaN	NaN	NaN	NaN	NaN	NaN	NaN	NaN	NaN	NaN	NaN	NaN	NaN	NaN	NaN	NaN
NaN	NaN	NaN	NaN	NaN	NaN	NaN	NaN	NaN	NaN	NaN	NaN	NaN	NaN	NaN	NaN	NaN	NaN	NaN
NaN	NaN	NaN	NaN	NaN	NaN	NaN	NaN	NaN	NaN	NaN	NaN	NaN	NaN	NaN	NaN	NaN	NaN	NaN
NaN	NaN	NaN	NaN	NaN	NaN	NaN	NaN	NaN	NaN	NaN	NaN	NaN	NaN	NaN	NaN	NaN	NaN	NaN
NaN	NaN	NaN	NaN	NaN	NaN	NaN	NaN	NaN	NaN	NaN	NaN	NaN	NaN	2.35597e+06	NaN	NaN	NaN	NaN
NaN	NaN	NaN	NaN	NaN	NaN	NaN	NaN	NaN	NaN	NaN	NaN	NaN	NaN	1.76439e+06	NaN	NaN	NaN	NaN
NaN	NaN	NaN	NaN	NaN	NaN	NaN	NaN	NaN	NaN	NaN	NaN	7.21063e+06	5.04444e+06	840129	NaN	NaN	NaN	NaN
NaN	NaN	NaN	NaN	NaN	NaN	NaN	NaN	NaN	NaN	NaN	NaN	6.96652e+06	3.34842e+06	2.60779e+06	NaN	NaN	NaN	NaN
NaN	NaN	NaN	NaN	NaN	NaN	NaN	NaN	NaN	NaN	NaN	7.37954e+06	5.74675e+06	3.80107e+06	2.80923e+06	NaN	NaN	NaN	NaN
NaN	NaN	NaN	NaN	NaN	NaN	NaN	NaN	NaN	NaN	8.73173e+06	7.26328e+06	5.20915e+06	3.92619e+06	2.36365e+06	NaN	NaN	NaN	NaN
NaN	NaN	NaN	NaN	NaN	NaN	NaN	NaN	NaN	NaN	7.42236e+06	6.81748e+06	5.29475e+06	3.52949e+06	2.00614e+06	NaN	NaN	NaN	NaN
NaN	NaN	NaN	NaN	NaN	NaN	NaN	NaN	NaN	NaN	6.33725e+06	5.94267e+06	4.34546e+06	4.33864e+06	2.97993e+06	NaN	NaN	NaN	NaN
NaN	NaN	NaN	NaN	NaN	NaN	NaN	NaN	NaN	NaN	6.28262e+06	5.32516e+06	3.90868e+06	4.34885e+06	2.22777e+06	NaN	NaN	NaN	NaN
NaN	NaN	NaN	NaN	NaN	NaN	NaN	NaN	NaN	NaN	5.04926e+06	6.63506e+06	4.74322e+06	4.21542e+06	2.97877e+06	NaN	NaN	NaN	NaN
NaN	NaN	NaN	NaN	NaN	NaN	NaN	NaN	NaN	7.05328e+06	5.21242e+06	3.80388e+06	2.91165e+06	3.29435e+06	2.464e+06	NaN	NaN	NaN	NaN
NaN	NaN	NaN	NaN	NaN	NaN	NaN	NaN	NaN	8.47177e+06	4.13887e+06	3.29985e+06	2.69724e+06	2.89858e+06	1.95938e+06	NaN	NaN	NaN	NaN
NaN	NaN	NaN	NaN	NaN	NaN	NaN	NaN	NaN	3.25163e+06	4.2419e+06	3.20847e+06	2.78852e+06	2.44487e+06	2.67346e+06	NaN	NaN	NaN	NaN
NaN	NaN	NaN	NaN	NaN	NaN	NaN	NaN	NaN	4.59837e+06	4.70929e+06	4.67113e+06	4.61431e+06	2.88762e+06	2.59717e+06	NaN	NaN	NaN	NaN
NaN	NaN	NaN	NaN	NaN	NaN	NaN	NaN	NaN	5.11902e+06	5.90708e+06	5.51853e+06	6.6092e+06	3.29987e+06	2.295e+06	NaN	NaN	NaN	NaN
NaN	NaN	NaN	NaN	NaN	NaN	NaN	NaN	NaN	5.43622e+06	6.18604e+06	5.73936e+06	6.35518e+06	3.85723e+06	1.96934e+06	NaN	NaN	NaN	NaN
NaN	NaN	NaN	NaN	NaN	NaN	NaN	NaN	NaN	6.81769e+06	5.56605e+06	5.58226e+06	5.21469e+06	5.45916e+06	2.80824e+06	NaN	NaN	NaN	NaN
NaN	NaN	NaN	NaN	NaN	NaN	NaN	NaN	NaN	6.14506e+06	4.39111e+06	4.13481e+06	5.49762e+06	8.53728e+06	4.14807e+06	NaN	NaN	NaN	NaN
NaN	NaN	NaN	NaN	NaN	NaN	NaN	NaN	NaN	6.07622e+06	5.1859e+06	4.86032e+06	5.24893e+06	7.00453e+06	6.71913e+06	NaN	NaN	NaN	NaN
NaN	NaN	NaN	NaN	NaN	NaN	NaN	NaN	NaN	8.27285e+06	4.49372e+06	4.1811e+06	4.894e+06	5.10711e+06	2.92269e+06	NaN	NaN	NaN	NaN
NaN	NaN	NaN	NaN	NaN	NaN	NaN	NaN	NaN	7.3077e+06	5.14408e+06	5.18083e+06	5.53144e+06	6.46212e+06	4.45848e+06	NaN	NaN	NaN	NaN
NaN	NaN	NaN	NaN	NaN	NaN	NaN	NaN	NaN	NaN	NaN	NaN	NaN	NaN	NaN	NaN	NaN	NaN	NaN
NaN	NaN	NaN	NaN	NaN	NaN	NaN	NaN	NaN	NaN	NaN	NaN	NaN	NaN	NaN	NaN	NaN	NaN	NaN
NaN	NaN	NaN	NaN	NaN	NaN	NaN	NaN	NaN	NaN	NaN	NaN	NaN	NaN	NaN	NaN	NaN	NaN	NaN
NaN	NaN	NaN	NaN	NaN	NaN	NaN	NaN	NaN	NaN	NaN	NaN	NaN	NaN	NaN	NaN	NaN	NaN	NaN
NaN	NaN	NaN	NaN	NaN	NaN	NaN	NaN	NaN	NaN	NaN	NaN	NaN	NaN	NaN	NaN	NaN	NaN	NaN
NaN	NaN	NaN	NaN	NaN	NaN	NaN	NaN	NaN	NaN	NaN	NaN	NaN	NaN	NaN	NaN	NaN	NaN	NaN
NaN	NaN	NaN	NaN	NaN	NaN	NaN	NaN	NaN	NaN	NaN	NaN	NaN	NaN	NaN	NaN	NaN	NaN	NaN
NaN	NaN	NaN	NaN	NaN	NaN	NaN	NaN	NaN	NaN	NaN	NaN	NaN	NaN	NaN	NaN	NaN	NaN	NaN
NaN	NaN	NaN	NaN	NaN	NaN	NaN	NaN	NaN	NaN	NaN	NaN	NaN	NaN	NaN	NaN	NaN	NaN	NaN
NaN	NaN	NaN	NaN	NaN	NaN	NaN	NaN	NaN	NaN	NaN	NaN	NaN	NaN	NaN	NaN	NaN	NaN	NaN
NaN	NaN	NaN	NaN	NaN	NaN	NaN	NaN	NaN	NaN	NaN	NaN	NaN	NaN	NaN	NaN	NaN	NaN	NaN
NaN	NaN	NaN	NaN	NaN	NaN	NaN	NaN	NaN	NaN	NaN	NaN	NaN	NaN	NaN	NaN	NaN	NaN	NaN
NaN	NaN	NaN	NaN	NaN	NaN	NaN	NaN	NaN	NaN	NaN	NaN	NaN	NaN	NaN	NaN	NaN	NaN	NaN
NaN	NaN	NaN	NaN	NaN	NaN	NaN	NaN	NaN	NaN	NaN	NaN	NaN	NaN	NaN	NaN	NaN	NaN	NaN
NaN	NaN	NaN	NaN	NaN	NaN	NaN	NaN	NaN	NaN	NaN	NaN	NaN	NaN	NaN	NaN	NaN	NaN	NaN
NaN	NaN	NaN	NaN	NaN	NaN	NaN	NaN	NaN	NaN	NaN	NaN	NaN	NaN	NaN	NaN	NaN	NaN	NaN
NaN	NaN	NaN	NaN	NaN	NaN	NaN	NaN	NaN	NaN	NaN	NaN	NaN	NaN	NaN	NaN	NaN	NaN	NaN
NaN	NaN	NaN	NaN	NaN	NaN	NaN	NaN	NaN	NaN	NaN	NaN	NaN	NaN	NaN	NaN	NaN	NaN	NaN
NaN	NaN	NaN	NaN	NaN	NaN	NaN	NaN	NaN	NaN	NaN	NaN	NaN	NaN	NaN	NaN	NaN	NaN	NaN
NaN	NaN	NaN	NaN	NaN	NaN	NaN	NaN	NaN	NaN	NaN	NaN	NaN	NaN	NaN	NaN	NaN	NaN	NaN
NaN	NaN	NaN	NaN	NaN	NaN	NaN	NaN	NaN	NaN	NaN	NaN	NaN	NaN	NaN	NaN	NaN	NaN	NaN

## Sheet: FigureS3 f
# Figure S3 panel f the omnidirectional electron fluxes for 97 keV electrons within MLT=18-24
X axis
2.29585e-49	0.00523613	0.0400088	0.125	0.265584	0.449533	0.649519	0.829769	0.955112	1	0.955112	0.829769	0.649519	0.449533	0.265584	0.125	0.0400088	0.00523613	2.29585e-49
3.44377e-49	0.0078542	0.0600131	0.1875	0.398377	0.6743	0.974279	1.24465	1.43267	1.5	1.43267	1.24465	0.974279	0.6743	0.398377	0.1875	0.0600131	0.0078542	3.44377e-49
4.59169e-49	0.0104723	0.0800175	0.25	0.531169	0.899067	1.29904	1.65954	1.91022	2	1.91022	1.65954	1.29904	0.899067	0.531169	0.25	0.0800175	0.0104723	4.59169e-49
5.73961e-49	0.0130903	0.100022	0.3125	0.663961	1.12383	1.6238	2.07442	2.38778	2.5	2.38778	2.07442	1.6238	1.12383	0.663961	0.3125	0.100022	0.0130903	5.73961e-49
6.88754e-49	0.0157084	0.120026	0.375	0.796753	1.3486	1.94856	2.48931	2.86534	3	2.86534	2.48931	1.94856	1.3486	0.796753	0.375	0.120026	0.0157084	6.88754e-49
8.03546e-49	0.0183265	0.140031	0.4375	0.929545	1.57337	2.27332	2.90419	3.34289	3.5	3.34289	2.90419	2.27332	1.57337	0.929545	0.4375	0.140031	0.0183265	8.03546e-49
9.18338e-49	0.0209445	0.160035	0.5	1.06234	1.79813	2.59808	3.31908	3.82045	4	3.82045	3.31908	2.59808	1.79813	1.06234	0.5	0.160035	0.0209445	9.18338e-49
1.03313e-48	0.0235626	0.180039	0.5625	1.19513	2.0229	2.92284	3.73396	4.298	4.5	4.298	3.73396	2.92284	2.0229	1.19513	0.5625	0.180039	0.0235626	1.03313e-48
1.14792e-48	0.0261807	0.200044	0.625	1.32792	2.24767	3.2476	4.14885	4.77556	5	4.77556	4.14885	3.2476	2.24767	1.32792	0.625	0.200044	0.0261807	1.14792e-48
1.26271e-48	0.0287987	0.220048	0.6875	1.46071	2.47243	3.57235	4.56373	5.25312	5.5	5.25312	4.56373	3.57235	2.47243	1.46071	0.6875	0.220048	0.0287987	1.26271e-48
1.37751e-48	0.0314168	0.240053	0.75	1.59351	2.6972	3.89711	4.97862	5.73067	6	5.73067	4.97862	3.89711	2.6972	1.59351	0.75	0.240053	0.0314168	1.37751e-48
1.4923e-48	0.0340349	0.260057	0.8125	1.7263	2.92197	4.22187	5.3935	6.20823	6.5	6.20823	5.3935	4.22187	2.92197	1.7263	0.8125	0.260057	0.0340349	1.4923e-48
1.60709e-48	0.0366529	0.280061	0.875	1.85909	3.14673	4.54663	5.80839	6.68579	7	6.68579	5.80839	4.54663	3.14673	1.85909	0.875	0.280061	0.0366529	1.60709e-48
1.72188e-48	0.039271	0.300066	0.9375	1.99188	3.3715	4.87139	6.22327	7.16334	7.5	7.16334	6.22327	4.87139	3.3715	1.99188	0.9375	0.300066	0.039271	1.72188e-48
1.83668e-48	0.0418891	0.32007	1	2.12467	3.59627	5.19615	6.63816	7.6409	8	7.6409	6.63816	5.19615	3.59627	2.12467	1	0.32007	0.0418891	1.83668e-48
1.95147e-48	0.0445071	0.340074	1.0625	2.25747	3.82103	5.52091	7.05304	8.11845	8.5	8.11845	7.05304	5.52091	3.82103	2.25747	1.0625	0.340074	0.0445071	1.95147e-48
2.06626e-48	0.0471252	0.360079	1.125	2.39026	4.0458	5.84567	7.46793	8.59601	9	8.59601	7.46793	5.84567	4.0458	2.39026	1.125	0.360079	0.0471252	2.06626e-48
2.18105e-48	0.0497433	0.380083	1.1875	2.52305	4.27057	6.17043	7.88281	9.07357	9.5	9.07357	7.88281	6.17043	4.27057	2.52305	1.1875	0.380083	0.0497433	2.18105e-48
2.29585e-48	0.0523613	0.400088	1.25	2.65584	4.49533	6.49519	8.29769	9.55112	10	9.55112	8.29769	6.49519	4.49533	2.65584	1.25	0.400088	0.0523613	2.29585e-48
2.41064e-48	0.0549794	0.420092	1.3125	2.78864	4.7201	6.81995	8.71258	10.0287	10.5	10.0287	8.71258	6.81995	4.7201	2.78864	1.3125	0.420092	0.0549794	2.41064e-48
2.52543e-48	0.0575975	0.440096	1.375	2.92143	4.94487	7.14471	9.12746	10.5062	11	10.5062	9.12746	7.14471	4.94487	2.92143	1.375	0.440096	0.0575975	2.52543e-48
2.64022e-48	0.0602155	0.460101	1.4375	3.05422	5.16963	7.46947	9.54235	10.9838	11.5	10.9838	9.54235	7.46947	5.16963	3.05422	1.4375	0.460101	0.0602155	2.64022e-48
2.75501e-48	0.0628336	0.480105	1.5	3.18701	5.3944	7.79423	9.95723	11.4613	12	11.4613	9.95723	7.79423	5.3944	3.18701	1.5	0.480105	0.0628336	2.75501e-48
2.86981e-48	0.0654517	0.500109	1.5625	3.3198	5.61917	8.11899	10.3721	11.9389	12.5	11.9389	10.3721	8.11899	5.61917	3.3198	1.5625	0.500109	0.0654517	2.86981e-48
2.9846e-48	0.0680697	0.520114	1.625	3.4526	5.84393	8.44375	10.787	12.4165	13	12.4165	10.787	8.44375	5.84393	3.4526	1.625	0.520114	0.0680697	2.9846e-48
3.09939e-48	0.0706878	0.540118	1.6875	3.58539	6.0687	8.76851	11.2019	12.894	13.5	12.894	11.2019	8.76851	6.0687	3.58539	1.6875	0.540118	0.0706878	3.09939e-48
3.21418e-48	0.0733059	0.560123	1.75	3.71818	6.29347	9.09327	11.6168	13.3716	14	13.3716	11.6168	9.09327	6.29347	3.71818	1.75	0.560123	0.0733059	3.21418e-48
3.32898e-48	0.0759239	0.580127	1.8125	3.85097	6.51823	9.41803	12.0317	13.8491	14.5	13.8491	12.0317	9.41803	6.51823	3.85097	1.8125	0.580127	0.0759239	3.32898e-48
3.44377e-48	0.078542	0.600131	1.875	3.98377	6.743	9.74279	12.4465	14.3267	15	14.3267	12.4465	9.74279	6.743	3.98377	1.875	0.600131	0.078542	3.44377e-48
3.55856e-48	0.0811601	0.620136	1.9375	4.11656	6.96777	10.0675	12.8614	14.8042	15.5	14.8042	12.8614	10.0675	6.96777	4.11656	1.9375	0.620136	0.0811601	3.55856e-48
3.67335e-48	0.0837781	0.64014	2	4.24935	7.19253	10.3923	13.2763	15.2818	16	15.2818	13.2763	10.3923	7.19253	4.24935	2	0.64014	0.0837781	3.67335e-48
3.78814e-48	0.0863962	0.660144	2.0625	4.38214	7.4173	10.7171	13.6912	15.7594	16.5	15.7594	13.6912	10.7171	7.4173	4.38214	2.0625	0.660144	0.0863962	3.78814e-48
3.90294e-48	0.0890143	0.680149	2.125	4.51493	7.64207	11.0418	14.1061	16.2369	17	16.2369	14.1061	11.0418	7.64207	4.51493	2.125	0.680149	0.0890143	3.90294e-48
4.01773e-48	0.0916323	0.700153	2.1875	4.64773	7.86683	11.3666	14.521	16.7145	17.5	16.7145	14.521	11.3666	7.86683	4.64773	2.1875	0.700153	0.0916323	4.01773e-48
4.13252e-48	0.0942504	0.720158	2.25	4.78052	8.0916	11.6913	14.9359	17.192	18	17.192	14.9359	11.6913	8.0916	4.78052	2.25	0.720158	0.0942504	4.13252e-48
4.24731e-48	0.0968685	0.740162	2.3125	4.91331	8.31637	12.0161	15.3507	17.6696	18.5	17.6696	15.3507	12.0161	8.31637	4.91331	2.3125	0.740162	0.0968685	4.24731e-48
4.36211e-48	0.0994865	0.760166	2.375	5.0461	8.54113	12.3409	15.7656	18.1471	19	18.1471	15.7656	12.3409	8.54113	5.0461	2.375	0.760166	0.0994865	4.36211e-48
4.4769e-48	0.102105	0.780171	2.4375	5.17889	8.7659	12.6656	16.1805	18.6247	19.5	18.6247	16.1805	12.6656	8.7659	5.17889	2.4375	0.780171	0.102105	4.4769e-48
4.59169e-48	0.104723	0.800175	2.5	5.31169	8.99067	12.9904	16.5954	19.1022	20	19.1022	16.5954	12.9904	8.99067	5.31169	2.5	0.800175	0.104723	4.59169e-48
4.70648e-48	0.107341	0.82018	2.5625	5.44448	9.21543	13.3151	17.0103	19.5798	20.5	19.5798	17.0103	13.3151	9.21543	5.44448	2.5625	0.82018	0.107341	4.70648e-48
4.82127e-48	0.109959	0.840184	2.625	5.57727	9.4402	13.6399	17.4252	20.0574	21	20.0574	17.4252	13.6399	9.4402	5.57727	2.625	0.840184	0.109959	4.82127e-48
4.93607e-48	0.112577	0.860188	2.6875	5.71006	9.66497	13.9647	17.84	20.5349	21.5	20.5349	17.84	13.9647	9.66497	5.71006	2.6875	0.860188	0.112577	4.93607e-48
5.05086e-48	0.115195	0.880193	2.75	5.84286	9.88973	14.2894	18.2549	21.0125	22	21.0125	18.2549	14.2894	9.88973	5.84286	2.75	0.880193	0.115195	5.05086e-48
5.16565e-48	0.117813	0.900197	2.8125	5.97565	10.1145	14.6142	18.6698	21.49	22.5	21.49	18.6698	14.6142	10.1145	5.97565	2.8125	0.900197	0.117813	5.16565e-48
5.28044e-48	0.120431	0.920201	2.875	6.10844	10.3393	14.9389	19.0847	21.9676	23	21.9676	19.0847	14.9389	10.3393	6.10844	2.875	0.920201	0.120431	5.28044e-48
5.39524e-48	0.123049	0.940206	2.9375	6.24123	10.564	15.2637	19.4996	22.4451	23.5	22.4451	19.4996	15.2637	10.564	6.24123	2.9375	0.940206	0.123049	5.39524e-48
5.51003e-48	0.125667	0.96021	3	6.37402	10.7888	15.5885	19.9145	22.9227	24	22.9227	19.9145	15.5885	10.7888	6.37402	3	0.96021	0.125667	5.51003e-48
5.62482e-48	0.128285	0.980215	3.0625	6.50682	11.0136	15.9132	20.3294	23.4002	24.5	23.4002	20.3294	15.9132	11.0136	6.50682	3.0625	0.980215	0.128285	5.62482e-48
5.73961e-48	0.130903	1.00022	3.125	6.63961	11.2383	16.238	20.7442	23.8778	25	23.8778	20.7442	16.238	11.2383	6.63961	3.125	1.00022	0.130903	5.73961e-48
Y axis
-3.7494e-33	-0.0296956	-0.109923	-0.216506	-0.316511	-0.377203	-0.375	-0.302011	-0.168412	0	0.168412	0.302011	0.375	0.377203	0.316511	0.216506	0.109923	0.0296956	3.7494e-33
-5.6241e-33	-0.0445434	-0.164885	-0.32476	-0.474767	-0.565805	-0.5625	-0.453017	-0.252618	0	0.252618	0.453017	0.5625	0.565805	0.474767	0.32476	0.164885	0.0445434	5.6241e-33
-7.4988e-33	-0.0593912	-0.219846	-0.433013	-0.633022	-0.754407	-0.75	-0.604023	-0.336824	0	0.336824	0.604023	0.75	0.754407	0.633022	0.433013	0.219846	0.0593912	7.4988e-33
-9.3735e-33	-0.074239	-0.274808	-0.541266	-0.791278	-0.943008	-0.9375	-0.755028	-0.42103	0	0.42103	0.755028	0.9375	0.943008	0.791278	0.541266	0.274808	0.074239	9.3735e-33
-1.12482e-32	-0.0890868	-0.329769	-0.649519	-0.949533	-1.13161	-1.125	-0.906034	-0.505236	0	0.505236	0.906034	1.125	1.13161	0.949533	0.649519	0.329769	0.0890868	1.12482e-32
-1.31229e-32	-0.103935	-0.384731	-0.757772	-1.10779	-1.32021	-1.3125	-1.05704	-0.589442	0	0.589442	1.05704	1.3125	1.32021	1.10779	0.757772	0.384731	0.103935	1.31229e-32
-1.49976e-32	-0.118782	-0.439693	-0.866025	-1.26604	-1.50881	-1.5	-1.20805	-0.673648	0	0.673648	1.20805	1.5	1.50881	1.26604	0.866025	0.439693	0.118782	1.49976e-32
-1.68723e-32	-0.13363	-0.494654	-0.974279	-1.4243	-1.69741	-1.6875	-1.35905	-0.757854	0	0.757854	1.35905	1.6875	1.69741	1.4243	0.974279	0.494654	0.13363	1.68723e-32
-1.8747e-32	-0.148478	-0.549616	-1.08253	-1.58256	-1.88602	-1.875	-1.51006	-0.84206	0	0.84206	1.51006	1.875	1.88602	1.58256	1.08253	0.549616	0.148478	1.8747e-32
-2.06217e-32	-0.163326	-0.604577	-1.19078	-1.74081	-2.07462	-2.0625	-1.66106	-0.926266	0	0.926266	1.66106	2.0625	2.07462	1.74081	1.19078	0.604577	0.163326	2.06217e-32
-2.24964e-32	-0.178174	-0.659539	-1.29904	-1.89907	-2.26322	-2.25	-1.81207	-1.01047	0	1.01047	1.81207	2.25	2.26322	1.89907	1.29904	0.659539	0.178174	2.24964e-32
-2.43711e-32	-0.193021	-0.714501	-1.40729	-2.05732	-2.45182	-2.4375	-1.96307	-1.09468	0	1.09468	1.96307	2.4375	2.45182	2.05732	1.40729	0.714501	0.193021	2.43711e-32
-2.62458e-32	-0.207869	-0.769462	-1.51554	-2.21558	-2.64042	-2.625	-2.11408	-1.17888	0	1.17888	2.11408	2.625	2.64042	2.21558	1.51554	0.769462	0.207869	2.62458e-32
-2.81205e-32	-0.222717	-0.824424	-1.6238	-2.37383	-2.82902	-2.8125	-2.26509	-1.26309	0	1.26309	2.26509	2.8125	2.82902	2.37383	1.6238	0.824424	0.222717	2.81205e-32
-2.99952e-32	-0.237565	-0.879385	-1.73205	-2.53209	-3.01763	-3	-2.41609	-1.3473	0	1.3473	2.41609	3	3.01763	2.53209	1.73205	0.879385	0.237565	2.99952e-32
-3.18699e-32	-0.252412	-0.934347	-1.8403	-2.69034	-3.20623	-3.1875	-2.5671	-1.4315	0	1.4315	2.5671	3.1875	3.20623	2.69034	1.8403	0.934347	0.252412	3.18699e-32
-3.37446e-32	-0.26726	-0.989308	-1.94856	-2.8486	-3.39483	-3.375	-2.7181	-1.51571	0	1.51571	2.7181	3.375	3.39483	2.8486	1.94856	0.989308	0.26726	3.37446e-32
-3.56193e-32	-0.282108	-1.04427	-2.05681	-3.00686	-3.58343	-3.5625	-2.86911	-1.59991	0	1.59991	2.86911	3.5625	3.58343	3.00686	2.05681	1.04427	0.282108	3.56193e-32
-3.7494e-32	-0.296956	-1.09923	-2.16506	-3.16511	-3.77203	-3.75	-3.02011	-1.68412	0	1.68412	3.02011	3.75	3.77203	3.16511	2.16506	1.09923	0.296956	3.7494e-32
-3.93687e-32	-0.311804	-1.15419	-2.27332	-3.32337	-3.96063	-3.9375	-3.17112	-1.76833	0	1.76833	3.17112	3.9375	3.96063	3.32337	2.27332	1.15419	0.311804	3.93687e-32
-4.12434e-32	-0.326651	-1.20915	-2.38157	-3.48162	-4.14924	-4.125	-3.32213	-1.85253	0	1.85253	3.32213	4.125	4.14924	3.48162	2.38157	1.20915	0.326651	4.12434e-32
-4.31181e-32	-0.341499	-1.26412	-2.48982	-3.63988	-4.33784	-4.3125	-3.47313	-1.93674	0	1.93674	3.47313	4.3125	4.33784	3.63988	2.48982	1.26412	0.341499	4.31181e-32
-4.49928e-32	-0.356347	-1.31908	-2.59808	-3.79813	-4.52644	-4.5	-3.62414	-2.02094	0	2.02094	3.62414	4.5	4.52644	3.79813	2.59808	1.31908	0.356347	4.49928e-32
-4.68675e-32	-0.371195	-1.37404	-2.70633	-3.95639	-4.71504	-4.6875	-3.77514	-2.10515	0	2.10515	3.77514	4.6875	4.71504	3.95639	2.70633	1.37404	0.371195	4.68675e-32
-4.87422e-32	-0.386043	-1.429	-2.81458	-4.11464	-4.90364	-4.875	-3.92615	-2.18936	0	2.18936	3.92615	4.875	4.90364	4.11464	2.81458	1.429	0.386043	4.87422e-32
-5.06169e-32	-0.40089	-1.48396	-2.92284	-4.2729	-5.09224	-5.0625	-4.07715	-2.27356	0	2.27356	4.07715	5.0625	5.09224	4.2729	2.92284	1.48396	0.40089	5.06169e-32
-5.24916e-32	-0.415738	-1.53892	-3.03109	-4.43116	-5.28085	-5.25	-4.22816	-2.35777	0	2.35777	4.22816	5.25	5.28085	4.43116	3.03109	1.53892	0.415738	5.24916e-32
-5.43663e-32	-0.430586	-1.59389	-3.13934	-4.58941	-5.46945	-5.4375	-4.37917	-2.44197	0	2.44197	4.37917	5.4375	5.46945	4.58941	3.13934	1.59389	0.430586	5.43663e-32
-5.6241e-32	-0.445434	-1.64885	-3.2476	-4.74767	-5.65805	-5.625	-4.53017	-2.52618	0	2.52618	4.53017	5.625	5.65805	4.74767	3.2476	1.64885	0.445434	5.6241e-32
-5.81157e-32	-0.460282	-1.70381	-3.35585	-4.90592	-5.84665	-5.8125	-4.68118	-2.61039	0	2.61039	4.68118	5.8125	5.84665	4.90592	3.35585	1.70381	0.460282	5.81157e-32
-5.99904e-32	-0.475129	-1.75877	-3.4641	-5.06418	-6.03525	-6	-4.83218	-2.69459	0	2.69459	4.83218	6	6.03525	5.06418	3.4641	1.75877	0.475129	5.99904e-32
-6.18651e-32	-0.489977	-1.81373	-3.57235	-5.22243	-6.22385	-6.1875	-4.98319	-2.7788	0	2.7788	4.98319	6.1875	6.22385	5.22243	3.57235	1.81373	0.489977	6.18651e-32
-6.37398e-32	-0.504825	-1.86869	-3.68061	-5.38069	-6.41246	-6.375	-5.13419	-2.863	0	2.863	5.13419	6.375	6.41246	5.38069	3.68061	1.86869	0.504825	6.37398e-32
-6.56145e-32	-0.519673	-1.92366	-3.78886	-5.53894	-6.60106	-6.5625	-5.2852	-2.94721	0	2.94721	5.2852	6.5625	6.60106	5.53894	3.78886	1.92366	0.519673	6.56145e-32
-6.74892e-32	-0.534521	-1.97862	-3.89711	-5.6972	-6.78966	-6.75	-5.4362	-3.03142	0	3.03142	5.4362	6.75	6.78966	5.6972	3.89711	1.97862	0.534521	6.74892e-32
-6.93639e-32	-0.549368	-2.03358	-4.00537	-5.85546	-6.97826	-6.9375	-5.58721	-3.11562	0	3.11562	5.58721	6.9375	6.97826	5.85546	4.00537	2.03358	0.549368	6.93639e-32
-7.12386e-32	-0.564216	-2.08854	-4.11362	-6.01371	-7.16686	-7.125	-5.73822	-3.19983	0	3.19983	5.73822	7.125	7.16686	6.01371	4.11362	2.08854	0.564216	7.12386e-32
-7.31133e-32	-0.579064	-2.1435	-4.22187	-6.17197	-7.35546	-7.3125	-5.88922	-3.28403	0	3.28403	5.88922	7.3125	7.35546	6.17197	4.22187	2.1435	0.579064	7.31133e-32
-7.4988e-32	-0.593912	-2.19846	-4.33013	-6.33022	-7.54407	-7.5	-6.04023	-3.36824	0	3.36824	6.04023	7.5	7.54407	6.33022	4.33013	2.19846	0.593912	7.4988e-32
-7.68627e-32	-0.60876	-2.25342	-4.43838	-6.48848	-7.73267	-7.6875	-6.19123	-3.45245	0	3.45245	6.19123	7.6875	7.73267	6.48848	4.43838	2.25342	0.60876	7.68627e-32
-7.87374e-32	-0.623607	-2.30839	-4.54663	-6.64673	-7.92127	-7.875	-6.34224	-3.53665	0	3.53665	6.34224	7.875	7.92127	6.64673	4.54663	2.30839	0.623607	7.87374e-32
-8.06121e-32	-0.638455	-2.36335	-4.65489	-6.80499	-8.10987	-8.0625	-6.49324	-3.62086	0	3.62086	6.49324	8.0625	8.10987	6.80499	4.65489	2.36335	0.638455	8.06121e-32
-8.24868e-32	-0.653303	-2.41831	-4.76314	-6.96324	-8.29847	-8.25	-6.64425	-3.70506	0	3.70506	6.64425	8.25	8.29847	6.96324	4.76314	2.41831	0.653303	8.24868e-32
-8.43615e-32	-0.668151	-2.47327	-4.87139	-7.1215	-8.48707	-8.4375	-6.79526	-3.78927	0	3.78927	6.79526	8.4375	8.48707	7.1215	4.87139	2.47327	0.668151	8.43615e-32
-8.62362e-32	-0.682999	-2.52823	-4.97965	-7.27976	-8.67567	-8.625	-6.94626	-3.87348	0	3.87348	6.94626	8.625	8.67567	7.27976	4.97965	2.52823	0.682999	8.62362e-32
-8.81109e-32	-0.697846	-2.58319	-5.0879	-7.43801	-8.86428	-8.8125	-7.09727	-3.95768	0	3.95768	7.09727	8.8125	8.86428	7.43801	5.0879	2.58319	0.697846	8.81109e-32
-8.99856e-32	-0.712694	-2.63816	-5.19615	-7.59627	-9.05288	-9	-7.24827	-4.04189	0	4.04189	7.24827	9	9.05288	7.59627	5.19615	2.63816	0.712694	8.99856e-32
-9.18603e-32	-0.727542	-2.69312	-5.30441	-7.75452	-9.24148	-9.1875	-7.39928	-4.1261	0	4.1261	7.39928	9.1875	9.24148	7.75452	5.30441	2.69312	0.727542	9.18603e-32
-9.3735e-32	-0.74239	-2.74808	-5.41266	-7.91278	-9.43008	-9.375	-7.55028	-4.2103	0	4.2103	7.55028	9.375	9.43008	7.91278	5.41266	2.74808	0.74239	9.3735e-32
Electron fluxes (unit of cm^-2 s^-1 keV-1) MLT=18-24
NaN	NaN	NaN	NaN	NaN	NaN	NaN	NaN	NaN	NaN	NaN	NaN	NaN	NaN	NaN	NaN	NaN	NaN	NaN
NaN	NaN	NaN	NaN	NaN	NaN	NaN	NaN	NaN	NaN	NaN	NaN	NaN	NaN	NaN	NaN	NaN	NaN	NaN
NaN	NaN	NaN	NaN	NaN	NaN	NaN	NaN	NaN	NaN	NaN	NaN	NaN	NaN	NaN	NaN	NaN	NaN	NaN
NaN	NaN	NaN	NaN	NaN	NaN	NaN	NaN	NaN	NaN	NaN	NaN	NaN	NaN	NaN	NaN	NaN	NaN	NaN
NaN	NaN	NaN	NaN	NaN	NaN	NaN	NaN	NaN	NaN	NaN	NaN	NaN	NaN	NaN	NaN	NaN	NaN	NaN
NaN	NaN	NaN	NaN	NaN	NaN	NaN	NaN	NaN	NaN	NaN	NaN	NaN	NaN	NaN	NaN	NaN	NaN	NaN
NaN	NaN	NaN	NaN	NaN	NaN	NaN	NaN	NaN	NaN	NaN	NaN	NaN	NaN	NaN	NaN	NaN	NaN	NaN
NaN	NaN	NaN	NaN	NaN	NaN	NaN	NaN	NaN	NaN	NaN	NaN	NaN	NaN	NaN	NaN	NaN	NaN	NaN
NaN	NaN	NaN	NaN	NaN	NaN	NaN	NaN	NaN	2.00949e+07	1.98404e+07	1.22473e+07	8.01348e+06	4.62961e+06	4.01771e+06	NaN	NaN	NaN	NaN
NaN	NaN	NaN	NaN	NaN	NaN	NaN	NaN	NaN	1.38661e+07	1.32535e+07	7.54409e+06	5.54779e+06	4.03364e+06	2.7514e+06	NaN	NaN	NaN	NaN
NaN	NaN	NaN	NaN	NaN	NaN	NaN	NaN	NaN	1.19646e+07	1.18633e+07	8.92575e+06	5.35235e+06	5.66116e+06	3.86546e+06	NaN	NaN	NaN	NaN
NaN	NaN	NaN	NaN	NaN	NaN	NaN	NaN	NaN	1.5804e+07	1.45225e+07	9.75791e+06	7.04905e+06	6.38622e+06	3.77366e+06	NaN	NaN	NaN	NaN
NaN	NaN	NaN	NaN	NaN	NaN	NaN	NaN	NaN	1.49298e+07	1.29048e+07	1.1549e+07	6.47163e+06	5.45503e+06	2.90864e+06	NaN	NaN	NaN	NaN
NaN	NaN	NaN	NaN	NaN	NaN	NaN	NaN	NaN	1.18859e+07	1.27693e+07	1.04169e+07	7.79599e+06	3.75276e+06	2.36114e+06	NaN	NaN	NaN	NaN
NaN	NaN	NaN	NaN	NaN	NaN	NaN	NaN	NaN	1.07182e+07	1.13595e+07	9.56083e+06	6.93007e+06	4.35292e+06	4.11777e+06	NaN	NaN	NaN	NaN
NaN	NaN	NaN	NaN	NaN	NaN	NaN	NaN	NaN	9.55292e+06	9.2827e+06	7.59124e+06	6.34639e+06	2.57008e+06	2.78282e+06	NaN	NaN	NaN	NaN
NaN	NaN	NaN	NaN	NaN	NaN	NaN	NaN	NaN	1.01475e+07	8.08165e+06	7.7188e+06	8.35864e+06	4.6767e+06	2.39126e+06	NaN	NaN	NaN	NaN
NaN	NaN	NaN	NaN	NaN	NaN	NaN	NaN	NaN	8.56929e+06	7.90561e+06	6.05205e+06	5.27404e+06	1.75888e+07	1.62904e+06	NaN	NaN	NaN	NaN
NaN	NaN	NaN	NaN	NaN	NaN	NaN	NaN	NaN	7.37485e+06	1.12009e+07	5.35751e+06	8.144e+06	1.55239e+07	1.54562e+06	NaN	NaN	NaN	NaN
NaN	NaN	NaN	NaN	NaN	NaN	NaN	NaN	NaN	8.37895e+06	8.45396e+06	9.51807e+06	3.99617e+06	1.26027e+07	5.48614e+06	NaN	NaN	NaN	NaN
NaN	NaN	NaN	NaN	NaN	NaN	NaN	NaN	NaN	8.49604e+06	8.23354e+06	7.33866e+06	2.5625e+06	NaN	6.22187e+06	NaN	NaN	NaN	NaN
NaN	NaN	NaN	NaN	NaN	NaN	NaN	NaN	NaN	8.29368e+06	8.41252e+06	5.73754e+06	5.6917e+06	NaN	1.76374e+06	NaN	NaN	NaN	NaN
NaN	NaN	NaN	NaN	NaN	NaN	NaN	NaN	NaN	8.82565e+06	7.58062e+06	1.06988e+07	NaN	NaN	1.92667e+06	NaN	NaN	NaN	NaN
NaN	NaN	NaN	NaN	NaN	NaN	NaN	NaN	NaN	7.64737e+06	7.1558e+06	1.22183e+07	NaN	NaN	1.69911e+06	NaN	NaN	NaN	NaN
NaN	NaN	NaN	NaN	NaN	NaN	NaN	NaN	NaN	8.58907e+06	6.80438e+06	1.08897e+07	NaN	NaN	7.37208e+06	NaN	NaN	NaN	NaN
NaN	NaN	NaN	NaN	NaN	NaN	NaN	NaN	NaN	7.22613e+06	5.00099e+06	1.01652e+07	NaN	NaN	2.35686e+06	NaN	NaN	NaN	NaN
NaN	NaN	NaN	NaN	NaN	NaN	NaN	NaN	NaN	7.60742e+06	6.48171e+06	9.5105e+06	NaN	NaN	2.14727e+06	NaN	NaN	NaN	NaN
NaN	NaN	NaN	NaN	NaN	NaN	NaN	NaN	NaN	6.40263e+06	6.59599e+06	6.59777e+06	NaN	NaN	4.91296e+06	NaN	NaN	NaN	NaN
NaN	NaN	NaN	NaN	NaN	NaN	NaN	NaN	NaN	NaN	NaN	NaN	NaN	NaN	NaN	NaN	NaN	NaN	NaN
NaN	NaN	NaN	NaN	NaN	NaN	NaN	NaN	NaN	NaN	NaN	NaN	NaN	NaN	NaN	NaN	NaN	NaN	NaN
NaN	NaN	NaN	NaN	NaN	NaN	NaN	NaN	NaN	NaN	NaN	NaN	NaN	NaN	NaN	NaN	NaN	NaN	NaN
NaN	NaN	NaN	NaN	NaN	NaN	NaN	NaN	NaN	NaN	NaN	NaN	NaN	NaN	NaN	NaN	NaN	NaN	NaN
NaN	NaN	NaN	NaN	NaN	NaN	NaN	NaN	NaN	NaN	NaN	NaN	NaN	NaN	NaN	NaN	NaN	NaN	NaN
NaN	NaN	NaN	NaN	NaN	NaN	NaN	NaN	NaN	NaN	NaN	NaN	NaN	NaN	NaN	NaN	NaN	NaN	NaN
NaN	NaN	NaN	NaN	NaN	NaN	NaN	NaN	NaN	NaN	NaN	NaN	NaN	NaN	NaN	NaN	NaN	NaN	NaN
NaN	NaN	NaN	NaN	NaN	NaN	NaN	NaN	NaN	NaN	NaN	NaN	NaN	NaN	NaN	NaN	NaN	NaN	NaN
NaN	NaN	NaN	NaN	NaN	NaN	NaN	NaN	NaN	NaN	NaN	NaN	NaN	NaN	NaN	NaN	NaN	NaN	NaN
NaN	NaN	NaN	NaN	NaN	NaN	NaN	NaN	NaN	NaN	NaN	NaN	NaN	NaN	NaN	NaN	NaN	NaN	NaN
NaN	NaN	NaN	NaN	NaN	NaN	NaN	NaN	NaN	NaN	NaN	NaN	NaN	NaN	NaN	NaN	NaN	NaN	NaN
NaN	NaN	NaN	NaN	NaN	NaN	NaN	NaN	NaN	NaN	NaN	NaN	NaN	NaN	NaN	NaN	NaN	NaN	NaN
NaN	NaN	NaN	NaN	NaN	NaN	NaN	NaN	NaN	NaN	NaN	NaN	NaN	NaN	NaN	NaN	NaN	NaN	NaN
NaN	NaN	NaN	NaN	NaN	NaN	NaN	NaN	NaN	NaN	NaN	NaN	NaN	NaN	NaN	NaN	NaN	NaN	NaN
NaN	NaN	NaN	NaN	NaN	NaN	NaN	NaN	NaN	NaN	NaN	NaN	NaN	NaN	NaN	NaN	NaN	NaN	NaN
NaN	NaN	NaN	NaN	NaN	NaN	NaN	NaN	NaN	NaN	NaN	NaN	NaN	NaN	NaN	NaN	NaN	NaN	NaN
NaN	NaN	NaN	NaN	NaN	NaN	NaN	NaN	NaN	NaN	NaN	NaN	NaN	NaN	NaN	NaN	NaN	NaN	NaN
NaN	NaN	NaN	NaN	NaN	NaN	NaN	NaN	NaN	NaN	NaN	NaN	NaN	NaN	NaN	NaN	NaN	NaN	NaN
NaN	NaN	NaN	NaN	NaN	NaN	NaN	NaN	NaN	NaN	NaN	NaN	NaN	NaN	NaN	NaN	NaN	NaN	NaN
NaN	NaN	NaN	NaN	NaN	NaN	NaN	NaN	NaN	NaN	NaN	NaN	NaN	NaN	NaN	NaN	NaN	NaN	NaN
NaN	NaN	NaN	NaN	NaN	NaN	NaN	NaN	NaN	NaN	NaN	NaN	NaN	NaN	NaN	NaN	NaN	NaN	NaN

## Sheet: FigureS3 g
# Figure S3 panel g the omnidirectional electron fluxes for 170 keV electrons within MLT=00-06
X axis
2.29585e-49	0.00523613	0.0400088	0.125	0.265584	0.449533	0.649519	0.829769	0.955112	1	0.955112	0.829769	0.649519	0.449533	0.265584	0.125	0.0400088	0.00523613	2.29585e-49
3.44377e-49	0.0078542	0.0600131	0.1875	0.398377	0.6743	0.974279	1.24465	1.43267	1.5	1.43267	1.24465	0.974279	0.6743	0.398377	0.1875	0.0600131	0.0078542	3.44377e-49
4.59169e-49	0.0104723	0.0800175	0.25	0.531169	0.899067	1.29904	1.65954	1.91022	2	1.91022	1.65954	1.29904	0.899067	0.531169	0.25	0.0800175	0.0104723	4.59169e-49
5.73961e-49	0.0130903	0.100022	0.3125	0.663961	1.12383	1.6238	2.07442	2.38778	2.5	2.38778	2.07442	1.6238	1.12383	0.663961	0.3125	0.100022	0.0130903	5.73961e-49
6.88754e-49	0.0157084	0.120026	0.375	0.796753	1.3486	1.94856	2.48931	2.86534	3	2.86534	2.48931	1.94856	1.3486	0.796753	0.375	0.120026	0.0157084	6.88754e-49
8.03546e-49	0.0183265	0.140031	0.4375	0.929545	1.57337	2.27332	2.90419	3.34289	3.5	3.34289	2.90419	2.27332	1.57337	0.929545	0.4375	0.140031	0.0183265	8.03546e-49
9.18338e-49	0.0209445	0.160035	0.5	1.06234	1.79813	2.59808	3.31908	3.82045	4	3.82045	3.31908	2.59808	1.79813	1.06234	0.5	0.160035	0.0209445	9.18338e-49
1.03313e-48	0.0235626	0.180039	0.5625	1.19513	2.0229	2.92284	3.73396	4.298	4.5	4.298	3.73396	2.92284	2.0229	1.19513	0.5625	0.180039	0.0235626	1.03313e-48
1.14792e-48	0.0261807	0.200044	0.625	1.32792	2.24767	3.2476	4.14885	4.77556	5	4.77556	4.14885	3.2476	2.24767	1.32792	0.625	0.200044	0.0261807	1.14792e-48
1.26271e-48	0.0287987	0.220048	0.6875	1.46071	2.47243	3.57235	4.56373	5.25312	5.5	5.25312	4.56373	3.57235	2.47243	1.46071	0.6875	0.220048	0.0287987	1.26271e-48
1.37751e-48	0.0314168	0.240053	0.75	1.59351	2.6972	3.89711	4.97862	5.73067	6	5.73067	4.97862	3.89711	2.6972	1.59351	0.75	0.240053	0.0314168	1.37751e-48
1.4923e-48	0.0340349	0.260057	0.8125	1.7263	2.92197	4.22187	5.3935	6.20823	6.5	6.20823	5.3935	4.22187	2.92197	1.7263	0.8125	0.260057	0.0340349	1.4923e-48
1.60709e-48	0.0366529	0.280061	0.875	1.85909	3.14673	4.54663	5.80839	6.68579	7	6.68579	5.80839	4.54663	3.14673	1.85909	0.875	0.280061	0.0366529	1.60709e-48
1.72188e-48	0.039271	0.300066	0.9375	1.99188	3.3715	4.87139	6.22327	7.16334	7.5	7.16334	6.22327	4.87139	3.3715	1.99188	0.9375	0.300066	0.039271	1.72188e-48
1.83668e-48	0.0418891	0.32007	1	2.12467	3.59627	5.19615	6.63816	7.6409	8	7.6409	6.63816	5.19615	3.59627	2.12467	1	0.32007	0.0418891	1.83668e-48
1.95147e-48	0.0445071	0.340074	1.0625	2.25747	3.82103	5.52091	7.05304	8.11845	8.5	8.11845	7.05304	5.52091	3.82103	2.25747	1.0625	0.340074	0.0445071	1.95147e-48
2.06626e-48	0.0471252	0.360079	1.125	2.39026	4.0458	5.84567	7.46793	8.59601	9	8.59601	7.46793	5.84567	4.0458	2.39026	1.125	0.360079	0.0471252	2.06626e-48
2.18105e-48	0.0497433	0.380083	1.1875	2.52305	4.27057	6.17043	7.88281	9.07357	9.5	9.07357	7.88281	6.17043	4.27057	2.52305	1.1875	0.380083	0.0497433	2.18105e-48
2.29585e-48	0.0523613	0.400088	1.25	2.65584	4.49533	6.49519	8.29769	9.55112	10	9.55112	8.29769	6.49519	4.49533	2.65584	1.25	0.400088	0.0523613	2.29585e-48
2.41064e-48	0.0549794	0.420092	1.3125	2.78864	4.7201	6.81995	8.71258	10.0287	10.5	10.0287	8.71258	6.81995	4.7201	2.78864	1.3125	0.420092	0.0549794	2.41064e-48
2.52543e-48	0.0575975	0.440096	1.375	2.92143	4.94487	7.14471	9.12746	10.5062	11	10.5062	9.12746	7.14471	4.94487	2.92143	1.375	0.440096	0.0575975	2.52543e-48
2.64022e-48	0.0602155	0.460101	1.4375	3.05422	5.16963	7.46947	9.54235	10.9838	11.5	10.9838	9.54235	7.46947	5.16963	3.05422	1.4375	0.460101	0.0602155	2.64022e-48
2.75501e-48	0.0628336	0.480105	1.5	3.18701	5.3944	7.79423	9.95723	11.4613	12	11.4613	9.95723	7.79423	5.3944	3.18701	1.5	0.480105	0.0628336	2.75501e-48
2.86981e-48	0.0654517	0.500109	1.5625	3.3198	5.61917	8.11899	10.3721	11.9389	12.5	11.9389	10.3721	8.11899	5.61917	3.3198	1.5625	0.500109	0.0654517	2.86981e-48
2.9846e-48	0.0680697	0.520114	1.625	3.4526	5.84393	8.44375	10.787	12.4165	13	12.4165	10.787	8.44375	5.84393	3.4526	1.625	0.520114	0.0680697	2.9846e-48
3.09939e-48	0.0706878	0.540118	1.6875	3.58539	6.0687	8.76851	11.2019	12.894	13.5	12.894	11.2019	8.76851	6.0687	3.58539	1.6875	0.540118	0.0706878	3.09939e-48
3.21418e-48	0.0733059	0.560123	1.75	3.71818	6.29347	9.09327	11.6168	13.3716	14	13.3716	11.6168	9.09327	6.29347	3.71818	1.75	0.560123	0.0733059	3.21418e-48
3.32898e-48	0.0759239	0.580127	1.8125	3.85097	6.51823	9.41803	12.0317	13.8491	14.5	13.8491	12.0317	9.41803	6.51823	3.85097	1.8125	0.580127	0.0759239	3.32898e-48
3.44377e-48	0.078542	0.600131	1.875	3.98377	6.743	9.74279	12.4465	14.3267	15	14.3267	12.4465	9.74279	6.743	3.98377	1.875	0.600131	0.078542	3.44377e-48
3.55856e-48	0.0811601	0.620136	1.9375	4.11656	6.96777	10.0675	12.8614	14.8042	15.5	14.8042	12.8614	10.0675	6.96777	4.11656	1.9375	0.620136	0.0811601	3.55856e-48
3.67335e-48	0.0837781	0.64014	2	4.24935	7.19253	10.3923	13.2763	15.2818	16	15.2818	13.2763	10.3923	7.19253	4.24935	2	0.64014	0.0837781	3.67335e-48
3.78814e-48	0.0863962	0.660144	2.0625	4.38214	7.4173	10.7171	13.6912	15.7594	16.5	15.7594	13.6912	10.7171	7.4173	4.38214	2.0625	0.660144	0.0863962	3.78814e-48
3.90294e-48	0.0890143	0.680149	2.125	4.51493	7.64207	11.0418	14.1061	16.2369	17	16.2369	14.1061	11.0418	7.64207	4.51493	2.125	0.680149	0.0890143	3.90294e-48
4.01773e-48	0.0916323	0.700153	2.1875	4.64773	7.86683	11.3666	14.521	16.7145	17.5	16.7145	14.521	11.3666	7.86683	4.64773	2.1875	0.700153	0.0916323	4.01773e-48
4.13252e-48	0.0942504	0.720158	2.25	4.78052	8.0916	11.6913	14.9359	17.192	18	17.192	14.9359	11.6913	8.0916	4.78052	2.25	0.720158	0.0942504	4.13252e-48
4.24731e-48	0.0968685	0.740162	2.3125	4.91331	8.31637	12.0161	15.3507	17.6696	18.5	17.6696	15.3507	12.0161	8.31637	4.91331	2.3125	0.740162	0.0968685	4.24731e-48
4.36211e-48	0.0994865	0.760166	2.375	5.0461	8.54113	12.3409	15.7656	18.1471	19	18.1471	15.7656	12.3409	8.54113	5.0461	2.375	0.760166	0.0994865	4.36211e-48
4.4769e-48	0.102105	0.780171	2.4375	5.17889	8.7659	12.6656	16.1805	18.6247	19.5	18.6247	16.1805	12.6656	8.7659	5.17889	2.4375	0.780171	0.102105	4.4769e-48
4.59169e-48	0.104723	0.800175	2.5	5.31169	8.99067	12.9904	16.5954	19.1022	20	19.1022	16.5954	12.9904	8.99067	5.31169	2.5	0.800175	0.104723	4.59169e-48
4.70648e-48	0.107341	0.82018	2.5625	5.44448	9.21543	13.3151	17.0103	19.5798	20.5	19.5798	17.0103	13.3151	9.21543	5.44448	2.5625	0.82018	0.107341	4.70648e-48
4.82127e-48	0.109959	0.840184	2.625	5.57727	9.4402	13.6399	17.4252	20.0574	21	20.0574	17.4252	13.6399	9.4402	5.57727	2.625	0.840184	0.109959	4.82127e-48
4.93607e-48	0.112577	0.860188	2.6875	5.71006	9.66497	13.9647	17.84	20.5349	21.5	20.5349	17.84	13.9647	9.66497	5.71006	2.6875	0.860188	0.112577	4.93607e-48
5.05086e-48	0.115195	0.880193	2.75	5.84286	9.88973	14.2894	18.2549	21.0125	22	21.0125	18.2549	14.2894	9.88973	5.84286	2.75	0.880193	0.115195	5.05086e-48
5.16565e-48	0.117813	0.900197	2.8125	5.97565	10.1145	14.6142	18.6698	21.49	22.5	21.49	18.6698	14.6142	10.1145	5.97565	2.8125	0.900197	0.117813	5.16565e-48
5.28044e-48	0.120431	0.920201	2.875	6.10844	10.3393	14.9389	19.0847	21.9676	23	21.9676	19.0847	14.9389	10.3393	6.10844	2.875	0.920201	0.120431	5.28044e-48
5.39524e-48	0.123049	0.940206	2.9375	6.24123	10.564	15.2637	19.4996	22.4451	23.5	22.4451	19.4996	15.2637	10.564	6.24123	2.9375	0.940206	0.123049	5.39524e-48
5.51003e-48	0.125667	0.96021	3	6.37402	10.7888	15.5885	19.9145	22.9227	24	22.9227	19.9145	15.5885	10.7888	6.37402	3	0.96021	0.125667	5.51003e-48
5.62482e-48	0.128285	0.980215	3.0625	6.50682	11.0136	15.9132	20.3294	23.4002	24.5	23.4002	20.3294	15.9132	11.0136	6.50682	3.0625	0.980215	0.128285	5.62482e-48
5.73961e-48	0.130903	1.00022	3.125	6.63961	11.2383	16.238	20.7442	23.8778	25	23.8778	20.7442	16.238	11.2383	6.63961	3.125	1.00022	0.130903	5.73961e-48
Y axis
-3.7494e-33	-0.0296956	-0.109923	-0.216506	-0.316511	-0.377203	-0.375	-0.302011	-0.168412	0	0.168412	0.302011	0.375	0.377203	0.316511	0.216506	0.109923	0.0296956	3.7494e-33
-5.6241e-33	-0.0445434	-0.164885	-0.32476	-0.474767	-0.565805	-0.5625	-0.453017	-0.252618	0	0.252618	0.453017	0.5625	0.565805	0.474767	0.32476	0.164885	0.0445434	5.6241e-33
-7.4988e-33	-0.0593912	-0.219846	-0.433013	-0.633022	-0.754407	-0.75	-0.604023	-0.336824	0	0.336824	0.604023	0.75	0.754407	0.633022	0.433013	0.219846	0.0593912	7.4988e-33
-9.3735e-33	-0.074239	-0.274808	-0.541266	-0.791278	-0.943008	-0.9375	-0.755028	-0.42103	0	0.42103	0.755028	0.9375	0.943008	0.791278	0.541266	0.274808	0.074239	9.3735e-33
-1.12482e-32	-0.0890868	-0.329769	-0.649519	-0.949533	-1.13161	-1.125	-0.906034	-0.505236	0	0.505236	0.906034	1.125	1.13161	0.949533	0.649519	0.329769	0.0890868	1.12482e-32
-1.31229e-32	-0.103935	-0.384731	-0.757772	-1.10779	-1.32021	-1.3125	-1.05704	-0.589442	0	0.589442	1.05704	1.3125	1.32021	1.10779	0.757772	0.384731	0.103935	1.31229e-32
-1.49976e-32	-0.118782	-0.439693	-0.866025	-1.26604	-1.50881	-1.5	-1.20805	-0.673648	0	0.673648	1.20805	1.5	1.50881	1.26604	0.866025	0.439693	0.118782	1.49976e-32
-1.68723e-32	-0.13363	-0.494654	-0.974279	-1.4243	-1.69741	-1.6875	-1.35905	-0.757854	0	0.757854	1.35905	1.6875	1.69741	1.4243	0.974279	0.494654	0.13363	1.68723e-32
-1.8747e-32	-0.148478	-0.549616	-1.08253	-1.58256	-1.88602	-1.875	-1.51006	-0.84206	0	0.84206	1.51006	1.875	1.88602	1.58256	1.08253	0.549616	0.148478	1.8747e-32
-2.06217e-32	-0.163326	-0.604577	-1.19078	-1.74081	-2.07462	-2.0625	-1.66106	-0.926266	0	0.926266	1.66106	2.0625	2.07462	1.74081	1.19078	0.604577	0.163326	2.06217e-32
-2.24964e-32	-0.178174	-0.659539	-1.29904	-1.89907	-2.26322	-2.25	-1.81207	-1.01047	0	1.01047	1.81207	2.25	2.26322	1.89907	1.29904	0.659539	0.178174	2.24964e-32
-2.43711e-32	-0.193021	-0.714501	-1.40729	-2.05732	-2.45182	-2.4375	-1.96307	-1.09468	0	1.09468	1.96307	2.4375	2.45182	2.05732	1.40729	0.714501	0.193021	2.43711e-32
-2.62458e-32	-0.207869	-0.769462	-1.51554	-2.21558	-2.64042	-2.625	-2.11408	-1.17888	0	1.17888	2.11408	2.625	2.64042	2.21558	1.51554	0.769462	0.207869	2.62458e-32
-2.81205e-32	-0.222717	-0.824424	-1.6238	-2.37383	-2.82902	-2.8125	-2.26509	-1.26309	0	1.26309	2.26509	2.8125	2.82902	2.37383	1.6238	0.824424	0.222717	2.81205e-32
-2.99952e-32	-0.237565	-0.879385	-1.73205	-2.53209	-3.01763	-3	-2.41609	-1.3473	0	1.3473	2.41609	3	3.01763	2.53209	1.73205	0.879385	0.237565	2.99952e-32
-3.18699e-32	-0.252412	-0.934347	-1.8403	-2.69034	-3.20623	-3.1875	-2.5671	-1.4315	0	1.4315	2.5671	3.1875	3.20623	2.69034	1.8403	0.934347	0.252412	3.18699e-32
-3.37446e-32	-0.26726	-0.989308	-1.94856	-2.8486	-3.39483	-3.375	-2.7181	-1.51571	0	1.51571	2.7181	3.375	3.39483	2.8486	1.94856	0.989308	0.26726	3.37446e-32
-3.56193e-32	-0.282108	-1.04427	-2.05681	-3.00686	-3.58343	-3.5625	-2.86911	-1.59991	0	1.59991	2.86911	3.5625	3.58343	3.00686	2.05681	1.04427	0.282108	3.56193e-32
-3.7494e-32	-0.296956	-1.09923	-2.16506	-3.16511	-3.77203	-3.75	-3.02011	-1.68412	0	1.68412	3.02011	3.75	3.77203	3.16511	2.16506	1.09923	0.296956	3.7494e-32
-3.93687e-32	-0.311804	-1.15419	-2.27332	-3.32337	-3.96063	-3.9375	-3.17112	-1.76833	0	1.76833	3.17112	3.9375	3.96063	3.32337	2.27332	1.15419	0.311804	3.93687e-32
-4.12434e-32	-0.326651	-1.20915	-2.38157	-3.48162	-4.14924	-4.125	-3.32213	-1.85253	0	1.85253	3.32213	4.125	4.14924	3.48162	2.38157	1.20915	0.326651	4.12434e-32
-4.31181e-32	-0.341499	-1.26412	-2.48982	-3.63988	-4.33784	-4.3125	-3.47313	-1.93674	0	1.93674	3.47313	4.3125	4.33784	3.63988	2.48982	1.26412	0.341499	4.31181e-32
-4.49928e-32	-0.356347	-1.31908	-2.59808	-3.79813	-4.52644	-4.5	-3.62414	-2.02094	0	2.02094	3.62414	4.5	4.52644	3.79813	2.59808	1.31908	0.356347	4.49928e-32
-4.68675e-32	-0.371195	-1.37404	-2.70633	-3.95639	-4.71504	-4.6875	-3.77514	-2.10515	0	2.10515	3.77514	4.6875	4.71504	3.95639	2.70633	1.37404	0.371195	4.68675e-32
-4.87422e-32	-0.386043	-1.429	-2.81458	-4.11464	-4.90364	-4.875	-3.92615	-2.18936	0	2.18936	3.92615	4.875	4.90364	4.11464	2.81458	1.429	0.386043	4.87422e-32
-5.06169e-32	-0.40089	-1.48396	-2.92284	-4.2729	-5.09224	-5.0625	-4.07715	-2.27356	0	2.27356	4.07715	5.0625	5.09224	4.2729	2.92284	1.48396	0.40089	5.06169e-32
-5.24916e-32	-0.415738	-1.53892	-3.03109	-4.43116	-5.28085	-5.25	-4.22816	-2.35777	0	2.35777	4.22816	5.25	5.28085	4.43116	3.03109	1.53892	0.415738	5.24916e-32
-5.43663e-32	-0.430586	-1.59389	-3.13934	-4.58941	-5.46945	-5.4375	-4.37917	-2.44197	0	2.44197	4.37917	5.4375	5.46945	4.58941	3.13934	1.59389	0.430586	5.43663e-32
-5.6241e-32	-0.445434	-1.64885	-3.2476	-4.74767	-5.65805	-5.625	-4.53017	-2.52618	0	2.52618	4.53017	5.625	5.65805	4.74767	3.2476	1.64885	0.445434	5.6241e-32
-5.81157e-32	-0.460282	-1.70381	-3.35585	-4.90592	-5.84665	-5.8125	-4.68118	-2.61039	0	2.61039	4.68118	5.8125	5.84665	4.90592	3.35585	1.70381	0.460282	5.81157e-32
-5.99904e-32	-0.475129	-1.75877	-3.4641	-5.06418	-6.03525	-6	-4.83218	-2.69459	0	2.69459	4.83218	6	6.03525	5.06418	3.4641	1.75877	0.475129	5.99904e-32
-6.18651e-32	-0.489977	-1.81373	-3.57235	-5.22243	-6.22385	-6.1875	-4.98319	-2.7788	0	2.7788	4.98319	6.1875	6.22385	5.22243	3.57235	1.81373	0.489977	6.18651e-32
-6.37398e-32	-0.504825	-1.86869	-3.68061	-5.38069	-6.41246	-6.375	-5.13419	-2.863	0	2.863	5.13419	6.375	6.41246	5.38069	3.68061	1.86869	0.504825	6.37398e-32
-6.56145e-32	-0.519673	-1.92366	-3.78886	-5.53894	-6.60106	-6.5625	-5.2852	-2.94721	0	2.94721	5.2852	6.5625	6.60106	5.53894	3.78886	1.92366	0.519673	6.56145e-32
-6.74892e-32	-0.534521	-1.97862	-3.89711	-5.6972	-6.78966	-6.75	-5.4362	-3.03142	0	3.03142	5.4362	6.75	6.78966	5.6972	3.89711	1.97862	0.534521	6.74892e-32
-6.93639e-32	-0.549368	-2.03358	-4.00537	-5.85546	-6.97826	-6.9375	-5.58721	-3.11562	0	3.11562	5.58721	6.9375	6.97826	5.85546	4.00537	2.03358	0.549368	6.93639e-32
-7.12386e-32	-0.564216	-2.08854	-4.11362	-6.01371	-7.16686	-7.125	-5.73822	-3.19983	0	3.19983	5.73822	7.125	7.16686	6.01371	4.11362	2.08854	0.564216	7.12386e-32
-7.31133e-32	-0.579064	-2.1435	-4.22187	-6.17197	-7.35546	-7.3125	-5.88922	-3.28403	0	3.28403	5.88922	7.3125	7.35546	6.17197	4.22187	2.1435	0.579064	7.31133e-32
-7.4988e-32	-0.593912	-2.19846	-4.33013	-6.33022	-7.54407	-7.5	-6.04023	-3.36824	0	3.36824	6.04023	7.5	7.54407	6.33022	4.33013	2.19846	0.593912	7.4988e-32
-7.68627e-32	-0.60876	-2.25342	-4.43838	-6.48848	-7.73267	-7.6875	-6.19123	-3.45245	0	3.45245	6.19123	7.6875	7.73267	6.48848	4.43838	2.25342	0.60876	7.68627e-32
-7.87374e-32	-0.623607	-2.30839	-4.54663	-6.64673	-7.92127	-7.875	-6.34224	-3.53665	0	3.53665	6.34224	7.875	7.92127	6.64673	4.54663	2.30839	0.623607	7.87374e-32
-8.06121e-32	-0.638455	-2.36335	-4.65489	-6.80499	-8.10987	-8.0625	-6.49324	-3.62086	0	3.62086	6.49324	8.0625	8.10987	6.80499	4.65489	2.36335	0.638455	8.06121e-32
-8.24868e-32	-0.653303	-2.41831	-4.76314	-6.96324	-8.29847	-8.25	-6.64425	-3.70506	0	3.70506	6.64425	8.25	8.29847	6.96324	4.76314	2.41831	0.653303	8.24868e-32
-8.43615e-32	-0.668151	-2.47327	-4.87139	-7.1215	-8.48707	-8.4375	-6.79526	-3.78927	0	3.78927	6.79526	8.4375	8.48707	7.1215	4.87139	2.47327	0.668151	8.43615e-32
-8.62362e-32	-0.682999	-2.52823	-4.97965	-7.27976	-8.67567	-8.625	-6.94626	-3.87348	0	3.87348	6.94626	8.625	8.67567	7.27976	4.97965	2.52823	0.682999	8.62362e-32
-8.81109e-32	-0.697846	-2.58319	-5.0879	-7.43801	-8.86428	-8.8125	-7.09727	-3.95768	0	3.95768	7.09727	8.8125	8.86428	7.43801	5.0879	2.58319	0.697846	8.81109e-32
-8.99856e-32	-0.712694	-2.63816	-5.19615	-7.59627	-9.05288	-9	-7.24827	-4.04189	0	4.04189	7.24827	9	9.05288	7.59627	5.19615	2.63816	0.712694	8.99856e-32
-9.18603e-32	-0.727542	-2.69312	-5.30441	-7.75452	-9.24148	-9.1875	-7.39928	-4.1261	0	4.1261	7.39928	9.1875	9.24148	7.75452	5.30441	2.69312	0.727542	9.18603e-32
-9.3735e-32	-0.74239	-2.74808	-5.41266	-7.91278	-9.43008	-9.375	-7.55028	-4.2103	0	4.2103	7.55028	9.375	9.43008	7.91278	5.41266	2.74808	0.74239	9.3735e-32
Electron fluxes (unit of cm^-2 s^-1 keV-1) MLT=00-06
NaN	NaN	NaN	NaN	NaN	NaN	NaN	NaN	NaN	NaN	NaN	NaN	NaN	NaN	NaN	NaN	NaN	NaN	NaN
NaN	NaN	NaN	NaN	NaN	NaN	NaN	NaN	NaN	NaN	NaN	NaN	NaN	NaN	NaN	NaN	NaN	NaN	NaN
NaN	NaN	NaN	NaN	NaN	NaN	NaN	NaN	NaN	NaN	NaN	NaN	NaN	NaN	NaN	NaN	NaN	NaN	NaN
NaN	NaN	NaN	NaN	NaN	NaN	NaN	NaN	NaN	NaN	NaN	NaN	NaN	NaN	NaN	NaN	NaN	NaN	NaN
NaN	NaN	NaN	NaN	NaN	NaN	NaN	NaN	NaN	NaN	NaN	NaN	NaN	NaN	NaN	NaN	NaN	NaN	NaN
NaN	NaN	NaN	NaN	NaN	NaN	NaN	NaN	NaN	NaN	NaN	NaN	NaN	NaN	NaN	NaN	NaN	NaN	NaN
NaN	NaN	NaN	NaN	NaN	NaN	NaN	NaN	NaN	NaN	NaN	NaN	NaN	NaN	NaN	NaN	NaN	NaN	NaN
NaN	NaN	NaN	NaN	NaN	NaN	NaN	NaN	NaN	NaN	NaN	NaN	NaN	NaN	2.50095e+06	NaN	NaN	NaN	NaN
NaN	NaN	NaN	NaN	NaN	NaN	NaN	NaN	NaN	NaN	NaN	NaN	NaN	NaN	1.86462e+06	NaN	NaN	NaN	NaN
NaN	NaN	NaN	NaN	NaN	NaN	NaN	NaN	NaN	NaN	NaN	NaN	5.41413e+06	3.81031e+06	847661	NaN	NaN	NaN	NaN
NaN	NaN	NaN	NaN	NaN	NaN	NaN	NaN	NaN	NaN	NaN	NaN	4.90179e+06	2.38749e+06	1.84045e+06	NaN	NaN	NaN	NaN
NaN	NaN	NaN	NaN	NaN	NaN	NaN	NaN	NaN	NaN	NaN	5.11811e+06	4.02112e+06	2.7608e+06	2.01864e+06	NaN	NaN	NaN	NaN
NaN	NaN	NaN	NaN	NaN	NaN	NaN	NaN	NaN	NaN	5.84942e+06	5.10823e+06	4.11465e+06	3.13669e+06	1.71967e+06	NaN	NaN	NaN	NaN
NaN	NaN	NaN	NaN	NaN	NaN	NaN	NaN	NaN	NaN	5.06799e+06	4.70579e+06	4.37114e+06	2.69603e+06	1.45965e+06	NaN	NaN	NaN	NaN
NaN	NaN	NaN	NaN	NaN	NaN	NaN	NaN	NaN	NaN	4.369e+06	4.18701e+06	3.34481e+06	3.34031e+06	2.36618e+06	NaN	NaN	NaN	NaN
NaN	NaN	NaN	NaN	NaN	NaN	NaN	NaN	NaN	NaN	3.99638e+06	3.77799e+06	2.5954e+06	3.12583e+06	1.73172e+06	NaN	NaN	NaN	NaN
NaN	NaN	NaN	NaN	NaN	NaN	NaN	NaN	NaN	NaN	3.38588e+06	4.61359e+06	2.95371e+06	3.15927e+06	2.0946e+06	NaN	NaN	NaN	NaN
NaN	NaN	NaN	NaN	NaN	NaN	NaN	NaN	NaN	5.05623e+06	3.29295e+06	2.58708e+06	2.02245e+06	2.39114e+06	1.6824e+06	NaN	NaN	NaN	NaN
NaN	NaN	NaN	NaN	NaN	NaN	NaN	NaN	NaN	5.4076e+06	2.53902e+06	2.21683e+06	1.90373e+06	2.06002e+06	1.45994e+06	NaN	NaN	NaN	NaN
NaN	NaN	NaN	NaN	NaN	NaN	NaN	NaN	NaN	2.18629e+06	2.57199e+06	2.14496e+06	1.99814e+06	1.82061e+06	1.57699e+06	NaN	NaN	NaN	NaN
NaN	NaN	NaN	NaN	NaN	NaN	NaN	NaN	NaN	2.76428e+06	2.97244e+06	2.82528e+06	3.15341e+06	1.97103e+06	1.53198e+06	NaN	NaN	NaN	NaN
NaN	NaN	NaN	NaN	NaN	NaN	NaN	NaN	NaN	2.9553e+06	3.58162e+06	3.37209e+06	3.58329e+06	2.12736e+06	1.38834e+06	NaN	NaN	NaN	NaN
NaN	NaN	NaN	NaN	NaN	NaN	NaN	NaN	NaN	3.08908e+06	3.46848e+06	3.62134e+06	3.3116e+06	2.45895e+06	1.34124e+06	NaN	NaN	NaN	NaN
NaN	NaN	NaN	NaN	NaN	NaN	NaN	NaN	NaN	4.02477e+06	3.03994e+06	3.47385e+06	2.81077e+06	3.20257e+06	1.75827e+06	NaN	NaN	NaN	NaN
NaN	NaN	NaN	NaN	NaN	NaN	NaN	NaN	NaN	3.95156e+06	2.6526e+06	2.37344e+06	3.00697e+06	4.91852e+06	2.60417e+06	NaN	NaN	NaN	NaN
NaN	NaN	NaN	NaN	NaN	NaN	NaN	NaN	NaN	3.72122e+06	3.33708e+06	2.65548e+06	3.12067e+06	4.41511e+06	4.43684e+06	NaN	NaN	NaN	NaN
NaN	NaN	NaN	NaN	NaN	NaN	NaN	NaN	NaN	5.20283e+06	2.87765e+06	2.54213e+06	2.88555e+06	3.55289e+06	1.96138e+06	NaN	NaN	NaN	NaN
NaN	NaN	NaN	NaN	NaN	NaN	NaN	NaN	NaN	4.37115e+06	3.24357e+06	3.23641e+06	3.37365e+06	4.33302e+06	2.7267e+06	NaN	NaN	NaN	NaN
NaN	NaN	NaN	NaN	NaN	NaN	NaN	NaN	NaN	NaN	NaN	NaN	NaN	NaN	NaN	NaN	NaN	NaN	NaN
NaN	NaN	NaN	NaN	NaN	NaN	NaN	NaN	NaN	NaN	NaN	NaN	NaN	NaN	NaN	NaN	NaN	NaN	NaN
NaN	NaN	NaN	NaN	NaN	NaN	NaN	NaN	NaN	NaN	NaN	NaN	NaN	NaN	NaN	NaN	NaN	NaN	NaN
NaN	NaN	NaN	NaN	NaN	NaN	NaN	NaN	NaN	NaN	NaN	NaN	NaN	NaN	NaN	NaN	NaN	NaN	NaN
NaN	NaN	NaN	NaN	NaN	NaN	NaN	NaN	NaN	NaN	NaN	NaN	NaN	NaN	NaN	NaN	NaN	NaN	NaN
NaN	NaN	NaN	NaN	NaN	NaN	NaN	NaN	NaN	NaN	NaN	NaN	NaN	NaN	NaN	NaN	NaN	NaN	NaN
NaN	NaN	NaN	NaN	NaN	NaN	NaN	NaN	NaN	NaN	NaN	NaN	NaN	NaN	NaN	NaN	NaN	NaN	NaN
NaN	NaN	NaN	NaN	NaN	NaN	NaN	NaN	NaN	NaN	NaN	NaN	NaN	NaN	NaN	NaN	NaN	NaN	NaN
NaN	NaN	NaN	NaN	NaN	NaN	NaN	NaN	NaN	NaN	NaN	NaN	NaN	NaN	NaN	NaN	NaN	NaN	NaN
NaN	NaN	NaN	NaN	NaN	NaN	NaN	NaN	NaN	NaN	NaN	NaN	NaN	NaN	NaN	NaN	NaN	NaN	NaN
NaN	NaN	NaN	NaN	NaN	NaN	NaN	NaN	NaN	NaN	NaN	NaN	NaN	NaN	NaN	NaN	NaN	NaN	NaN
NaN	NaN	NaN	NaN	NaN	NaN	NaN	NaN	NaN	NaN	NaN	NaN	NaN	NaN	NaN	NaN	NaN	NaN	NaN
NaN	NaN	NaN	NaN	NaN	NaN	NaN	NaN	NaN	NaN	NaN	NaN	NaN	NaN	NaN	NaN	NaN	NaN	NaN
NaN	NaN	NaN	NaN	NaN	NaN	NaN	NaN	NaN	NaN	NaN	NaN	NaN	NaN	NaN	NaN	NaN	NaN	NaN
NaN	NaN	NaN	NaN	NaN	NaN	NaN	NaN	NaN	NaN	NaN	NaN	NaN	NaN	NaN	NaN	NaN	NaN	NaN
NaN	NaN	NaN	NaN	NaN	NaN	NaN	NaN	NaN	NaN	NaN	NaN	NaN	NaN	NaN	NaN	NaN	NaN	NaN
NaN	NaN	NaN	NaN	NaN	NaN	NaN	NaN	NaN	NaN	NaN	NaN	NaN	NaN	NaN	NaN	NaN	NaN	NaN
NaN	NaN	NaN	NaN	NaN	NaN	NaN	NaN	NaN	NaN	NaN	NaN	NaN	NaN	NaN	NaN	NaN	NaN	NaN
NaN	NaN	NaN	NaN	NaN	NaN	NaN	NaN	NaN	NaN	NaN	NaN	NaN	NaN	NaN	NaN	NaN	NaN	NaN
NaN	NaN	NaN	NaN	NaN	NaN	NaN	NaN	NaN	NaN	NaN	NaN	NaN	NaN	NaN	NaN	NaN	NaN	NaN
NaN	NaN	NaN	NaN	NaN	NaN	NaN	NaN	NaN	NaN	NaN	NaN	NaN	NaN	NaN	NaN	NaN	NaN	NaN

## Sheet: FigureS3 h
# Figure S3 panel h the omnidirectional electron fluxes for 170 keV electrons within MLT=18-24
X axis
2.29585e-49	0.00523613	0.0400088	0.125	0.265584	0.449533	0.649519	0.829769	0.955112	1	0.955112	0.829769	0.649519	0.449533	0.265584	0.125	0.0400088	0.00523613	2.29585e-49
3.44377e-49	0.0078542	0.0600131	0.1875	0.398377	0.6743	0.974279	1.24465	1.43267	1.5	1.43267	1.24465	0.974279	0.6743	0.398377	0.1875	0.0600131	0.0078542	3.44377e-49
4.59169e-49	0.0104723	0.0800175	0.25	0.531169	0.899067	1.29904	1.65954	1.91022	2	1.91022	1.65954	1.29904	0.899067	0.531169	0.25	0.0800175	0.0104723	4.59169e-49
5.73961e-49	0.0130903	0.100022	0.3125	0.663961	1.12383	1.6238	2.07442	2.38778	2.5	2.38778	2.07442	1.6238	1.12383	0.663961	0.3125	0.100022	0.0130903	5.73961e-49
6.88754e-49	0.0157084	0.120026	0.375	0.796753	1.3486	1.94856	2.48931	2.86534	3	2.86534	2.48931	1.94856	1.3486	0.796753	0.375	0.120026	0.0157084	6.88754e-49
8.03546e-49	0.0183265	0.140031	0.4375	0.929545	1.57337	2.27332	2.90419	3.34289	3.5	3.34289	2.90419	2.27332	1.57337	0.929545	0.4375	0.140031	0.0183265	8.03546e-49
9.18338e-49	0.0209445	0.160035	0.5	1.06234	1.79813	2.59808	3.31908	3.82045	4	3.82045	3.31908	2.59808	1.79813	1.06234	0.5	0.160035	0.0209445	9.18338e-49
1.03313e-48	0.0235626	0.180039	0.5625	1.19513	2.0229	2.92284	3.73396	4.298	4.5	4.298	3.73396	2.92284	2.0229	1.19513	0.5625	0.180039	0.0235626	1.03313e-48
1.14792e-48	0.0261807	0.200044	0.625	1.32792	2.24767	3.2476	4.14885	4.77556	5	4.77556	4.14885	3.2476	2.24767	1.32792	0.625	0.200044	0.0261807	1.14792e-48
1.26271e-48	0.0287987	0.220048	0.6875	1.46071	2.47243	3.57235	4.56373	5.25312	5.5	5.25312	4.56373	3.57235	2.47243	1.46071	0.6875	0.220048	0.0287987	1.26271e-48
1.37751e-48	0.0314168	0.240053	0.75	1.59351	2.6972	3.89711	4.97862	5.73067	6	5.73067	4.97862	3.89711	2.6972	1.59351	0.75	0.240053	0.0314168	1.37751e-48
1.4923e-48	0.0340349	0.260057	0.8125	1.7263	2.92197	4.22187	5.3935	6.20823	6.5	6.20823	5.3935	4.22187	2.92197	1.7263	0.8125	0.260057	0.0340349	1.4923e-48
1.60709e-48	0.0366529	0.280061	0.875	1.85909	3.14673	4.54663	5.80839	6.68579	7	6.68579	5.80839	4.54663	3.14673	1.85909	0.875	0.280061	0.0366529	1.60709e-48
1.72188e-48	0.039271	0.300066	0.9375	1.99188	3.3715	4.87139	6.22327	7.16334	7.5	7.16334	6.22327	4.87139	3.3715	1.99188	0.9375	0.300066	0.039271	1.72188e-48
1.83668e-48	0.0418891	0.32007	1	2.12467	3.59627	5.19615	6.63816	7.6409	8	7.6409	6.63816	5.19615	3.59627	2.12467	1	0.32007	0.0418891	1.83668e-48
1.95147e-48	0.0445071	0.340074	1.0625	2.25747	3.82103	5.52091	7.05304	8.11845	8.5	8.11845	7.05304	5.52091	3.82103	2.25747	1.0625	0.340074	0.0445071	1.95147e-48
2.06626e-48	0.0471252	0.360079	1.125	2.39026	4.0458	5.84567	7.46793	8.59601	9	8.59601	7.46793	5.84567	4.0458	2.39026	1.125	0.360079	0.0471252	2.06626e-48
2.18105e-48	0.0497433	0.380083	1.1875	2.52305	4.27057	6.17043	7.88281	9.07357	9.5	9.07357	7.88281	6.17043	4.27057	2.52305	1.1875	0.380083	0.0497433	2.18105e-48
2.29585e-48	0.0523613	0.400088	1.25	2.65584	4.49533	6.49519	8.29769	9.55112	10	9.55112	8.29769	6.49519	4.49533	2.65584	1.25	0.400088	0.0523613	2.29585e-48
2.41064e-48	0.0549794	0.420092	1.3125	2.78864	4.7201	6.81995	8.71258	10.0287	10.5	10.0287	8.71258	6.81995	4.7201	2.78864	1.3125	0.420092	0.0549794	2.41064e-48
2.52543e-48	0.0575975	0.440096	1.375	2.92143	4.94487	7.14471	9.12746	10.5062	11	10.5062	9.12746	7.14471	4.94487	2.92143	1.375	0.440096	0.0575975	2.52543e-48
2.64022e-48	0.0602155	0.460101	1.4375	3.05422	5.16963	7.46947	9.54235	10.9838	11.5	10.9838	9.54235	7.46947	5.16963	3.05422	1.4375	0.460101	0.0602155	2.64022e-48
2.75501e-48	0.0628336	0.480105	1.5	3.18701	5.3944	7.79423	9.95723	11.4613	12	11.4613	9.95723	7.79423	5.3944	3.18701	1.5	0.480105	0.0628336	2.75501e-48
2.86981e-48	0.0654517	0.500109	1.5625	3.3198	5.61917	8.11899	10.3721	11.9389	12.5	11.9389	10.3721	8.11899	5.61917	3.3198	1.5625	0.500109	0.0654517	2.86981e-48
2.9846e-48	0.0680697	0.520114	1.625	3.4526	5.84393	8.44375	10.787	12.4165	13	12.4165	10.787	8.44375	5.84393	3.4526	1.625	0.520114	0.0680697	2.9846e-48
3.09939e-48	0.0706878	0.540118	1.6875	3.58539	6.0687	8.76851	11.2019	12.894	13.5	12.894	11.2019	8.76851	6.0687	3.58539	1.6875	0.540118	0.0706878	3.09939e-48
3.21418e-48	0.0733059	0.560123	1.75	3.71818	6.29347	9.09327	11.6168	13.3716	14	13.3716	11.6168	9.09327	6.29347	3.71818	1.75	0.560123	0.0733059	3.21418e-48
3.32898e-48	0.0759239	0.580127	1.8125	3.85097	6.51823	9.41803	12.0317	13.8491	14.5	13.8491	12.0317	9.41803	6.51823	3.85097	1.8125	0.580127	0.0759239	3.32898e-48
3.44377e-48	0.078542	0.600131	1.875	3.98377	6.743	9.74279	12.4465	14.3267	15	14.3267	12.4465	9.74279	6.743	3.98377	1.875	0.600131	0.078542	3.44377e-48
3.55856e-48	0.0811601	0.620136	1.9375	4.11656	6.96777	10.0675	12.8614	14.8042	15.5	14.8042	12.8614	10.0675	6.96777	4.11656	1.9375	0.620136	0.0811601	3.55856e-48
3.67335e-48	0.0837781	0.64014	2	4.24935	7.19253	10.3923	13.2763	15.2818	16	15.2818	13.2763	10.3923	7.19253	4.24935	2	0.64014	0.0837781	3.67335e-48
3.78814e-48	0.0863962	0.660144	2.0625	4.38214	7.4173	10.7171	13.6912	15.7594	16.5	15.7594	13.6912	10.7171	7.4173	4.38214	2.0625	0.660144	0.0863962	3.78814e-48
3.90294e-48	0.0890143	0.680149	2.125	4.51493	7.64207	11.0418	14.1061	16.2369	17	16.2369	14.1061	11.0418	7.64207	4.51493	2.125	0.680149	0.0890143	3.90294e-48
4.01773e-48	0.0916323	0.700153	2.1875	4.64773	7.86683	11.3666	14.521	16.7145	17.5	16.7145	14.521	11.3666	7.86683	4.64773	2.1875	0.700153	0.0916323	4.01773e-48
4.13252e-48	0.0942504	0.720158	2.25	4.78052	8.0916	11.6913	14.9359	17.192	18	17.192	14.9359	11.6913	8.0916	4.78052	2.25	0.720158	0.0942504	4.13252e-48
4.24731e-48	0.0968685	0.740162	2.3125	4.91331	8.31637	12.0161	15.3507	17.6696	18.5	17.6696	15.3507	12.0161	8.31637	4.91331	2.3125	0.740162	0.0968685	4.24731e-48
4.36211e-48	0.0994865	0.760166	2.375	5.0461	8.54113	12.3409	15.7656	18.1471	19	18.1471	15.7656	12.3409	8.54113	5.0461	2.375	0.760166	0.0994865	4.36211e-48
4.4769e-48	0.102105	0.780171	2.4375	5.17889	8.7659	12.6656	16.1805	18.6247	19.5	18.6247	16.1805	12.6656	8.7659	5.17889	2.4375	0.780171	0.102105	4.4769e-48
4.59169e-48	0.104723	0.800175	2.5	5.31169	8.99067	12.9904	16.5954	19.1022	20	19.1022	16.5954	12.9904	8.99067	5.31169	2.5	0.800175	0.104723	4.59169e-48
4.70648e-48	0.107341	0.82018	2.5625	5.44448	9.21543	13.3151	17.0103	19.5798	20.5	19.5798	17.0103	13.3151	9.21543	5.44448	2.5625	0.82018	0.107341	4.70648e-48
4.82127e-48	0.109959	0.840184	2.625	5.57727	9.4402	13.6399	17.4252	20.0574	21	20.0574	17.4252	13.6399	9.4402	5.57727	2.625	0.840184	0.109959	4.82127e-48
4.93607e-48	0.112577	0.860188	2.6875	5.71006	9.66497	13.9647	17.84	20.5349	21.5	20.5349	17.84	13.9647	9.66497	5.71006	2.6875	0.860188	0.112577	4.93607e-48
5.05086e-48	0.115195	0.880193	2.75	5.84286	9.88973	14.2894	18.2549	21.0125	22	21.0125	18.2549	14.2894	9.88973	5.84286	2.75	0.880193	0.115195	5.05086e-48
5.16565e-48	0.117813	0.900197	2.8125	5.97565	10.1145	14.6142	18.6698	21.49	22.5	21.49	18.6698	14.6142	10.1145	5.97565	2.8125	0.900197	0.117813	5.16565e-48
5.28044e-48	0.120431	0.920201	2.875	6.10844	10.3393	14.9389	19.0847	21.9676	23	21.9676	19.0847	14.9389	10.3393	6.10844	2.875	0.920201	0.120431	5.28044e-48
5.39524e-48	0.123049	0.940206	2.9375	6.24123	10.564	15.2637	19.4996	22.4451	23.5	22.4451	19.4996	15.2637	10.564	6.24123	2.9375	0.940206	0.123049	5.39524e-48
5.51003e-48	0.125667	0.96021	3	6.37402	10.7888	15.5885	19.9145	22.9227	24	22.9227	19.9145	15.5885	10.7888	6.37402	3	0.96021	0.125667	5.51003e-48
5.62482e-48	0.128285	0.980215	3.0625	6.50682	11.0136	15.9132	20.3294	23.4002	24.5	23.4002	20.3294	15.9132	11.0136	6.50682	3.0625	0.980215	0.128285	5.62482e-48
5.73961e-48	0.130903	1.00022	3.125	6.63961	11.2383	16.238	20.7442	23.8778	25	23.8778	20.7442	16.238	11.2383	6.63961	3.125	1.00022	0.130903	5.73961e-48
Y axis
-3.7494e-33	-0.0296956	-0.109923	-0.216506	-0.316511	-0.377203	-0.375	-0.302011	-0.168412	0	0.168412	0.302011	0.375	0.377203	0.316511	0.216506	0.109923	0.0296956	3.7494e-33
-5.6241e-33	-0.0445434	-0.164885	-0.32476	-0.474767	-0.565805	-0.5625	-0.453017	-0.252618	0	0.252618	0.453017	0.5625	0.565805	0.474767	0.32476	0.164885	0.0445434	5.6241e-33
-7.4988e-33	-0.0593912	-0.219846	-0.433013	-0.633022	-0.754407	-0.75	-0.604023	-0.336824	0	0.336824	0.604023	0.75	0.754407	0.633022	0.433013	0.219846	0.0593912	7.4988e-33
-9.3735e-33	-0.074239	-0.274808	-0.541266	-0.791278	-0.943008	-0.9375	-0.755028	-0.42103	0	0.42103	0.755028	0.9375	0.943008	0.791278	0.541266	0.274808	0.074239	9.3735e-33
-1.12482e-32	-0.0890868	-0.329769	-0.649519	-0.949533	-1.13161	-1.125	-0.906034	-0.505236	0	0.505236	0.906034	1.125	1.13161	0.949533	0.649519	0.329769	0.0890868	1.12482e-32
-1.31229e-32	-0.103935	-0.384731	-0.757772	-1.10779	-1.32021	-1.3125	-1.05704	-0.589442	0	0.589442	1.05704	1.3125	1.32021	1.10779	0.757772	0.384731	0.103935	1.31229e-32
-1.49976e-32	-0.118782	-0.439693	-0.866025	-1.26604	-1.50881	-1.5	-1.20805	-0.673648	0	0.673648	1.20805	1.5	1.50881	1.26604	0.866025	0.439693	0.118782	1.49976e-32
-1.68723e-32	-0.13363	-0.494654	-0.974279	-1.4243	-1.69741	-1.6875	-1.35905	-0.757854	0	0.757854	1.35905	1.6875	1.69741	1.4243	0.974279	0.494654	0.13363	1.68723e-32
-1.8747e-32	-0.148478	-0.549616	-1.08253	-1.58256	-1.88602	-1.875	-1.51006	-0.84206	0	0.84206	1.51006	1.875	1.88602	1.58256	1.08253	0.549616	0.148478	1.8747e-32
-2.06217e-32	-0.163326	-0.604577	-1.19078	-1.74081	-2.07462	-2.0625	-1.66106	-0.926266	0	0.926266	1.66106	2.0625	2.07462	1.74081	1.19078	0.604577	0.163326	2.06217e-32
-2.24964e-32	-0.178174	-0.659539	-1.29904	-1.89907	-2.26322	-2.25	-1.81207	-1.01047	0	1.01047	1.81207	2.25	2.26322	1.89907	1.29904	0.659539	0.178174	2.24964e-32
-2.43711e-32	-0.193021	-0.714501	-1.40729	-2.05732	-2.45182	-2.4375	-1.96307	-1.09468	0	1.09468	1.96307	2.4375	2.45182	2.05732	1.40729	0.714501	0.193021	2.43711e-32
-2.62458e-32	-0.207869	-0.769462	-1.51554	-2.21558	-2.64042	-2.625	-2.11408	-1.17888	0	1.17888	2.11408	2.625	2.64042	2.21558	1.51554	0.769462	0.207869	2.62458e-32
-2.81205e-32	-0.222717	-0.824424	-1.6238	-2.37383	-2.82902	-2.8125	-2.26509	-1.26309	0	1.26309	2.26509	2.8125	2.82902	2.37383	1.6238	0.824424	0.222717	2.81205e-32
-2.99952e-32	-0.237565	-0.879385	-1.73205	-2.53209	-3.01763	-3	-2.41609	-1.3473	0	1.3473	2.41609	3	3.01763	2.53209	1.73205	0.879385	0.237565	2.99952e-32
-3.18699e-32	-0.252412	-0.934347	-1.8403	-2.69034	-3.20623	-3.1875	-2.5671	-1.4315	0	1.4315	2.5671	3.1875	3.20623	2.69034	1.8403	0.934347	0.252412	3.18699e-32
-3.37446e-32	-0.26726	-0.989308	-1.94856	-2.8486	-3.39483	-3.375	-2.7181	-1.51571	0	1.51571	2.7181	3.375	3.39483	2.8486	1.94856	0.989308	0.26726	3.37446e-32
-3.56193e-32	-0.282108	-1.04427	-2.05681	-3.00686	-3.58343	-3.5625	-2.86911	-1.59991	0	1.59991	2.86911	3.5625	3.58343	3.00686	2.05681	1.04427	0.282108	3.56193e-32
-3.7494e-32	-0.296956	-1.09923	-2.16506	-3.16511	-3.77203	-3.75	-3.02011	-1.68412	0	1.68412	3.02011	3.75	3.77203	3.16511	2.16506	1.09923	0.296956	3.7494e-32
-3.93687e-32	-0.311804	-1.15419	-2.27332	-3.32337	-3.96063	-3.9375	-3.17112	-1.76833	0	1.76833	3.17112	3.9375	3.96063	3.32337	2.27332	1.15419	0.311804	3.93687e-32
-4.12434e-32	-0.326651	-1.20915	-2.38157	-3.48162	-4.14924	-4.125	-3.32213	-1.85253	0	1.85253	3.32213	4.125	4.14924	3.48162	2.38157	1.20915	0.326651	4.12434e-32
-4.31181e-32	-0.341499	-1.26412	-2.48982	-3.63988	-4.33784	-4.3125	-3.47313	-1.93674	0	1.93674	3.47313	4.3125	4.33784	3.63988	2.48982	1.26412	0.341499	4.31181e-32
-4.49928e-32	-0.356347	-1.31908	-2.59808	-3.79813	-4.52644	-4.5	-3.62414	-2.02094	0	2.02094	3.62414	4.5	4.52644	3.79813	2.59808	1.31908	0.356347	4.49928e-32
-4.68675e-32	-0.371195	-1.37404	-2.70633	-3.95639	-4.71504	-4.6875	-3.77514	-2.10515	0	2.10515	3.77514	4.6875	4.71504	3.95639	2.70633	1.37404	0.371195	4.68675e-32
-4.87422e-32	-0.386043	-1.429	-2.81458	-4.11464	-4.90364	-4.875	-3.92615	-2.18936	0	2.18936	3.92615	4.875	4.90364	4.11464	2.81458	1.429	0.386043	4.87422e-32
-5.06169e-32	-0.40089	-1.48396	-2.92284	-4.2729	-5.09224	-5.0625	-4.07715	-2.27356	0	2.27356	4.07715	5.0625	5.09224	4.2729	2.92284	1.48396	0.40089	5.06169e-32
-5.24916e-32	-0.415738	-1.53892	-3.03109	-4.43116	-5.28085	-5.25	-4.22816	-2.35777	0	2.35777	4.22816	5.25	5.28085	4.43116	3.03109	1.53892	0.415738	5.24916e-32
-5.43663e-32	-0.430586	-1.59389	-3.13934	-4.58941	-5.46945	-5.4375	-4.37917	-2.44197	0	2.44197	4.37917	5.4375	5.46945	4.58941	3.13934	1.59389	0.430586	5.43663e-32
-5.6241e-32	-0.445434	-1.64885	-3.2476	-4.74767	-5.65805	-5.625	-4.53017	-2.52618	0	2.52618	4.53017	5.625	5.65805	4.74767	3.2476	1.64885	0.445434	5.6241e-32
-5.81157e-32	-0.460282	-1.70381	-3.35585	-4.90592	-5.84665	-5.8125	-4.68118	-2.61039	0	2.61039	4.68118	5.8125	5.84665	4.90592	3.35585	1.70381	0.460282	5.81157e-32
-5.99904e-32	-0.475129	-1.75877	-3.4641	-5.06418	-6.03525	-6	-4.83218	-2.69459	0	2.69459	4.83218	6	6.03525	5.06418	3.4641	1.75877	0.475129	5.99904e-32
-6.18651e-32	-0.489977	-1.81373	-3.57235	-5.22243	-6.22385	-6.1875	-4.98319	-2.7788	0	2.7788	4.98319	6.1875	6.22385	5.22243	3.57235	1.81373	0.489977	6.18651e-32
-6.37398e-32	-0.504825	-1.86869	-3.68061	-5.38069	-6.41246	-6.375	-5.13419	-2.863	0	2.863	5.13419	6.375	6.41246	5.38069	3.68061	1.86869	0.504825	6.37398e-32
-6.56145e-32	-0.519673	-1.92366	-3.78886	-5.53894	-6.60106	-6.5625	-5.2852	-2.94721	0	2.94721	5.2852	6.5625	6.60106	5.53894	3.78886	1.92366	0.519673	6.56145e-32
-6.74892e-32	-0.534521	-1.97862	-3.89711	-5.6972	-6.78966	-6.75	-5.4362	-3.03142	0	3.03142	5.4362	6.75	6.78966	5.6972	3.89711	1.97862	0.534521	6.74892e-32
-6.93639e-32	-0.549368	-2.03358	-4.00537	-5.85546	-6.97826	-6.9375	-5.58721	-3.11562	0	3.11562	5.58721	6.9375	6.97826	5.85546	4.00537	2.03358	0.549368	6.93639e-32
-7.12386e-32	-0.564216	-2.08854	-4.11362	-6.01371	-7.16686	-7.125	-5.73822	-3.19983	0	3.19983	5.73822	7.125	7.16686	6.01371	4.11362	2.08854	0.564216	7.12386e-32
-7.31133e-32	-0.579064	-2.1435	-4.22187	-6.17197	-7.35546	-7.3125	-5.88922	-3.28403	0	3.28403	5.88922	7.3125	7.35546	6.17197	4.22187	2.1435	0.579064	7.31133e-32
-7.4988e-32	-0.593912	-2.19846	-4.33013	-6.33022	-7.54407	-7.5	-6.04023	-3.36824	0	3.36824	6.04023	7.5	7.54407	6.33022	4.33013	2.19846	0.593912	7.4988e-32
-7.68627e-32	-0.60876	-2.25342	-4.43838	-6.48848	-7.73267	-7.6875	-6.19123	-3.45245	0	3.45245	6.19123	7.6875	7.73267	6.48848	4.43838	2.25342	0.60876	7.68627e-32
-7.87374e-32	-0.623607	-2.30839	-4.54663	-6.64673	-7.92127	-7.875	-6.34224	-3.53665	0	3.53665	6.34224	7.875	7.92127	6.64673	4.54663	2.30839	0.623607	7.87374e-32
-8.06121e-32	-0.638455	-2.36335	-4.65489	-6.80499	-8.10987	-8.0625	-6.49324	-3.62086	0	3.62086	6.49324	8.0625	8.10987	6.80499	4.65489	2.36335	0.638455	8.06121e-32
-8.24868e-32	-0.653303	-2.41831	-4.76314	-6.96324	-8.29847	-8.25	-6.64425	-3.70506	0	3.70506	6.64425	8.25	8.29847	6.96324	4.76314	2.41831	0.653303	8.24868e-32
-8.43615e-32	-0.668151	-2.47327	-4.87139	-7.1215	-8.48707	-8.4375	-6.79526	-3.78927	0	3.78927	6.79526	8.4375	8.48707	7.1215	4.87139	2.47327	0.668151	8.43615e-32
-8.62362e-32	-0.682999	-2.52823	-4.97965	-7.27976	-8.67567	-8.625	-6.94626	-3.87348	0	3.87348	6.94626	8.625	8.67567	7.27976	4.97965	2.52823	0.682999	8.62362e-32
-8.81109e-32	-0.697846	-2.58319	-5.0879	-7.43801	-8.86428	-8.8125	-7.09727	-3.95768	0	3.95768	7.09727	8.8125	8.86428	7.43801	5.0879	2.58319	0.697846	8.81109e-32
-8.99856e-32	-0.712694	-2.63816	-5.19615	-7.59627	-9.05288	-9	-7.24827	-4.04189	0	4.04189	7.24827	9	9.05288	7.59627	5.19615	2.63816	0.712694	8.99856e-32
-9.18603e-32	-0.727542	-2.69312	-5.30441	-7.75452	-9.24148	-9.1875	-7.39928	-4.1261	0	4.1261	7.39928	9.1875	9.24148	7.75452	5.30441	2.69312	0.727542	9.18603e-32
-9.3735e-32	-0.74239	-2.74808	-5.41266	-7.91278	-9.43008	-9.375	-7.55028	-4.2103	0	4.2103	7.55028	9.375	9.43008	7.91278	5.41266	2.74808	0.74239	9.3735e-32
Electron fluxes (unit of cm^-2 s^-1 keV-1) MLT=18-24
NaN	NaN	NaN	NaN	NaN	NaN	NaN	NaN	NaN	NaN	NaN	NaN	NaN	NaN	NaN	NaN	NaN	NaN	NaN
NaN	NaN	NaN	NaN	NaN	NaN	NaN	NaN	NaN	NaN	NaN	NaN	NaN	NaN	NaN	NaN	NaN	NaN	NaN
NaN	NaN	NaN	NaN	NaN	NaN	NaN	NaN	NaN	NaN	NaN	NaN	NaN	NaN	NaN	NaN	NaN	NaN	NaN
NaN	NaN	NaN	NaN	NaN	NaN	NaN	NaN	NaN	NaN	NaN	NaN	NaN	NaN	NaN	NaN	NaN	NaN	NaN
NaN	NaN	NaN	NaN	NaN	NaN	NaN	NaN	NaN	NaN	NaN	NaN	NaN	NaN	NaN	NaN	NaN	NaN	NaN
NaN	NaN	NaN	NaN	NaN	NaN	NaN	NaN	NaN	NaN	NaN	NaN	NaN	NaN	NaN	NaN	NaN	NaN	NaN
NaN	NaN	NaN	NaN	NaN	NaN	NaN	NaN	NaN	NaN	NaN	NaN	NaN	NaN	NaN	NaN	NaN	NaN	NaN
NaN	NaN	NaN	NaN	NaN	NaN	NaN	NaN	NaN	NaN	NaN	NaN	NaN	NaN	NaN	NaN	NaN	NaN	NaN
NaN	NaN	NaN	NaN	NaN	NaN	NaN	NaN	NaN	2.12633e+07	1.8564e+07	1.15126e+07	6.39694e+06	3.92285e+06	3.26015e+06	NaN	NaN	NaN	NaN
NaN	NaN	NaN	NaN	NaN	NaN	NaN	NaN	NaN	1.45567e+07	1.13565e+07	7.62041e+06	4.06481e+06	2.89996e+06	2.18254e+06	NaN	NaN	NaN	NaN
NaN	NaN	NaN	NaN	NaN	NaN	NaN	NaN	NaN	1.12487e+07	9.86342e+06	8.16117e+06	4.1784e+06	3.92786e+06	2.76906e+06	NaN	NaN	NaN	NaN
NaN	NaN	NaN	NaN	NaN	NaN	NaN	NaN	NaN	1.44002e+07	1.15556e+07	9.47973e+06	5.55429e+06	4.89782e+06	2.92213e+06	NaN	NaN	NaN	NaN
NaN	NaN	NaN	NaN	NaN	NaN	NaN	NaN	NaN	1.30118e+07	1.03381e+07	9.9896e+06	5.01806e+06	4.11469e+06	2.31124e+06	NaN	NaN	NaN	NaN
NaN	NaN	NaN	NaN	NaN	NaN	NaN	NaN	NaN	1.02664e+07	9.99058e+06	7.95804e+06	5.36084e+06	2.9498e+06	1.84494e+06	NaN	NaN	NaN	NaN
NaN	NaN	NaN	NaN	NaN	NaN	NaN	NaN	NaN	8.8636e+06	8.56121e+06	7.15713e+06	4.44569e+06	3.1565e+06	2.93208e+06	NaN	NaN	NaN	NaN
NaN	NaN	NaN	NaN	NaN	NaN	NaN	NaN	NaN	7.52143e+06	6.746e+06	5.43289e+06	3.99203e+06	1.78986e+06	1.89597e+06	NaN	NaN	NaN	NaN
NaN	NaN	NaN	NaN	NaN	NaN	NaN	NaN	NaN	7.60673e+06	6.1165e+06	5.46163e+06	5.4617e+06	3.23211e+06	1.61584e+06	NaN	NaN	NaN	NaN
NaN	NaN	NaN	NaN	NaN	NaN	NaN	NaN	NaN	6.1463e+06	5.32469e+06	4.02984e+06	3.25833e+06	1.10642e+07	1.11882e+06	NaN	NaN	NaN	NaN
NaN	NaN	NaN	NaN	NaN	NaN	NaN	NaN	NaN	5.21858e+06	7.15022e+06	3.47631e+06	5.30962e+06	9.75617e+06	951937	NaN	NaN	NaN	NaN
NaN	NaN	NaN	NaN	NaN	NaN	NaN	NaN	NaN	5.45899e+06	5.57127e+06	6.21253e+06	2.39998e+06	8.07277e+06	3.52582e+06	NaN	NaN	NaN	NaN
NaN	NaN	NaN	NaN	NaN	NaN	NaN	NaN	NaN	5.57811e+06	5.08815e+06	4.82454e+06	1.40957e+06	NaN	3.86394e+06	NaN	NaN	NaN	NaN
NaN	NaN	NaN	NaN	NaN	NaN	NaN	NaN	NaN	5.24891e+06	5.47909e+06	3.61381e+06	2.58966e+06	NaN	982020	NaN	NaN	NaN	NaN
NaN	NaN	NaN	NaN	NaN	NaN	NaN	NaN	NaN	5.71056e+06	4.53684e+06	7.64167e+06	NaN	NaN	985703	NaN	NaN	NaN	NaN
NaN	NaN	NaN	NaN	NaN	NaN	NaN	NaN	NaN	5.07319e+06	4.68152e+06	8.12069e+06	NaN	NaN	892777	NaN	NaN	NaN	NaN
NaN	NaN	NaN	NaN	NaN	NaN	NaN	NaN	NaN	5.49125e+06	4.56021e+06	6.47227e+06	NaN	NaN	4.65056e+06	NaN	NaN	NaN	NaN
NaN	NaN	NaN	NaN	NaN	NaN	NaN	NaN	NaN	4.68107e+06	2.89766e+06	5.90367e+06	NaN	NaN	1.45164e+06	NaN	NaN	NaN	NaN
NaN	NaN	NaN	NaN	NaN	NaN	NaN	NaN	NaN	4.64137e+06	3.43788e+06	5.62495e+06	NaN	NaN	1.05808e+06	NaN	NaN	NaN	NaN
NaN	NaN	NaN	NaN	NaN	NaN	NaN	NaN	NaN	3.72473e+06	3.4468e+06	4.05036e+06	NaN	NaN	2.37647e+06	NaN	NaN	NaN	NaN
NaN	NaN	NaN	NaN	NaN	NaN	NaN	NaN	NaN	NaN	NaN	NaN	NaN	NaN	NaN	NaN	NaN	NaN	NaN
NaN	NaN	NaN	NaN	NaN	NaN	NaN	NaN	NaN	NaN	NaN	NaN	NaN	NaN	NaN	NaN	NaN	NaN	NaN
NaN	NaN	NaN	NaN	NaN	NaN	NaN	NaN	NaN	NaN	NaN	NaN	NaN	NaN	NaN	NaN	NaN	NaN	NaN
NaN	NaN	NaN	NaN	NaN	NaN	NaN	NaN	NaN	NaN	NaN	NaN	NaN	NaN	NaN	NaN	NaN	NaN	NaN
NaN	NaN	NaN	NaN	NaN	NaN	NaN	NaN	NaN	NaN	NaN	NaN	NaN	NaN	NaN	NaN	NaN	NaN	NaN
NaN	NaN	NaN	NaN	NaN	NaN	NaN	NaN	NaN	NaN	NaN	NaN	NaN	NaN	NaN	NaN	NaN	NaN	NaN
NaN	NaN	NaN	NaN	NaN	NaN	NaN	NaN	NaN	NaN	NaN	NaN	NaN	NaN	NaN	NaN	NaN	NaN	NaN
NaN	NaN	NaN	NaN	NaN	NaN	NaN	NaN	NaN	NaN	NaN	NaN	NaN	NaN	NaN	NaN	NaN	NaN	NaN
NaN	NaN	NaN	NaN	NaN	NaN	NaN	NaN	NaN	NaN	NaN	NaN	NaN	NaN	NaN	NaN	NaN	NaN	NaN
NaN	NaN	NaN	NaN	NaN	NaN	NaN	NaN	NaN	NaN	NaN	NaN	NaN	NaN	NaN	NaN	NaN	NaN	NaN
NaN	NaN	NaN	NaN	NaN	NaN	NaN	NaN	NaN	NaN	NaN	NaN	NaN	NaN	NaN	NaN	NaN	NaN	NaN
NaN	NaN	NaN	NaN	NaN	NaN	NaN	NaN	NaN	NaN	NaN	NaN	NaN	NaN	NaN	NaN	NaN	NaN	NaN
NaN	NaN	NaN	NaN	NaN	NaN	NaN	NaN	NaN	NaN	NaN	NaN	NaN	NaN	NaN	NaN	NaN	NaN	NaN
NaN	NaN	NaN	NaN	NaN	NaN	NaN	NaN	NaN	NaN	NaN	NaN	NaN	NaN	NaN	NaN	NaN	NaN	NaN
NaN	NaN	NaN	NaN	NaN	NaN	NaN	NaN	NaN	NaN	NaN	NaN	NaN	NaN	NaN	NaN	NaN	NaN	NaN
NaN	NaN	NaN	NaN	NaN	NaN	NaN	NaN	NaN	NaN	NaN	NaN	NaN	NaN	NaN	NaN	NaN	NaN	NaN
NaN	NaN	NaN	NaN	NaN	NaN	NaN	NaN	NaN	NaN	NaN	NaN	NaN	NaN	NaN	NaN	NaN	NaN	NaN
NaN	NaN	NaN	NaN	NaN	NaN	NaN	NaN	NaN	NaN	NaN	NaN	NaN	NaN	NaN	NaN	NaN	NaN	NaN
NaN	NaN	NaN	NaN	NaN	NaN	NaN	NaN	NaN	NaN	NaN	NaN	NaN	NaN	NaN	NaN	NaN	NaN	NaN
NaN	NaN	NaN	NaN	NaN	NaN	NaN	NaN	NaN	NaN	NaN	NaN	NaN	NaN	NaN	NaN	NaN	NaN	NaN
NaN	NaN	NaN	NaN	NaN	NaN	NaN	NaN	NaN	NaN	NaN	NaN	NaN	NaN	NaN	NaN	NaN	NaN	NaN

## Sheet: FigureS3 i
# Figure S3 panel i Dwelling time of spacecraft within MLT=00-06
X axis
2.29585e-49	0.00523613	0.0400088	0.125	0.265584	0.449533	0.649519	0.829769	0.955112	1	0.955112	0.829769	0.649519	0.449533	0.265584	0.125	0.0400088	0.00523613	2.29585e-49
3.44377e-49	0.0078542	0.0600131	0.1875	0.398377	0.6743	0.974279	1.24465	1.43267	1.5	1.43267	1.24465	0.974279	0.6743	0.398377	0.1875	0.0600131	0.0078542	3.44377e-49
4.59169e-49	0.0104723	0.0800175	0.25	0.531169	0.899067	1.29904	1.65954	1.91022	2	1.91022	1.65954	1.29904	0.899067	0.531169	0.25	0.0800175	0.0104723	4.59169e-49
5.73961e-49	0.0130903	0.100022	0.3125	0.663961	1.12383	1.6238	2.07442	2.38778	2.5	2.38778	2.07442	1.6238	1.12383	0.663961	0.3125	0.100022	0.0130903	5.73961e-49
6.88754e-49	0.0157084	0.120026	0.375	0.796753	1.3486	1.94856	2.48931	2.86534	3	2.86534	2.48931	1.94856	1.3486	0.796753	0.375	0.120026	0.0157084	6.88754e-49
8.03546e-49	0.0183265	0.140031	0.4375	0.929545	1.57337	2.27332	2.90419	3.34289	3.5	3.34289	2.90419	2.27332	1.57337	0.929545	0.4375	0.140031	0.0183265	8.03546e-49
9.18338e-49	0.0209445	0.160035	0.5	1.06234	1.79813	2.59808	3.31908	3.82045	4	3.82045	3.31908	2.59808	1.79813	1.06234	0.5	0.160035	0.0209445	9.18338e-49
1.03313e-48	0.0235626	0.180039	0.5625	1.19513	2.0229	2.92284	3.73396	4.298	4.5	4.298	3.73396	2.92284	2.0229	1.19513	0.5625	0.180039	0.0235626	1.03313e-48
1.14792e-48	0.0261807	0.200044	0.625	1.32792	2.24767	3.2476	4.14885	4.77556	5	4.77556	4.14885	3.2476	2.24767	1.32792	0.625	0.200044	0.0261807	1.14792e-48
1.26271e-48	0.0287987	0.220048	0.6875	1.46071	2.47243	3.57235	4.56373	5.25312	5.5	5.25312	4.56373	3.57235	2.47243	1.46071	0.6875	0.220048	0.0287987	1.26271e-48
1.37751e-48	0.0314168	0.240053	0.75	1.59351	2.6972	3.89711	4.97862	5.73067	6	5.73067	4.97862	3.89711	2.6972	1.59351	0.75	0.240053	0.0314168	1.37751e-48
1.4923e-48	0.0340349	0.260057	0.8125	1.7263	2.92197	4.22187	5.3935	6.20823	6.5	6.20823	5.3935	4.22187	2.92197	1.7263	0.8125	0.260057	0.0340349	1.4923e-48
1.60709e-48	0.0366529	0.280061	0.875	1.85909	3.14673	4.54663	5.80839	6.68579	7	6.68579	5.80839	4.54663	3.14673	1.85909	0.875	0.280061	0.0366529	1.60709e-48
1.72188e-48	0.039271	0.300066	0.9375	1.99188	3.3715	4.87139	6.22327	7.16334	7.5	7.16334	6.22327	4.87139	3.3715	1.99188	0.9375	0.300066	0.039271	1.72188e-48
1.83668e-48	0.0418891	0.32007	1	2.12467	3.59627	5.19615	6.63816	7.6409	8	7.6409	6.63816	5.19615	3.59627	2.12467	1	0.32007	0.0418891	1.83668e-48
1.95147e-48	0.0445071	0.340074	1.0625	2.25747	3.82103	5.52091	7.05304	8.11845	8.5	8.11845	7.05304	5.52091	3.82103	2.25747	1.0625	0.340074	0.0445071	1.95147e-48
2.06626e-48	0.0471252	0.360079	1.125	2.39026	4.0458	5.84567	7.46793	8.59601	9	8.59601	7.46793	5.84567	4.0458	2.39026	1.125	0.360079	0.0471252	2.06626e-48
2.18105e-48	0.0497433	0.380083	1.1875	2.52305	4.27057	6.17043	7.88281	9.07357	9.5	9.07357	7.88281	6.17043	4.27057	2.52305	1.1875	0.380083	0.0497433	2.18105e-48
2.29585e-48	0.0523613	0.400088	1.25	2.65584	4.49533	6.49519	8.29769	9.55112	10	9.55112	8.29769	6.49519	4.49533	2.65584	1.25	0.400088	0.0523613	2.29585e-48
2.41064e-48	0.0549794	0.420092	1.3125	2.78864	4.7201	6.81995	8.71258	10.0287	10.5	10.0287	8.71258	6.81995	4.7201	2.78864	1.3125	0.420092	0.0549794	2.41064e-48
2.52543e-48	0.0575975	0.440096	1.375	2.92143	4.94487	7.14471	9.12746	10.5062	11	10.5062	9.12746	7.14471	4.94487	2.92143	1.375	0.440096	0.0575975	2.52543e-48
2.64022e-48	0.0602155	0.460101	1.4375	3.05422	5.16963	7.46947	9.54235	10.9838	11.5	10.9838	9.54235	7.46947	5.16963	3.05422	1.4375	0.460101	0.0602155	2.64022e-48
2.75501e-48	0.0628336	0.480105	1.5	3.18701	5.3944	7.79423	9.95723	11.4613	12	11.4613	9.95723	7.79423	5.3944	3.18701	1.5	0.480105	0.0628336	2.75501e-48
2.86981e-48	0.0654517	0.500109	1.5625	3.3198	5.61917	8.11899	10.3721	11.9389	12.5	11.9389	10.3721	8.11899	5.61917	3.3198	1.5625	0.500109	0.0654517	2.86981e-48
2.9846e-48	0.0680697	0.520114	1.625	3.4526	5.84393	8.44375	10.787	12.4165	13	12.4165	10.787	8.44375	5.84393	3.4526	1.625	0.520114	0.0680697	2.9846e-48
3.09939e-48	0.0706878	0.540118	1.6875	3.58539	6.0687	8.76851	11.2019	12.894	13.5	12.894	11.2019	8.76851	6.0687	3.58539	1.6875	0.540118	0.0706878	3.09939e-48
3.21418e-48	0.0733059	0.560123	1.75	3.71818	6.29347	9.09327	11.6168	13.3716	14	13.3716	11.6168	9.09327	6.29347	3.71818	1.75	0.560123	0.0733059	3.21418e-48
3.32898e-48	0.0759239	0.580127	1.8125	3.85097	6.51823	9.41803	12.0317	13.8491	14.5	13.8491	12.0317	9.41803	6.51823	3.85097	1.8125	0.580127	0.0759239	3.32898e-48
3.44377e-48	0.078542	0.600131	1.875	3.98377	6.743	9.74279	12.4465	14.3267	15	14.3267	12.4465	9.74279	6.743	3.98377	1.875	0.600131	0.078542	3.44377e-48
3.55856e-48	0.0811601	0.620136	1.9375	4.11656	6.96777	10.0675	12.8614	14.8042	15.5	14.8042	12.8614	10.0675	6.96777	4.11656	1.9375	0.620136	0.0811601	3.55856e-48
3.67335e-48	0.0837781	0.64014	2	4.24935	7.19253	10.3923	13.2763	15.2818	16	15.2818	13.2763	10.3923	7.19253	4.24935	2	0.64014	0.0837781	3.67335e-48
3.78814e-48	0.0863962	0.660144	2.0625	4.38214	7.4173	10.7171	13.6912	15.7594	16.5	15.7594	13.6912	10.7171	7.4173	4.38214	2.0625	0.660144	0.0863962	3.78814e-48
3.90294e-48	0.0890143	0.680149	2.125	4.51493	7.64207	11.0418	14.1061	16.2369	17	16.2369	14.1061	11.0418	7.64207	4.51493	2.125	0.680149	0.0890143	3.90294e-48
4.01773e-48	0.0916323	0.700153	2.1875	4.64773	7.86683	11.3666	14.521	16.7145	17.5	16.7145	14.521	11.3666	7.86683	4.64773	2.1875	0.700153	0.0916323	4.01773e-48
4.13252e-48	0.0942504	0.720158	2.25	4.78052	8.0916	11.6913	14.9359	17.192	18	17.192	14.9359	11.6913	8.0916	4.78052	2.25	0.720158	0.0942504	4.13252e-48
4.24731e-48	0.0968685	0.740162	2.3125	4.91331	8.31637	12.0161	15.3507	17.6696	18.5	17.6696	15.3507	12.0161	8.31637	4.91331	2.3125	0.740162	0.0968685	4.24731e-48
4.36211e-48	0.0994865	0.760166	2.375	5.0461	8.54113	12.3409	15.7656	18.1471	19	18.1471	15.7656	12.3409	8.54113	5.0461	2.375	0.760166	0.0994865	4.36211e-48
4.4769e-48	0.102105	0.780171	2.4375	5.17889	8.7659	12.6656	16.1805	18.6247	19.5	18.6247	16.1805	12.6656	8.7659	5.17889	2.4375	0.780171	0.102105	4.4769e-48
4.59169e-48	0.104723	0.800175	2.5	5.31169	8.99067	12.9904	16.5954	19.1022	20	19.1022	16.5954	12.9904	8.99067	5.31169	2.5	0.800175	0.104723	4.59169e-48
4.70648e-48	0.107341	0.82018	2.5625	5.44448	9.21543	13.3151	17.0103	19.5798	20.5	19.5798	17.0103	13.3151	9.21543	5.44448	2.5625	0.82018	0.107341	4.70648e-48
4.82127e-48	0.109959	0.840184	2.625	5.57727	9.4402	13.6399	17.4252	20.0574	21	20.0574	17.4252	13.6399	9.4402	5.57727	2.625	0.840184	0.109959	4.82127e-48
4.93607e-48	0.112577	0.860188	2.6875	5.71006	9.66497	13.9647	17.84	20.5349	21.5	20.5349	17.84	13.9647	9.66497	5.71006	2.6875	0.860188	0.112577	4.93607e-48
5.05086e-48	0.115195	0.880193	2.75	5.84286	9.88973	14.2894	18.2549	21.0125	22	21.0125	18.2549	14.2894	9.88973	5.84286	2.75	0.880193	0.115195	5.05086e-48
5.16565e-48	0.117813	0.900197	2.8125	5.97565	10.1145	14.6142	18.6698	21.49	22.5	21.49	18.6698	14.6142	10.1145	5.97565	2.8125	0.900197	0.117813	5.16565e-48
5.28044e-48	0.120431	0.920201	2.875	6.10844	10.3393	14.9389	19.0847	21.9676	23	21.9676	19.0847	14.9389	10.3393	6.10844	2.875	0.920201	0.120431	5.28044e-48
5.39524e-48	0.123049	0.940206	2.9375	6.24123	10.564	15.2637	19.4996	22.4451	23.5	22.4451	19.4996	15.2637	10.564	6.24123	2.9375	0.940206	0.123049	5.39524e-48
5.51003e-48	0.125667	0.96021	3	6.37402	10.7888	15.5885	19.9145	22.9227	24	22.9227	19.9145	15.5885	10.7888	6.37402	3	0.96021	0.125667	5.51003e-48
5.62482e-48	0.128285	0.980215	3.0625	6.50682	11.0136	15.9132	20.3294	23.4002	24.5	23.4002	20.3294	15.9132	11.0136	6.50682	3.0625	0.980215	0.128285	5.62482e-48
5.73961e-48	0.130903	1.00022	3.125	6.63961	11.2383	16.238	20.7442	23.8778	25	23.8778	20.7442	16.238	11.2383	6.63961	3.125	1.00022	0.130903	5.73961e-48
Y axis
-3.7494e-33	-0.0296956	-0.109923	-0.216506	-0.316511	-0.377203	-0.375	-0.302011	-0.168412	0	0.168412	0.302011	0.375	0.377203	0.316511	0.216506	0.109923	0.0296956	3.7494e-33
-5.6241e-33	-0.0445434	-0.164885	-0.32476	-0.474767	-0.565805	-0.5625	-0.453017	-0.252618	0	0.252618	0.453017	0.5625	0.565805	0.474767	0.32476	0.164885	0.0445434	5.6241e-33
-7.4988e-33	-0.0593912	-0.219846	-0.433013	-0.633022	-0.754407	-0.75	-0.604023	-0.336824	0	0.336824	0.604023	0.75	0.754407	0.633022	0.433013	0.219846	0.0593912	7.4988e-33
-9.3735e-33	-0.074239	-0.274808	-0.541266	-0.791278	-0.943008	-0.9375	-0.755028	-0.42103	0	0.42103	0.755028	0.9375	0.943008	0.791278	0.541266	0.274808	0.074239	9.3735e-33
-1.12482e-32	-0.0890868	-0.329769	-0.649519	-0.949533	-1.13161	-1.125	-0.906034	-0.505236	0	0.505236	0.906034	1.125	1.13161	0.949533	0.649519	0.329769	0.0890868	1.12482e-32
-1.31229e-32	-0.103935	-0.384731	-0.757772	-1.10779	-1.32021	-1.3125	-1.05704	-0.589442	0	0.589442	1.05704	1.3125	1.32021	1.10779	0.757772	0.384731	0.103935	1.31229e-32
-1.49976e-32	-0.118782	-0.439693	-0.866025	-1.26604	-1.50881	-1.5	-1.20805	-0.673648	0	0.673648	1.20805	1.5	1.50881	1.26604	0.866025	0.439693	0.118782	1.49976e-32
-1.68723e-32	-0.13363	-0.494654	-0.974279	-1.4243	-1.69741	-1.6875	-1.35905	-0.757854	0	0.757854	1.35905	1.6875	1.69741	1.4243	0.974279	0.494654	0.13363	1.68723e-32
-1.8747e-32	-0.148478	-0.549616	-1.08253	-1.58256	-1.88602	-1.875	-1.51006	-0.84206	0	0.84206	1.51006	1.875	1.88602	1.58256	1.08253	0.549616	0.148478	1.8747e-32
-2.06217e-32	-0.163326	-0.604577	-1.19078	-1.74081	-2.07462	-2.0625	-1.66106	-0.926266	0	0.926266	1.66106	2.0625	2.07462	1.74081	1.19078	0.604577	0.163326	2.06217e-32
-2.24964e-32	-0.178174	-0.659539	-1.29904	-1.89907	-2.26322	-2.25	-1.81207	-1.01047	0	1.01047	1.81207	2.25	2.26322	1.89907	1.29904	0.659539	0.178174	2.24964e-32
-2.43711e-32	-0.193021	-0.714501	-1.40729	-2.05732	-2.45182	-2.4375	-1.96307	-1.09468	0	1.09468	1.96307	2.4375	2.45182	2.05732	1.40729	0.714501	0.193021	2.43711e-32
-2.62458e-32	-0.207869	-0.769462	-1.51554	-2.21558	-2.64042	-2.625	-2.11408	-1.17888	0	1.17888	2.11408	2.625	2.64042	2.21558	1.51554	0.769462	0.207869	2.62458e-32
-2.81205e-32	-0.222717	-0.824424	-1.6238	-2.37383	-2.82902	-2.8125	-2.26509	-1.26309	0	1.26309	2.26509	2.8125	2.82902	2.37383	1.6238	0.824424	0.222717	2.81205e-32
-2.99952e-32	-0.237565	-0.879385	-1.73205	-2.53209	-3.01763	-3	-2.41609	-1.3473	0	1.3473	2.41609	3	3.01763	2.53209	1.73205	0.879385	0.237565	2.99952e-32
-3.18699e-32	-0.252412	-0.934347	-1.8403	-2.69034	-3.20623	-3.1875	-2.5671	-1.4315	0	1.4315	2.5671	3.1875	3.20623	2.69034	1.8403	0.934347	0.252412	3.18699e-32
-3.37446e-32	-0.26726	-0.989308	-1.94856	-2.8486	-3.39483	-3.375	-2.7181	-1.51571	0	1.51571	2.7181	3.375	3.39483	2.8486	1.94856	0.989308	0.26726	3.37446e-32
-3.56193e-32	-0.282108	-1.04427	-2.05681	-3.00686	-3.58343	-3.5625	-2.86911	-1.59991	0	1.59991	2.86911	3.5625	3.58343	3.00686	2.05681	1.04427	0.282108	3.56193e-32
-3.7494e-32	-0.296956	-1.09923	-2.16506	-3.16511	-3.77203	-3.75	-3.02011	-1.68412	0	1.68412	3.02011	3.75	3.77203	3.16511	2.16506	1.09923	0.296956	3.7494e-32
-3.93687e-32	-0.311804	-1.15419	-2.27332	-3.32337	-3.96063	-3.9375	-3.17112	-1.76833	0	1.76833	3.17112	3.9375	3.96063	3.32337	2.27332	1.15419	0.311804	3.93687e-32
-4.12434e-32	-0.326651	-1.20915	-2.38157	-3.48162	-4.14924	-4.125	-3.32213	-1.85253	0	1.85253	3.32213	4.125	4.14924	3.48162	2.38157	1.20915	0.326651	4.12434e-32
-4.31181e-32	-0.341499	-1.26412	-2.48982	-3.63988	-4.33784	-4.3125	-3.47313	-1.93674	0	1.93674	3.47313	4.3125	4.33784	3.63988	2.48982	1.26412	0.341499	4.31181e-32
-4.49928e-32	-0.356347	-1.31908	-2.59808	-3.79813	-4.52644	-4.5	-3.62414	-2.02094	0	2.02094	3.62414	4.5	4.52644	3.79813	2.59808	1.31908	0.356347	4.49928e-32
-4.68675e-32	-0.371195	-1.37404	-2.70633	-3.95639	-4.71504	-4.6875	-3.77514	-2.10515	0	2.10515	3.77514	4.6875	4.71504	3.95639	2.70633	1.37404	0.371195	4.68675e-32
-4.87422e-32	-0.386043	-1.429	-2.81458	-4.11464	-4.90364	-4.875	-3.92615	-2.18936	0	2.18936	3.92615	4.875	4.90364	4.11464	2.81458	1.429	0.386043	4.87422e-32
-5.06169e-32	-0.40089	-1.48396	-2.92284	-4.2729	-5.09224	-5.0625	-4.07715	-2.27356	0	2.27356	4.07715	5.0625	5.09224	4.2729	2.92284	1.48396	0.40089	5.06169e-32
-5.24916e-32	-0.415738	-1.53892	-3.03109	-4.43116	-5.28085	-5.25	-4.22816	-2.35777	0	2.35777	4.22816	5.25	5.28085	4.43116	3.03109	1.53892	0.415738	5.24916e-32
-5.43663e-32	-0.430586	-1.59389	-3.13934	-4.58941	-5.46945	-5.4375	-4.37917	-2.44197	0	2.44197	4.37917	5.4375	5.46945	4.58941	3.13934	1.59389	0.430586	5.43663e-32
-5.6241e-32	-0.445434	-1.64885	-3.2476	-4.74767	-5.65805	-5.625	-4.53017	-2.52618	0	2.52618	4.53017	5.625	5.65805	4.74767	3.2476	1.64885	0.445434	5.6241e-32
-5.81157e-32	-0.460282	-1.70381	-3.35585	-4.90592	-5.84665	-5.8125	-4.68118	-2.61039	0	2.61039	4.68118	5.8125	5.84665	4.90592	3.35585	1.70381	0.460282	5.81157e-32
-5.99904e-32	-0.475129	-1.75877	-3.4641	-5.06418	-6.03525	-6	-4.83218	-2.69459	0	2.69459	4.83218	6	6.03525	5.06418	3.4641	1.75877	0.475129	5.99904e-32
-6.18651e-32	-0.489977	-1.81373	-3.57235	-5.22243	-6.22385	-6.1875	-4.98319	-2.7788	0	2.7788	4.98319	6.1875	6.22385	5.22243	3.57235	1.81373	0.489977	6.18651e-32
-6.37398e-32	-0.504825	-1.86869	-3.68061	-5.38069	-6.41246	-6.375	-5.13419	-2.863	0	2.863	5.13419	6.375	6.41246	5.38069	3.68061	1.86869	0.504825	6.37398e-32
-6.56145e-32	-0.519673	-1.92366	-3.78886	-5.53894	-6.60106	-6.5625	-5.2852	-2.94721	0	2.94721	5.2852	6.5625	6.60106	5.53894	3.78886	1.92366	0.519673	6.56145e-32
-6.74892e-32	-0.534521	-1.97862	-3.89711	-5.6972	-6.78966	-6.75	-5.4362	-3.03142	0	3.03142	5.4362	6.75	6.78966	5.6972	3.89711	1.97862	0.534521	6.74892e-32
-6.93639e-32	-0.549368	-2.03358	-4.00537	-5.85546	-6.97826	-6.9375	-5.58721	-3.11562	0	3.11562	5.58721	6.9375	6.97826	5.85546	4.00537	2.03358	0.549368	6.93639e-32
-7.12386e-32	-0.564216	-2.08854	-4.11362	-6.01371	-7.16686	-7.125	-5.73822	-3.19983	0	3.19983	5.73822	7.125	7.16686	6.01371	4.11362	2.08854	0.564216	7.12386e-32
-7.31133e-32	-0.579064	-2.1435	-4.22187	-6.17197	-7.35546	-7.3125	-5.88922	-3.28403	0	3.28403	5.88922	7.3125	7.35546	6.17197	4.22187	2.1435	0.579064	7.31133e-32
-7.4988e-32	-0.593912	-2.19846	-4.33013	-6.33022	-7.54407	-7.5	-6.04023	-3.36824	0	3.36824	6.04023	7.5	7.54407	6.33022	4.33013	2.19846	0.593912	7.4988e-32
-7.68627e-32	-0.60876	-2.25342	-4.43838	-6.48848	-7.73267	-7.6875	-6.19123	-3.45245	0	3.45245	6.19123	7.6875	7.73267	6.48848	4.43838	2.25342	0.60876	7.68627e-32
-7.87374e-32	-0.623607	-2.30839	-4.54663	-6.64673	-7.92127	-7.875	-6.34224	-3.53665	0	3.53665	6.34224	7.875	7.92127	6.64673	4.54663	2.30839	0.623607	7.87374e-32
-8.06121e-32	-0.638455	-2.36335	-4.65489	-6.80499	-8.10987	-8.0625	-6.49324	-3.62086	0	3.62086	6.49324	8.0625	8.10987	6.80499	4.65489	2.36335	0.638455	8.06121e-32
-8.24868e-32	-0.653303	-2.41831	-4.76314	-6.96324	-8.29847	-8.25	-6.64425	-3.70506	0	3.70506	6.64425	8.25	8.29847	6.96324	4.76314	2.41831	0.653303	8.24868e-32
-8.43615e-32	-0.668151	-2.47327	-4.87139	-7.1215	-8.48707	-8.4375	-6.79526	-3.78927	0	3.78927	6.79526	8.4375	8.48707	7.1215	4.87139	2.47327	0.668151	8.43615e-32
-8.62362e-32	-0.682999	-2.52823	-4.97965	-7.27976	-8.67567	-8.625	-6.94626	-3.87348	0	3.87348	6.94626	8.625	8.67567	7.27976	4.97965	2.52823	0.682999	8.62362e-32
-8.81109e-32	-0.697846	-2.58319	-5.0879	-7.43801	-8.86428	-8.8125	-7.09727	-3.95768	0	3.95768	7.09727	8.8125	8.86428	7.43801	5.0879	2.58319	0.697846	8.81109e-32
-8.99856e-32	-0.712694	-2.63816	-5.19615	-7.59627	-9.05288	-9	-7.24827	-4.04189	0	4.04189	7.24827	9	9.05288	7.59627	5.19615	2.63816	0.712694	8.99856e-32
-9.18603e-32	-0.727542	-2.69312	-5.30441	-7.75452	-9.24148	-9.1875	-7.39928	-4.1261	0	4.1261	7.39928	9.1875	9.24148	7.75452	5.30441	2.69312	0.727542	9.18603e-32
-9.3735e-32	-0.74239	-2.74808	-5.41266	-7.91278	-9.43008	-9.375	-7.55028	-4.2103	0	4.2103	7.55028	9.375	9.43008	7.91278	5.41266	2.74808	0.74239	9.3735e-32
Dwelling time (min) MLT=00-06
NaN	NaN	NaN	NaN	NaN	NaN	NaN	NaN	NaN	NaN	NaN	NaN	NaN	NaN	NaN	NaN	NaN	NaN	NaN
NaN	NaN	NaN	NaN	NaN	NaN	NaN	NaN	NaN	NaN	NaN	NaN	NaN	NaN	NaN	NaN	NaN	NaN	NaN
NaN	NaN	NaN	NaN	NaN	NaN	NaN	NaN	NaN	NaN	NaN	NaN	NaN	NaN	NaN	NaN	NaN	NaN	NaN
NaN	NaN	NaN	NaN	NaN	NaN	NaN	NaN	NaN	NaN	NaN	NaN	NaN	NaN	NaN	NaN	NaN	NaN	NaN
NaN	NaN	NaN	NaN	NaN	NaN	NaN	NaN	NaN	NaN	NaN	NaN	NaN	NaN	NaN	NaN	NaN	NaN	NaN
NaN	NaN	NaN	NaN	NaN	NaN	NaN	NaN	NaN	NaN	NaN	NaN	NaN	NaN	NaN	NaN	NaN	NaN	NaN
NaN	NaN	NaN	NaN	NaN	NaN	NaN	NaN	NaN	NaN	NaN	NaN	NaN	NaN	NaN	NaN	NaN	NaN	NaN
NaN	NaN	NaN	NaN	NaN	NaN	NaN	NaN	NaN	NaN	NaN	NaN	NaN	NaN	0.5	NaN	NaN	NaN	NaN
NaN	NaN	NaN	NaN	NaN	NaN	NaN	NaN	NaN	NaN	NaN	NaN	NaN	NaN	1	NaN	NaN	NaN	NaN
NaN	NaN	NaN	NaN	NaN	NaN	NaN	NaN	NaN	NaN	NaN	NaN	63.5	42.5	1.5	NaN	NaN	NaN	NaN
NaN	NaN	NaN	NaN	NaN	NaN	NaN	NaN	NaN	NaN	NaN	NaN	55	13	8.5	NaN	NaN	NaN	NaN
NaN	NaN	NaN	NaN	NaN	NaN	NaN	NaN	NaN	NaN	NaN	105	86.5	7.5	12.5	NaN	NaN	NaN	NaN
NaN	NaN	NaN	NaN	NaN	NaN	NaN	NaN	NaN	NaN	23.5	75	58	34.5	9.5	NaN	NaN	NaN	NaN
NaN	NaN	NaN	NaN	NaN	NaN	NaN	NaN	NaN	NaN	30.5	76.5	84	41	7	NaN	NaN	NaN	NaN
NaN	NaN	NaN	NaN	NaN	NaN	NaN	NaN	NaN	NaN	43.5	72.5	60	130	16.5	NaN	NaN	NaN	NaN
NaN	NaN	NaN	NaN	NaN	NaN	NaN	NaN	NaN	NaN	61.5	71.5	10	71	27	NaN	NaN	NaN	NaN
NaN	NaN	NaN	NaN	NaN	NaN	NaN	NaN	NaN	NaN	145	84.5	18	99	22	NaN	NaN	NaN	NaN
NaN	NaN	NaN	NaN	NaN	NaN	NaN	NaN	NaN	1.5	121.5	67.5	55.5	59.5	21	NaN	NaN	NaN	NaN
NaN	NaN	NaN	NaN	NaN	NaN	NaN	NaN	NaN	29.5	64.5	74.5	144.5	43.5	22	NaN	NaN	NaN	NaN
NaN	NaN	NaN	NaN	NaN	NaN	NaN	NaN	NaN	28	137.5	120	80.5	46.5	19.5	NaN	NaN	NaN	NaN
NaN	NaN	NaN	NaN	NaN	NaN	NaN	NaN	NaN	34	127.5	98	52	40	13.5	NaN	NaN	NaN	NaN
NaN	NaN	NaN	NaN	NaN	NaN	NaN	NaN	NaN	51.5	66.5	70	52	43	14	NaN	NaN	NaN	NaN
NaN	NaN	NaN	NaN	NaN	NaN	NaN	NaN	NaN	44	55	66	40.5	40.5	9.5	NaN	NaN	NaN	NaN
NaN	NaN	NaN	NaN	NaN	NaN	NaN	NaN	NaN	43.5	82	64.5	47	37.5	11	NaN	NaN	NaN	NaN
NaN	NaN	NaN	NaN	NaN	NaN	NaN	NaN	NaN	63.5	129.5	107.5	47	40.5	15.5	NaN	NaN	NaN	NaN
NaN	NaN	NaN	NaN	NaN	NaN	NaN	NaN	NaN	129.5	224.5	79.5	52	38	27.5	NaN	NaN	NaN	NaN
NaN	NaN	NaN	NaN	NaN	NaN	NaN	NaN	NaN	109	119	76.5	60.5	25.5	7.5	NaN	NaN	NaN	NaN
NaN	NaN	NaN	NaN	NaN	NaN	NaN	NaN	NaN	130	152.5	94.5	72	19	20.5	NaN	NaN	NaN	NaN
NaN	NaN	NaN	NaN	NaN	NaN	NaN	NaN	NaN	NaN	NaN	NaN	NaN	NaN	NaN	NaN	NaN	NaN	NaN
NaN	NaN	NaN	NaN	NaN	NaN	NaN	NaN	NaN	NaN	NaN	NaN	NaN	NaN	NaN	NaN	NaN	NaN	NaN
NaN	NaN	NaN	NaN	NaN	NaN	NaN	NaN	NaN	NaN	NaN	NaN	NaN	NaN	NaN	NaN	NaN	NaN	NaN
NaN	NaN	NaN	NaN	NaN	NaN	NaN	NaN	NaN	NaN	NaN	NaN	NaN	NaN	NaN	NaN	NaN	NaN	NaN
NaN	NaN	NaN	NaN	NaN	NaN	NaN	NaN	NaN	NaN	NaN	NaN	NaN	NaN	NaN	NaN	NaN	NaN	NaN
NaN	NaN	NaN	NaN	NaN	NaN	NaN	NaN	NaN	NaN	NaN	NaN	NaN	NaN	NaN	NaN	NaN	NaN	NaN
NaN	NaN	NaN	NaN	NaN	NaN	NaN	NaN	NaN	NaN	NaN	NaN	NaN	NaN	NaN	NaN	NaN	NaN	NaN
NaN	NaN	NaN	NaN	NaN	NaN	NaN	NaN	NaN	NaN	NaN	NaN	NaN	NaN	NaN	NaN	NaN	NaN	NaN
NaN	NaN	NaN	NaN	NaN	NaN	NaN	NaN	NaN	NaN	NaN	NaN	NaN	NaN	NaN	NaN	NaN	NaN	NaN
NaN	NaN	NaN	NaN	NaN	NaN	NaN	NaN	NaN	NaN	NaN	NaN	NaN	NaN	NaN	NaN	NaN	NaN	NaN
NaN	NaN	NaN	NaN	NaN	NaN	NaN	NaN	NaN	NaN	NaN	NaN	NaN	NaN	NaN	NaN	NaN	NaN	NaN
NaN	NaN	NaN	NaN	NaN	NaN	NaN	NaN	NaN	NaN	NaN	NaN	NaN	NaN	NaN	NaN	NaN	NaN	NaN
NaN	NaN	NaN	NaN	NaN	NaN	NaN	NaN	NaN	NaN	NaN	NaN	NaN	NaN	NaN	NaN	NaN	NaN	NaN
NaN	NaN	NaN	NaN	NaN	NaN	NaN	NaN	NaN	NaN	NaN	NaN	NaN	NaN	NaN	NaN	NaN	NaN	NaN
NaN	NaN	NaN	NaN	NaN	NaN	NaN	NaN	NaN	NaN	NaN	NaN	NaN	NaN	NaN	NaN	NaN	NaN	NaN
NaN	NaN	NaN	NaN	NaN	NaN	NaN	NaN	NaN	NaN	NaN	NaN	NaN	NaN	NaN	NaN	NaN	NaN	NaN
NaN	NaN	NaN	NaN	NaN	NaN	NaN	NaN	NaN	NaN	NaN	NaN	NaN	NaN	NaN	NaN	NaN	NaN	NaN
NaN	NaN	NaN	NaN	NaN	NaN	NaN	NaN	NaN	NaN	NaN	NaN	NaN	NaN	NaN	NaN	NaN	NaN	NaN
NaN	NaN	NaN	NaN	NaN	NaN	NaN	NaN	NaN	NaN	NaN	NaN	NaN	NaN	NaN	NaN	NaN	NaN	NaN
NaN	NaN	NaN	NaN	NaN	NaN	NaN	NaN	NaN	NaN	NaN	NaN	NaN	NaN	NaN	NaN	NaN	NaN	NaN
NaN	NaN	NaN	NaN	NaN	NaN	NaN	NaN	NaN	NaN	NaN	NaN	NaN	NaN	NaN	NaN	NaN	NaN	NaN

## Sheet: FigureS3 j
# Figure S3 panel i Dwelling time of spacecraft within MLT=18-24
X axis
2.29585e-49	0.00523613	0.0400088	0.125	0.265584	0.449533	0.649519	0.829769	0.955112	1	0.955112	0.829769	0.649519	0.449533	0.265584	0.125	0.0400088	0.00523613	2.29585e-49
3.44377e-49	0.0078542	0.0600131	0.1875	0.398377	0.6743	0.974279	1.24465	1.43267	1.5	1.43267	1.24465	0.974279	0.6743	0.398377	0.1875	0.0600131	0.0078542	3.44377e-49
4.59169e-49	0.0104723	0.0800175	0.25	0.531169	0.899067	1.29904	1.65954	1.91022	2	1.91022	1.65954	1.29904	0.899067	0.531169	0.25	0.0800175	0.0104723	4.59169e-49
5.73961e-49	0.0130903	0.100022	0.3125	0.663961	1.12383	1.6238	2.07442	2.38778	2.5	2.38778	2.07442	1.6238	1.12383	0.663961	0.3125	0.100022	0.0130903	5.73961e-49
6.88754e-49	0.0157084	0.120026	0.375	0.796753	1.3486	1.94856	2.48931	2.86534	3	2.86534	2.48931	1.94856	1.3486	0.796753	0.375	0.120026	0.0157084	6.88754e-49
8.03546e-49	0.0183265	0.140031	0.4375	0.929545	1.57337	2.27332	2.90419	3.34289	3.5	3.34289	2.90419	2.27332	1.57337	0.929545	0.4375	0.140031	0.0183265	8.03546e-49
9.18338e-49	0.0209445	0.160035	0.5	1.06234	1.79813	2.59808	3.31908	3.82045	4	3.82045	3.31908	2.59808	1.79813	1.06234	0.5	0.160035	0.0209445	9.18338e-49
1.03313e-48	0.0235626	0.180039	0.5625	1.19513	2.0229	2.92284	3.73396	4.298	4.5	4.298	3.73396	2.92284	2.0229	1.19513	0.5625	0.180039	0.0235626	1.03313e-48
1.14792e-48	0.0261807	0.200044	0.625	1.32792	2.24767	3.2476	4.14885	4.77556	5	4.77556	4.14885	3.2476	2.24767	1.32792	0.625	0.200044	0.0261807	1.14792e-48
1.26271e-48	0.0287987	0.220048	0.6875	1.46071	2.47243	3.57235	4.56373	5.25312	5.5	5.25312	4.56373	3.57235	2.47243	1.46071	0.6875	0.220048	0.0287987	1.26271e-48
1.37751e-48	0.0314168	0.240053	0.75	1.59351	2.6972	3.89711	4.97862	5.73067	6	5.73067	4.97862	3.89711	2.6972	1.59351	0.75	0.240053	0.0314168	1.37751e-48
1.4923e-48	0.0340349	0.260057	0.8125	1.7263	2.92197	4.22187	5.3935	6.20823	6.5	6.20823	5.3935	4.22187	2.92197	1.7263	0.8125	0.260057	0.0340349	1.4923e-48
1.60709e-48	0.0366529	0.280061	0.875	1.85909	3.14673	4.54663	5.80839	6.68579	7	6.68579	5.80839	4.54663	3.14673	1.85909	0.875	0.280061	0.0366529	1.60709e-48
1.72188e-48	0.039271	0.300066	0.9375	1.99188	3.3715	4.87139	6.22327	7.16334	7.5	7.16334	6.22327	4.87139	3.3715	1.99188	0.9375	0.300066	0.039271	1.72188e-48
1.83668e-48	0.0418891	0.32007	1	2.12467	3.59627	5.19615	6.63816	7.6409	8	7.6409	6.63816	5.19615	3.59627	2.12467	1	0.32007	0.0418891	1.83668e-48
1.95147e-48	0.0445071	0.340074	1.0625	2.25747	3.82103	5.52091	7.05304	8.11845	8.5	8.11845	7.05304	5.52091	3.82103	2.25747	1.0625	0.340074	0.0445071	1.95147e-48
2.06626e-48	0.0471252	0.360079	1.125	2.39026	4.0458	5.84567	7.46793	8.59601	9	8.59601	7.46793	5.84567	4.0458	2.39026	1.125	0.360079	0.0471252	2.06626e-48
2.18105e-48	0.0497433	0.380083	1.1875	2.52305	4.27057	6.17043	7.88281	9.07357	9.5	9.07357	7.88281	6.17043	4.27057	2.52305	1.1875	0.380083	0.0497433	2.18105e-48
2.29585e-48	0.0523613	0.400088	1.25	2.65584	4.49533	6.49519	8.29769	9.55112	10	9.55112	8.29769	6.49519	4.49533	2.65584	1.25	0.400088	0.0523613	2.29585e-48
2.41064e-48	0.0549794	0.420092	1.3125	2.78864	4.7201	6.81995	8.71258	10.0287	10.5	10.0287	8.71258	6.81995	4.7201	2.78864	1.3125	0.420092	0.0549794	2.41064e-48
2.52543e-48	0.0575975	0.440096	1.375	2.92143	4.94487	7.14471	9.12746	10.5062	11	10.5062	9.12746	7.14471	4.94487	2.92143	1.375	0.440096	0.0575975	2.52543e-48
2.64022e-48	0.0602155	0.460101	1.4375	3.05422	5.16963	7.46947	9.54235	10.9838	11.5	10.9838	9.54235	7.46947	5.16963	3.05422	1.4375	0.460101	0.0602155	2.64022e-48
2.75501e-48	0.0628336	0.480105	1.5	3.18701	5.3944	7.79423	9.95723	11.4613	12	11.4613	9.95723	7.79423	5.3944	3.18701	1.5	0.480105	0.0628336	2.75501e-48
2.86981e-48	0.0654517	0.500109	1.5625	3.3198	5.61917	8.11899	10.3721	11.9389	12.5	11.9389	10.3721	8.11899	5.61917	3.3198	1.5625	0.500109	0.0654517	2.86981e-48
2.9846e-48	0.0680697	0.520114	1.625	3.4526	5.84393	8.44375	10.787	12.4165	13	12.4165	10.787	8.44375	5.84393	3.4526	1.625	0.520114	0.0680697	2.9846e-48
3.09939e-48	0.0706878	0.540118	1.6875	3.58539	6.0687	8.76851	11.2019	12.894	13.5	12.894	11.2019	8.76851	6.0687	3.58539	1.6875	0.540118	0.0706878	3.09939e-48
3.21418e-48	0.0733059	0.560123	1.75	3.71818	6.29347	9.09327	11.6168	13.3716	14	13.3716	11.6168	9.09327	6.29347	3.71818	1.75	0.560123	0.0733059	3.21418e-48
3.32898e-48	0.0759239	0.580127	1.8125	3.85097	6.51823	9.41803	12.0317	13.8491	14.5	13.8491	12.0317	9.41803	6.51823	3.85097	1.8125	0.580127	0.0759239	3.32898e-48
3.44377e-48	0.078542	0.600131	1.875	3.98377	6.743	9.74279	12.4465	14.3267	15	14.3267	12.4465	9.74279	6.743	3.98377	1.875	0.600131	0.078542	3.44377e-48
3.55856e-48	0.0811601	0.620136	1.9375	4.11656	6.96777	10.0675	12.8614	14.8042	15.5	14.8042	12.8614	10.0675	6.96777	4.11656	1.9375	0.620136	0.0811601	3.55856e-48
3.67335e-48	0.0837781	0.64014	2	4.24935	7.19253	10.3923	13.2763	15.2818	16	15.2818	13.2763	10.3923	7.19253	4.24935	2	0.64014	0.0837781	3.67335e-48
3.78814e-48	0.0863962	0.660144	2.0625	4.38214	7.4173	10.7171	13.6912	15.7594	16.5	15.7594	13.6912	10.7171	7.4173	4.38214	2.0625	0.660144	0.0863962	3.78814e-48
3.90294e-48	0.0890143	0.680149	2.125	4.51493	7.64207	11.0418	14.1061	16.2369	17	16.2369	14.1061	11.0418	7.64207	4.51493	2.125	0.680149	0.0890143	3.90294e-48
4.01773e-48	0.0916323	0.700153	2.1875	4.64773	7.86683	11.3666	14.521	16.7145	17.5	16.7145	14.521	11.3666	7.86683	4.64773	2.1875	0.700153	0.0916323	4.01773e-48
4.13252e-48	0.0942504	0.720158	2.25	4.78052	8.0916	11.6913	14.9359	17.192	18	17.192	14.9359	11.6913	8.0916	4.78052	2.25	0.720158	0.0942504	4.13252e-48
4.24731e-48	0.0968685	0.740162	2.3125	4.91331	8.31637	12.0161	15.3507	17.6696	18.5	17.6696	15.3507	12.0161	8.31637	4.91331	2.3125	0.740162	0.0968685	4.24731e-48
4.36211e-48	0.0994865	0.760166	2.375	5.0461	8.54113	12.3409	15.7656	18.1471	19	18.1471	15.7656	12.3409	8.54113	5.0461	2.375	0.760166	0.0994865	4.36211e-48
4.4769e-48	0.102105	0.780171	2.4375	5.17889	8.7659	12.6656	16.1805	18.6247	19.5	18.6247	16.1805	12.6656	8.7659	5.17889	2.4375	0.780171	0.102105	4.4769e-48
4.59169e-48	0.104723	0.800175	2.5	5.31169	8.99067	12.9904	16.5954	19.1022	20	19.1022	16.5954	12.9904	8.99067	5.31169	2.5	0.800175	0.104723	4.59169e-48
4.70648e-48	0.107341	0.82018	2.5625	5.44448	9.21543	13.3151	17.0103	19.5798	20.5	19.5798	17.0103	13.3151	9.21543	5.44448	2.5625	0.82018	0.107341	4.70648e-48
4.82127e-48	0.109959	0.840184	2.625	5.57727	9.4402	13.6399	17.4252	20.0574	21	20.0574	17.4252	13.6399	9.4402	5.57727	2.625	0.840184	0.109959	4.82127e-48
4.93607e-48	0.112577	0.860188	2.6875	5.71006	9.66497	13.9647	17.84	20.5349	21.5	20.5349	17.84	13.9647	9.66497	5.71006	2.6875	0.860188	0.112577	4.93607e-48
5.05086e-48	0.115195	0.880193	2.75	5.84286	9.88973	14.2894	18.2549	21.0125	22	21.0125	18.2549	14.2894	9.88973	5.84286	2.75	0.880193	0.115195	5.05086e-48
5.16565e-48	0.117813	0.900197	2.8125	5.97565	10.1145	14.6142	18.6698	21.49	22.5	21.49	18.6698	14.6142	10.1145	5.97565	2.8125	0.900197	0.117813	5.16565e-48
5.28044e-48	0.120431	0.920201	2.875	6.10844	10.3393	14.9389	19.0847	21.9676	23	21.9676	19.0847	14.9389	10.3393	6.10844	2.875	0.920201	0.120431	5.28044e-48
5.39524e-48	0.123049	0.940206	2.9375	6.24123	10.564	15.2637	19.4996	22.4451	23.5	22.4451	19.4996	15.2637	10.564	6.24123	2.9375	0.940206	0.123049	5.39524e-48
5.51003e-48	0.125667	0.96021	3	6.37402	10.7888	15.5885	19.9145	22.9227	24	22.9227	19.9145	15.5885	10.7888	6.37402	3	0.96021	0.125667	5.51003e-48
5.62482e-48	0.128285	0.980215	3.0625	6.50682	11.0136	15.9132	20.3294	23.4002	24.5	23.4002	20.3294	15.9132	11.0136	6.50682	3.0625	0.980215	0.128285	5.62482e-48
5.73961e-48	0.130903	1.00022	3.125	6.63961	11.2383	16.238	20.7442	23.8778	25	23.8778	20.7442	16.238	11.2383	6.63961	3.125	1.00022	0.130903	5.73961e-48
Y axis
-3.7494e-33	-0.0296956	-0.109923	-0.216506	-0.316511	-0.377203	-0.375	-0.302011	-0.168412	0	0.168412	0.302011	0.375	0.377203	0.316511	0.216506	0.109923	0.0296956	3.7494e-33
-5.6241e-33	-0.0445434	-0.164885	-0.32476	-0.474767	-0.565805	-0.5625	-0.453017	-0.252618	0	0.252618	0.453017	0.5625	0.565805	0.474767	0.32476	0.164885	0.0445434	5.6241e-33
-7.4988e-33	-0.0593912	-0.219846	-0.433013	-0.633022	-0.754407	-0.75	-0.604023	-0.336824	0	0.336824	0.604023	0.75	0.754407	0.633022	0.433013	0.219846	0.0593912	7.4988e-33
-9.3735e-33	-0.074239	-0.274808	-0.541266	-0.791278	-0.943008	-0.9375	-0.755028	-0.42103	0	0.42103	0.755028	0.9375	0.943008	0.791278	0.541266	0.274808	0.074239	9.3735e-33
-1.12482e-32	-0.0890868	-0.329769	-0.649519	-0.949533	-1.13161	-1.125	-0.906034	-0.505236	0	0.505236	0.906034	1.125	1.13161	0.949533	0.649519	0.329769	0.0890868	1.12482e-32
-1.31229e-32	-0.103935	-0.384731	-0.757772	-1.10779	-1.32021	-1.3125	-1.05704	-0.589442	0	0.589442	1.05704	1.3125	1.32021	1.10779	0.757772	0.384731	0.103935	1.31229e-32
-1.49976e-32	-0.118782	-0.439693	-0.866025	-1.26604	-1.50881	-1.5	-1.20805	-0.673648	0	0.673648	1.20805	1.5	1.50881	1.26604	0.866025	0.439693	0.118782	1.49976e-32
-1.68723e-32	-0.13363	-0.494654	-0.974279	-1.4243	-1.69741	-1.6875	-1.35905	-0.757854	0	0.757854	1.35905	1.6875	1.69741	1.4243	0.974279	0.494654	0.13363	1.68723e-32
-1.8747e-32	-0.148478	-0.549616	-1.08253	-1.58256	-1.88602	-1.875	-1.51006	-0.84206	0	0.84206	1.51006	1.875	1.88602	1.58256	1.08253	0.549616	0.148478	1.8747e-32
-2.06217e-32	-0.163326	-0.604577	-1.19078	-1.74081	-2.07462	-2.0625	-1.66106	-0.926266	0	0.926266	1.66106	2.0625	2.07462	1.74081	1.19078	0.604577	0.163326	2.06217e-32
-2.24964e-32	-0.178174	-0.659539	-1.29904	-1.89907	-2.26322	-2.25	-1.81207	-1.01047	0	1.01047	1.81207	2.25	2.26322	1.89907	1.29904	0.659539	0.178174	2.24964e-32
-2.43711e-32	-0.193021	-0.714501	-1.40729	-2.05732	-2.45182	-2.4375	-1.96307	-1.09468	0	1.09468	1.96307	2.4375	2.45182	2.05732	1.40729	0.714501	0.193021	2.43711e-32
-2.62458e-32	-0.207869	-0.769462	-1.51554	-2.21558	-2.64042	-2.625	-2.11408	-1.17888	0	1.17888	2.11408	2.625	2.64042	2.21558	1.51554	0.769462	0.207869	2.62458e-32
-2.81205e-32	-0.222717	-0.824424	-1.6238	-2.37383	-2.82902	-2.8125	-2.26509	-1.26309	0	1.26309	2.26509	2.8125	2.82902	2.37383	1.6238	0.824424	0.222717	2.81205e-32
-2.99952e-32	-0.237565	-0.879385	-1.73205	-2.53209	-3.01763	-3	-2.41609	-1.3473	0	1.3473	2.41609	3	3.01763	2.53209	1.73205	0.879385	0.237565	2.99952e-32
-3.18699e-32	-0.252412	-0.934347	-1.8403	-2.69034	-3.20623	-3.1875	-2.5671	-1.4315	0	1.4315	2.5671	3.1875	3.20623	2.69034	1.8403	0.934347	0.252412	3.18699e-32
-3.37446e-32	-0.26726	-0.989308	-1.94856	-2.8486	-3.39483	-3.375	-2.7181	-1.51571	0	1.51571	2.7181	3.375	3.39483	2.8486	1.94856	0.989308	0.26726	3.37446e-32
-3.56193e-32	-0.282108	-1.04427	-2.05681	-3.00686	-3.58343	-3.5625	-2.86911	-1.59991	0	1.59991	2.86911	3.5625	3.58343	3.00686	2.05681	1.04427	0.282108	3.56193e-32
-3.7494e-32	-0.296956	-1.09923	-2.16506	-3.16511	-3.77203	-3.75	-3.02011	-1.68412	0	1.68412	3.02011	3.75	3.77203	3.16511	2.16506	1.09923	0.296956	3.7494e-32
-3.93687e-32	-0.311804	-1.15419	-2.27332	-3.32337	-3.96063	-3.9375	-3.17112	-1.76833	0	1.76833	3.17112	3.9375	3.96063	3.32337	2.27332	1.15419	0.311804	3.93687e-32
-4.12434e-32	-0.326651	-1.20915	-2.38157	-3.48162	-4.14924	-4.125	-3.32213	-1.85253	0	1.85253	3.32213	4.125	4.14924	3.48162	2.38157	1.20915	0.326651	4.12434e-32
-4.31181e-32	-0.341499	-1.26412	-2.48982	-3.63988	-4.33784	-4.3125	-3.47313	-1.93674	0	1.93674	3.47313	4.3125	4.33784	3.63988	2.48982	1.26412	0.341499	4.31181e-32
-4.49928e-32	-0.356347	-1.31908	-2.59808	-3.79813	-4.52644	-4.5	-3.62414	-2.02094	0	2.02094	3.62414	4.5	4.52644	3.79813	2.59808	1.31908	0.356347	4.49928e-32
-4.68675e-32	-0.371195	-1.37404	-2.70633	-3.95639	-4.71504	-4.6875	-3.77514	-2.10515	0	2.10515	3.77514	4.6875	4.71504	3.95639	2.70633	1.37404	0.371195	4.68675e-32
-4.87422e-32	-0.386043	-1.429	-2.81458	-4.11464	-4.90364	-4.875	-3.92615	-2.18936	0	2.18936	3.92615	4.875	4.90364	4.11464	2.81458	1.429	0.386043	4.87422e-32
-5.06169e-32	-0.40089	-1.48396	-2.92284	-4.2729	-5.09224	-5.0625	-4.07715	-2.27356	0	2.27356	4.07715	5.0625	5.09224	4.2729	2.92284	1.48396	0.40089	5.06169e-32
-5.24916e-32	-0.415738	-1.53892	-3.03109	-4.43116	-5.28085	-5.25	-4.22816	-2.35777	0	2.35777	4.22816	5.25	5.28085	4.43116	3.03109	1.53892	0.415738	5.24916e-32
-5.43663e-32	-0.430586	-1.59389	-3.13934	-4.58941	-5.46945	-5.4375	-4.37917	-2.44197	0	2.44197	4.37917	5.4375	5.46945	4.58941	3.13934	1.59389	0.430586	5.43663e-32
-5.6241e-32	-0.445434	-1.64885	-3.2476	-4.74767	-5.65805	-5.625	-4.53017	-2.52618	0	2.52618	4.53017	5.625	5.65805	4.74767	3.2476	1.64885	0.445434	5.6241e-32
-5.81157e-32	-0.460282	-1.70381	-3.35585	-4.90592	-5.84665	-5.8125	-4.68118	-2.61039	0	2.61039	4.68118	5.8125	5.84665	4.90592	3.35585	1.70381	0.460282	5.81157e-32
-5.99904e-32	-0.475129	-1.75877	-3.4641	-5.06418	-6.03525	-6	-4.83218	-2.69459	0	2.69459	4.83218	6	6.03525	5.06418	3.4641	1.75877	0.475129	5.99904e-32
-6.18651e-32	-0.489977	-1.81373	-3.57235	-5.22243	-6.22385	-6.1875	-4.98319	-2.7788	0	2.7788	4.98319	6.1875	6.22385	5.22243	3.57235	1.81373	0.489977	6.18651e-32
-6.37398e-32	-0.504825	-1.86869	-3.68061	-5.38069	-6.41246	-6.375	-5.13419	-2.863	0	2.863	5.13419	6.375	6.41246	5.38069	3.68061	1.86869	0.504825	6.37398e-32
-6.56145e-32	-0.519673	-1.92366	-3.78886	-5.53894	-6.60106	-6.5625	-5.2852	-2.94721	0	2.94721	5.2852	6.5625	6.60106	5.53894	3.78886	1.92366	0.519673	6.56145e-32
-6.74892e-32	-0.534521	-1.97862	-3.89711	-5.6972	-6.78966	-6.75	-5.4362	-3.03142	0	3.03142	5.4362	6.75	6.78966	5.6972	3.89711	1.97862	0.534521	6.74892e-32
-6.93639e-32	-0.549368	-2.03358	-4.00537	-5.85546	-6.97826	-6.9375	-5.58721	-3.11562	0	3.11562	5.58721	6.9375	6.97826	5.85546	4.00537	2.03358	0.549368	6.93639e-32
-7.12386e-32	-0.564216	-2.08854	-4.11362	-6.01371	-7.16686	-7.125	-5.73822	-3.19983	0	3.19983	5.73822	7.125	7.16686	6.01371	4.11362	2.08854	0.564216	7.12386e-32
-7.31133e-32	-0.579064	-2.1435	-4.22187	-6.17197	-7.35546	-7.3125	-5.88922	-3.28403	0	3.28403	5.88922	7.3125	7.35546	6.17197	4.22187	2.1435	0.579064	7.31133e-32
-7.4988e-32	-0.593912	-2.19846	-4.33013	-6.33022	-7.54407	-7.5	-6.04023	-3.36824	0	3.36824	6.04023	7.5	7.54407	6.33022	4.33013	2.19846	0.593912	7.4988e-32
-7.68627e-32	-0.60876	-2.25342	-4.43838	-6.48848	-7.73267	-7.6875	-6.19123	-3.45245	0	3.45245	6.19123	7.6875	7.73267	6.48848	4.43838	2.25342	0.60876	7.68627e-32
-7.87374e-32	-0.623607	-2.30839	-4.54663	-6.64673	-7.92127	-7.875	-6.34224	-3.53665	0	3.53665	6.34224	7.875	7.92127	6.64673	4.54663	2.30839	0.623607	7.87374e-32
-8.06121e-32	-0.638455	-2.36335	-4.65489	-6.80499	-8.10987	-8.0625	-6.49324	-3.62086	0	3.62086	6.49324	8.0625	8.10987	6.80499	4.65489	2.36335	0.638455	8.06121e-32
-8.24868e-32	-0.653303	-2.41831	-4.76314	-6.96324	-8.29847	-8.25	-6.64425	-3.70506	0	3.70506	6.64425	8.25	8.29847	6.96324	4.76314	2.41831	0.653303	8.24868e-32
-8.43615e-32	-0.668151	-2.47327	-4.87139	-7.1215	-8.48707	-8.4375	-6.79526	-3.78927	0	3.78927	6.79526	8.4375	8.48707	7.1215	4.87139	2.47327	0.668151	8.43615e-32
-8.62362e-32	-0.682999	-2.52823	-4.97965	-7.27976	-8.67567	-8.625	-6.94626	-3.87348	0	3.87348	6.94626	8.625	8.67567	7.27976	4.97965	2.52823	0.682999	8.62362e-32
-8.81109e-32	-0.697846	-2.58319	-5.0879	-7.43801	-8.86428	-8.8125	-7.09727	-3.95768	0	3.95768	7.09727	8.8125	8.86428	7.43801	5.0879	2.58319	0.697846	8.81109e-32
-8.99856e-32	-0.712694	-2.63816	-5.19615	-7.59627	-9.05288	-9	-7.24827	-4.04189	0	4.04189	7.24827	9	9.05288	7.59627	5.19615	2.63816	0.712694	8.99856e-32
-9.18603e-32	-0.727542	-2.69312	-5.30441	-7.75452	-9.24148	-9.1875	-7.39928	-4.1261	0	4.1261	7.39928	9.1875	9.24148	7.75452	5.30441	2.69312	0.727542	9.18603e-32
-9.3735e-32	-0.74239	-2.74808	-5.41266	-7.91278	-9.43008	-9.375	-7.55028	-4.2103	0	4.2103	7.55028	9.375	9.43008	7.91278	5.41266	2.74808	0.74239	9.3735e-32
Dwelling time (min) MLT=18-24
NaN	NaN	NaN	NaN	NaN	NaN	NaN	NaN	NaN	NaN	NaN	NaN	NaN	NaN	NaN	NaN	NaN	NaN	NaN
NaN	NaN	NaN	NaN	NaN	NaN	NaN	NaN	NaN	NaN	NaN	NaN	NaN	NaN	NaN	NaN	NaN	NaN	NaN
NaN	NaN	NaN	NaN	NaN	NaN	NaN	NaN	NaN	NaN	NaN	NaN	NaN	NaN	NaN	NaN	NaN	NaN	NaN
NaN	NaN	NaN	NaN	NaN	NaN	NaN	NaN	NaN	NaN	NaN	NaN	NaN	NaN	NaN	NaN	NaN	NaN	NaN
NaN	NaN	NaN	NaN	NaN	NaN	NaN	NaN	NaN	NaN	NaN	NaN	NaN	NaN	NaN	NaN	NaN	NaN	NaN
NaN	NaN	NaN	NaN	NaN	NaN	NaN	NaN	NaN	NaN	NaN	NaN	NaN	NaN	NaN	NaN	NaN	NaN	NaN
NaN	NaN	NaN	NaN	NaN	NaN	NaN	NaN	NaN	NaN	NaN	NaN	NaN	NaN	NaN	NaN	NaN	NaN	NaN
NaN	NaN	NaN	NaN	NaN	NaN	NaN	NaN	NaN	NaN	NaN	NaN	NaN	NaN	NaN	NaN	NaN	NaN	NaN
NaN	NaN	NaN	NaN	NaN	NaN	NaN	NaN	NaN	39	90	66.5	44.5	31.5	13	NaN	NaN	NaN	NaN
NaN	NaN	NaN	NaN	NaN	NaN	NaN	NaN	NaN	74	150	103.5	49.5	27	25	NaN	NaN	NaN	NaN
NaN	NaN	NaN	NaN	NaN	NaN	NaN	NaN	NaN	90.5	304	187.5	144	83.5	63	NaN	NaN	NaN	NaN
NaN	NaN	NaN	NaN	NaN	NaN	NaN	NaN	NaN	166	216	144	108.5	138	62	NaN	NaN	NaN	NaN
NaN	NaN	NaN	NaN	NaN	NaN	NaN	NaN	NaN	219	207	107	132.5	122	45.5	NaN	NaN	NaN	NaN
NaN	NaN	NaN	NaN	NaN	NaN	NaN	NaN	NaN	218.5	282	137.5	123.5	20	26.5	NaN	NaN	NaN	NaN
NaN	NaN	NaN	NaN	NaN	NaN	NaN	NaN	NaN	280	183.5	63.5	84	23.5	38	NaN	NaN	NaN	NaN
NaN	NaN	NaN	NaN	NaN	NaN	NaN	NaN	NaN	334.5	179.5	109.5	105.5	18	21.5	NaN	NaN	NaN	NaN
NaN	NaN	NaN	NaN	NaN	NaN	NaN	NaN	NaN	329.5	116	42	59.5	14.5	17.5	NaN	NaN	NaN	NaN
NaN	NaN	NaN	NaN	NaN	NaN	NaN	NaN	NaN	346	219	78.5	44	25	14.5	NaN	NaN	NaN	NaN
NaN	NaN	NaN	NaN	NaN	NaN	NaN	NaN	NaN	386	98.5	162.5	66.5	25.5	10.5	NaN	NaN	NaN	NaN
NaN	NaN	NaN	NaN	NaN	NaN	NaN	NaN	NaN	401	187	56	14.5	12.5	36.5	NaN	NaN	NaN	NaN
NaN	NaN	NaN	NaN	NaN	NaN	NaN	NaN	NaN	455.5	174.5	109	16.5	NaN	31.5	NaN	NaN	NaN	NaN
NaN	NaN	NaN	NaN	NaN	NaN	NaN	NaN	NaN	431.5	158.5	100.5	14	NaN	10	NaN	NaN	NaN	NaN
NaN	NaN	NaN	NaN	NaN	NaN	NaN	NaN	NaN	480.5	135	40.5	NaN	NaN	8	NaN	NaN	NaN	NaN
NaN	NaN	NaN	NaN	NaN	NaN	NaN	NaN	NaN	452	209	63.5	NaN	NaN	6.5	NaN	NaN	NaN	NaN
NaN	NaN	NaN	NaN	NaN	NaN	NaN	NaN	NaN	424.5	252	8.5	NaN	NaN	38	NaN	NaN	NaN	NaN
NaN	NaN	NaN	NaN	NaN	NaN	NaN	NaN	NaN	373	83	8.5	NaN	NaN	5	NaN	NaN	NaN	NaN
NaN	NaN	NaN	NaN	NaN	NaN	NaN	NaN	NaN	358	75.5	8	NaN	NaN	3	NaN	NaN	NaN	NaN
NaN	NaN	NaN	NaN	NaN	NaN	NaN	NaN	NaN	403	78	7.5	NaN	NaN	1.5	NaN	NaN	NaN	NaN
NaN	NaN	NaN	NaN	NaN	NaN	NaN	NaN	NaN	NaN	NaN	NaN	NaN	NaN	NaN	NaN	NaN	NaN	NaN
NaN	NaN	NaN	NaN	NaN	NaN	NaN	NaN	NaN	NaN	NaN	NaN	NaN	NaN	NaN	NaN	NaN	NaN	NaN
NaN	NaN	NaN	NaN	NaN	NaN	NaN	NaN	NaN	NaN	NaN	NaN	NaN	NaN	NaN	NaN	NaN	NaN	NaN
NaN	NaN	NaN	NaN	NaN	NaN	NaN	NaN	NaN	NaN	NaN	NaN	NaN	NaN	NaN	NaN	NaN	NaN	NaN
NaN	NaN	NaN	NaN	NaN	NaN	NaN	NaN	NaN	NaN	NaN	NaN	NaN	NaN	NaN	NaN	NaN	NaN	NaN
NaN	NaN	NaN	NaN	NaN	NaN	NaN	NaN	NaN	NaN	NaN	NaN	NaN	NaN	NaN	NaN	NaN	NaN	NaN
NaN	NaN	NaN	NaN	NaN	NaN	NaN	NaN	NaN	NaN	NaN	NaN	NaN	NaN	NaN	NaN	NaN	NaN	NaN
NaN	NaN	NaN	NaN	NaN	NaN	NaN	NaN	NaN	NaN	NaN	NaN	NaN	NaN	NaN	NaN	NaN	NaN	NaN
NaN	NaN	NaN	NaN	NaN	NaN	NaN	NaN	NaN	NaN	NaN	NaN	NaN	NaN	NaN	NaN	NaN	NaN	NaN
NaN	NaN	NaN	NaN	NaN	NaN	NaN	NaN	NaN	NaN	NaN	NaN	NaN	NaN	NaN	NaN	NaN	NaN	NaN
NaN	NaN	NaN	NaN	NaN	NaN	NaN	NaN	NaN	NaN	NaN	NaN	NaN	NaN	NaN	NaN	NaN	NaN	NaN
NaN	NaN	NaN	NaN	NaN	NaN	NaN	NaN	NaN	NaN	NaN	NaN	NaN	NaN	NaN	NaN	NaN	NaN	NaN
NaN	NaN	NaN	NaN	NaN	NaN	NaN	NaN	NaN	NaN	NaN	NaN	NaN	NaN	NaN	NaN	NaN	NaN	NaN
NaN	NaN	NaN	NaN	NaN	NaN	NaN	NaN	NaN	NaN	NaN	NaN	NaN	NaN	NaN	NaN	NaN	NaN	NaN
NaN	NaN	NaN	NaN	NaN	NaN	NaN	NaN	NaN	NaN	NaN	NaN	NaN	NaN	NaN	NaN	NaN	NaN	NaN
NaN	NaN	NaN	NaN	NaN	NaN	NaN	NaN	NaN	NaN	NaN	NaN	NaN	NaN	NaN	NaN	NaN	NaN	NaN
NaN	NaN	NaN	NaN	NaN	NaN	NaN	NaN	NaN	NaN	NaN	NaN	NaN	NaN	NaN	NaN	NaN	NaN	NaN
NaN	NaN	NaN	NaN	NaN	NaN	NaN	NaN	NaN	NaN	NaN	NaN	NaN	NaN	NaN	NaN	NaN	NaN	NaN
NaN	NaN	NaN	NaN	NaN	NaN	NaN	NaN	NaN	NaN	NaN	NaN	NaN	NaN	NaN	NaN	NaN	NaN	NaN
NaN	NaN	NaN	NaN	NaN	NaN	NaN	NaN	NaN	NaN	NaN	NaN	NaN	NaN	NaN	NaN	NaN	NaN	NaN
NaN	NaN	NaN	NaN	NaN	NaN	NaN	NaN	NaN	NaN	NaN	NaN	NaN	NaN	NaN	NaN	NaN	NaN	NaN
