# Supplementary material for: A slot region in the magnetosphere of Jupiter
Source: Nat Commun. 2025 Aug 25;16:7916. doi: 10.1038/s41467-025-63186-8 (PMC12379232; doi:10.1038/s41467-025-63186-8)
Supplement: Supplementary file 3 — Source Data [file 41467_2025_63186_MOESM3_ESM.zip › Source Data/Supplementary Figure4.xlsx]

## Sheet: FigureS4 a
# Figure S4 a Normalized electron flxues at 55 keV
X axis array
2.29585e-49	0.00523613	0.0400088	0.125	0.265584	0.449533	0.649519	0.829769	0.955112	1	0.955112	0.829769	0.649519	0.449533	0.265584	0.125	0.0400088	0.00523613	2.29585e-49
3.44377e-49	0.0078542	0.0600131	0.1875	0.398377	0.6743	0.974279	1.24465	1.43267	1.5	1.43267	1.24465	0.974279	0.6743	0.398377	0.1875	0.0600131	0.0078542	3.44377e-49
4.59169e-49	0.0104723	0.0800175	0.25	0.531169	0.899067	1.29904	1.65954	1.91022	2	1.91022	1.65954	1.29904	0.899067	0.531169	0.25	0.0800175	0.0104723	4.59169e-49
5.73961e-49	0.0130903	0.100022	0.3125	0.663961	1.12383	1.6238	2.07442	2.38778	2.5	2.38778	2.07442	1.6238	1.12383	0.663961	0.3125	0.100022	0.0130903	5.73961e-49
6.88754e-49	0.0157084	0.120026	0.375	0.796753	1.3486	1.94856	2.48931	2.86534	3	2.86534	2.48931	1.94856	1.3486	0.796753	0.375	0.120026	0.0157084	6.88754e-49
8.03546e-49	0.0183265	0.140031	0.4375	0.929545	1.57337	2.27332	2.90419	3.34289	3.5	3.34289	2.90419	2.27332	1.57337	0.929545	0.4375	0.140031	0.0183265	8.03546e-49
9.18338e-49	0.0209445	0.160035	0.5	1.06234	1.79813	2.59808	3.31908	3.82045	4	3.82045	3.31908	2.59808	1.79813	1.06234	0.5	0.160035	0.0209445	9.18338e-49
1.03313e-48	0.0235626	0.180039	0.5625	1.19513	2.0229	2.92284	3.73396	4.298	4.5	4.298	3.73396	2.92284	2.0229	1.19513	0.5625	0.180039	0.0235626	1.03313e-48
1.14792e-48	0.0261807	0.200044	0.625	1.32792	2.24767	3.2476	4.14885	4.77556	5	4.77556	4.14885	3.2476	2.24767	1.32792	0.625	0.200044	0.0261807	1.14792e-48
1.26271e-48	0.0287987	0.220048	0.6875	1.46071	2.47243	3.57235	4.56373	5.25312	5.5	5.25312	4.56373	3.57235	2.47243	1.46071	0.6875	0.220048	0.0287987	1.26271e-48
1.37751e-48	0.0314168	0.240053	0.75	1.59351	2.6972	3.89711	4.97862	5.73067	6	5.73067	4.97862	3.89711	2.6972	1.59351	0.75	0.240053	0.0314168	1.37751e-48
1.4923e-48	0.0340349	0.260057	0.8125	1.7263	2.92197	4.22187	5.3935	6.20823	6.5	6.20823	5.3935	4.22187	2.92197	1.7263	0.8125	0.260057	0.0340349	1.4923e-48
1.60709e-48	0.0366529	0.280061	0.875	1.85909	3.14673	4.54663	5.80839	6.68579	7	6.68579	5.80839	4.54663	3.14673	1.85909	0.875	0.280061	0.0366529	1.60709e-48
1.72188e-48	0.039271	0.300066	0.9375	1.99188	3.3715	4.87139	6.22327	7.16334	7.5	7.16334	6.22327	4.87139	3.3715	1.99188	0.9375	0.300066	0.039271	1.72188e-48
1.83668e-48	0.0418891	0.32007	1	2.12467	3.59627	5.19615	6.63816	7.6409	8	7.6409	6.63816	5.19615	3.59627	2.12467	1	0.32007	0.0418891	1.83668e-48
1.95147e-48	0.0445071	0.340074	1.0625	2.25747	3.82103	5.52091	7.05304	8.11845	8.5	8.11845	7.05304	5.52091	3.82103	2.25747	1.0625	0.340074	0.0445071	1.95147e-48
2.06626e-48	0.0471252	0.360079	1.125	2.39026	4.0458	5.84567	7.46793	8.59601	9	8.59601	7.46793	5.84567	4.0458	2.39026	1.125	0.360079	0.0471252	2.06626e-48
2.18105e-48	0.0497433	0.380083	1.1875	2.52305	4.27057	6.17043	7.88281	9.07357	9.5	9.07357	7.88281	6.17043	4.27057	2.52305	1.1875	0.380083	0.0497433	2.18105e-48
2.29585e-48	0.0523613	0.400088	1.25	2.65584	4.49533	6.49519	8.29769	9.55112	10	9.55112	8.29769	6.49519	4.49533	2.65584	1.25	0.400088	0.0523613	2.29585e-48
2.41064e-48	0.0549794	0.420092	1.3125	2.78864	4.7201	6.81995	8.71258	10.0287	10.5	10.0287	8.71258	6.81995	4.7201	2.78864	1.3125	0.420092	0.0549794	2.41064e-48
2.52543e-48	0.0575975	0.440096	1.375	2.92143	4.94487	7.14471	9.12746	10.5062	11	10.5062	9.12746	7.14471	4.94487	2.92143	1.375	0.440096	0.0575975	2.52543e-48
2.64022e-48	0.0602155	0.460101	1.4375	3.05422	5.16963	7.46947	9.54235	10.9838	11.5	10.9838	9.54235	7.46947	5.16963	3.05422	1.4375	0.460101	0.0602155	2.64022e-48
2.75501e-48	0.0628336	0.480105	1.5	3.18701	5.3944	7.79423	9.95723	11.4613	12	11.4613	9.95723	7.79423	5.3944	3.18701	1.5	0.480105	0.0628336	2.75501e-48
2.86981e-48	0.0654517	0.500109	1.5625	3.3198	5.61917	8.11899	10.3721	11.9389	12.5	11.9389	10.3721	8.11899	5.61917	3.3198	1.5625	0.500109	0.0654517	2.86981e-48
2.9846e-48	0.0680697	0.520114	1.625	3.4526	5.84393	8.44375	10.787	12.4165	13	12.4165	10.787	8.44375	5.84393	3.4526	1.625	0.520114	0.0680697	2.9846e-48
3.09939e-48	0.0706878	0.540118	1.6875	3.58539	6.0687	8.76851	11.2019	12.894	13.5	12.894	11.2019	8.76851	6.0687	3.58539	1.6875	0.540118	0.0706878	3.09939e-48
3.21418e-48	0.0733059	0.560123	1.75	3.71818	6.29347	9.09327	11.6168	13.3716	14	13.3716	11.6168	9.09327	6.29347	3.71818	1.75	0.560123	0.0733059	3.21418e-48
3.32898e-48	0.0759239	0.580127	1.8125	3.85097	6.51823	9.41803	12.0317	13.8491	14.5	13.8491	12.0317	9.41803	6.51823	3.85097	1.8125	0.580127	0.0759239	3.32898e-48
3.44377e-48	0.078542	0.600131	1.875	3.98377	6.743	9.74279	12.4465	14.3267	15	14.3267	12.4465	9.74279	6.743	3.98377	1.875	0.600131	0.078542	3.44377e-48
3.55856e-48	0.0811601	0.620136	1.9375	4.11656	6.96777	10.0675	12.8614	14.8042	15.5	14.8042	12.8614	10.0675	6.96777	4.11656	1.9375	0.620136	0.0811601	3.55856e-48
3.67335e-48	0.0837781	0.64014	2	4.24935	7.19253	10.3923	13.2763	15.2818	16	15.2818	13.2763	10.3923	7.19253	4.24935	2	0.64014	0.0837781	3.67335e-48
3.78814e-48	0.0863962	0.660144	2.0625	4.38214	7.4173	10.7171	13.6912	15.7594	16.5	15.7594	13.6912	10.7171	7.4173	4.38214	2.0625	0.660144	0.0863962	3.78814e-48
3.90294e-48	0.0890143	0.680149	2.125	4.51493	7.64207	11.0418	14.1061	16.2369	17	16.2369	14.1061	11.0418	7.64207	4.51493	2.125	0.680149	0.0890143	3.90294e-48
4.01773e-48	0.0916323	0.700153	2.1875	4.64773	7.86683	11.3666	14.521	16.7145	17.5	16.7145	14.521	11.3666	7.86683	4.64773	2.1875	0.700153	0.0916323	4.01773e-48
4.13252e-48	0.0942504	0.720158	2.25	4.78052	8.0916	11.6913	14.9359	17.192	18	17.192	14.9359	11.6913	8.0916	4.78052	2.25	0.720158	0.0942504	4.13252e-48
4.24731e-48	0.0968685	0.740162	2.3125	4.91331	8.31637	12.0161	15.3507	17.6696	18.5	17.6696	15.3507	12.0161	8.31637	4.91331	2.3125	0.740162	0.0968685	4.24731e-48
4.36211e-48	0.0994865	0.760166	2.375	5.0461	8.54113	12.3409	15.7656	18.1471	19	18.1471	15.7656	12.3409	8.54113	5.0461	2.375	0.760166	0.0994865	4.36211e-48
4.4769e-48	0.102105	0.780171	2.4375	5.17889	8.7659	12.6656	16.1805	18.6247	19.5	18.6247	16.1805	12.6656	8.7659	5.17889	2.4375	0.780171	0.102105	4.4769e-48
4.59169e-48	0.104723	0.800175	2.5	5.31169	8.99067	12.9904	16.5954	19.1022	20	19.1022	16.5954	12.9904	8.99067	5.31169	2.5	0.800175	0.104723	4.59169e-48
4.70648e-48	0.107341	0.82018	2.5625	5.44448	9.21543	13.3151	17.0103	19.5798	20.5	19.5798	17.0103	13.3151	9.21543	5.44448	2.5625	0.82018	0.107341	4.70648e-48
4.82127e-48	0.109959	0.840184	2.625	5.57727	9.4402	13.6399	17.4252	20.0574	21	20.0574	17.4252	13.6399	9.4402	5.57727	2.625	0.840184	0.109959	4.82127e-48
4.93607e-48	0.112577	0.860188	2.6875	5.71006	9.66497	13.9647	17.84	20.5349	21.5	20.5349	17.84	13.9647	9.66497	5.71006	2.6875	0.860188	0.112577	4.93607e-48
5.05086e-48	0.115195	0.880193	2.75	5.84286	9.88973	14.2894	18.2549	21.0125	22	21.0125	18.2549	14.2894	9.88973	5.84286	2.75	0.880193	0.115195	5.05086e-48
5.16565e-48	0.117813	0.900197	2.8125	5.97565	10.1145	14.6142	18.6698	21.49	22.5	21.49	18.6698	14.6142	10.1145	5.97565	2.8125	0.900197	0.117813	5.16565e-48
5.28044e-48	0.120431	0.920201	2.875	6.10844	10.3393	14.9389	19.0847	21.9676	23	21.9676	19.0847	14.9389	10.3393	6.10844	2.875	0.920201	0.120431	5.28044e-48
5.39524e-48	0.123049	0.940206	2.9375	6.24123	10.564	15.2637	19.4996	22.4451	23.5	22.4451	19.4996	15.2637	10.564	6.24123	2.9375	0.940206	0.123049	5.39524e-48
5.51003e-48	0.125667	0.96021	3	6.37402	10.7888	15.5885	19.9145	22.9227	24	22.9227	19.9145	15.5885	10.7888	6.37402	3	0.96021	0.125667	5.51003e-48
5.62482e-48	0.128285	0.980215	3.0625	6.50682	11.0136	15.9132	20.3294	23.4002	24.5	23.4002	20.3294	15.9132	11.0136	6.50682	3.0625	0.980215	0.128285	5.62482e-48
5.73961e-48	0.130903	1.00022	3.125	6.63961	11.2383	16.238	20.7442	23.8778	25	23.8778	20.7442	16.238	11.2383	6.63961	3.125	1.00022	0.130903	5.73961e-48
Y axis array
-3.7494e-33	-0.0296956	-0.109923	-0.216506	-0.316511	-0.377203	-0.375	-0.302011	-0.168412	0	0.168412	0.302011	0.375	0.377203	0.316511	0.216506	0.109923	0.0296956	3.7494e-33
-5.6241e-33	-0.0445434	-0.164885	-0.32476	-0.474767	-0.565805	-0.5625	-0.453017	-0.252618	0	0.252618	0.453017	0.5625	0.565805	0.474767	0.32476	0.164885	0.0445434	5.6241e-33
-7.4988e-33	-0.0593912	-0.219846	-0.433013	-0.633022	-0.754407	-0.75	-0.604023	-0.336824	0	0.336824	0.604023	0.75	0.754407	0.633022	0.433013	0.219846	0.0593912	7.4988e-33
-9.3735e-33	-0.074239	-0.274808	-0.541266	-0.791278	-0.943008	-0.9375	-0.755028	-0.42103	0	0.42103	0.755028	0.9375	0.943008	0.791278	0.541266	0.274808	0.074239	9.3735e-33
-1.12482e-32	-0.0890868	-0.329769	-0.649519	-0.949533	-1.13161	-1.125	-0.906034	-0.505236	0	0.505236	0.906034	1.125	1.13161	0.949533	0.649519	0.329769	0.0890868	1.12482e-32
-1.31229e-32	-0.103935	-0.384731	-0.757772	-1.10779	-1.32021	-1.3125	-1.05704	-0.589442	0	0.589442	1.05704	1.3125	1.32021	1.10779	0.757772	0.384731	0.103935	1.31229e-32
-1.49976e-32	-0.118782	-0.439693	-0.866025	-1.26604	-1.50881	-1.5	-1.20805	-0.673648	0	0.673648	1.20805	1.5	1.50881	1.26604	0.866025	0.439693	0.118782	1.49976e-32
-1.68723e-32	-0.13363	-0.494654	-0.974279	-1.4243	-1.69741	-1.6875	-1.35905	-0.757854	0	0.757854	1.35905	1.6875	1.69741	1.4243	0.974279	0.494654	0.13363	1.68723e-32
-1.8747e-32	-0.148478	-0.549616	-1.08253	-1.58256	-1.88602	-1.875	-1.51006	-0.84206	0	0.84206	1.51006	1.875	1.88602	1.58256	1.08253	0.549616	0.148478	1.8747e-32
-2.06217e-32	-0.163326	-0.604577	-1.19078	-1.74081	-2.07462	-2.0625	-1.66106	-0.926266	0	0.926266	1.66106	2.0625	2.07462	1.74081	1.19078	0.604577	0.163326	2.06217e-32
-2.24964e-32	-0.178174	-0.659539	-1.29904	-1.89907	-2.26322	-2.25	-1.81207	-1.01047	0	1.01047	1.81207	2.25	2.26322	1.89907	1.29904	0.659539	0.178174	2.24964e-32
-2.43711e-32	-0.193021	-0.714501	-1.40729	-2.05732	-2.45182	-2.4375	-1.96307	-1.09468	0	1.09468	1.96307	2.4375	2.45182	2.05732	1.40729	0.714501	0.193021	2.43711e-32
-2.62458e-32	-0.207869	-0.769462	-1.51554	-2.21558	-2.64042	-2.625	-2.11408	-1.17888	0	1.17888	2.11408	2.625	2.64042	2.21558	1.51554	0.769462	0.207869	2.62458e-32
-2.81205e-32	-0.222717	-0.824424	-1.6238	-2.37383	-2.82902	-2.8125	-2.26509	-1.26309	0	1.26309	2.26509	2.8125	2.82902	2.37383	1.6238	0.824424	0.222717	2.81205e-32
-2.99952e-32	-0.237565	-0.879385	-1.73205	-2.53209	-3.01763	-3	-2.41609	-1.3473	0	1.3473	2.41609	3	3.01763	2.53209	1.73205	0.879385	0.237565	2.99952e-32
-3.18699e-32	-0.252412	-0.934347	-1.8403	-2.69034	-3.20623	-3.1875	-2.5671	-1.4315	0	1.4315	2.5671	3.1875	3.20623	2.69034	1.8403	0.934347	0.252412	3.18699e-32
-3.37446e-32	-0.26726	-0.989308	-1.94856	-2.8486	-3.39483	-3.375	-2.7181	-1.51571	0	1.51571	2.7181	3.375	3.39483	2.8486	1.94856	0.989308	0.26726	3.37446e-32
-3.56193e-32	-0.282108	-1.04427	-2.05681	-3.00686	-3.58343	-3.5625	-2.86911	-1.59991	0	1.59991	2.86911	3.5625	3.58343	3.00686	2.05681	1.04427	0.282108	3.56193e-32
-3.7494e-32	-0.296956	-1.09923	-2.16506	-3.16511	-3.77203	-3.75	-3.02011	-1.68412	0	1.68412	3.02011	3.75	3.77203	3.16511	2.16506	1.09923	0.296956	3.7494e-32
-3.93687e-32	-0.311804	-1.15419	-2.27332	-3.32337	-3.96063	-3.9375	-3.17112	-1.76833	0	1.76833	3.17112	3.9375	3.96063	3.32337	2.27332	1.15419	0.311804	3.93687e-32
-4.12434e-32	-0.326651	-1.20915	-2.38157	-3.48162	-4.14924	-4.125	-3.32213	-1.85253	0	1.85253	3.32213	4.125	4.14924	3.48162	2.38157	1.20915	0.326651	4.12434e-32
-4.31181e-32	-0.341499	-1.26412	-2.48982	-3.63988	-4.33784	-4.3125	-3.47313	-1.93674	0	1.93674	3.47313	4.3125	4.33784	3.63988	2.48982	1.26412	0.341499	4.31181e-32
-4.49928e-32	-0.356347	-1.31908	-2.59808	-3.79813	-4.52644	-4.5	-3.62414	-2.02094	0	2.02094	3.62414	4.5	4.52644	3.79813	2.59808	1.31908	0.356347	4.49928e-32
-4.68675e-32	-0.371195	-1.37404	-2.70633	-3.95639	-4.71504	-4.6875	-3.77514	-2.10515	0	2.10515	3.77514	4.6875	4.71504	3.95639	2.70633	1.37404	0.371195	4.68675e-32
-4.87422e-32	-0.386043	-1.429	-2.81458	-4.11464	-4.90364	-4.875	-3.92615	-2.18936	0	2.18936	3.92615	4.875	4.90364	4.11464	2.81458	1.429	0.386043	4.87422e-32
-5.06169e-32	-0.40089	-1.48396	-2.92284	-4.2729	-5.09224	-5.0625	-4.07715	-2.27356	0	2.27356	4.07715	5.0625	5.09224	4.2729	2.92284	1.48396	0.40089	5.06169e-32
-5.24916e-32	-0.415738	-1.53892	-3.03109	-4.43116	-5.28085	-5.25	-4.22816	-2.35777	0	2.35777	4.22816	5.25	5.28085	4.43116	3.03109	1.53892	0.415738	5.24916e-32
-5.43663e-32	-0.430586	-1.59389	-3.13934	-4.58941	-5.46945	-5.4375	-4.37917	-2.44197	0	2.44197	4.37917	5.4375	5.46945	4.58941	3.13934	1.59389	0.430586	5.43663e-32
-5.6241e-32	-0.445434	-1.64885	-3.2476	-4.74767	-5.65805	-5.625	-4.53017	-2.52618	0	2.52618	4.53017	5.625	5.65805	4.74767	3.2476	1.64885	0.445434	5.6241e-32
-5.81157e-32	-0.460282	-1.70381	-3.35585	-4.90592	-5.84665	-5.8125	-4.68118	-2.61039	0	2.61039	4.68118	5.8125	5.84665	4.90592	3.35585	1.70381	0.460282	5.81157e-32
-5.99904e-32	-0.475129	-1.75877	-3.4641	-5.06418	-6.03525	-6	-4.83218	-2.69459	0	2.69459	4.83218	6	6.03525	5.06418	3.4641	1.75877	0.475129	5.99904e-32
-6.18651e-32	-0.489977	-1.81373	-3.57235	-5.22243	-6.22385	-6.1875	-4.98319	-2.7788	0	2.7788	4.98319	6.1875	6.22385	5.22243	3.57235	1.81373	0.489977	6.18651e-32
-6.37398e-32	-0.504825	-1.86869	-3.68061	-5.38069	-6.41246	-6.375	-5.13419	-2.863	0	2.863	5.13419	6.375	6.41246	5.38069	3.68061	1.86869	0.504825	6.37398e-32
-6.56145e-32	-0.519673	-1.92366	-3.78886	-5.53894	-6.60106	-6.5625	-5.2852	-2.94721	0	2.94721	5.2852	6.5625	6.60106	5.53894	3.78886	1.92366	0.519673	6.56145e-32
-6.74892e-32	-0.534521	-1.97862	-3.89711	-5.6972	-6.78966	-6.75	-5.4362	-3.03142	0	3.03142	5.4362	6.75	6.78966	5.6972	3.89711	1.97862	0.534521	6.74892e-32
-6.93639e-32	-0.549368	-2.03358	-4.00537	-5.85546	-6.97826	-6.9375	-5.58721	-3.11562	0	3.11562	5.58721	6.9375	6.97826	5.85546	4.00537	2.03358	0.549368	6.93639e-32
-7.12386e-32	-0.564216	-2.08854	-4.11362	-6.01371	-7.16686	-7.125	-5.73822	-3.19983	0	3.19983	5.73822	7.125	7.16686	6.01371	4.11362	2.08854	0.564216	7.12386e-32
-7.31133e-32	-0.579064	-2.1435	-4.22187	-6.17197	-7.35546	-7.3125	-5.88922	-3.28403	0	3.28403	5.88922	7.3125	7.35546	6.17197	4.22187	2.1435	0.579064	7.31133e-32
-7.4988e-32	-0.593912	-2.19846	-4.33013	-6.33022	-7.54407	-7.5	-6.04023	-3.36824	0	3.36824	6.04023	7.5	7.54407	6.33022	4.33013	2.19846	0.593912	7.4988e-32
-7.68627e-32	-0.60876	-2.25342	-4.43838	-6.48848	-7.73267	-7.6875	-6.19123	-3.45245	0	3.45245	6.19123	7.6875	7.73267	6.48848	4.43838	2.25342	0.60876	7.68627e-32
-7.87374e-32	-0.623607	-2.30839	-4.54663	-6.64673	-7.92127	-7.875	-6.34224	-3.53665	0	3.53665	6.34224	7.875	7.92127	6.64673	4.54663	2.30839	0.623607	7.87374e-32
-8.06121e-32	-0.638455	-2.36335	-4.65489	-6.80499	-8.10987	-8.0625	-6.49324	-3.62086	0	3.62086	6.49324	8.0625	8.10987	6.80499	4.65489	2.36335	0.638455	8.06121e-32
-8.24868e-32	-0.653303	-2.41831	-4.76314	-6.96324	-8.29847	-8.25	-6.64425	-3.70506	0	3.70506	6.64425	8.25	8.29847	6.96324	4.76314	2.41831	0.653303	8.24868e-32
-8.43615e-32	-0.668151	-2.47327	-4.87139	-7.1215	-8.48707	-8.4375	-6.79526	-3.78927	0	3.78927	6.79526	8.4375	8.48707	7.1215	4.87139	2.47327	0.668151	8.43615e-32
-8.62362e-32	-0.682999	-2.52823	-4.97965	-7.27976	-8.67567	-8.625	-6.94626	-3.87348	0	3.87348	6.94626	8.625	8.67567	7.27976	4.97965	2.52823	0.682999	8.62362e-32
-8.81109e-32	-0.697846	-2.58319	-5.0879	-7.43801	-8.86428	-8.8125	-7.09727	-3.95768	0	3.95768	7.09727	8.8125	8.86428	7.43801	5.0879	2.58319	0.697846	8.81109e-32
-8.99856e-32	-0.712694	-2.63816	-5.19615	-7.59627	-9.05288	-9	-7.24827	-4.04189	0	4.04189	7.24827	9	9.05288	7.59627	5.19615	2.63816	0.712694	8.99856e-32
-9.18603e-32	-0.727542	-2.69312	-5.30441	-7.75452	-9.24148	-9.1875	-7.39928	-4.1261	0	4.1261	7.39928	9.1875	9.24148	7.75452	5.30441	2.69312	0.727542	9.18603e-32
-9.3735e-32	-0.74239	-2.74808	-5.41266	-7.91278	-9.43008	-9.375	-7.55028	-4.2103	0	4.2103	7.55028	9.375	9.43008	7.91278	5.41266	2.74808	0.74239	9.3735e-32
Normalized fluxes
NaN	NaN	NaN	NaN	NaN	NaN	NaN	NaN	NaN	NaN	NaN	NaN	NaN	NaN	NaN	NaN	NaN	NaN	NaN
NaN	NaN	NaN	NaN	NaN	NaN	NaN	NaN	NaN	NaN	NaN	NaN	NaN	NaN	NaN	NaN	NaN	NaN	NaN
NaN	NaN	NaN	NaN	NaN	NaN	NaN	NaN	NaN	NaN	NaN	NaN	NaN	NaN	NaN	NaN	NaN	NaN	NaN
NaN	NaN	NaN	NaN	NaN	NaN	NaN	NaN	NaN	NaN	NaN	NaN	NaN	NaN	NaN	NaN	NaN	NaN	NaN
NaN	NaN	NaN	NaN	NaN	NaN	NaN	NaN	NaN	NaN	NaN	NaN	NaN	NaN	NaN	NaN	NaN	NaN	NaN
NaN	NaN	NaN	NaN	NaN	NaN	NaN	NaN	NaN	NaN	NaN	NaN	NaN	NaN	NaN	NaN	NaN	NaN	NaN
NaN	NaN	NaN	NaN	NaN	NaN	NaN	NaN	NaN	NaN	NaN	NaN	NaN	NaN	NaN	NaN	NaN	NaN	NaN
NaN	NaN	NaN	NaN	NaN	NaN	NaN	NaN	NaN	NaN	NaN	NaN	NaN	NaN	0.279438	NaN	NaN	NaN	NaN
NaN	NaN	NaN	NaN	NaN	NaN	NaN	NaN	NaN	NaN	NaN	NaN	NaN	NaN	0.212398	NaN	NaN	NaN	NaN
NaN	NaN	NaN	NaN	NaN	NaN	NaN	NaN	NaN	NaN	NaN	NaN	0.933814	0.565183	0.103241	NaN	NaN	NaN	NaN
NaN	NaN	NaN	NaN	NaN	NaN	NaN	NaN	NaN	NaN	NaN	NaN	0.886171	0.365835	0.388896	NaN	NaN	NaN	NaN
NaN	NaN	NaN	NaN	NaN	NaN	NaN	NaN	NaN	NaN	NaN	0.994491	0.743631	0.44454	0.421169	NaN	NaN	NaN	NaN
NaN	NaN	NaN	NaN	NaN	NaN	NaN	NaN	NaN	NaN	1	1	0.611446	0.408053	0.359291	NaN	NaN	NaN	NaN
NaN	NaN	NaN	NaN	NaN	NaN	NaN	NaN	NaN	NaN	0.85749	0.935888	0.607882	0.362034	0.304379	NaN	NaN	NaN	NaN
NaN	NaN	NaN	NaN	NaN	NaN	NaN	NaN	NaN	NaN	0.726347	0.799586	0.540499	0.459699	0.414073	NaN	NaN	NaN	NaN
NaN	NaN	NaN	NaN	NaN	NaN	NaN	NaN	NaN	NaN	0.700092	0.694602	0.508861	0.461214	0.326804	NaN	NaN	NaN	NaN
NaN	NaN	NaN	NaN	NaN	NaN	NaN	NaN	NaN	NaN	0.58599	0.900119	0.639749	0.423808	0.398537	NaN	NaN	NaN	NaN
NaN	NaN	NaN	NaN	NaN	NaN	NaN	NaN	NaN	0.825514	0.614332	0.510972	0.388747	0.357088	0.418238	NaN	NaN	NaN	NaN
NaN	NaN	NaN	NaN	NaN	NaN	NaN	NaN	NaN	1	0.522286	0.454316	0.345018	0.35829	0.318305	NaN	NaN	NaN	NaN
NaN	NaN	NaN	NaN	NaN	NaN	NaN	NaN	NaN	0.454847	0.549761	0.470063	0.394637	0.295076	0.454532	NaN	NaN	NaN	NaN
NaN	NaN	NaN	NaN	NaN	NaN	NaN	NaN	NaN	0.577873	0.624889	0.68785	0.660782	0.366516	0.39831	NaN	NaN	NaN	NaN
NaN	NaN	NaN	NaN	NaN	NaN	NaN	NaN	NaN	0.661421	0.671575	0.728396	0.965789	0.40446	0.383177	NaN	NaN	NaN	NaN
NaN	NaN	NaN	NaN	NaN	NaN	NaN	NaN	NaN	0.631647	0.703405	0.806375	1	0.529814	0.33996	NaN	NaN	NaN	NaN
NaN	NaN	NaN	NaN	NaN	NaN	NaN	NaN	NaN	0.88124	0.710321	0.721215	0.793069	0.717903	0.425277	NaN	NaN	NaN	NaN
NaN	NaN	NaN	NaN	NaN	NaN	NaN	NaN	NaN	0.721554	0.587895	0.608424	0.815577	1	0.639909	NaN	NaN	NaN	NaN
NaN	NaN	NaN	NaN	NaN	NaN	NaN	NaN	NaN	0.694953	0.663083	0.722456	0.71959	0.80222	1	NaN	NaN	NaN	NaN
NaN	NaN	NaN	NaN	NaN	NaN	NaN	NaN	NaN	0.920958	0.571562	0.637035	0.671893	0.569768	0.456846	NaN	NaN	NaN	NaN
NaN	NaN	NaN	NaN	NaN	NaN	NaN	NaN	NaN	0.798122	0.627718	0.702601	0.743128	0.697483	0.717767	NaN	NaN	NaN	NaN
NaN	NaN	NaN	NaN	NaN	NaN	NaN	NaN	NaN	NaN	NaN	NaN	NaN	NaN	NaN	NaN	NaN	NaN	NaN
NaN	NaN	NaN	NaN	NaN	NaN	NaN	NaN	NaN	NaN	NaN	NaN	NaN	NaN	NaN	NaN	NaN	NaN	NaN
NaN	NaN	NaN	NaN	NaN	NaN	NaN	NaN	NaN	NaN	NaN	NaN	NaN	NaN	NaN	NaN	NaN	NaN	NaN
NaN	NaN	NaN	NaN	NaN	NaN	NaN	NaN	NaN	NaN	NaN	NaN	NaN	NaN	NaN	NaN	NaN	NaN	NaN
NaN	NaN	NaN	NaN	NaN	NaN	NaN	NaN	NaN	NaN	NaN	NaN	NaN	NaN	NaN	NaN	NaN	NaN	NaN
NaN	NaN	NaN	NaN	NaN	NaN	NaN	NaN	NaN	NaN	NaN	NaN	NaN	NaN	NaN	NaN	NaN	NaN	NaN
NaN	NaN	NaN	NaN	NaN	NaN	NaN	NaN	NaN	NaN	NaN	NaN	NaN	NaN	NaN	NaN	NaN	NaN	NaN
NaN	NaN	NaN	NaN	NaN	NaN	NaN	NaN	NaN	NaN	NaN	NaN	NaN	NaN	NaN	NaN	NaN	NaN	NaN
NaN	NaN	NaN	NaN	NaN	NaN	NaN	NaN	NaN	NaN	NaN	NaN	NaN	NaN	NaN	NaN	NaN	NaN	NaN
NaN	NaN	NaN	NaN	NaN	NaN	NaN	NaN	NaN	NaN	NaN	NaN	NaN	NaN	NaN	NaN	NaN	NaN	NaN
NaN	NaN	NaN	NaN	NaN	NaN	NaN	NaN	NaN	NaN	NaN	NaN	NaN	NaN	NaN	NaN	NaN	NaN	NaN
NaN	NaN	NaN	NaN	NaN	NaN	NaN	NaN	NaN	NaN	NaN	NaN	NaN	NaN	NaN	NaN	NaN	NaN	NaN
NaN	NaN	NaN	NaN	NaN	NaN	NaN	NaN	NaN	NaN	NaN	NaN	NaN	NaN	NaN	NaN	NaN	NaN	NaN
NaN	NaN	NaN	NaN	NaN	NaN	NaN	NaN	NaN	NaN	NaN	NaN	NaN	NaN	NaN	NaN	NaN	NaN	NaN
NaN	NaN	NaN	NaN	NaN	NaN	NaN	NaN	NaN	NaN	NaN	NaN	NaN	NaN	NaN	NaN	NaN	NaN	NaN
NaN	NaN	NaN	NaN	NaN	NaN	NaN	NaN	NaN	NaN	NaN	NaN	NaN	NaN	NaN	NaN	NaN	NaN	NaN
NaN	NaN	NaN	NaN	NaN	NaN	NaN	NaN	NaN	NaN	NaN	NaN	NaN	NaN	NaN	NaN	NaN	NaN	NaN
NaN	NaN	NaN	NaN	NaN	NaN	NaN	NaN	NaN	NaN	NaN	NaN	NaN	NaN	NaN	NaN	NaN	NaN	NaN
NaN	NaN	NaN	NaN	NaN	NaN	NaN	NaN	NaN	NaN	NaN	NaN	NaN	NaN	NaN	NaN	NaN	NaN	NaN
NaN	NaN	NaN	NaN	NaN	NaN	NaN	NaN	NaN	NaN	NaN	NaN	NaN	NaN	NaN	NaN	NaN	NaN	NaN
NaN	NaN	NaN	NaN	NaN	NaN	NaN	NaN	NaN	NaN	NaN	NaN	NaN	NaN	NaN	NaN	NaN	NaN	NaN

## Sheet: FigureS4 b
# FigureS4 b Normalized electron flxues at 97 keV
X axis array
2.29585e-49	0.00523613	0.0400088	0.125	0.265584	0.449533	0.649519	0.829769	0.955112	1	0.955112	0.829769	0.649519	0.449533	0.265584	0.125	0.0400088	0.00523613	2.29585e-49
3.44377e-49	0.0078542	0.0600131	0.1875	0.398377	0.6743	0.974279	1.24465	1.43267	1.5	1.43267	1.24465	0.974279	0.6743	0.398377	0.1875	0.0600131	0.0078542	3.44377e-49
4.59169e-49	0.0104723	0.0800175	0.25	0.531169	0.899067	1.29904	1.65954	1.91022	2	1.91022	1.65954	1.29904	0.899067	0.531169	0.25	0.0800175	0.0104723	4.59169e-49
5.73961e-49	0.0130903	0.100022	0.3125	0.663961	1.12383	1.6238	2.07442	2.38778	2.5	2.38778	2.07442	1.6238	1.12383	0.663961	0.3125	0.100022	0.0130903	5.73961e-49
6.88754e-49	0.0157084	0.120026	0.375	0.796753	1.3486	1.94856	2.48931	2.86534	3	2.86534	2.48931	1.94856	1.3486	0.796753	0.375	0.120026	0.0157084	6.88754e-49
8.03546e-49	0.0183265	0.140031	0.4375	0.929545	1.57337	2.27332	2.90419	3.34289	3.5	3.34289	2.90419	2.27332	1.57337	0.929545	0.4375	0.140031	0.0183265	8.03546e-49
9.18338e-49	0.0209445	0.160035	0.5	1.06234	1.79813	2.59808	3.31908	3.82045	4	3.82045	3.31908	2.59808	1.79813	1.06234	0.5	0.160035	0.0209445	9.18338e-49
1.03313e-48	0.0235626	0.180039	0.5625	1.19513	2.0229	2.92284	3.73396	4.298	4.5	4.298	3.73396	2.92284	2.0229	1.19513	0.5625	0.180039	0.0235626	1.03313e-48
1.14792e-48	0.0261807	0.200044	0.625	1.32792	2.24767	3.2476	4.14885	4.77556	5	4.77556	4.14885	3.2476	2.24767	1.32792	0.625	0.200044	0.0261807	1.14792e-48
1.26271e-48	0.0287987	0.220048	0.6875	1.46071	2.47243	3.57235	4.56373	5.25312	5.5	5.25312	4.56373	3.57235	2.47243	1.46071	0.6875	0.220048	0.0287987	1.26271e-48
1.37751e-48	0.0314168	0.240053	0.75	1.59351	2.6972	3.89711	4.97862	5.73067	6	5.73067	4.97862	3.89711	2.6972	1.59351	0.75	0.240053	0.0314168	1.37751e-48
1.4923e-48	0.0340349	0.260057	0.8125	1.7263	2.92197	4.22187	5.3935	6.20823	6.5	6.20823	5.3935	4.22187	2.92197	1.7263	0.8125	0.260057	0.0340349	1.4923e-48
1.60709e-48	0.0366529	0.280061	0.875	1.85909	3.14673	4.54663	5.80839	6.68579	7	6.68579	5.80839	4.54663	3.14673	1.85909	0.875	0.280061	0.0366529	1.60709e-48
1.72188e-48	0.039271	0.300066	0.9375	1.99188	3.3715	4.87139	6.22327	7.16334	7.5	7.16334	6.22327	4.87139	3.3715	1.99188	0.9375	0.300066	0.039271	1.72188e-48
1.83668e-48	0.0418891	0.32007	1	2.12467	3.59627	5.19615	6.63816	7.6409	8	7.6409	6.63816	5.19615	3.59627	2.12467	1	0.32007	0.0418891	1.83668e-48
1.95147e-48	0.0445071	0.340074	1.0625	2.25747	3.82103	5.52091	7.05304	8.11845	8.5	8.11845	7.05304	5.52091	3.82103	2.25747	1.0625	0.340074	0.0445071	1.95147e-48
2.06626e-48	0.0471252	0.360079	1.125	2.39026	4.0458	5.84567	7.46793	8.59601	9	8.59601	7.46793	5.84567	4.0458	2.39026	1.125	0.360079	0.0471252	2.06626e-48
2.18105e-48	0.0497433	0.380083	1.1875	2.52305	4.27057	6.17043	7.88281	9.07357	9.5	9.07357	7.88281	6.17043	4.27057	2.52305	1.1875	0.380083	0.0497433	2.18105e-48
2.29585e-48	0.0523613	0.400088	1.25	2.65584	4.49533	6.49519	8.29769	9.55112	10	9.55112	8.29769	6.49519	4.49533	2.65584	1.25	0.400088	0.0523613	2.29585e-48
2.41064e-48	0.0549794	0.420092	1.3125	2.78864	4.7201	6.81995	8.71258	10.0287	10.5	10.0287	8.71258	6.81995	4.7201	2.78864	1.3125	0.420092	0.0549794	2.41064e-48
2.52543e-48	0.0575975	0.440096	1.375	2.92143	4.94487	7.14471	9.12746	10.5062	11	10.5062	9.12746	7.14471	4.94487	2.92143	1.375	0.440096	0.0575975	2.52543e-48
2.64022e-48	0.0602155	0.460101	1.4375	3.05422	5.16963	7.46947	9.54235	10.9838	11.5	10.9838	9.54235	7.46947	5.16963	3.05422	1.4375	0.460101	0.0602155	2.64022e-48
2.75501e-48	0.0628336	0.480105	1.5	3.18701	5.3944	7.79423	9.95723	11.4613	12	11.4613	9.95723	7.79423	5.3944	3.18701	1.5	0.480105	0.0628336	2.75501e-48
2.86981e-48	0.0654517	0.500109	1.5625	3.3198	5.61917	8.11899	10.3721	11.9389	12.5	11.9389	10.3721	8.11899	5.61917	3.3198	1.5625	0.500109	0.0654517	2.86981e-48
2.9846e-48	0.0680697	0.520114	1.625	3.4526	5.84393	8.44375	10.787	12.4165	13	12.4165	10.787	8.44375	5.84393	3.4526	1.625	0.520114	0.0680697	2.9846e-48
3.09939e-48	0.0706878	0.540118	1.6875	3.58539	6.0687	8.76851	11.2019	12.894	13.5	12.894	11.2019	8.76851	6.0687	3.58539	1.6875	0.540118	0.0706878	3.09939e-48
3.21418e-48	0.0733059	0.560123	1.75	3.71818	6.29347	9.09327	11.6168	13.3716	14	13.3716	11.6168	9.09327	6.29347	3.71818	1.75	0.560123	0.0733059	3.21418e-48
3.32898e-48	0.0759239	0.580127	1.8125	3.85097	6.51823	9.41803	12.0317	13.8491	14.5	13.8491	12.0317	9.41803	6.51823	3.85097	1.8125	0.580127	0.0759239	3.32898e-48
3.44377e-48	0.078542	0.600131	1.875	3.98377	6.743	9.74279	12.4465	14.3267	15	14.3267	12.4465	9.74279	6.743	3.98377	1.875	0.600131	0.078542	3.44377e-48
3.55856e-48	0.0811601	0.620136	1.9375	4.11656	6.96777	10.0675	12.8614	14.8042	15.5	14.8042	12.8614	10.0675	6.96777	4.11656	1.9375	0.620136	0.0811601	3.55856e-48
3.67335e-48	0.0837781	0.64014	2	4.24935	7.19253	10.3923	13.2763	15.2818	16	15.2818	13.2763	10.3923	7.19253	4.24935	2	0.64014	0.0837781	3.67335e-48
3.78814e-48	0.0863962	0.660144	2.0625	4.38214	7.4173	10.7171	13.6912	15.7594	16.5	15.7594	13.6912	10.7171	7.4173	4.38214	2.0625	0.660144	0.0863962	3.78814e-48
3.90294e-48	0.0890143	0.680149	2.125	4.51493	7.64207	11.0418	14.1061	16.2369	17	16.2369	14.1061	11.0418	7.64207	4.51493	2.125	0.680149	0.0890143	3.90294e-48
4.01773e-48	0.0916323	0.700153	2.1875	4.64773	7.86683	11.3666	14.521	16.7145	17.5	16.7145	14.521	11.3666	7.86683	4.64773	2.1875	0.700153	0.0916323	4.01773e-48
4.13252e-48	0.0942504	0.720158	2.25	4.78052	8.0916	11.6913	14.9359	17.192	18	17.192	14.9359	11.6913	8.0916	4.78052	2.25	0.720158	0.0942504	4.13252e-48
4.24731e-48	0.0968685	0.740162	2.3125	4.91331	8.31637	12.0161	15.3507	17.6696	18.5	17.6696	15.3507	12.0161	8.31637	4.91331	2.3125	0.740162	0.0968685	4.24731e-48
4.36211e-48	0.0994865	0.760166	2.375	5.0461	8.54113	12.3409	15.7656	18.1471	19	18.1471	15.7656	12.3409	8.54113	5.0461	2.375	0.760166	0.0994865	4.36211e-48
4.4769e-48	0.102105	0.780171	2.4375	5.17889	8.7659	12.6656	16.1805	18.6247	19.5	18.6247	16.1805	12.6656	8.7659	5.17889	2.4375	0.780171	0.102105	4.4769e-48
4.59169e-48	0.104723	0.800175	2.5	5.31169	8.99067	12.9904	16.5954	19.1022	20	19.1022	16.5954	12.9904	8.99067	5.31169	2.5	0.800175	0.104723	4.59169e-48
4.70648e-48	0.107341	0.82018	2.5625	5.44448	9.21543	13.3151	17.0103	19.5798	20.5	19.5798	17.0103	13.3151	9.21543	5.44448	2.5625	0.82018	0.107341	4.70648e-48
4.82127e-48	0.109959	0.840184	2.625	5.57727	9.4402	13.6399	17.4252	20.0574	21	20.0574	17.4252	13.6399	9.4402	5.57727	2.625	0.840184	0.109959	4.82127e-48
4.93607e-48	0.112577	0.860188	2.6875	5.71006	9.66497	13.9647	17.84	20.5349	21.5	20.5349	17.84	13.9647	9.66497	5.71006	2.6875	0.860188	0.112577	4.93607e-48
5.05086e-48	0.115195	0.880193	2.75	5.84286	9.88973	14.2894	18.2549	21.0125	22	21.0125	18.2549	14.2894	9.88973	5.84286	2.75	0.880193	0.115195	5.05086e-48
5.16565e-48	0.117813	0.900197	2.8125	5.97565	10.1145	14.6142	18.6698	21.49	22.5	21.49	18.6698	14.6142	10.1145	5.97565	2.8125	0.900197	0.117813	5.16565e-48
5.28044e-48	0.120431	0.920201	2.875	6.10844	10.3393	14.9389	19.0847	21.9676	23	21.9676	19.0847	14.9389	10.3393	6.10844	2.875	0.920201	0.120431	5.28044e-48
5.39524e-48	0.123049	0.940206	2.9375	6.24123	10.564	15.2637	19.4996	22.4451	23.5	22.4451	19.4996	15.2637	10.564	6.24123	2.9375	0.940206	0.123049	5.39524e-48
5.51003e-48	0.125667	0.96021	3	6.37402	10.7888	15.5885	19.9145	22.9227	24	22.9227	19.9145	15.5885	10.7888	6.37402	3	0.96021	0.125667	5.51003e-48
5.62482e-48	0.128285	0.980215	3.0625	6.50682	11.0136	15.9132	20.3294	23.4002	24.5	23.4002	20.3294	15.9132	11.0136	6.50682	3.0625	0.980215	0.128285	5.62482e-48
5.73961e-48	0.130903	1.00022	3.125	6.63961	11.2383	16.238	20.7442	23.8778	25	23.8778	20.7442	16.238	11.2383	6.63961	3.125	1.00022	0.130903	5.73961e-48
Y axis array
-3.7494e-33	-0.0296956	-0.109923	-0.216506	-0.316511	-0.377203	-0.375	-0.302011	-0.168412	0	0.168412	0.302011	0.375	0.377203	0.316511	0.216506	0.109923	0.0296956	3.7494e-33
-5.6241e-33	-0.0445434	-0.164885	-0.32476	-0.474767	-0.565805	-0.5625	-0.453017	-0.252618	0	0.252618	0.453017	0.5625	0.565805	0.474767	0.32476	0.164885	0.0445434	5.6241e-33
-7.4988e-33	-0.0593912	-0.219846	-0.433013	-0.633022	-0.754407	-0.75	-0.604023	-0.336824	0	0.336824	0.604023	0.75	0.754407	0.633022	0.433013	0.219846	0.0593912	7.4988e-33
-9.3735e-33	-0.074239	-0.274808	-0.541266	-0.791278	-0.943008	-0.9375	-0.755028	-0.42103	0	0.42103	0.755028	0.9375	0.943008	0.791278	0.541266	0.274808	0.074239	9.3735e-33
-1.12482e-32	-0.0890868	-0.329769	-0.649519	-0.949533	-1.13161	-1.125	-0.906034	-0.505236	0	0.505236	0.906034	1.125	1.13161	0.949533	0.649519	0.329769	0.0890868	1.12482e-32
-1.31229e-32	-0.103935	-0.384731	-0.757772	-1.10779	-1.32021	-1.3125	-1.05704	-0.589442	0	0.589442	1.05704	1.3125	1.32021	1.10779	0.757772	0.384731	0.103935	1.31229e-32
-1.49976e-32	-0.118782	-0.439693	-0.866025	-1.26604	-1.50881	-1.5	-1.20805	-0.673648	0	0.673648	1.20805	1.5	1.50881	1.26604	0.866025	0.439693	0.118782	1.49976e-32
-1.68723e-32	-0.13363	-0.494654	-0.974279	-1.4243	-1.69741	-1.6875	-1.35905	-0.757854	0	0.757854	1.35905	1.6875	1.69741	1.4243	0.974279	0.494654	0.13363	1.68723e-32
-1.8747e-32	-0.148478	-0.549616	-1.08253	-1.58256	-1.88602	-1.875	-1.51006	-0.84206	0	0.84206	1.51006	1.875	1.88602	1.58256	1.08253	0.549616	0.148478	1.8747e-32
-2.06217e-32	-0.163326	-0.604577	-1.19078	-1.74081	-2.07462	-2.0625	-1.66106	-0.926266	0	0.926266	1.66106	2.0625	2.07462	1.74081	1.19078	0.604577	0.163326	2.06217e-32
-2.24964e-32	-0.178174	-0.659539	-1.29904	-1.89907	-2.26322	-2.25	-1.81207	-1.01047	0	1.01047	1.81207	2.25	2.26322	1.89907	1.29904	0.659539	0.178174	2.24964e-32
-2.43711e-32	-0.193021	-0.714501	-1.40729	-2.05732	-2.45182	-2.4375	-1.96307	-1.09468	0	1.09468	1.96307	2.4375	2.45182	2.05732	1.40729	0.714501	0.193021	2.43711e-32
-2.62458e-32	-0.207869	-0.769462	-1.51554	-2.21558	-2.64042	-2.625	-2.11408	-1.17888	0	1.17888	2.11408	2.625	2.64042	2.21558	1.51554	0.769462	0.207869	2.62458e-32
-2.81205e-32	-0.222717	-0.824424	-1.6238	-2.37383	-2.82902	-2.8125	-2.26509	-1.26309	0	1.26309	2.26509	2.8125	2.82902	2.37383	1.6238	0.824424	0.222717	2.81205e-32
-2.99952e-32	-0.237565	-0.879385	-1.73205	-2.53209	-3.01763	-3	-2.41609	-1.3473	0	1.3473	2.41609	3	3.01763	2.53209	1.73205	0.879385	0.237565	2.99952e-32
-3.18699e-32	-0.252412	-0.934347	-1.8403	-2.69034	-3.20623	-3.1875	-2.5671	-1.4315	0	1.4315	2.5671	3.1875	3.20623	2.69034	1.8403	0.934347	0.252412	3.18699e-32
-3.37446e-32	-0.26726	-0.989308	-1.94856	-2.8486	-3.39483	-3.375	-2.7181	-1.51571	0	1.51571	2.7181	3.375	3.39483	2.8486	1.94856	0.989308	0.26726	3.37446e-32
-3.56193e-32	-0.282108	-1.04427	-2.05681	-3.00686	-3.58343	-3.5625	-2.86911	-1.59991	0	1.59991	2.86911	3.5625	3.58343	3.00686	2.05681	1.04427	0.282108	3.56193e-32
-3.7494e-32	-0.296956	-1.09923	-2.16506	-3.16511	-3.77203	-3.75	-3.02011	-1.68412	0	1.68412	3.02011	3.75	3.77203	3.16511	2.16506	1.09923	0.296956	3.7494e-32
-3.93687e-32	-0.311804	-1.15419	-2.27332	-3.32337	-3.96063	-3.9375	-3.17112	-1.76833	0	1.76833	3.17112	3.9375	3.96063	3.32337	2.27332	1.15419	0.311804	3.93687e-32
-4.12434e-32	-0.326651	-1.20915	-2.38157	-3.48162	-4.14924	-4.125	-3.32213	-1.85253	0	1.85253	3.32213	4.125	4.14924	3.48162	2.38157	1.20915	0.326651	4.12434e-32
-4.31181e-32	-0.341499	-1.26412	-2.48982	-3.63988	-4.33784	-4.3125	-3.47313	-1.93674	0	1.93674	3.47313	4.3125	4.33784	3.63988	2.48982	1.26412	0.341499	4.31181e-32
-4.49928e-32	-0.356347	-1.31908	-2.59808	-3.79813	-4.52644	-4.5	-3.62414	-2.02094	0	2.02094	3.62414	4.5	4.52644	3.79813	2.59808	1.31908	0.356347	4.49928e-32
-4.68675e-32	-0.371195	-1.37404	-2.70633	-3.95639	-4.71504	-4.6875	-3.77514	-2.10515	0	2.10515	3.77514	4.6875	4.71504	3.95639	2.70633	1.37404	0.371195	4.68675e-32
-4.87422e-32	-0.386043	-1.429	-2.81458	-4.11464	-4.90364	-4.875	-3.92615	-2.18936	0	2.18936	3.92615	4.875	4.90364	4.11464	2.81458	1.429	0.386043	4.87422e-32
-5.06169e-32	-0.40089	-1.48396	-2.92284	-4.2729	-5.09224	-5.0625	-4.07715	-2.27356	0	2.27356	4.07715	5.0625	5.09224	4.2729	2.92284	1.48396	0.40089	5.06169e-32
-5.24916e-32	-0.415738	-1.53892	-3.03109	-4.43116	-5.28085	-5.25	-4.22816	-2.35777	0	2.35777	4.22816	5.25	5.28085	4.43116	3.03109	1.53892	0.415738	5.24916e-32
-5.43663e-32	-0.430586	-1.59389	-3.13934	-4.58941	-5.46945	-5.4375	-4.37917	-2.44197	0	2.44197	4.37917	5.4375	5.46945	4.58941	3.13934	1.59389	0.430586	5.43663e-32
-5.6241e-32	-0.445434	-1.64885	-3.2476	-4.74767	-5.65805	-5.625	-4.53017	-2.52618	0	2.52618	4.53017	5.625	5.65805	4.74767	3.2476	1.64885	0.445434	5.6241e-32
-5.81157e-32	-0.460282	-1.70381	-3.35585	-4.90592	-5.84665	-5.8125	-4.68118	-2.61039	0	2.61039	4.68118	5.8125	5.84665	4.90592	3.35585	1.70381	0.460282	5.81157e-32
-5.99904e-32	-0.475129	-1.75877	-3.4641	-5.06418	-6.03525	-6	-4.83218	-2.69459	0	2.69459	4.83218	6	6.03525	5.06418	3.4641	1.75877	0.475129	5.99904e-32
-6.18651e-32	-0.489977	-1.81373	-3.57235	-5.22243	-6.22385	-6.1875	-4.98319	-2.7788	0	2.7788	4.98319	6.1875	6.22385	5.22243	3.57235	1.81373	0.489977	6.18651e-32
-6.37398e-32	-0.504825	-1.86869	-3.68061	-5.38069	-6.41246	-6.375	-5.13419	-2.863	0	2.863	5.13419	6.375	6.41246	5.38069	3.68061	1.86869	0.504825	6.37398e-32
-6.56145e-32	-0.519673	-1.92366	-3.78886	-5.53894	-6.60106	-6.5625	-5.2852	-2.94721	0	2.94721	5.2852	6.5625	6.60106	5.53894	3.78886	1.92366	0.519673	6.56145e-32
-6.74892e-32	-0.534521	-1.97862	-3.89711	-5.6972	-6.78966	-6.75	-5.4362	-3.03142	0	3.03142	5.4362	6.75	6.78966	5.6972	3.89711	1.97862	0.534521	6.74892e-32
-6.93639e-32	-0.549368	-2.03358	-4.00537	-5.85546	-6.97826	-6.9375	-5.58721	-3.11562	0	3.11562	5.58721	6.9375	6.97826	5.85546	4.00537	2.03358	0.549368	6.93639e-32
-7.12386e-32	-0.564216	-2.08854	-4.11362	-6.01371	-7.16686	-7.125	-5.73822	-3.19983	0	3.19983	5.73822	7.125	7.16686	6.01371	4.11362	2.08854	0.564216	7.12386e-32
-7.31133e-32	-0.579064	-2.1435	-4.22187	-6.17197	-7.35546	-7.3125	-5.88922	-3.28403	0	3.28403	5.88922	7.3125	7.35546	6.17197	4.22187	2.1435	0.579064	7.31133e-32
-7.4988e-32	-0.593912	-2.19846	-4.33013	-6.33022	-7.54407	-7.5	-6.04023	-3.36824	0	3.36824	6.04023	7.5	7.54407	6.33022	4.33013	2.19846	0.593912	7.4988e-32
-7.68627e-32	-0.60876	-2.25342	-4.43838	-6.48848	-7.73267	-7.6875	-6.19123	-3.45245	0	3.45245	6.19123	7.6875	7.73267	6.48848	4.43838	2.25342	0.60876	7.68627e-32
-7.87374e-32	-0.623607	-2.30839	-4.54663	-6.64673	-7.92127	-7.875	-6.34224	-3.53665	0	3.53665	6.34224	7.875	7.92127	6.64673	4.54663	2.30839	0.623607	7.87374e-32
-8.06121e-32	-0.638455	-2.36335	-4.65489	-6.80499	-8.10987	-8.0625	-6.49324	-3.62086	0	3.62086	6.49324	8.0625	8.10987	6.80499	4.65489	2.36335	0.638455	8.06121e-32
-8.24868e-32	-0.653303	-2.41831	-4.76314	-6.96324	-8.29847	-8.25	-6.64425	-3.70506	0	3.70506	6.64425	8.25	8.29847	6.96324	4.76314	2.41831	0.653303	8.24868e-32
-8.43615e-32	-0.668151	-2.47327	-4.87139	-7.1215	-8.48707	-8.4375	-6.79526	-3.78927	0	3.78927	6.79526	8.4375	8.48707	7.1215	4.87139	2.47327	0.668151	8.43615e-32
-8.62362e-32	-0.682999	-2.52823	-4.97965	-7.27976	-8.67567	-8.625	-6.94626	-3.87348	0	3.87348	6.94626	8.625	8.67567	7.27976	4.97965	2.52823	0.682999	8.62362e-32
-8.81109e-32	-0.697846	-2.58319	-5.0879	-7.43801	-8.86428	-8.8125	-7.09727	-3.95768	0	3.95768	7.09727	8.8125	8.86428	7.43801	5.0879	2.58319	0.697846	8.81109e-32
-8.99856e-32	-0.712694	-2.63816	-5.19615	-7.59627	-9.05288	-9	-7.24827	-4.04189	0	4.04189	7.24827	9	9.05288	7.59627	5.19615	2.63816	0.712694	8.99856e-32
-9.18603e-32	-0.727542	-2.69312	-5.30441	-7.75452	-9.24148	-9.1875	-7.39928	-4.1261	0	4.1261	7.39928	9.1875	9.24148	7.75452	5.30441	2.69312	0.727542	9.18603e-32
-9.3735e-32	-0.74239	-2.74808	-5.41266	-7.91278	-9.43008	-9.375	-7.55028	-4.2103	0	4.2103	7.55028	9.375	9.43008	7.91278	5.41266	2.74808	0.74239	9.3735e-32
Normalized fluxes
NaN	NaN	NaN	NaN	NaN	NaN	NaN	NaN	NaN	NaN	NaN	NaN	NaN	NaN	NaN	NaN	NaN	NaN	NaN
NaN	NaN	NaN	NaN	NaN	NaN	NaN	NaN	NaN	NaN	NaN	NaN	NaN	NaN	NaN	NaN	NaN	NaN	NaN
NaN	NaN	NaN	NaN	NaN	NaN	NaN	NaN	NaN	NaN	NaN	NaN	NaN	NaN	NaN	NaN	NaN	NaN	NaN
NaN	NaN	NaN	NaN	NaN	NaN	NaN	NaN	NaN	NaN	NaN	NaN	NaN	NaN	NaN	NaN	NaN	NaN	NaN
NaN	NaN	NaN	NaN	NaN	NaN	NaN	NaN	NaN	NaN	NaN	NaN	NaN	NaN	NaN	NaN	NaN	NaN	NaN
NaN	NaN	NaN	NaN	NaN	NaN	NaN	NaN	NaN	NaN	NaN	NaN	NaN	NaN	NaN	NaN	NaN	NaN	NaN
NaN	NaN	NaN	NaN	NaN	NaN	NaN	NaN	NaN	NaN	NaN	NaN	NaN	NaN	NaN	NaN	NaN	NaN	NaN
NaN	NaN	NaN	NaN	NaN	NaN	NaN	NaN	NaN	NaN	NaN	NaN	NaN	NaN	0.350636	NaN	NaN	NaN	NaN
NaN	NaN	NaN	NaN	NaN	NaN	NaN	NaN	NaN	NaN	NaN	NaN	NaN	NaN	0.262592	NaN	NaN	NaN	NaN
NaN	NaN	NaN	NaN	NaN	NaN	NaN	NaN	NaN	NaN	NaN	NaN	1	0.590872	0.125036	NaN	NaN	NaN	NaN
NaN	NaN	NaN	NaN	NaN	NaN	NaN	NaN	NaN	NaN	NaN	NaN	0.966147	0.392211	0.388114	NaN	NaN	NaN	NaN
NaN	NaN	NaN	NaN	NaN	NaN	NaN	NaN	NaN	NaN	NaN	1	0.796983	0.445232	0.418095	NaN	NaN	NaN	NaN
NaN	NaN	NaN	NaN	NaN	NaN	NaN	NaN	NaN	NaN	1	0.984246	0.722427	0.459888	0.35178	NaN	NaN	NaN	NaN
NaN	NaN	NaN	NaN	NaN	NaN	NaN	NaN	NaN	NaN	0.850045	0.923835	0.734299	0.413421	0.298571	NaN	NaN	NaN	NaN
NaN	NaN	NaN	NaN	NaN	NaN	NaN	NaN	NaN	NaN	0.725772	0.805289	0.602647	0.508199	0.4435	NaN	NaN	NaN	NaN
NaN	NaN	NaN	NaN	NaN	NaN	NaN	NaN	NaN	NaN	0.719516	0.721611	0.542072	0.509395	0.331557	NaN	NaN	NaN	NaN
NaN	NaN	NaN	NaN	NaN	NaN	NaN	NaN	NaN	NaN	0.578265	0.899115	0.65781	0.493766	0.443326	NaN	NaN	NaN	NaN
NaN	NaN	NaN	NaN	NaN	NaN	NaN	NaN	NaN	0.832563	0.596951	0.515464	0.403799	0.385878	0.366714	NaN	NaN	NaN	NaN
NaN	NaN	NaN	NaN	NaN	NaN	NaN	NaN	NaN	1	0.474003	0.447162	0.374064	0.339521	0.291612	NaN	NaN	NaN	NaN
NaN	NaN	NaN	NaN	NaN	NaN	NaN	NaN	NaN	0.383819	0.485803	0.434779	0.386724	0.286375	0.397888	NaN	NaN	NaN	NaN
NaN	NaN	NaN	NaN	NaN	NaN	NaN	NaN	NaN	0.542788	0.539331	0.632984	0.639932	0.338237	0.386535	NaN	NaN	NaN	NaN
NaN	NaN	NaN	NaN	NaN	NaN	NaN	NaN	NaN	0.604245	0.676507	0.747814	0.916592	0.386524	0.341562	NaN	NaN	NaN	NaN
NaN	NaN	NaN	NaN	NaN	NaN	NaN	NaN	NaN	0.641687	0.708455	0.777739	0.881363	0.45181	0.293094	NaN	NaN	NaN	NaN
NaN	NaN	NaN	NaN	NaN	NaN	NaN	NaN	NaN	0.804754	0.63745	0.756451	0.723196	0.639449	0.417947	NaN	NaN	NaN	NaN
NaN	NaN	NaN	NaN	NaN	NaN	NaN	NaN	NaN	0.725357	0.50289	0.560307	0.762434	1	0.617352	NaN	NaN	NaN	NaN
NaN	NaN	NaN	NaN	NaN	NaN	NaN	NaN	NaN	0.717231	0.593914	0.658621	0.727944	0.820463	1	NaN	NaN	NaN	NaN
NaN	NaN	NaN	NaN	NaN	NaN	NaN	NaN	NaN	0.97652	0.514643	0.56658	0.67872	0.598213	0.434981	NaN	NaN	NaN	NaN
NaN	NaN	NaN	NaN	NaN	NaN	NaN	NaN	NaN	0.862594	0.589125	0.702053	0.767123	0.75693	0.663551	NaN	NaN	NaN	NaN
NaN	NaN	NaN	NaN	NaN	NaN	NaN	NaN	NaN	NaN	NaN	NaN	NaN	NaN	NaN	NaN	NaN	NaN	NaN
NaN	NaN	NaN	NaN	NaN	NaN	NaN	NaN	NaN	NaN	NaN	NaN	NaN	NaN	NaN	NaN	NaN	NaN	NaN
NaN	NaN	NaN	NaN	NaN	NaN	NaN	NaN	NaN	NaN	NaN	NaN	NaN	NaN	NaN	NaN	NaN	NaN	NaN
NaN	NaN	NaN	NaN	NaN	NaN	NaN	NaN	NaN	NaN	NaN	NaN	NaN	NaN	NaN	NaN	NaN	NaN	NaN
NaN	NaN	NaN	NaN	NaN	NaN	NaN	NaN	NaN	NaN	NaN	NaN	NaN	NaN	NaN	NaN	NaN	NaN	NaN
NaN	NaN	NaN	NaN	NaN	NaN	NaN	NaN	NaN	NaN	NaN	NaN	NaN	NaN	NaN	NaN	NaN	NaN	NaN
NaN	NaN	NaN	NaN	NaN	NaN	NaN	NaN	NaN	NaN	NaN	NaN	NaN	NaN	NaN	NaN	NaN	NaN	NaN
NaN	NaN	NaN	NaN	NaN	NaN	NaN	NaN	NaN	NaN	NaN	NaN	NaN	NaN	NaN	NaN	NaN	NaN	NaN
NaN	NaN	NaN	NaN	NaN	NaN	NaN	NaN	NaN	NaN	NaN	NaN	NaN	NaN	NaN	NaN	NaN	NaN	NaN
NaN	NaN	NaN	NaN	NaN	NaN	NaN	NaN	NaN	NaN	NaN	NaN	NaN	NaN	NaN	NaN	NaN	NaN	NaN
NaN	NaN	NaN	NaN	NaN	NaN	NaN	NaN	NaN	NaN	NaN	NaN	NaN	NaN	NaN	NaN	NaN	NaN	NaN
NaN	NaN	NaN	NaN	NaN	NaN	NaN	NaN	NaN	NaN	NaN	NaN	NaN	NaN	NaN	NaN	NaN	NaN	NaN
NaN	NaN	NaN	NaN	NaN	NaN	NaN	NaN	NaN	NaN	NaN	NaN	NaN	NaN	NaN	NaN	NaN	NaN	NaN
NaN	NaN	NaN	NaN	NaN	NaN	NaN	NaN	NaN	NaN	NaN	NaN	NaN	NaN	NaN	NaN	NaN	NaN	NaN
NaN	NaN	NaN	NaN	NaN	NaN	NaN	NaN	NaN	NaN	NaN	NaN	NaN	NaN	NaN	NaN	NaN	NaN	NaN
NaN	NaN	NaN	NaN	NaN	NaN	NaN	NaN	NaN	NaN	NaN	NaN	NaN	NaN	NaN	NaN	NaN	NaN	NaN
NaN	NaN	NaN	NaN	NaN	NaN	NaN	NaN	NaN	NaN	NaN	NaN	NaN	NaN	NaN	NaN	NaN	NaN	NaN
NaN	NaN	NaN	NaN	NaN	NaN	NaN	NaN	NaN	NaN	NaN	NaN	NaN	NaN	NaN	NaN	NaN	NaN	NaN
NaN	NaN	NaN	NaN	NaN	NaN	NaN	NaN	NaN	NaN	NaN	NaN	NaN	NaN	NaN	NaN	NaN	NaN	NaN
NaN	NaN	NaN	NaN	NaN	NaN	NaN	NaN	NaN	NaN	NaN	NaN	NaN	NaN	NaN	NaN	NaN	NaN	NaN
NaN	NaN	NaN	NaN	NaN	NaN	NaN	NaN	NaN	NaN	NaN	NaN	NaN	NaN	NaN	NaN	NaN	NaN	NaN

## Sheet: FigureS4 c
# FigureS4 c Normalized electron flxues at 170 keV
X axis array
2.29585e-49	0.00523613	0.0400088	0.125	0.265584	0.449533	0.649519	0.829769	0.955112	1	0.955112	0.829769	0.649519	0.449533	0.265584	0.125	0.0400088	0.00523613	2.29585e-49
3.44377e-49	0.0078542	0.0600131	0.1875	0.398377	0.6743	0.974279	1.24465	1.43267	1.5	1.43267	1.24465	0.974279	0.6743	0.398377	0.1875	0.0600131	0.0078542	3.44377e-49
4.59169e-49	0.0104723	0.0800175	0.25	0.531169	0.899067	1.29904	1.65954	1.91022	2	1.91022	1.65954	1.29904	0.899067	0.531169	0.25	0.0800175	0.0104723	4.59169e-49
5.73961e-49	0.0130903	0.100022	0.3125	0.663961	1.12383	1.6238	2.07442	2.38778	2.5	2.38778	2.07442	1.6238	1.12383	0.663961	0.3125	0.100022	0.0130903	5.73961e-49
6.88754e-49	0.0157084	0.120026	0.375	0.796753	1.3486	1.94856	2.48931	2.86534	3	2.86534	2.48931	1.94856	1.3486	0.796753	0.375	0.120026	0.0157084	6.88754e-49
8.03546e-49	0.0183265	0.140031	0.4375	0.929545	1.57337	2.27332	2.90419	3.34289	3.5	3.34289	2.90419	2.27332	1.57337	0.929545	0.4375	0.140031	0.0183265	8.03546e-49
9.18338e-49	0.0209445	0.160035	0.5	1.06234	1.79813	2.59808	3.31908	3.82045	4	3.82045	3.31908	2.59808	1.79813	1.06234	0.5	0.160035	0.0209445	9.18338e-49
1.03313e-48	0.0235626	0.180039	0.5625	1.19513	2.0229	2.92284	3.73396	4.298	4.5	4.298	3.73396	2.92284	2.0229	1.19513	0.5625	0.180039	0.0235626	1.03313e-48
1.14792e-48	0.0261807	0.200044	0.625	1.32792	2.24767	3.2476	4.14885	4.77556	5	4.77556	4.14885	3.2476	2.24767	1.32792	0.625	0.200044	0.0261807	1.14792e-48
1.26271e-48	0.0287987	0.220048	0.6875	1.46071	2.47243	3.57235	4.56373	5.25312	5.5	5.25312	4.56373	3.57235	2.47243	1.46071	0.6875	0.220048	0.0287987	1.26271e-48
1.37751e-48	0.0314168	0.240053	0.75	1.59351	2.6972	3.89711	4.97862	5.73067	6	5.73067	4.97862	3.89711	2.6972	1.59351	0.75	0.240053	0.0314168	1.37751e-48
1.4923e-48	0.0340349	0.260057	0.8125	1.7263	2.92197	4.22187	5.3935	6.20823	6.5	6.20823	5.3935	4.22187	2.92197	1.7263	0.8125	0.260057	0.0340349	1.4923e-48
1.60709e-48	0.0366529	0.280061	0.875	1.85909	3.14673	4.54663	5.80839	6.68579	7	6.68579	5.80839	4.54663	3.14673	1.85909	0.875	0.280061	0.0366529	1.60709e-48
1.72188e-48	0.039271	0.300066	0.9375	1.99188	3.3715	4.87139	6.22327	7.16334	7.5	7.16334	6.22327	4.87139	3.3715	1.99188	0.9375	0.300066	0.039271	1.72188e-48
1.83668e-48	0.0418891	0.32007	1	2.12467	3.59627	5.19615	6.63816	7.6409	8	7.6409	6.63816	5.19615	3.59627	2.12467	1	0.32007	0.0418891	1.83668e-48
1.95147e-48	0.0445071	0.340074	1.0625	2.25747	3.82103	5.52091	7.05304	8.11845	8.5	8.11845	7.05304	5.52091	3.82103	2.25747	1.0625	0.340074	0.0445071	1.95147e-48
2.06626e-48	0.0471252	0.360079	1.125	2.39026	4.0458	5.84567	7.46793	8.59601	9	8.59601	7.46793	5.84567	4.0458	2.39026	1.125	0.360079	0.0471252	2.06626e-48
2.18105e-48	0.0497433	0.380083	1.1875	2.52305	4.27057	6.17043	7.88281	9.07357	9.5	9.07357	7.88281	6.17043	4.27057	2.52305	1.1875	0.380083	0.0497433	2.18105e-48
2.29585e-48	0.0523613	0.400088	1.25	2.65584	4.49533	6.49519	8.29769	9.55112	10	9.55112	8.29769	6.49519	4.49533	2.65584	1.25	0.400088	0.0523613	2.29585e-48
2.41064e-48	0.0549794	0.420092	1.3125	2.78864	4.7201	6.81995	8.71258	10.0287	10.5	10.0287	8.71258	6.81995	4.7201	2.78864	1.3125	0.420092	0.0549794	2.41064e-48
2.52543e-48	0.0575975	0.440096	1.375	2.92143	4.94487	7.14471	9.12746	10.5062	11	10.5062	9.12746	7.14471	4.94487	2.92143	1.375	0.440096	0.0575975	2.52543e-48
2.64022e-48	0.0602155	0.460101	1.4375	3.05422	5.16963	7.46947	9.54235	10.9838	11.5	10.9838	9.54235	7.46947	5.16963	3.05422	1.4375	0.460101	0.0602155	2.64022e-48
2.75501e-48	0.0628336	0.480105	1.5	3.18701	5.3944	7.79423	9.95723	11.4613	12	11.4613	9.95723	7.79423	5.3944	3.18701	1.5	0.480105	0.0628336	2.75501e-48
2.86981e-48	0.0654517	0.500109	1.5625	3.3198	5.61917	8.11899	10.3721	11.9389	12.5	11.9389	10.3721	8.11899	5.61917	3.3198	1.5625	0.500109	0.0654517	2.86981e-48
2.9846e-48	0.0680697	0.520114	1.625	3.4526	5.84393	8.44375	10.787	12.4165	13	12.4165	10.787	8.44375	5.84393	3.4526	1.625	0.520114	0.0680697	2.9846e-48
3.09939e-48	0.0706878	0.540118	1.6875	3.58539	6.0687	8.76851	11.2019	12.894	13.5	12.894	11.2019	8.76851	6.0687	3.58539	1.6875	0.540118	0.0706878	3.09939e-48
3.21418e-48	0.0733059	0.560123	1.75	3.71818	6.29347	9.09327	11.6168	13.3716	14	13.3716	11.6168	9.09327	6.29347	3.71818	1.75	0.560123	0.0733059	3.21418e-48
3.32898e-48	0.0759239	0.580127	1.8125	3.85097	6.51823	9.41803	12.0317	13.8491	14.5	13.8491	12.0317	9.41803	6.51823	3.85097	1.8125	0.580127	0.0759239	3.32898e-48
3.44377e-48	0.078542	0.600131	1.875	3.98377	6.743	9.74279	12.4465	14.3267	15	14.3267	12.4465	9.74279	6.743	3.98377	1.875	0.600131	0.078542	3.44377e-48
3.55856e-48	0.0811601	0.620136	1.9375	4.11656	6.96777	10.0675	12.8614	14.8042	15.5	14.8042	12.8614	10.0675	6.96777	4.11656	1.9375	0.620136	0.0811601	3.55856e-48
3.67335e-48	0.0837781	0.64014	2	4.24935	7.19253	10.3923	13.2763	15.2818	16	15.2818	13.2763	10.3923	7.19253	4.24935	2	0.64014	0.0837781	3.67335e-48
3.78814e-48	0.0863962	0.660144	2.0625	4.38214	7.4173	10.7171	13.6912	15.7594	16.5	15.7594	13.6912	10.7171	7.4173	4.38214	2.0625	0.660144	0.0863962	3.78814e-48
3.90294e-48	0.0890143	0.680149	2.125	4.51493	7.64207	11.0418	14.1061	16.2369	17	16.2369	14.1061	11.0418	7.64207	4.51493	2.125	0.680149	0.0890143	3.90294e-48
4.01773e-48	0.0916323	0.700153	2.1875	4.64773	7.86683	11.3666	14.521	16.7145	17.5	16.7145	14.521	11.3666	7.86683	4.64773	2.1875	0.700153	0.0916323	4.01773e-48
4.13252e-48	0.0942504	0.720158	2.25	4.78052	8.0916	11.6913	14.9359	17.192	18	17.192	14.9359	11.6913	8.0916	4.78052	2.25	0.720158	0.0942504	4.13252e-48
4.24731e-48	0.0968685	0.740162	2.3125	4.91331	8.31637	12.0161	15.3507	17.6696	18.5	17.6696	15.3507	12.0161	8.31637	4.91331	2.3125	0.740162	0.0968685	4.24731e-48
4.36211e-48	0.0994865	0.760166	2.375	5.0461	8.54113	12.3409	15.7656	18.1471	19	18.1471	15.7656	12.3409	8.54113	5.0461	2.375	0.760166	0.0994865	4.36211e-48
4.4769e-48	0.102105	0.780171	2.4375	5.17889	8.7659	12.6656	16.1805	18.6247	19.5	18.6247	16.1805	12.6656	8.7659	5.17889	2.4375	0.780171	0.102105	4.4769e-48
4.59169e-48	0.104723	0.800175	2.5	5.31169	8.99067	12.9904	16.5954	19.1022	20	19.1022	16.5954	12.9904	8.99067	5.31169	2.5	0.800175	0.104723	4.59169e-48
4.70648e-48	0.107341	0.82018	2.5625	5.44448	9.21543	13.3151	17.0103	19.5798	20.5	19.5798	17.0103	13.3151	9.21543	5.44448	2.5625	0.82018	0.107341	4.70648e-48
4.82127e-48	0.109959	0.840184	2.625	5.57727	9.4402	13.6399	17.4252	20.0574	21	20.0574	17.4252	13.6399	9.4402	5.57727	2.625	0.840184	0.109959	4.82127e-48
4.93607e-48	0.112577	0.860188	2.6875	5.71006	9.66497	13.9647	17.84	20.5349	21.5	20.5349	17.84	13.9647	9.66497	5.71006	2.6875	0.860188	0.112577	4.93607e-48
5.05086e-48	0.115195	0.880193	2.75	5.84286	9.88973	14.2894	18.2549	21.0125	22	21.0125	18.2549	14.2894	9.88973	5.84286	2.75	0.880193	0.115195	5.05086e-48
5.16565e-48	0.117813	0.900197	2.8125	5.97565	10.1145	14.6142	18.6698	21.49	22.5	21.49	18.6698	14.6142	10.1145	5.97565	2.8125	0.900197	0.117813	5.16565e-48
5.28044e-48	0.120431	0.920201	2.875	6.10844	10.3393	14.9389	19.0847	21.9676	23	21.9676	19.0847	14.9389	10.3393	6.10844	2.875	0.920201	0.120431	5.28044e-48
5.39524e-48	0.123049	0.940206	2.9375	6.24123	10.564	15.2637	19.4996	22.4451	23.5	22.4451	19.4996	15.2637	10.564	6.24123	2.9375	0.940206	0.123049	5.39524e-48
5.51003e-48	0.125667	0.96021	3	6.37402	10.7888	15.5885	19.9145	22.9227	24	22.9227	19.9145	15.5885	10.7888	6.37402	3	0.96021	0.125667	5.51003e-48
5.62482e-48	0.128285	0.980215	3.0625	6.50682	11.0136	15.9132	20.3294	23.4002	24.5	23.4002	20.3294	15.9132	11.0136	6.50682	3.0625	0.980215	0.128285	5.62482e-48
5.73961e-48	0.130903	1.00022	3.125	6.63961	11.2383	16.238	20.7442	23.8778	25	23.8778	20.7442	16.238	11.2383	6.63961	3.125	1.00022	0.130903	5.73961e-48
Y axis array
-3.7494e-33	-0.0296956	-0.109923	-0.216506	-0.316511	-0.377203	-0.375	-0.302011	-0.168412	0	0.168412	0.302011	0.375	0.377203	0.316511	0.216506	0.109923	0.0296956	3.7494e-33
-5.6241e-33	-0.0445434	-0.164885	-0.32476	-0.474767	-0.565805	-0.5625	-0.453017	-0.252618	0	0.252618	0.453017	0.5625	0.565805	0.474767	0.32476	0.164885	0.0445434	5.6241e-33
-7.4988e-33	-0.0593912	-0.219846	-0.433013	-0.633022	-0.754407	-0.75	-0.604023	-0.336824	0	0.336824	0.604023	0.75	0.754407	0.633022	0.433013	0.219846	0.0593912	7.4988e-33
-9.3735e-33	-0.074239	-0.274808	-0.541266	-0.791278	-0.943008	-0.9375	-0.755028	-0.42103	0	0.42103	0.755028	0.9375	0.943008	0.791278	0.541266	0.274808	0.074239	9.3735e-33
-1.12482e-32	-0.0890868	-0.329769	-0.649519	-0.949533	-1.13161	-1.125	-0.906034	-0.505236	0	0.505236	0.906034	1.125	1.13161	0.949533	0.649519	0.329769	0.0890868	1.12482e-32
-1.31229e-32	-0.103935	-0.384731	-0.757772	-1.10779	-1.32021	-1.3125	-1.05704	-0.589442	0	0.589442	1.05704	1.3125	1.32021	1.10779	0.757772	0.384731	0.103935	1.31229e-32
-1.49976e-32	-0.118782	-0.439693	-0.866025	-1.26604	-1.50881	-1.5	-1.20805	-0.673648	0	0.673648	1.20805	1.5	1.50881	1.26604	0.866025	0.439693	0.118782	1.49976e-32
-1.68723e-32	-0.13363	-0.494654	-0.974279	-1.4243	-1.69741	-1.6875	-1.35905	-0.757854	0	0.757854	1.35905	1.6875	1.69741	1.4243	0.974279	0.494654	0.13363	1.68723e-32
-1.8747e-32	-0.148478	-0.549616	-1.08253	-1.58256	-1.88602	-1.875	-1.51006	-0.84206	0	0.84206	1.51006	1.875	1.88602	1.58256	1.08253	0.549616	0.148478	1.8747e-32
-2.06217e-32	-0.163326	-0.604577	-1.19078	-1.74081	-2.07462	-2.0625	-1.66106	-0.926266	0	0.926266	1.66106	2.0625	2.07462	1.74081	1.19078	0.604577	0.163326	2.06217e-32
-2.24964e-32	-0.178174	-0.659539	-1.29904	-1.89907	-2.26322	-2.25	-1.81207	-1.01047	0	1.01047	1.81207	2.25	2.26322	1.89907	1.29904	0.659539	0.178174	2.24964e-32
-2.43711e-32	-0.193021	-0.714501	-1.40729	-2.05732	-2.45182	-2.4375	-1.96307	-1.09468	0	1.09468	1.96307	2.4375	2.45182	2.05732	1.40729	0.714501	0.193021	2.43711e-32
-2.62458e-32	-0.207869	-0.769462	-1.51554	-2.21558	-2.64042	-2.625	-2.11408	-1.17888	0	1.17888	2.11408	2.625	2.64042	2.21558	1.51554	0.769462	0.207869	2.62458e-32
-2.81205e-32	-0.222717	-0.824424	-1.6238	-2.37383	-2.82902	-2.8125	-2.26509	-1.26309	0	1.26309	2.26509	2.8125	2.82902	2.37383	1.6238	0.824424	0.222717	2.81205e-32
-2.99952e-32	-0.237565	-0.879385	-1.73205	-2.53209	-3.01763	-3	-2.41609	-1.3473	0	1.3473	2.41609	3	3.01763	2.53209	1.73205	0.879385	0.237565	2.99952e-32
-3.18699e-32	-0.252412	-0.934347	-1.8403	-2.69034	-3.20623	-3.1875	-2.5671	-1.4315	0	1.4315	2.5671	3.1875	3.20623	2.69034	1.8403	0.934347	0.252412	3.18699e-32
-3.37446e-32	-0.26726	-0.989308	-1.94856	-2.8486	-3.39483	-3.375	-2.7181	-1.51571	0	1.51571	2.7181	3.375	3.39483	2.8486	1.94856	0.989308	0.26726	3.37446e-32
-3.56193e-32	-0.282108	-1.04427	-2.05681	-3.00686	-3.58343	-3.5625	-2.86911	-1.59991	0	1.59991	2.86911	3.5625	3.58343	3.00686	2.05681	1.04427	0.282108	3.56193e-32
-3.7494e-32	-0.296956	-1.09923	-2.16506	-3.16511	-3.77203	-3.75	-3.02011	-1.68412	0	1.68412	3.02011	3.75	3.77203	3.16511	2.16506	1.09923	0.296956	3.7494e-32
-3.93687e-32	-0.311804	-1.15419	-2.27332	-3.32337	-3.96063	-3.9375	-3.17112	-1.76833	0	1.76833	3.17112	3.9375	3.96063	3.32337	2.27332	1.15419	0.311804	3.93687e-32
-4.12434e-32	-0.326651	-1.20915	-2.38157	-3.48162	-4.14924	-4.125	-3.32213	-1.85253	0	1.85253	3.32213	4.125	4.14924	3.48162	2.38157	1.20915	0.326651	4.12434e-32
-4.31181e-32	-0.341499	-1.26412	-2.48982	-3.63988	-4.33784	-4.3125	-3.47313	-1.93674	0	1.93674	3.47313	4.3125	4.33784	3.63988	2.48982	1.26412	0.341499	4.31181e-32
-4.49928e-32	-0.356347	-1.31908	-2.59808	-3.79813	-4.52644	-4.5	-3.62414	-2.02094	0	2.02094	3.62414	4.5	4.52644	3.79813	2.59808	1.31908	0.356347	4.49928e-32
-4.68675e-32	-0.371195	-1.37404	-2.70633	-3.95639	-4.71504	-4.6875	-3.77514	-2.10515	0	2.10515	3.77514	4.6875	4.71504	3.95639	2.70633	1.37404	0.371195	4.68675e-32
-4.87422e-32	-0.386043	-1.429	-2.81458	-4.11464	-4.90364	-4.875	-3.92615	-2.18936	0	2.18936	3.92615	4.875	4.90364	4.11464	2.81458	1.429	0.386043	4.87422e-32
-5.06169e-32	-0.40089	-1.48396	-2.92284	-4.2729	-5.09224	-5.0625	-4.07715	-2.27356	0	2.27356	4.07715	5.0625	5.09224	4.2729	2.92284	1.48396	0.40089	5.06169e-32
-5.24916e-32	-0.415738	-1.53892	-3.03109	-4.43116	-5.28085	-5.25	-4.22816	-2.35777	0	2.35777	4.22816	5.25	5.28085	4.43116	3.03109	1.53892	0.415738	5.24916e-32
-5.43663e-32	-0.430586	-1.59389	-3.13934	-4.58941	-5.46945	-5.4375	-4.37917	-2.44197	0	2.44197	4.37917	5.4375	5.46945	4.58941	3.13934	1.59389	0.430586	5.43663e-32
-5.6241e-32	-0.445434	-1.64885	-3.2476	-4.74767	-5.65805	-5.625	-4.53017	-2.52618	0	2.52618	4.53017	5.625	5.65805	4.74767	3.2476	1.64885	0.445434	5.6241e-32
-5.81157e-32	-0.460282	-1.70381	-3.35585	-4.90592	-5.84665	-5.8125	-4.68118	-2.61039	0	2.61039	4.68118	5.8125	5.84665	4.90592	3.35585	1.70381	0.460282	5.81157e-32
-5.99904e-32	-0.475129	-1.75877	-3.4641	-5.06418	-6.03525	-6	-4.83218	-2.69459	0	2.69459	4.83218	6	6.03525	5.06418	3.4641	1.75877	0.475129	5.99904e-32
-6.18651e-32	-0.489977	-1.81373	-3.57235	-5.22243	-6.22385	-6.1875	-4.98319	-2.7788	0	2.7788	4.98319	6.1875	6.22385	5.22243	3.57235	1.81373	0.489977	6.18651e-32
-6.37398e-32	-0.504825	-1.86869	-3.68061	-5.38069	-6.41246	-6.375	-5.13419	-2.863	0	2.863	5.13419	6.375	6.41246	5.38069	3.68061	1.86869	0.504825	6.37398e-32
-6.56145e-32	-0.519673	-1.92366	-3.78886	-5.53894	-6.60106	-6.5625	-5.2852	-2.94721	0	2.94721	5.2852	6.5625	6.60106	5.53894	3.78886	1.92366	0.519673	6.56145e-32
-6.74892e-32	-0.534521	-1.97862	-3.89711	-5.6972	-6.78966	-6.75	-5.4362	-3.03142	0	3.03142	5.4362	6.75	6.78966	5.6972	3.89711	1.97862	0.534521	6.74892e-32
-6.93639e-32	-0.549368	-2.03358	-4.00537	-5.85546	-6.97826	-6.9375	-5.58721	-3.11562	0	3.11562	5.58721	6.9375	6.97826	5.85546	4.00537	2.03358	0.549368	6.93639e-32
-7.12386e-32	-0.564216	-2.08854	-4.11362	-6.01371	-7.16686	-7.125	-5.73822	-3.19983	0	3.19983	5.73822	7.125	7.16686	6.01371	4.11362	2.08854	0.564216	7.12386e-32
-7.31133e-32	-0.579064	-2.1435	-4.22187	-6.17197	-7.35546	-7.3125	-5.88922	-3.28403	0	3.28403	5.88922	7.3125	7.35546	6.17197	4.22187	2.1435	0.579064	7.31133e-32
-7.4988e-32	-0.593912	-2.19846	-4.33013	-6.33022	-7.54407	-7.5	-6.04023	-3.36824	0	3.36824	6.04023	7.5	7.54407	6.33022	4.33013	2.19846	0.593912	7.4988e-32
-7.68627e-32	-0.60876	-2.25342	-4.43838	-6.48848	-7.73267	-7.6875	-6.19123	-3.45245	0	3.45245	6.19123	7.6875	7.73267	6.48848	4.43838	2.25342	0.60876	7.68627e-32
-7.87374e-32	-0.623607	-2.30839	-4.54663	-6.64673	-7.92127	-7.875	-6.34224	-3.53665	0	3.53665	6.34224	7.875	7.92127	6.64673	4.54663	2.30839	0.623607	7.87374e-32
-8.06121e-32	-0.638455	-2.36335	-4.65489	-6.80499	-8.10987	-8.0625	-6.49324	-3.62086	0	3.62086	6.49324	8.0625	8.10987	6.80499	4.65489	2.36335	0.638455	8.06121e-32
-8.24868e-32	-0.653303	-2.41831	-4.76314	-6.96324	-8.29847	-8.25	-6.64425	-3.70506	0	3.70506	6.64425	8.25	8.29847	6.96324	4.76314	2.41831	0.653303	8.24868e-32
-8.43615e-32	-0.668151	-2.47327	-4.87139	-7.1215	-8.48707	-8.4375	-6.79526	-3.78927	0	3.78927	6.79526	8.4375	8.48707	7.1215	4.87139	2.47327	0.668151	8.43615e-32
-8.62362e-32	-0.682999	-2.52823	-4.97965	-7.27976	-8.67567	-8.625	-6.94626	-3.87348	0	3.87348	6.94626	8.625	8.67567	7.27976	4.97965	2.52823	0.682999	8.62362e-32
-8.81109e-32	-0.697846	-2.58319	-5.0879	-7.43801	-8.86428	-8.8125	-7.09727	-3.95768	0	3.95768	7.09727	8.8125	8.86428	7.43801	5.0879	2.58319	0.697846	8.81109e-32
-8.99856e-32	-0.712694	-2.63816	-5.19615	-7.59627	-9.05288	-9	-7.24827	-4.04189	0	4.04189	7.24827	9	9.05288	7.59627	5.19615	2.63816	0.712694	8.99856e-32
-9.18603e-32	-0.727542	-2.69312	-5.30441	-7.75452	-9.24148	-9.1875	-7.39928	-4.1261	0	4.1261	7.39928	9.1875	9.24148	7.75452	5.30441	2.69312	0.727542	9.18603e-32
-9.3735e-32	-0.74239	-2.74808	-5.41266	-7.91278	-9.43008	-9.375	-7.55028	-4.2103	0	4.2103	7.55028	9.375	9.43008	7.91278	5.41266	2.74808	0.74239	9.3735e-32
Normalized fluxes
NaN	NaN	NaN	NaN	NaN	NaN	NaN	NaN	NaN	NaN	NaN	NaN	NaN	NaN	NaN	NaN	NaN	NaN	NaN
NaN	NaN	NaN	NaN	NaN	NaN	NaN	NaN	NaN	NaN	NaN	NaN	NaN	NaN	NaN	NaN	NaN	NaN	NaN
NaN	NaN	NaN	NaN	NaN	NaN	NaN	NaN	NaN	NaN	NaN	NaN	NaN	NaN	NaN	NaN	NaN	NaN	NaN
NaN	NaN	NaN	NaN	NaN	NaN	NaN	NaN	NaN	NaN	NaN	NaN	NaN	NaN	NaN	NaN	NaN	NaN	NaN
NaN	NaN	NaN	NaN	NaN	NaN	NaN	NaN	NaN	NaN	NaN	NaN	NaN	NaN	NaN	NaN	NaN	NaN	NaN
NaN	NaN	NaN	NaN	NaN	NaN	NaN	NaN	NaN	NaN	NaN	NaN	NaN	NaN	NaN	NaN	NaN	NaN	NaN
NaN	NaN	NaN	NaN	NaN	NaN	NaN	NaN	NaN	NaN	NaN	NaN	NaN	NaN	NaN	NaN	NaN	NaN	NaN
NaN	NaN	NaN	NaN	NaN	NaN	NaN	NaN	NaN	NaN	NaN	NaN	NaN	NaN	0.563677	NaN	NaN	NaN	NaN
NaN	NaN	NaN	NaN	NaN	NaN	NaN	NaN	NaN	NaN	NaN	NaN	NaN	NaN	0.420258	NaN	NaN	NaN	NaN
NaN	NaN	NaN	NaN	NaN	NaN	NaN	NaN	NaN	NaN	NaN	NaN	1	0.774687	0.19105	NaN	NaN	NaN	NaN
NaN	NaN	NaN	NaN	NaN	NaN	NaN	NaN	NaN	NaN	NaN	NaN	0.90537	0.485409	0.414811	NaN	NaN	NaN	NaN
NaN	NaN	NaN	NaN	NaN	NaN	NaN	NaN	NaN	NaN	NaN	1	0.742708	0.561306	0.454973	NaN	NaN	NaN	NaN
NaN	NaN	NaN	NaN	NaN	NaN	NaN	NaN	NaN	NaN	1	0.998071	0.759984	0.637731	0.387588	NaN	NaN	NaN	NaN
NaN	NaN	NaN	NaN	NaN	NaN	NaN	NaN	NaN	NaN	0.866408	0.91944	0.807357	0.548139	0.328984	NaN	NaN	NaN	NaN
NaN	NaN	NaN	NaN	NaN	NaN	NaN	NaN	NaN	NaN	0.74691	0.818078	0.617793	0.67913	0.533302	NaN	NaN	NaN	NaN
NaN	NaN	NaN	NaN	NaN	NaN	NaN	NaN	NaN	NaN	0.683209	0.738163	0.479374	0.635522	0.390305	NaN	NaN	NaN	NaN
NaN	NaN	NaN	NaN	NaN	NaN	NaN	NaN	NaN	NaN	0.578841	0.901426	0.545556	0.642321	0.472093	NaN	NaN	NaN	NaN
NaN	NaN	NaN	NaN	NaN	NaN	NaN	NaN	NaN	0.935022	0.562953	0.505476	0.373549	0.486151	0.379188	NaN	NaN	NaN	NaN
NaN	NaN	NaN	NaN	NaN	NaN	NaN	NaN	NaN	1	0.434063	0.433134	0.351623	0.41883	0.329049	NaN	NaN	NaN	NaN
NaN	NaN	NaN	NaN	NaN	NaN	NaN	NaN	NaN	0.4043	0.4397	0.419093	0.369061	0.370154	0.355431	NaN	NaN	NaN	NaN
NaN	NaN	NaN	NaN	NaN	NaN	NaN	NaN	NaN	0.511183	0.50816	0.552016	0.582441	0.400737	0.345286	NaN	NaN	NaN	NaN
NaN	NaN	NaN	NaN	NaN	NaN	NaN	NaN	NaN	0.546508	0.612303	0.658856	0.66184	0.432521	0.312911	NaN	NaN	NaN	NaN
NaN	NaN	NaN	NaN	NaN	NaN	NaN	NaN	NaN	0.571247	0.592961	0.707555	0.611659	0.499937	0.302297	NaN	NaN	NaN	NaN
NaN	NaN	NaN	NaN	NaN	NaN	NaN	NaN	NaN	0.74428	0.519699	0.678738	0.519154	0.651125	0.396289	NaN	NaN	NaN	NaN
NaN	NaN	NaN	NaN	NaN	NaN	NaN	NaN	NaN	0.730743	0.45348	0.463734	0.555393	1	0.586942	NaN	NaN	NaN	NaN
NaN	NaN	NaN	NaN	NaN	NaN	NaN	NaN	NaN	0.688147	0.570497	0.518841	0.576392	0.89765	1	NaN	NaN	NaN	NaN
NaN	NaN	NaN	NaN	NaN	NaN	NaN	NaN	NaN	0.962133	0.491954	0.496693	0.532966	0.722349	0.442067	NaN	NaN	NaN	NaN
NaN	NaN	NaN	NaN	NaN	NaN	NaN	NaN	NaN	0.808334	0.554512	0.632346	0.623119	0.88096	0.614559	NaN	NaN	NaN	NaN
NaN	NaN	NaN	NaN	NaN	NaN	NaN	NaN	NaN	NaN	NaN	NaN	NaN	NaN	NaN	NaN	NaN	NaN	NaN
NaN	NaN	NaN	NaN	NaN	NaN	NaN	NaN	NaN	NaN	NaN	NaN	NaN	NaN	NaN	NaN	NaN	NaN	NaN
NaN	NaN	NaN	NaN	NaN	NaN	NaN	NaN	NaN	NaN	NaN	NaN	NaN	NaN	NaN	NaN	NaN	NaN	NaN
NaN	NaN	NaN	NaN	NaN	NaN	NaN	NaN	NaN	NaN	NaN	NaN	NaN	NaN	NaN	NaN	NaN	NaN	NaN
NaN	NaN	NaN	NaN	NaN	NaN	NaN	NaN	NaN	NaN	NaN	NaN	NaN	NaN	NaN	NaN	NaN	NaN	NaN
NaN	NaN	NaN	NaN	NaN	NaN	NaN	NaN	NaN	NaN	NaN	NaN	NaN	NaN	NaN	NaN	NaN	NaN	NaN
NaN	NaN	NaN	NaN	NaN	NaN	NaN	NaN	NaN	NaN	NaN	NaN	NaN	NaN	NaN	NaN	NaN	NaN	NaN
NaN	NaN	NaN	NaN	NaN	NaN	NaN	NaN	NaN	NaN	NaN	NaN	NaN	NaN	NaN	NaN	NaN	NaN	NaN
NaN	NaN	NaN	NaN	NaN	NaN	NaN	NaN	NaN	NaN	NaN	NaN	NaN	NaN	NaN	NaN	NaN	NaN	NaN
NaN	NaN	NaN	NaN	NaN	NaN	NaN	NaN	NaN	NaN	NaN	NaN	NaN	NaN	NaN	NaN	NaN	NaN	NaN
NaN	NaN	NaN	NaN	NaN	NaN	NaN	NaN	NaN	NaN	NaN	NaN	NaN	NaN	NaN	NaN	NaN	NaN	NaN
NaN	NaN	NaN	NaN	NaN	NaN	NaN	NaN	NaN	NaN	NaN	NaN	NaN	NaN	NaN	NaN	NaN	NaN	NaN
NaN	NaN	NaN	NaN	NaN	NaN	NaN	NaN	NaN	NaN	NaN	NaN	NaN	NaN	NaN	NaN	NaN	NaN	NaN
NaN	NaN	NaN	NaN	NaN	NaN	NaN	NaN	NaN	NaN	NaN	NaN	NaN	NaN	NaN	NaN	NaN	NaN	NaN
NaN	NaN	NaN	NaN	NaN	NaN	NaN	NaN	NaN	NaN	NaN	NaN	NaN	NaN	NaN	NaN	NaN	NaN	NaN
NaN	NaN	NaN	NaN	NaN	NaN	NaN	NaN	NaN	NaN	NaN	NaN	NaN	NaN	NaN	NaN	NaN	NaN	NaN
NaN	NaN	NaN	NaN	NaN	NaN	NaN	NaN	NaN	NaN	NaN	NaN	NaN	NaN	NaN	NaN	NaN	NaN	NaN
NaN	NaN	NaN	NaN	NaN	NaN	NaN	NaN	NaN	NaN	NaN	NaN	NaN	NaN	NaN	NaN	NaN	NaN	NaN
NaN	NaN	NaN	NaN	NaN	NaN	NaN	NaN	NaN	NaN	NaN	NaN	NaN	NaN	NaN	NaN	NaN	NaN	NaN
NaN	NaN	NaN	NaN	NaN	NaN	NaN	NaN	NaN	NaN	NaN	NaN	NaN	NaN	NaN	NaN	NaN	NaN	NaN
NaN	NaN	NaN	NaN	NaN	NaN	NaN	NaN	NaN	NaN	NaN	NaN	NaN	NaN	NaN	NaN	NaN	NaN	NaN

## Sheet: FigureS4 d
# FigureS4 d Statistics of whislter-mode wave amplitudes wihtin MLT=00-06
X axis array
2.29585e-49	0.00523613	0.0400088	0.125	0.265584	0.449533	0.649519	0.829769	0.955112	1	0.955112	0.829769	0.649519	0.449533	0.265584	0.125	0.0400088	0.00523613	2.29585e-49
3.44377e-49	0.0078542	0.0600131	0.1875	0.398377	0.6743	0.974279	1.24465	1.43267	1.5	1.43267	1.24465	0.974279	0.6743	0.398377	0.1875	0.0600131	0.0078542	3.44377e-49
4.59169e-49	0.0104723	0.0800175	0.25	0.531169	0.899067	1.29904	1.65954	1.91022	2	1.91022	1.65954	1.29904	0.899067	0.531169	0.25	0.0800175	0.0104723	4.59169e-49
5.73961e-49	0.0130903	0.100022	0.3125	0.663961	1.12383	1.6238	2.07442	2.38778	2.5	2.38778	2.07442	1.6238	1.12383	0.663961	0.3125	0.100022	0.0130903	5.73961e-49
6.88754e-49	0.0157084	0.120026	0.375	0.796753	1.3486	1.94856	2.48931	2.86534	3	2.86534	2.48931	1.94856	1.3486	0.796753	0.375	0.120026	0.0157084	6.88754e-49
8.03546e-49	0.0183265	0.140031	0.4375	0.929545	1.57337	2.27332	2.90419	3.34289	3.5	3.34289	2.90419	2.27332	1.57337	0.929545	0.4375	0.140031	0.0183265	8.03546e-49
9.18338e-49	0.0209445	0.160035	0.5	1.06234	1.79813	2.59808	3.31908	3.82045	4	3.82045	3.31908	2.59808	1.79813	1.06234	0.5	0.160035	0.0209445	9.18338e-49
1.03313e-48	0.0235626	0.180039	0.5625	1.19513	2.0229	2.92284	3.73396	4.298	4.5	4.298	3.73396	2.92284	2.0229	1.19513	0.5625	0.180039	0.0235626	1.03313e-48
1.14792e-48	0.0261807	0.200044	0.625	1.32792	2.24767	3.2476	4.14885	4.77556	5	4.77556	4.14885	3.2476	2.24767	1.32792	0.625	0.200044	0.0261807	1.14792e-48
1.26271e-48	0.0287987	0.220048	0.6875	1.46071	2.47243	3.57235	4.56373	5.25312	5.5	5.25312	4.56373	3.57235	2.47243	1.46071	0.6875	0.220048	0.0287987	1.26271e-48
1.37751e-48	0.0314168	0.240053	0.75	1.59351	2.6972	3.89711	4.97862	5.73067	6	5.73067	4.97862	3.89711	2.6972	1.59351	0.75	0.240053	0.0314168	1.37751e-48
1.4923e-48	0.0340349	0.260057	0.8125	1.7263	2.92197	4.22187	5.3935	6.20823	6.5	6.20823	5.3935	4.22187	2.92197	1.7263	0.8125	0.260057	0.0340349	1.4923e-48
1.60709e-48	0.0366529	0.280061	0.875	1.85909	3.14673	4.54663	5.80839	6.68579	7	6.68579	5.80839	4.54663	3.14673	1.85909	0.875	0.280061	0.0366529	1.60709e-48
1.72188e-48	0.039271	0.300066	0.9375	1.99188	3.3715	4.87139	6.22327	7.16334	7.5	7.16334	6.22327	4.87139	3.3715	1.99188	0.9375	0.300066	0.039271	1.72188e-48
1.83668e-48	0.0418891	0.32007	1	2.12467	3.59627	5.19615	6.63816	7.6409	8	7.6409	6.63816	5.19615	3.59627	2.12467	1	0.32007	0.0418891	1.83668e-48
1.95147e-48	0.0445071	0.340074	1.0625	2.25747	3.82103	5.52091	7.05304	8.11845	8.5	8.11845	7.05304	5.52091	3.82103	2.25747	1.0625	0.340074	0.0445071	1.95147e-48
2.06626e-48	0.0471252	0.360079	1.125	2.39026	4.0458	5.84567	7.46793	8.59601	9	8.59601	7.46793	5.84567	4.0458	2.39026	1.125	0.360079	0.0471252	2.06626e-48
2.18105e-48	0.0497433	0.380083	1.1875	2.52305	4.27057	6.17043	7.88281	9.07357	9.5	9.07357	7.88281	6.17043	4.27057	2.52305	1.1875	0.380083	0.0497433	2.18105e-48
2.29585e-48	0.0523613	0.400088	1.25	2.65584	4.49533	6.49519	8.29769	9.55112	10	9.55112	8.29769	6.49519	4.49533	2.65584	1.25	0.400088	0.0523613	2.29585e-48
2.41064e-48	0.0549794	0.420092	1.3125	2.78864	4.7201	6.81995	8.71258	10.0287	10.5	10.0287	8.71258	6.81995	4.7201	2.78864	1.3125	0.420092	0.0549794	2.41064e-48
2.52543e-48	0.0575975	0.440096	1.375	2.92143	4.94487	7.14471	9.12746	10.5062	11	10.5062	9.12746	7.14471	4.94487	2.92143	1.375	0.440096	0.0575975	2.52543e-48
2.64022e-48	0.0602155	0.460101	1.4375	3.05422	5.16963	7.46947	9.54235	10.9838	11.5	10.9838	9.54235	7.46947	5.16963	3.05422	1.4375	0.460101	0.0602155	2.64022e-48
2.75501e-48	0.0628336	0.480105	1.5	3.18701	5.3944	7.79423	9.95723	11.4613	12	11.4613	9.95723	7.79423	5.3944	3.18701	1.5	0.480105	0.0628336	2.75501e-48
2.86981e-48	0.0654517	0.500109	1.5625	3.3198	5.61917	8.11899	10.3721	11.9389	12.5	11.9389	10.3721	8.11899	5.61917	3.3198	1.5625	0.500109	0.0654517	2.86981e-48
2.9846e-48	0.0680697	0.520114	1.625	3.4526	5.84393	8.44375	10.787	12.4165	13	12.4165	10.787	8.44375	5.84393	3.4526	1.625	0.520114	0.0680697	2.9846e-48
3.09939e-48	0.0706878	0.540118	1.6875	3.58539	6.0687	8.76851	11.2019	12.894	13.5	12.894	11.2019	8.76851	6.0687	3.58539	1.6875	0.540118	0.0706878	3.09939e-48
3.21418e-48	0.0733059	0.560123	1.75	3.71818	6.29347	9.09327	11.6168	13.3716	14	13.3716	11.6168	9.09327	6.29347	3.71818	1.75	0.560123	0.0733059	3.21418e-48
3.32898e-48	0.0759239	0.580127	1.8125	3.85097	6.51823	9.41803	12.0317	13.8491	14.5	13.8491	12.0317	9.41803	6.51823	3.85097	1.8125	0.580127	0.0759239	3.32898e-48
3.44377e-48	0.078542	0.600131	1.875	3.98377	6.743	9.74279	12.4465	14.3267	15	14.3267	12.4465	9.74279	6.743	3.98377	1.875	0.600131	0.078542	3.44377e-48
3.55856e-48	0.0811601	0.620136	1.9375	4.11656	6.96777	10.0675	12.8614	14.8042	15.5	14.8042	12.8614	10.0675	6.96777	4.11656	1.9375	0.620136	0.0811601	3.55856e-48
3.67335e-48	0.0837781	0.64014	2	4.24935	7.19253	10.3923	13.2763	15.2818	16	15.2818	13.2763	10.3923	7.19253	4.24935	2	0.64014	0.0837781	3.67335e-48
3.78814e-48	0.0863962	0.660144	2.0625	4.38214	7.4173	10.7171	13.6912	15.7594	16.5	15.7594	13.6912	10.7171	7.4173	4.38214	2.0625	0.660144	0.0863962	3.78814e-48
3.90294e-48	0.0890143	0.680149	2.125	4.51493	7.64207	11.0418	14.1061	16.2369	17	16.2369	14.1061	11.0418	7.64207	4.51493	2.125	0.680149	0.0890143	3.90294e-48
4.01773e-48	0.0916323	0.700153	2.1875	4.64773	7.86683	11.3666	14.521	16.7145	17.5	16.7145	14.521	11.3666	7.86683	4.64773	2.1875	0.700153	0.0916323	4.01773e-48
4.13252e-48	0.0942504	0.720158	2.25	4.78052	8.0916	11.6913	14.9359	17.192	18	17.192	14.9359	11.6913	8.0916	4.78052	2.25	0.720158	0.0942504	4.13252e-48
4.24731e-48	0.0968685	0.740162	2.3125	4.91331	8.31637	12.0161	15.3507	17.6696	18.5	17.6696	15.3507	12.0161	8.31637	4.91331	2.3125	0.740162	0.0968685	4.24731e-48
4.36211e-48	0.0994865	0.760166	2.375	5.0461	8.54113	12.3409	15.7656	18.1471	19	18.1471	15.7656	12.3409	8.54113	5.0461	2.375	0.760166	0.0994865	4.36211e-48
4.4769e-48	0.102105	0.780171	2.4375	5.17889	8.7659	12.6656	16.1805	18.6247	19.5	18.6247	16.1805	12.6656	8.7659	5.17889	2.4375	0.780171	0.102105	4.4769e-48
4.59169e-48	0.104723	0.800175	2.5	5.31169	8.99067	12.9904	16.5954	19.1022	20	19.1022	16.5954	12.9904	8.99067	5.31169	2.5	0.800175	0.104723	4.59169e-48
4.70648e-48	0.107341	0.82018	2.5625	5.44448	9.21543	13.3151	17.0103	19.5798	20.5	19.5798	17.0103	13.3151	9.21543	5.44448	2.5625	0.82018	0.107341	4.70648e-48
4.82127e-48	0.109959	0.840184	2.625	5.57727	9.4402	13.6399	17.4252	20.0574	21	20.0574	17.4252	13.6399	9.4402	5.57727	2.625	0.840184	0.109959	4.82127e-48
4.93607e-48	0.112577	0.860188	2.6875	5.71006	9.66497	13.9647	17.84	20.5349	21.5	20.5349	17.84	13.9647	9.66497	5.71006	2.6875	0.860188	0.112577	4.93607e-48
5.05086e-48	0.115195	0.880193	2.75	5.84286	9.88973	14.2894	18.2549	21.0125	22	21.0125	18.2549	14.2894	9.88973	5.84286	2.75	0.880193	0.115195	5.05086e-48
5.16565e-48	0.117813	0.900197	2.8125	5.97565	10.1145	14.6142	18.6698	21.49	22.5	21.49	18.6698	14.6142	10.1145	5.97565	2.8125	0.900197	0.117813	5.16565e-48
5.28044e-48	0.120431	0.920201	2.875	6.10844	10.3393	14.9389	19.0847	21.9676	23	21.9676	19.0847	14.9389	10.3393	6.10844	2.875	0.920201	0.120431	5.28044e-48
5.39524e-48	0.123049	0.940206	2.9375	6.24123	10.564	15.2637	19.4996	22.4451	23.5	22.4451	19.4996	15.2637	10.564	6.24123	2.9375	0.940206	0.123049	5.39524e-48
5.51003e-48	0.125667	0.96021	3	6.37402	10.7888	15.5885	19.9145	22.9227	24	22.9227	19.9145	15.5885	10.7888	6.37402	3	0.96021	0.125667	5.51003e-48
5.62482e-48	0.128285	0.980215	3.0625	6.50682	11.0136	15.9132	20.3294	23.4002	24.5	23.4002	20.3294	15.9132	11.0136	6.50682	3.0625	0.980215	0.128285	5.62482e-48
5.73961e-48	0.130903	1.00022	3.125	6.63961	11.2383	16.238	20.7442	23.8778	25	23.8778	20.7442	16.238	11.2383	6.63961	3.125	1.00022	0.130903	5.73961e-48
Y axis array
-3.7494e-33	-0.0296956	-0.109923	-0.216506	-0.316511	-0.377203	-0.375	-0.302011	-0.168412	0	0.168412	0.302011	0.375	0.377203	0.316511	0.216506	0.109923	0.0296956	3.7494e-33
-5.6241e-33	-0.0445434	-0.164885	-0.32476	-0.474767	-0.565805	-0.5625	-0.453017	-0.252618	0	0.252618	0.453017	0.5625	0.565805	0.474767	0.32476	0.164885	0.0445434	5.6241e-33
-7.4988e-33	-0.0593912	-0.219846	-0.433013	-0.633022	-0.754407	-0.75	-0.604023	-0.336824	0	0.336824	0.604023	0.75	0.754407	0.633022	0.433013	0.219846	0.0593912	7.4988e-33
-9.3735e-33	-0.074239	-0.274808	-0.541266	-0.791278	-0.943008	-0.9375	-0.755028	-0.42103	0	0.42103	0.755028	0.9375	0.943008	0.791278	0.541266	0.274808	0.074239	9.3735e-33
-1.12482e-32	-0.0890868	-0.329769	-0.649519	-0.949533	-1.13161	-1.125	-0.906034	-0.505236	0	0.505236	0.906034	1.125	1.13161	0.949533	0.649519	0.329769	0.0890868	1.12482e-32
-1.31229e-32	-0.103935	-0.384731	-0.757772	-1.10779	-1.32021	-1.3125	-1.05704	-0.589442	0	0.589442	1.05704	1.3125	1.32021	1.10779	0.757772	0.384731	0.103935	1.31229e-32
-1.49976e-32	-0.118782	-0.439693	-0.866025	-1.26604	-1.50881	-1.5	-1.20805	-0.673648	0	0.673648	1.20805	1.5	1.50881	1.26604	0.866025	0.439693	0.118782	1.49976e-32
-1.68723e-32	-0.13363	-0.494654	-0.974279	-1.4243	-1.69741	-1.6875	-1.35905	-0.757854	0	0.757854	1.35905	1.6875	1.69741	1.4243	0.974279	0.494654	0.13363	1.68723e-32
-1.8747e-32	-0.148478	-0.549616	-1.08253	-1.58256	-1.88602	-1.875	-1.51006	-0.84206	0	0.84206	1.51006	1.875	1.88602	1.58256	1.08253	0.549616	0.148478	1.8747e-32
-2.06217e-32	-0.163326	-0.604577	-1.19078	-1.74081	-2.07462	-2.0625	-1.66106	-0.926266	0	0.926266	1.66106	2.0625	2.07462	1.74081	1.19078	0.604577	0.163326	2.06217e-32
-2.24964e-32	-0.178174	-0.659539	-1.29904	-1.89907	-2.26322	-2.25	-1.81207	-1.01047	0	1.01047	1.81207	2.25	2.26322	1.89907	1.29904	0.659539	0.178174	2.24964e-32
-2.43711e-32	-0.193021	-0.714501	-1.40729	-2.05732	-2.45182	-2.4375	-1.96307	-1.09468	0	1.09468	1.96307	2.4375	2.45182	2.05732	1.40729	0.714501	0.193021	2.43711e-32
-2.62458e-32	-0.207869	-0.769462	-1.51554	-2.21558	-2.64042	-2.625	-2.11408	-1.17888	0	1.17888	2.11408	2.625	2.64042	2.21558	1.51554	0.769462	0.207869	2.62458e-32
-2.81205e-32	-0.222717	-0.824424	-1.6238	-2.37383	-2.82902	-2.8125	-2.26509	-1.26309	0	1.26309	2.26509	2.8125	2.82902	2.37383	1.6238	0.824424	0.222717	2.81205e-32
-2.99952e-32	-0.237565	-0.879385	-1.73205	-2.53209	-3.01763	-3	-2.41609	-1.3473	0	1.3473	2.41609	3	3.01763	2.53209	1.73205	0.879385	0.237565	2.99952e-32
-3.18699e-32	-0.252412	-0.934347	-1.8403	-2.69034	-3.20623	-3.1875	-2.5671	-1.4315	0	1.4315	2.5671	3.1875	3.20623	2.69034	1.8403	0.934347	0.252412	3.18699e-32
-3.37446e-32	-0.26726	-0.989308	-1.94856	-2.8486	-3.39483	-3.375	-2.7181	-1.51571	0	1.51571	2.7181	3.375	3.39483	2.8486	1.94856	0.989308	0.26726	3.37446e-32
-3.56193e-32	-0.282108	-1.04427	-2.05681	-3.00686	-3.58343	-3.5625	-2.86911	-1.59991	0	1.59991	2.86911	3.5625	3.58343	3.00686	2.05681	1.04427	0.282108	3.56193e-32
-3.7494e-32	-0.296956	-1.09923	-2.16506	-3.16511	-3.77203	-3.75	-3.02011	-1.68412	0	1.68412	3.02011	3.75	3.77203	3.16511	2.16506	1.09923	0.296956	3.7494e-32
-3.93687e-32	-0.311804	-1.15419	-2.27332	-3.32337	-3.96063	-3.9375	-3.17112	-1.76833	0	1.76833	3.17112	3.9375	3.96063	3.32337	2.27332	1.15419	0.311804	3.93687e-32
-4.12434e-32	-0.326651	-1.20915	-2.38157	-3.48162	-4.14924	-4.125	-3.32213	-1.85253	0	1.85253	3.32213	4.125	4.14924	3.48162	2.38157	1.20915	0.326651	4.12434e-32
-4.31181e-32	-0.341499	-1.26412	-2.48982	-3.63988	-4.33784	-4.3125	-3.47313	-1.93674	0	1.93674	3.47313	4.3125	4.33784	3.63988	2.48982	1.26412	0.341499	4.31181e-32
-4.49928e-32	-0.356347	-1.31908	-2.59808	-3.79813	-4.52644	-4.5	-3.62414	-2.02094	0	2.02094	3.62414	4.5	4.52644	3.79813	2.59808	1.31908	0.356347	4.49928e-32
-4.68675e-32	-0.371195	-1.37404	-2.70633	-3.95639	-4.71504	-4.6875	-3.77514	-2.10515	0	2.10515	3.77514	4.6875	4.71504	3.95639	2.70633	1.37404	0.371195	4.68675e-32
-4.87422e-32	-0.386043	-1.429	-2.81458	-4.11464	-4.90364	-4.875	-3.92615	-2.18936	0	2.18936	3.92615	4.875	4.90364	4.11464	2.81458	1.429	0.386043	4.87422e-32
-5.06169e-32	-0.40089	-1.48396	-2.92284	-4.2729	-5.09224	-5.0625	-4.07715	-2.27356	0	2.27356	4.07715	5.0625	5.09224	4.2729	2.92284	1.48396	0.40089	5.06169e-32
-5.24916e-32	-0.415738	-1.53892	-3.03109	-4.43116	-5.28085	-5.25	-4.22816	-2.35777	0	2.35777	4.22816	5.25	5.28085	4.43116	3.03109	1.53892	0.415738	5.24916e-32
-5.43663e-32	-0.430586	-1.59389	-3.13934	-4.58941	-5.46945	-5.4375	-4.37917	-2.44197	0	2.44197	4.37917	5.4375	5.46945	4.58941	3.13934	1.59389	0.430586	5.43663e-32
-5.6241e-32	-0.445434	-1.64885	-3.2476	-4.74767	-5.65805	-5.625	-4.53017	-2.52618	0	2.52618	4.53017	5.625	5.65805	4.74767	3.2476	1.64885	0.445434	5.6241e-32
-5.81157e-32	-0.460282	-1.70381	-3.35585	-4.90592	-5.84665	-5.8125	-4.68118	-2.61039	0	2.61039	4.68118	5.8125	5.84665	4.90592	3.35585	1.70381	0.460282	5.81157e-32
-5.99904e-32	-0.475129	-1.75877	-3.4641	-5.06418	-6.03525	-6	-4.83218	-2.69459	0	2.69459	4.83218	6	6.03525	5.06418	3.4641	1.75877	0.475129	5.99904e-32
-6.18651e-32	-0.489977	-1.81373	-3.57235	-5.22243	-6.22385	-6.1875	-4.98319	-2.7788	0	2.7788	4.98319	6.1875	6.22385	5.22243	3.57235	1.81373	0.489977	6.18651e-32
-6.37398e-32	-0.504825	-1.86869	-3.68061	-5.38069	-6.41246	-6.375	-5.13419	-2.863	0	2.863	5.13419	6.375	6.41246	5.38069	3.68061	1.86869	0.504825	6.37398e-32
-6.56145e-32	-0.519673	-1.92366	-3.78886	-5.53894	-6.60106	-6.5625	-5.2852	-2.94721	0	2.94721	5.2852	6.5625	6.60106	5.53894	3.78886	1.92366	0.519673	6.56145e-32
-6.74892e-32	-0.534521	-1.97862	-3.89711	-5.6972	-6.78966	-6.75	-5.4362	-3.03142	0	3.03142	5.4362	6.75	6.78966	5.6972	3.89711	1.97862	0.534521	6.74892e-32
-6.93639e-32	-0.549368	-2.03358	-4.00537	-5.85546	-6.97826	-6.9375	-5.58721	-3.11562	0	3.11562	5.58721	6.9375	6.97826	5.85546	4.00537	2.03358	0.549368	6.93639e-32
-7.12386e-32	-0.564216	-2.08854	-4.11362	-6.01371	-7.16686	-7.125	-5.73822	-3.19983	0	3.19983	5.73822	7.125	7.16686	6.01371	4.11362	2.08854	0.564216	7.12386e-32
-7.31133e-32	-0.579064	-2.1435	-4.22187	-6.17197	-7.35546	-7.3125	-5.88922	-3.28403	0	3.28403	5.88922	7.3125	7.35546	6.17197	4.22187	2.1435	0.579064	7.31133e-32
-7.4988e-32	-0.593912	-2.19846	-4.33013	-6.33022	-7.54407	-7.5	-6.04023	-3.36824	0	3.36824	6.04023	7.5	7.54407	6.33022	4.33013	2.19846	0.593912	7.4988e-32
-7.68627e-32	-0.60876	-2.25342	-4.43838	-6.48848	-7.73267	-7.6875	-6.19123	-3.45245	0	3.45245	6.19123	7.6875	7.73267	6.48848	4.43838	2.25342	0.60876	7.68627e-32
-7.87374e-32	-0.623607	-2.30839	-4.54663	-6.64673	-7.92127	-7.875	-6.34224	-3.53665	0	3.53665	6.34224	7.875	7.92127	6.64673	4.54663	2.30839	0.623607	7.87374e-32
-8.06121e-32	-0.638455	-2.36335	-4.65489	-6.80499	-8.10987	-8.0625	-6.49324	-3.62086	0	3.62086	6.49324	8.0625	8.10987	6.80499	4.65489	2.36335	0.638455	8.06121e-32
-8.24868e-32	-0.653303	-2.41831	-4.76314	-6.96324	-8.29847	-8.25	-6.64425	-3.70506	0	3.70506	6.64425	8.25	8.29847	6.96324	4.76314	2.41831	0.653303	8.24868e-32
-8.43615e-32	-0.668151	-2.47327	-4.87139	-7.1215	-8.48707	-8.4375	-6.79526	-3.78927	0	3.78927	6.79526	8.4375	8.48707	7.1215	4.87139	2.47327	0.668151	8.43615e-32
-8.62362e-32	-0.682999	-2.52823	-4.97965	-7.27976	-8.67567	-8.625	-6.94626	-3.87348	0	3.87348	6.94626	8.625	8.67567	7.27976	4.97965	2.52823	0.682999	8.62362e-32
-8.81109e-32	-0.697846	-2.58319	-5.0879	-7.43801	-8.86428	-8.8125	-7.09727	-3.95768	0	3.95768	7.09727	8.8125	8.86428	7.43801	5.0879	2.58319	0.697846	8.81109e-32
-8.99856e-32	-0.712694	-2.63816	-5.19615	-7.59627	-9.05288	-9	-7.24827	-4.04189	0	4.04189	7.24827	9	9.05288	7.59627	5.19615	2.63816	0.712694	8.99856e-32
-9.18603e-32	-0.727542	-2.69312	-5.30441	-7.75452	-9.24148	-9.1875	-7.39928	-4.1261	0	4.1261	7.39928	9.1875	9.24148	7.75452	5.30441	2.69312	0.727542	9.18603e-32
-9.3735e-32	-0.74239	-2.74808	-5.41266	-7.91278	-9.43008	-9.375	-7.55028	-4.2103	0	4.2103	7.55028	9.375	9.43008	7.91278	5.41266	2.74808	0.74239	9.3735e-32
Wave amplitudes (unti of pT)
NaN	NaN	NaN	NaN	NaN	NaN	NaN	NaN	NaN	NaN	NaN	NaN	NaN	NaN	NaN	NaN	NaN	NaN	NaN
NaN	NaN	NaN	NaN	NaN	NaN	NaN	NaN	NaN	NaN	NaN	NaN	NaN	NaN	NaN	NaN	NaN	NaN	NaN
NaN	NaN	NaN	NaN	NaN	NaN	NaN	NaN	NaN	NaN	NaN	NaN	NaN	NaN	NaN	NaN	NaN	NaN	NaN
NaN	NaN	NaN	NaN	NaN	NaN	NaN	NaN	NaN	NaN	NaN	NaN	NaN	NaN	NaN	NaN	NaN	NaN	NaN
NaN	NaN	NaN	NaN	NaN	NaN	NaN	NaN	NaN	NaN	NaN	NaN	NaN	NaN	NaN	NaN	NaN	NaN	NaN
NaN	NaN	NaN	NaN	NaN	NaN	NaN	NaN	NaN	NaN	NaN	NaN	NaN	NaN	NaN	NaN	NaN	NaN	NaN
NaN	NaN	NaN	NaN	NaN	NaN	NaN	NaN	NaN	NaN	NaN	NaN	NaN	NaN	NaN	NaN	NaN	NaN	NaN
NaN	NaN	NaN	NaN	NaN	NaN	NaN	NaN	NaN	NaN	NaN	NaN	NaN	NaN	6.30626	NaN	NaN	NaN	NaN
NaN	NaN	NaN	NaN	NaN	NaN	NaN	NaN	NaN	NaN	NaN	NaN	NaN	NaN	9.90715	NaN	NaN	NaN	NaN
NaN	NaN	NaN	NaN	NaN	NaN	NaN	NaN	NaN	NaN	NaN	NaN	3.01136	2.54123	23.3884	NaN	NaN	NaN	NaN
NaN	NaN	NaN	NaN	NaN	NaN	NaN	NaN	NaN	NaN	NaN	NaN	22.3451	17.5514	14.8336	NaN	NaN	NaN	NaN
NaN	NaN	NaN	NaN	NaN	NaN	NaN	NaN	NaN	NaN	NaN	4.68428	5.84636	0	10.9211	NaN	NaN	NaN	NaN
NaN	NaN	NaN	NaN	NaN	NaN	NaN	NaN	NaN	NaN	1.37439	6.89518	2.16473	1.50579	14.9577	NaN	NaN	NaN	NaN
NaN	NaN	NaN	NaN	NaN	NaN	NaN	NaN	NaN	NaN	14.666	6.72683	9.44857	11.7503	16.151	NaN	NaN	NaN	NaN
NaN	NaN	NaN	NaN	NaN	NaN	NaN	NaN	NaN	NaN	13.2355	3.19295	5.649	18.0039	9.93087	NaN	NaN	NaN	NaN
NaN	NaN	NaN	NaN	NaN	NaN	NaN	NaN	NaN	NaN	6.78226	13.6994	9.02585	21.8373	14.6758	NaN	NaN	NaN	NaN
NaN	NaN	NaN	NaN	NaN	NaN	NaN	NaN	NaN	NaN	15.918	8.8874	8.14	24.6171	17.3881	NaN	NaN	NaN	NaN
NaN	NaN	NaN	NaN	NaN	NaN	NaN	NaN	NaN	28.8759	13.8273	29.6041	20.085	19.8776	15.9178	NaN	NaN	NaN	NaN
NaN	NaN	NaN	NaN	NaN	NaN	NaN	NaN	NaN	6.13453	11.8544	30.7543	22.6191	30.2343	14.0664	NaN	NaN	NaN	NaN
NaN	NaN	NaN	NaN	NaN	NaN	NaN	NaN	NaN	17.3341	7.46724	8.57856	19.5872	25.857	12.6896	NaN	NaN	NaN	NaN
NaN	NaN	NaN	NaN	NaN	NaN	NaN	NaN	NaN	12.8424	4.87039	8.65582	13.9229	17.7028	13.9141	NaN	NaN	NaN	NaN
NaN	NaN	NaN	NaN	NaN	NaN	NaN	NaN	NaN	6.12212	0.820266	8.55416	6.06948	10.0913	14.6623	NaN	NaN	NaN	NaN
NaN	NaN	NaN	NaN	NaN	NaN	NaN	NaN	NaN	4.4232	0	3.08441	5.25947	8.91667	12.4907	NaN	NaN	NaN	NaN
NaN	NaN	NaN	NaN	NaN	NaN	NaN	NaN	NaN	2.4128	1.12341	1.44211	5.51581	8.70386	11.9598	NaN	NaN	NaN	NaN
NaN	NaN	NaN	NaN	NaN	NaN	NaN	NaN	NaN	0.699766	1.32711	1.47369	5.55814	3.96752	13.0605	NaN	NaN	NaN	NaN
NaN	NaN	NaN	NaN	NaN	NaN	NaN	NaN	NaN	1.71754	1.47038	3.88278	3.16669	9.13154	9.2137	NaN	NaN	NaN	NaN
NaN	NaN	NaN	NaN	NaN	NaN	NaN	NaN	NaN	0.340121	0.639176	1.2954	2.12387	7.03963	18.7232	NaN	NaN	NaN	NaN
NaN	NaN	NaN	NaN	NaN	NaN	NaN	NaN	NaN	0.169376	0.522916	1.32836	0.563121	5.99658	22.8778	NaN	NaN	NaN	NaN
NaN	NaN	NaN	NaN	NaN	NaN	NaN	NaN	NaN	NaN	NaN	NaN	NaN	NaN	NaN	NaN	NaN	NaN	NaN
NaN	NaN	NaN	NaN	NaN	NaN	NaN	NaN	NaN	NaN	NaN	NaN	NaN	NaN	NaN	NaN	NaN	NaN	NaN
NaN	NaN	NaN	NaN	NaN	NaN	NaN	NaN	NaN	NaN	NaN	NaN	NaN	NaN	NaN	NaN	NaN	NaN	NaN
NaN	NaN	NaN	NaN	NaN	NaN	NaN	NaN	NaN	NaN	NaN	NaN	NaN	NaN	NaN	NaN	NaN	NaN	NaN
NaN	NaN	NaN	NaN	NaN	NaN	NaN	NaN	NaN	NaN	NaN	NaN	NaN	NaN	NaN	NaN	NaN	NaN	NaN
NaN	NaN	NaN	NaN	NaN	NaN	NaN	NaN	NaN	NaN	NaN	NaN	NaN	NaN	NaN	NaN	NaN	NaN	NaN
NaN	NaN	NaN	NaN	NaN	NaN	NaN	NaN	NaN	NaN	NaN	NaN	NaN	NaN	NaN	NaN	NaN	NaN	NaN
NaN	NaN	NaN	NaN	NaN	NaN	NaN	NaN	NaN	NaN	NaN	NaN	NaN	NaN	NaN	NaN	NaN	NaN	NaN
NaN	NaN	NaN	NaN	NaN	NaN	NaN	NaN	NaN	NaN	NaN	NaN	NaN	NaN	NaN	NaN	NaN	NaN	NaN
NaN	NaN	NaN	NaN	NaN	NaN	NaN	NaN	NaN	NaN	NaN	NaN	NaN	NaN	NaN	NaN	NaN	NaN	NaN
NaN	NaN	NaN	NaN	NaN	NaN	NaN	NaN	NaN	NaN	NaN	NaN	NaN	NaN	NaN	NaN	NaN	NaN	NaN
NaN	NaN	NaN	NaN	NaN	NaN	NaN	NaN	NaN	NaN	NaN	NaN	NaN	NaN	NaN	NaN	NaN	NaN	NaN
NaN	NaN	NaN	NaN	NaN	NaN	NaN	NaN	NaN	NaN	NaN	NaN	NaN	NaN	NaN	NaN	NaN	NaN	NaN
NaN	NaN	NaN	NaN	NaN	NaN	NaN	NaN	NaN	NaN	NaN	NaN	NaN	NaN	NaN	NaN	NaN	NaN	NaN
NaN	NaN	NaN	NaN	NaN	NaN	NaN	NaN	NaN	NaN	NaN	NaN	NaN	NaN	NaN	NaN	NaN	NaN	NaN
NaN	NaN	NaN	NaN	NaN	NaN	NaN	NaN	NaN	NaN	NaN	NaN	NaN	NaN	NaN	NaN	NaN	NaN	NaN
NaN	NaN	NaN	NaN	NaN	NaN	NaN	NaN	NaN	NaN	NaN	NaN	NaN	NaN	NaN	NaN	NaN	NaN	NaN
NaN	NaN	NaN	NaN	NaN	NaN	NaN	NaN	NaN	NaN	NaN	NaN	NaN	NaN	NaN	NaN	NaN	NaN	NaN
NaN	NaN	NaN	NaN	NaN	NaN	NaN	NaN	NaN	NaN	NaN	NaN	NaN	NaN	NaN	NaN	NaN	NaN	NaN
NaN	NaN	NaN	NaN	NaN	NaN	NaN	NaN	NaN	NaN	NaN	NaN	NaN	NaN	NaN	NaN	NaN	NaN	NaN
NaN	NaN	NaN	NaN	NaN	NaN	NaN	NaN	NaN	NaN	NaN	NaN	NaN	NaN	NaN	NaN	NaN	NaN	NaN

## Sheet: FigureS4 e
# FigureS4 e The normalized fluxes as a function of M-shell for three energy channels and averaged wave amplitudes
M-shell bin	55 keV	97 keV	170 keV	Bw (pT)
5.75	0.534079	0.571969	0.655246	9.64701
6.25	0.546967	0.582157	0.601863	18.2433
6.75	0.650958	0.665078	0.689747	5.36292
7.25	0.675758	0.703668	0.756675	5.37956
7.75	0.613534	0.644034	0.694066	11.7485
8.25	0.588041	0.617082	0.679043	10.0024
8.75	0.538314	0.56483	0.585314	13.2041
9.25	0.58964	0.614457	0.628047	14.9901
9.75	0.457876	0.453761	0.461464	19.8624
10.25	0.399643	0.385273	0.39334	21.9057
10.75	0.432814	0.398314	0.390688	14.8359
11.25	0.547669	0.507404	0.477728	11.8132
11.75	0.630679	0.6138	0.535686	8.0395
12.25	0.675911	0.622492	0.542882	5.95025
12.75	0.673557	0.634899	0.553001	5.74901
13.25	0.730361	0.688597	0.61191	5.0774
13.75	0.78147	0.760188	0.712676	5.37302
14.25	0.581421	0.558627	0.537206	5.96426
14.75	0.69774	0.695756	0.661099	6.25776
