# Supplementary material for: A slot region in the magnetosphere of Jupiter
Source: Nat Commun. 2025 Aug 25;16:7916. doi: 10.1038/s41467-025-63186-8 (PMC12379232; doi:10.1038/s41467-025-63186-8)
Supplement: Supplementary file 3 — Source Data [file 41467_2025_63186_MOESM3_ESM.zip › Source Data/Supplementary Figure5.xlsx]

## Sheet: FigureS5 a
# Figure S5 a Bounce-averaged Daa induced by low frequency whislter-mode waves at M-shell=9.5
	Pitch angle unit of degree			Diffusion reates are unit of s^-1
Ek (eV)	0.1	1	2	3	4	5	6	7	8	9	10	11	12	13	14	15	16	17	18	19	20	21	22	23	24	25	26	27	28	29	30	31	32	33	34	35	36	37	38	39	40	41	42	43	44	45	46	47	48
1000	2.71643e-13	2.68047e-11	1.02059e-10	2.36756e-10	4.26671e-10	6.73182e-10	9.61182e-10	1.30661e-09	1.7007e-09	2.1536e-09	2.62898e-09	3.13472e-09	3.6659e-09	4.21044e-09	4.7771e-09	5.34261e-09	5.85323e-09	6.40825e-09	6.9556e-09	7.48286e-09	7.9914e-09	8.41505e-09	8.87227e-09	9.16849e-09	9.56855e-09	9.81309e-09	1.0124e-08	1.01673e-08	1.05042e-08	1.05642e-08	1.05313e-08	1.04915e-08	1.03956e-08	1.01967e-08	9.98207e-09	9.56515e-09	9.08876e-09	8.43141e-09	7.6846e-09	6.81567e-09	5.92809e-09	5.05253e-09	4.42439e-09	3.96119e-09	3.68529e-09	3.66179e-09	3.60141e-09	3.28421e-09	3.02768e-09
1122.02	2.51578e-13	2.48368e-11	9.45903e-11	2.19805e-10	3.96247e-10	6.23865e-10	8.98634e-10	1.22633e-09	1.60431e-09	2.0331e-09	2.49648e-09	2.99756e-09	3.52801e-09	4.0766e-09	4.65398e-09	5.23475e-09	5.76965e-09	6.33695e-09	6.89151e-09	7.40771e-09	7.89789e-09	8.26401e-09	8.65371e-09	8.822e-09	9.09793e-09	9.15144e-09	9.28952e-09	9.1568e-09	9.31949e-09	9.23606e-09	9.08608e-09	8.94668e-09	8.76327e-09	8.47727e-09	8.1869e-09	7.75482e-09	7.34891e-09	6.87776e-09	6.39515e-09	5.89036e-09	5.34616e-09	4.70528e-09	4.09792e-09	3.53738e-09	3.11321e-09	2.87596e-09	2.84734e-09	2.99381e-09	3.37672e-09
1258.93	2.15711e-13	2.1295e-11	8.1121e-11	1.88634e-10	3.40169e-10	5.34971e-10	7.74838e-10	1.06003e-09	1.39139e-09	1.75964e-09	2.17336e-09	2.61958e-09	3.10355e-09	3.61368e-09	4.15547e-09	4.71336e-09	5.26835e-09	5.83585e-09	6.40657e-09	6.94562e-09	7.47451e-09	7.91334e-09	8.34702e-09	8.6097e-09	8.89952e-09	8.96748e-09	9.05302e-09	8.82831e-09	8.86565e-09	8.59886e-09	8.23213e-09	7.91411e-09	7.57741e-09	7.1859e-09	6.82205e-09	6.34993e-09	5.90262e-09	5.39874e-09	4.89103e-09	4.4119e-09	3.98528e-09	3.62709e-09	3.36638e-09	3.16717e-09	3.03205e-09	2.95113e-09	2.96987e-09	3.15126e-09	3.54312e-09
1412.54	1.82024e-13	1.79595e-11	6.84101e-11	1.59062e-10	2.86606e-10	4.50389e-10	6.52603e-10	8.91778e-10	1.1695e-09	1.47801e-09	1.82085e-09	2.19723e-09	2.60155e-09	3.0266e-09	3.48348e-09	3.95762e-09	4.44124e-09	4.93851e-09	5.44304e-09	5.93567e-09	6.43725e-09	6.89539e-09	7.34045e-09	7.72497e-09	8.0725e-09	8.29699e-09	8.49358e-09	8.41716e-09	8.51811e-09	8.31732e-09	7.93053e-09	7.53828e-09	7.07147e-09	6.50774e-09	5.99527e-09	5.38023e-09	4.86443e-09	4.32883e-09	3.82672e-09	3.361e-09	2.94616e-09	2.60379e-09	2.39997e-09	2.35709e-09	2.50942e-09	2.81957e-09	3.23455e-09	3.72182e-09	4.32094e-09
1584.89	1.56338e-13	1.5424e-11	5.87238e-11	1.36324e-10	2.45469e-10	3.84307e-10	5.55554e-10	7.56956e-10	9.92972e-10	1.25029e-09	1.53616e-09	1.84696e-09	2.17916e-09	2.53041e-09	2.90357e-09	3.28909e-09	3.68345e-09	4.08204e-09	4.49034e-09	4.88755e-09	5.28204e-09	5.66195e-09	6.0215e-09	6.36313e-09	6.67144e-09	6.93123e-09	7.19252e-09	7.25325e-09	7.44067e-09	7.42896e-09	7.25681e-09	7.02769e-09	6.68414e-09	6.18537e-09	5.67193e-09	4.9844e-09	4.36422e-09	3.71764e-09	3.1466e-09	2.66667e-09	2.28191e-09	1.99357e-09	1.84812e-09	1.88181e-09	2.14877e-09	2.63245e-09	3.33194e-09	4.18886e-09	5.16685e-09
1778.28	1.41997e-13	1.40021e-11	5.3299e-11	1.23442e-10	2.222e-10	3.4449e-10	4.96644e-10	6.73666e-10	8.82713e-10	1.10475e-09	1.34677e-09	1.60695e-09	1.87851e-09	2.16571e-09	2.47681e-09	2.78187e-09	3.09113e-09	3.4034e-09	3.72331e-09	4.01766e-09	4.32699e-09	4.61403e-09	4.88637e-09	5.13773e-09	5.35529e-09	5.54614e-09	5.72775e-09	5.77843e-09	5.90972e-09	5.93895e-09	5.90189e-09	5.82345e-09	5.66541e-09	5.40352e-09	5.08848e-09	4.61086e-09	4.09756e-09	3.4995e-09	2.91048e-09	2.38194e-09	1.96882e-09	1.69514e-09	1.60741e-09	1.72633e-09	2.11845e-09	2.77398e-09	3.67942e-09	4.81838e-09	6.09071e-09
1995.26	1.34831e-13	1.33037e-11	5.05589e-11	1.17193e-10	2.11015e-10	3.2603e-10	4.69489e-10	6.35548e-10	8.30659e-10	1.03501e-09	1.25566e-09	1.4871e-09	1.72573e-09	1.96995e-09	2.24114e-09	2.4886e-09	2.73148e-09	2.97129e-09	3.20811e-09	3.39887e-09	3.61559e-09	3.81022e-09	3.98268e-09	4.1558e-09	4.29335e-09	4.41208e-09	4.52601e-09	4.52851e-09	4.59175e-09	4.57317e-09	4.49884e-09	4.40916e-09	4.28069e-09	4.13206e-09	3.95682e-09	3.73671e-09	3.46196e-09	3.11952e-09	2.72478e-09	2.32309e-09	1.96628e-09	1.70715e-09	1.64553e-09	1.81774e-09	2.30661e-09	3.14092e-09	4.24529e-09	5.67071e-09	7.25007e-09
2238.72	1.23805e-13	1.22082e-11	4.64945e-11	1.07803e-10	1.94009e-10	3.02003e-10	4.35591e-10	5.91697e-10	7.71819e-10	9.66052e-10	1.17493e-09	1.39697e-09	1.6236e-09	1.85659e-09	2.10354e-09	2.33378e-09	2.55177e-09	2.75872e-09	2.95032e-09	3.06292e-09	3.21513e-09	3.32354e-09	3.39932e-09	3.47832e-09	3.51598e-09	3.54124e-09	3.58246e-09	3.53866e-09	3.54258e-09	3.48707e-09	3.39029e-09	3.27494e-09	3.13017e-09	2.97303e-09	2.81417e-09	2.66297e-09	2.52388e-09	2.38081e-09	2.23247e-09	2.07864e-09	1.93609e-09	1.83189e-09	1.86772e-09	2.11196e-09	2.67733e-09	3.63843e-09	4.96301e-09	6.61819e-09	8.54145e-09
2511.89	1.07951e-13	1.06482e-11	4.05119e-11	9.40973e-11	1.69126e-10	2.64835e-10	3.82446e-10	5.20687e-10	6.78565e-10	8.52843e-10	1.0427e-09	1.24711e-09	1.45562e-09	1.67649e-09	1.90293e-09	2.12218e-09	2.33463e-09	2.53602e-09	2.72329e-09	2.84542e-09	2.9814e-09	3.05894e-09	3.10246e-09	3.11796e-09	3.07449e-09	3.00886e-09	2.96989e-09	2.84851e-09	2.77324e-09	2.66694e-09	2.53545e-09	2.40712e-09	2.25818e-09	2.10934e-09	1.96476e-09	1.83871e-09	1.74222e-09	1.67301e-09	1.64907e-09	1.66395e-09	1.7314e-09	1.85504e-09	2.08119e-09	2.47721e-09	3.15645e-09	4.22028e-09	5.75408e-09	7.61259e-09	9.86555e-09
2818.38	9.17339e-14	9.05224e-12	3.44905e-11	7.99427e-11	1.43643e-10	2.25586e-10	3.2537e-10	4.43386e-10	5.7741e-10	7.26517e-10	8.89795e-10	1.06444e-09	1.24716e-09	1.43841e-09	1.63434e-09	1.82787e-09	2.01907e-09	2.20369e-09	2.37426e-09	2.51377e-09	2.64702e-09	2.74127e-09	2.8052e-09	2.82751e-09	2.79531e-09	2.71735e-09	2.63793e-09	2.46818e-09	2.31496e-09	2.14857e-09	1.94979e-09	1.78626e-09	1.61934e-09	1.47396e-09	1.3526e-09	1.26612e-09	1.22033e-09	1.22073e-09	1.27064e-09	1.38207e-09	1.56957e-09	1.85301e-09	2.25649e-09	2.83067e-09	3.65906e-09	4.85056e-09	6.53673e-09	8.64919e-09	1.11347e-08
3162.28	7.79019e-14	7.68652e-12	2.92826e-11	6.78363e-11	1.21737e-10	1.90736e-10	2.75037e-10	3.74377e-10	4.87164e-10	6.1284e-10	7.48774e-10	8.96129e-10	1.04661e-09	1.20943e-09	1.37074e-09	1.53283e-09	1.69178e-09	1.84406e-09	1.98634e-09	2.1101e-09	2.22319e-09	2.31149e-09	2.37926e-09	2.41292e-09	2.41418e-09	2.37626e-09	2.32385e-09	2.18936e-09	2.03999e-09	1.86603e-09	1.63205e-09	1.42878e-09	1.2234e-09	1.05616e-09	9.41119e-10	8.87313e-10	8.94533e-10	9.68055e-10	1.10656e-09	1.30783e-09	1.5975e-09	1.99359e-09	2.52388e-09	3.22925e-09	4.18829e-09	5.51119e-09	7.3083e-09	9.6932e-09	1.2349e-08
3548.13	6.76862e-14	6.67282e-12	2.53747e-11	5.87607e-11	1.05113e-10	1.645e-10	2.36494e-10	3.20352e-10	4.15474e-10	5.21433e-10	6.34738e-10	7.55625e-10	8.79731e-10	1.01292e-09	1.14443e-09	1.27709e-09	1.40319e-09	1.52716e-09	1.63702e-09	1.7359e-09	1.82237e-09	1.88666e-09	1.93276e-09	1.95672e-09	1.957e-09	1.93598e-09	1.89675e-09	1.80672e-09	1.71858e-09	1.59448e-09	1.4167e-09	1.22984e-09	1.02665e-09	8.46328e-10	7.19517e-10	6.74469e-10	7.21743e-10	8.59852e-10	1.08873e-09	1.38695e-09	1.77473e-09	2.27802e-09	2.91878e-09	3.73251e-09	4.78756e-09	6.20629e-09	8.09715e-09	1.06836e-08	1.35542e-08
3981.07	6.15206e-14	6.06696e-12	2.3038e-11	5.32541e-11	9.47966e-11	1.48007e-10	2.11984e-10	2.85663e-10	3.67412e-10	4.59699e-10	5.54819e-10	6.54598e-10	7.55117e-10	8.65636e-10	9.70307e-10	1.07239e-09	1.17021e-09	1.2654e-09	1.34734e-09	1.41802e-09	1.4818e-09	1.52253e-09	1.55037e-09	1.55606e-09	1.54072e-09	1.51021e-09	1.46811e-09	1.39131e-09	1.33221e-09	1.24813e-09	1.14304e-09	1.02152e-09	8.84114e-10	7.47849e-10	6.41599e-10	6.03739e-10	6.75173e-10	8.637e-10	1.17121e-09	1.56833e-09	2.05077e-09	2.65477e-09	3.4011e-09	4.31526e-09	5.45361e-09	6.93076e-09	8.8947e-09	1.15608e-08	1.46919e-08
4466.84	5.77602e-14	5.69199e-12	2.15954e-11	4.99094e-11	8.86156e-11	1.38205e-10	1.97793e-10	2.65501e-10	3.40341e-10	4.2412e-10	5.08352e-10	5.94239e-10	6.78331e-10	7.72327e-10	8.55582e-10	9.33548e-10	1.00641e-09	1.0754e-09	1.12895e-09	1.17081e-09	1.20952e-09	1.22903e-09	1.23778e-09	1.2256e-09	1.20104e-09	1.1589e-09	1.10988e-09	1.03632e-09	9.82395e-10	9.14183e-10	8.46712e-10	7.77551e-10	7.07145e-10	6.44676e-10	6.01072e-10	6.06672e-10	7.11387e-10	9.49263e-10	1.32184e-09	1.81383e-09	2.38807e-09	3.08372e-09	3.92812e-09	4.93709e-09	6.15317e-09	7.6677e-09	9.66498e-09	1.23333e-08	1.56812e-08
5011.87	5.33015e-14	5.26166e-12	1.99711e-11	4.61998e-11	8.2117e-11	1.28271e-10	1.83633e-10	2.47086e-10	3.16544e-10	3.94065e-10	4.72275e-10	5.5174e-10	6.29047e-10	7.11993e-10	7.83614e-10	8.48776e-10	9.05932e-10	9.55874e-10	9.85322e-10	1.00226e-09	1.01592e-09	1.01342e-09	9.99669e-10	9.71233e-10	9.34486e-10	8.8341e-10	8.3017e-10	7.57504e-10	7.06831e-10	6.51614e-10	6.039e-10	5.67215e-10	5.41916e-10	5.33223e-10	5.52444e-10	6.20568e-10	7.75396e-10	1.07199e-09	1.51262e-09	2.08886e-09	2.75471e-09	3.53343e-09	4.46568e-09	5.56274e-09	6.85397e-09	8.39955e-09	1.03893e-08	1.30403e-08	1.64872e-08
5623.41	4.75297e-14	4.68674e-12	1.7787e-11	4.11561e-11	7.33834e-11	1.14588e-10	1.64431e-10	2.21761e-10	2.85138e-10	3.54138e-10	4.26463e-10	5.00279e-10	5.72901e-10	6.47581e-10	7.14551e-10	7.75412e-10	8.27513e-10	8.70557e-10	8.90634e-10	8.96881e-10	8.93961e-10	8.74298e-10	8.42319e-10	7.92694e-10	7.40413e-10	6.79284e-10	6.17769e-10	5.48523e-10	5.02507e-10	4.60432e-10	4.32571e-10	4.21561e-10	4.28785e-10	4.61375e-10	5.275e-10	6.46843e-10	8.51839e-10	1.20129e-09	1.71842e-09	2.36694e-09	3.13091e-09	3.9806e-09	4.98826e-09	6.16355e-09	7.52838e-09	9.10849e-09	1.10708e-08	1.36815e-08	1.71175e-08
6309.57	4.1201e-14	4.06354e-12	1.54377e-11	3.57156e-11	6.37277e-11	9.94619e-11	1.42783e-10	1.92497e-10	2.47964e-10	3.08071e-10	3.71227e-10	4.36498e-10	5.01762e-10	5.67067e-10	6.27779e-10	6.83299e-10	7.31487e-10	7.72689e-10	7.94772e-10	8.05116e-10	8.00702e-10	7.77445e-10	7.42692e-10	6.82644e-10	6.18205e-10	5.44937e-10	4.72569e-10	3.99429e-10	3.56777e-10	3.27769e-10	3.22374e-10	3.36373e-10	3.74993e-10	4.43471e-10	5.48522e-10	7.06756e-10	9.50844e-10	1.33849e-09	1.92721e-09	2.63799e-09	3.50223e-09	4.41878e-09	5.48658e-09	6.72145e-09	8.14775e-09	9.7697e-09	1.17041e-08	1.42335e-08	1.75728e-08
7079.46	3.55189e-14	3.50315e-12	1.32824e-11	3.07432e-11	5.48194e-11	8.55071e-11	1.22756e-10	1.65286e-10	2.12402e-10	2.63569e-10	3.17301e-10	3.71939e-10	4.27838e-10	4.81851e-10	5.31834e-10	5.78416e-10	6.19083e-10	6.54818e-10	6.76978e-10	6.92245e-10	6.92439e-10	6.76327e-10	6.5208e-10	6.01249e-10	5.37032e-10	4.62782e-10	3.86204e-10	3.06243e-10	2.63308e-10	2.43758e-10	2.57557e-10	2.98302e-10	3.67702e-10	4.70092e-10	6.11918e-10	8.04661e-10	1.07919e-09	1.49279e-09	2.13203e-09	2.90121e-09	3.85626e-09	4.84435e-09	5.96008e-09	7.24234e-09	8.70296e-09	1.03603e-08	1.22816e-08	1.46987e-08	1.79078e-08
7943.28	3.08255e-14	3.04001e-12	1.15251e-11	2.66213e-11	4.74584e-11	7.38523e-11	1.05881e-10	1.42239e-10	1.82379e-10	2.25467e-10	2.70415e-10	3.15876e-10	3.61463e-10	4.04964e-10	4.44843e-10	4.81438e-10	5.1194e-10	5.36549e-10	5.54763e-10	5.64979e-10	5.67032e-10	5.57842e-10	5.42027e-10	5.08811e-10	4.5933e-10	3.99572e-10	3.32293e-10	2.55594e-10	2.13342e-10	1.99151e-10	2.28217e-10	2.94746e-10	3.9472e-10	5.29295e-10	7.06277e-10	9.31292e-10	1.23179e-09	1.66315e-09	2.32716e-09	3.15475e-09	4.17417e-09	5.25073e-09	6.4079e-09	7.72772e-09	9.21345e-09	1.08694e-08	1.27805e-08	1.50903e-08	1.81777e-08
8912.51	2.73927e-14	2.69787e-12	1.02413e-11	2.36274e-11	4.19365e-11	6.51893e-11	9.34252e-11	1.24799e-10	1.59192e-10	1.96137e-10	2.33567e-10	2.71155e-10	3.08853e-10	3.43066e-10	3.73844e-10	4.00092e-10	4.21694e-10	4.3661e-10	4.45777e-10	4.49425e-10	4.46367e-10	4.37054e-10	4.24853e-10	4.02183e-10	3.69538e-10	3.29346e-10	2.81628e-10	2.2239e-10	1.88481e-10	1.8354e-10	2.26547e-10	3.1582e-10	4.45364e-10	6.10123e-10	8.19912e-10	1.07625e-09	1.40058e-09	1.84234e-09	2.51116e-09	3.38844e-09	4.44444e-09	5.6168e-09	6.82757e-09	8.17129e-09	9.68639e-09	1.13387e-08	1.32004e-08	1.54055e-08	1.83665e-08
10000	2.51041e-14	2.4758e-12	9.37669e-12	2.16095e-11	3.8252e-11	5.93644e-11	8.49907e-11	1.13202e-10	1.43444e-10	1.75637e-10	2.0773e-10	2.38742e-10	2.7039e-10	2.96823e-10	3.19464e-10	3.37516e-10	3.50436e-10	3.56872e-10	3.59014e-10	3.54905e-10	3.45447e-10	3.3312e-10	3.19152e-10	3.01687e-10	2.79893e-10	2.54436e-10	2.25157e-10	1.89541e-10	1.70777e-10	1.81585e-10	2.40687e-10	3.5217e-10	5.11297e-10	7.04355e-10	9.43992e-10	1.23075e-09	1.5776e-09	2.02388e-09	2.68519e-09	3.59686e-09	4.66887e-09	5.92694e-09	7.18819e-09	8.58193e-09	1.01002e-08	1.17842e-08	1.35683e-08	1.56407e-08	1.84669e-08
11220.2	2.3329e-14	2.29865e-12	8.71503e-12	2.00871e-11	3.55228e-11	5.51711e-11	7.90953e-11	1.05231e-10	1.33108e-10	1.62419e-10	1.90903e-10	2.17997e-10	2.45227e-10	2.66188e-10	2.82597e-10	2.93771e-10	2.99728e-10	2.9785e-10	2.9288e-10	2.81985e-10	2.67124e-10	2.5158e-10	2.35482e-10	2.19556e-10	2.03977e-10	1.88512e-10	1.73853e-10	1.57078e-10	1.55181e-10	1.82814e-10	2.60354e-10	3.94914e-10	5.84496e-10	8.05185e-10	1.07091e-09	1.38524e-09	1.75527e-09	2.20501e-09	2.85093e-09	3.77417e-09	4.85178e-09	6.17958e-09	7.46525e-09	8.91906e-09	1.04702e-08	1.2142e-08	1.39503e-08	1.58068e-08	1.84636e-08
12589.3	2.11901e-14	2.08997e-12	7.92573e-12	1.8295e-11	3.24531e-11	5.04922e-11	7.27401e-11	9.71966e-11	1.2354e-10	1.50654e-10	1.77594e-10	2.02989e-10	2.27891e-10	2.46462e-10	2.59638e-10	2.66543e-10	2.67446e-10	2.58722e-10	2.47553e-10	2.30517e-10	2.09443e-10	1.90853e-10	1.72626e-10	1.57823e-10	1.47216e-10	1.39883e-10	1.36203e-10	1.34352e-10	1.46425e-10	1.8757e-10	2.80952e-10	4.39147e-10	6.58184e-10	9.07893e-10	1.19644e-09	1.53555e-09	1.92694e-09	2.3808e-09	3.0042e-09	3.92037e-09	4.99421e-09	6.37044e-09	7.67237e-09	9.14643e-09	1.07775e-08	1.24054e-08	1.42885e-08	1.59865e-08	1.83755e-08
14125.4	1.82716e-14	1.80143e-12	6.85888e-12	1.58627e-11	2.83005e-11	4.40162e-11	6.37777e-11	8.59173e-11	1.10392e-10	1.34814e-10	1.60886e-10	1.85922e-10	2.09574e-10	2.28376e-10	2.41926e-10	2.48451e-10	2.47818e-10	2.3549e-10	2.20325e-10	1.97742e-10	1.70358e-10	1.48426e-10	1.27844e-10	1.14457e-10	1.08208e-10	1.08255e-10	1.14939e-10	1.25472e-10	1.49464e-10	1.99954e-10	3.03953e-10	4.8389e-10	7.2833e-10	1.01003e-09	1.31876e-09	1.67823e-09	2.08831e-09	2.54622e-09	3.14283e-09	4.03476e-09	5.09721e-09	6.49893e-09	7.82212e-09	9.28686e-09	1.09563e-08	1.26483e-08	1.44464e-08	1.62462e-08	1.8214e-08
15848.9	1.4873e-14	1.46922e-12	5.58228e-12	1.2951e-11	2.32053e-11	3.62259e-11	5.26774e-11	7.15078e-11	9.27344e-11	1.13867e-10	1.37939e-10	1.61823e-10	1.84329e-10	2.03864e-10	2.19172e-10	2.28161e-10	2.29877e-10	2.18677e-10	2.03464e-10	1.78567e-10	1.47323e-10	1.22846e-10	9.91737e-11	8.5926e-11	8.36905e-11	9.1109e-11	1.0735e-10	1.29638e-10	1.65228e-10	2.22483e-10	3.3142e-10	5.29487e-10	7.92488e-10	1.10883e-09	1.43656e-09	1.81263e-09	2.23885e-09	2.70173e-09	3.2659e-09	4.12439e-09	5.17075e-09	6.56113e-09	7.91627e-09	9.35947e-09	1.1013e-08	1.28203e-08	1.45029e-08	1.64648e-08	1.80786e-08
17782.8	1.16169e-14	1.1446e-12	4.36035e-12	1.01264e-11	1.82327e-11	2.83552e-11	4.13773e-11	5.62852e-11	7.35864e-11	9.07335e-11	1.11117e-10	1.32203e-10	1.51688e-10	1.71484e-10	1.87508e-10	1.99218e-10	2.04721e-10	1.98524e-10	1.86753e-10	1.64287e-10	1.3354e-10	1.0843e-10	8.26829e-11	6.9864e-11	7.11718e-11	8.49008e-11	1.10646e-10	1.44138e-10	1.91158e-10	2.54593e-10	3.64829e-10	5.75481e-10	8.50495e-10	1.20038e-09	1.54825e-09	1.9381e-09	2.37862e-09	2.84628e-09	3.37485e-09	4.19301e-09	5.21718e-09	6.5638e-09	7.95711e-09	9.37508e-09	1.09966e-08	1.28261e-08	1.45844e-08	1.6463e-08	1.80856e-08
19952.6	8.99456e-15	8.88588e-13	3.36715e-12	7.81013e-12	1.39789e-11	2.17075e-11	3.15927e-11	4.29903e-11	5.62736e-11	6.92504e-11	8.50739e-11	1.02049e-10	1.18235e-10	1.35269e-10	1.50459e-10	1.62837e-10	1.71166e-10	1.70297e-10	1.63621e-10	1.46373e-10	1.21196e-10	9.82965e-11	7.38792e-11	6.26343e-11	6.75996e-11	8.73381e-11	1.21718e-10	1.65951e-10	2.24586e-10	2.94284e-10	4.03589e-10	6.20534e-10	9.02281e-10	1.28086e-09	1.64953e-09	2.05326e-09	2.50372e-09	2.98054e-09	3.47106e-09	4.24172e-09	5.24808e-09	6.5248e-09	7.95735e-09	9.34308e-09	1.09216e-08	1.2718e-08	1.46302e-08	1.62742e-08	1.81838e-08
22387.2	7.22583e-15	7.11993e-13	2.69933e-12	6.20543e-12	1.10373e-11	1.70573e-11	2.4528e-11	3.29742e-11	4.25904e-11	5.20598e-11	6.35427e-11	7.60384e-11	8.81763e-11	1.0145e-10	1.13941e-10	1.24956e-10	1.33883e-10	1.36244e-10	1.34049e-10	1.22795e-10	1.04674e-10	8.64685e-11	6.69227e-11	5.94857e-11	6.95752e-11	9.56315e-11	1.38468e-10	1.92446e-10	2.62563e-10	3.39662e-10	4.47594e-10	6.63259e-10	9.48496e-10	1.34691e-09	1.73619e-09	2.15646e-09	2.61491e-09	3.1036e-09	3.56448e-09	4.26537e-09	5.26593e-09	6.45212e-09	7.90999e-09	9.26246e-09	1.08017e-08	1.2544e-08	1.45084e-08	1.60538e-08	1.81097e-08
25118.9	6.37536e-15	6.26288e-13	2.3603e-12	5.3825e-12	9.41846e-12	1.44771e-11	2.02248e-11	2.65267e-11	3.33755e-11	4.03206e-11	4.79046e-11	5.61981e-11	6.44789e-11	7.36666e-11	8.29167e-11	9.13737e-11	9.92557e-11	1.02926e-10	1.0277e-10	9.64685e-11	8.4522e-11	7.11589e-11	5.82679e-11	5.65956e-11	7.36703e-11	1.07212e-10	1.58651e-10	2.21767e-10	3.03296e-10	3.88295e-10	4.95349e-10	7.03101e-10	9.90842e-10	1.39647e-09	1.8078e-09	2.24123e-09	2.71315e-09	3.20338e-09	3.66226e-09	4.27031e-09	5.27694e-09	6.35143e-09	7.83066e-09	9.14731e-09	1.06324e-08	1.23242e-08	1.42535e-08	1.59268e-08	1.7828e-08
28183.8	6.3462e-15	6.22646e-13	2.33284e-12	5.27051e-12	9.06084e-12	1.38526e-11	1.8707e-11	2.37037e-11	2.85732e-11	3.4019e-11	3.83492e-11	4.30392e-11	4.80279e-11	5.31216e-11	5.87784e-11	6.46237e-11	7.07459e-11	7.42146e-11	7.50235e-11	7.16427e-11	6.40346e-11	5.46293e-11	4.77743e-11	5.2104e-11	7.71279e-11	1.19653e-10	1.8048e-10	2.52273e-10	3.44352e-10	4.38567e-10	5.45689e-10	7.40529e-10	1.02967e-09	1.42998e-09	1.86438e-09	2.30433e-09	2.79448e-09	3.27859e-09	3.75862e-09	4.26436e-09	5.27128e-09	6.22575e-09	7.72326e-09	8.998e-09	1.04395e-08	1.20735e-08	1.39241e-08	1.5825e-08	1.7431e-08
31622.8	6.91618e-15	6.78197e-13	2.53012e-12	5.68137e-12	9.68651e-12	1.47566e-11	1.93967e-11	2.3997e-11	2.78021e-11	3.26295e-11	3.47057e-11	3.62282e-11	3.85893e-11	3.98882e-11	4.1997e-11	4.50342e-11	4.89671e-11	5.16805e-11	5.31433e-11	5.15074e-11	4.67496e-11	4.00388e-11	3.72191e-11	4.64663e-11	7.92508e-11	1.3116e-10	2.02591e-10	2.83035e-10	3.8491e-10	4.88181e-10	5.97678e-10	7.75942e-10	1.06551e-09	1.44974e-09	1.90832e-09	2.34723e-09	2.84923e-09	3.34196e-09	3.8306e-09	4.268e-09	5.25047e-09	6.09333e-09	7.58983e-09	8.82364e-09	1.02141e-08	1.17896e-08	1.35689e-08	1.55709e-08	1.69774e-08
35481.3	7.76567e-15	7.61103e-13	2.84013e-12	6.37072e-12	1.08333e-11	1.64933e-11	2.14612e-11	2.62617e-11	2.9937e-11	3.47753e-11	3.5555e-11	3.50339e-11	3.52553e-11	3.34016e-11	3.20683e-11	3.18314e-11	3.34505e-11	3.50822e-11	3.68313e-11	3.67195e-11	3.41895e-11	2.99049e-11	2.91826e-11	4.12591e-11	8.01538e-11	1.41348e-10	2.24028e-10	3.13436e-10	4.23983e-10	5.36783e-10	6.49486e-10	8.09472e-10	1.09939e-09	1.45705e-09	1.93847e-09	2.37244e-09	2.8773e-09	3.3948e-09	3.86533e-09	4.29252e-09	5.20877e-09	5.95465e-09	7.42985e-09	8.61922e-09	9.97153e-09	1.1482e-08	1.31907e-08	1.51618e-08	1.65622e-08
39810.7	8.59028e-15	8.42885e-13	3.14599e-12	7.06914e-12	1.20538e-11	1.83567e-11	2.39138e-11	2.93288e-11	3.34016e-11	3.87213e-11	3.91746e-11	3.76633e-11	3.65624e-11	3.23812e-11	2.81976e-11	2.48642e-11	2.37613e-11	2.40097e-11	2.5698e-11	2.69392e-11	2.65449e-11	2.43208e-11	2.47522e-11	3.7828e-11	8.0735e-11	1.50131e-10	2.43865e-10	3.43216e-10	4.61388e-10	5.83045e-10	7.00567e-10	8.42438e-10	1.12998e-09	1.45563e-09	1.95682e-09	2.38463e-09	2.88127e-09	3.4245e-09	3.87131e-09	4.32678e-09	5.15398e-09	5.81836e-09	7.25622e-09	8.40736e-09	9.70875e-09	1.11641e-08	1.28005e-08	1.46859e-08	1.62711e-08
44668.4	9.16568e-15	8.99932e-13	3.36537e-12	7.57786e-12	1.29635e-11	1.97801e-11	2.59611e-11	3.20973e-11	3.68515e-11	4.27945e-11	4.35769e-11	4.19674e-11	4.03037e-11	3.47958e-11	2.86496e-11	2.2914e-11	1.91079e-11	1.77696e-11	1.90162e-11	2.14172e-11	2.31156e-11	2.31039e-11	2.41268e-11	3.69084e-11	8.13698e-11	1.57446e-10	2.61436e-10	3.71498e-10	4.96979e-10	6.25803e-10	7.50076e-10	8.7428e-10	1.15519e-09	1.44971e-09	1.96402e-09	2.38327e-09	2.87159e-09	3.42344e-09	3.86748e-09	4.33881e-09	5.08546e-09	5.69733e-09	7.07524e-09	8.18304e-09	9.43636e-09	1.08323e-08	1.24052e-08	1.41981e-08	1.60479e-08
50118.7	9.28044e-15	9.1237e-13	3.41941e-12	7.72874e-12	1.32986e-11	2.03243e-11	2.69323e-11	3.36788e-11	3.9155e-11	4.56511e-11	4.7247e-11	4.60727e-11	4.44761e-11	3.86383e-11	3.14634e-11	2.42617e-11	1.82834e-11	1.54014e-11	1.60763e-11	1.91787e-11	2.30252e-11	2.56914e-11	2.75333e-11	3.90088e-11	8.23445e-11	1.6352e-10	2.76181e-10	3.97864e-10	5.29956e-10	6.65653e-10	7.97689e-10	9.06933e-10	1.17396e-09	1.4419e-09	1.9616e-09	2.37303e-09	2.84868e-09	3.39516e-09	3.86672e-09	4.32065e-09	5.02912e-09	5.57486e-09	6.87919e-09	7.94771e-09	9.14834e-09	1.0495e-08	1.20067e-08	1.3724e-08	1.56989e-08
56234.1	8.83288e-15	8.68044e-13	3.26479e-12	7.40949e-12	1.28248e-11	1.96235e-11	2.6384e-11	3.33684e-11	3.9423e-11	4.62082e-11	4.87548e-11	4.86326e-11	4.75066e-11	4.20302e-11	3.47964e-11	2.7035e-11	1.97431e-11	1.58688e-11	1.58681e-11	1.97884e-11	2.56321e-11	3.11259e-11	3.40494e-11	4.41554e-11	8.40155e-11	1.6835e-10	2.87418e-10	4.21431e-10	5.59693e-10	7.01713e-10	8.41537e-10	9.41189e-10	1.18613e-09	1.43399e-09	1.95029e-09	2.35354e-09	2.81724e-09	3.34982e-09	3.86355e-09	4.27059e-09	4.98329e-09	5.45846e-09	6.67897e-09	7.71168e-09	8.85789e-09	1.01638e-08	1.1612e-08	1.32617e-08	1.5222e-08
63095.7	7.93112e-15	7.79949e-13	2.92931e-12	6.68303e-12	1.16416e-11	1.78391e-11	2.42349e-11	3.11042e-11	3.7284e-11	4.39551e-11	4.74419e-11	4.83402e-11	4.80396e-11	4.37636e-11	3.72665e-11	2.97152e-11	2.21261e-11	1.7862e-11	1.75349e-11	2.2293e-11	3.02356e-11	3.87482e-11	4.35648e-11	5.24647e-11	8.69886e-11	1.71897e-10	2.94992e-10	4.41464e-10	5.85376e-10	7.33827e-10	8.80107e-10	9.78784e-10	1.19153e-09	1.42777e-09	1.93009e-09	2.32583e-09	2.77637e-09	3.29397e-09	3.84132e-09	4.20512e-09	4.92086e-09	5.34491e-09	6.48298e-09	7.47375e-09	8.58674e-09	9.8245e-09	1.12241e-08	1.27799e-08	1.46569e-08
70794.6	6.78476e-15	6.68518e-13	2.51831e-12	5.74889e-12	1.0065e-11	1.54054e-11	2.11514e-11	2.7273e-11	3.31841e-11	3.88382e-11	4.28954e-11	4.48951e-11	4.53732e-11	4.26624e-11	3.77461e-11	3.1336e-11	2.4245e-11	2.03301e-11	2.02328e-11	2.58431e-11	3.60692e-11	4.76823e-11	5.51321e-11	6.38252e-11	9.18345e-11	1.75023e-10	2.99115e-10	4.58074e-10	6.06316e-10	7.61553e-10	9.1356e-10	1.01565e-09	1.19148e-09	1.4238e-09	1.9023e-09	2.29109e-09	2.72943e-09	3.22951e-09	3.78855e-09	4.13124e-09	4.82283e-09	5.22589e-09	6.28771e-09	7.2324e-09	8.29513e-09	9.48317e-09	1.08035e-08	1.22809e-08	1.40669e-08
79432.8	5.67512e-15	5.58071e-13	2.10503e-12	4.79514e-12	8.41722e-12	1.28064e-11	1.77041e-11	2.29488e-11	2.79793e-11	3.28879e-11	3.66455e-11	3.89667e-11	3.99159e-11	3.87468e-11	3.55812e-11	3.09492e-11	2.54284e-11	2.2562e-11	2.33188e-11	3.00975e-11	4.25067e-11	5.79616e-11	6.83112e-11	7.78264e-11	9.91237e-11	1.78068e-10	3.00585e-10	4.70872e-10	6.23015e-10	7.83608e-10	9.42026e-10	1.04978e-09	1.19017e-09	1.42164e-09	1.86671e-09	2.25526e-09	2.67612e-09	3.16241e-09	3.71133e-09	4.06133e-09	4.68882e-09	5.10055e-09	6.07713e-09	6.98404e-09	7.98575e-09	9.11587e-09	1.03882e-08	1.1811e-08	1.35054e-08
89125.1	4.68502e-15	4.60365e-13	1.73451e-12	3.96085e-12	6.91768e-12	1.05439e-11	1.45756e-11	1.88413e-11	2.30111e-11	2.69965e-11	3.00576e-11	3.22989e-11	3.31811e-11	3.2817e-11	3.10507e-11	2.84942e-11	2.50738e-11	2.39602e-11	2.6245e-11	3.45264e-11	4.92519e-11	6.82897e-11	8.25551e-11	9.3704e-11	1.09125e-10	1.81812e-10	3.00003e-10	4.7971e-10	6.35384e-10	7.99753e-10	9.65156e-10	1.07823e-09	1.18975e-09	1.42094e-09	1.8232e-09	2.21154e-09	2.62112e-09	3.09089e-09	3.62442e-09	4.00777e-09	4.5401e-09	4.97357e-09	5.86099e-09	6.72583e-09	7.6994e-09	8.7936e-09	1.00215e-08	1.13953e-08	1.30352e-08
100000	3.8422e-15	3.7649e-13	1.4208e-12	3.23565e-12	5.649e-12	8.58994e-12	1.1771e-11	1.52203e-11	1.85986e-11	2.1641e-11	2.40815e-11	2.58751e-11	2.67346e-11	2.66538e-11	2.58915e-11	2.46206e-11	2.34015e-11	2.43221e-11	2.87187e-11	3.8801e-11	5.60955e-11	7.88192e-11	9.71242e-11	1.11131e-10	1.2167e-10	1.8719e-10	2.98618e-10	4.84561e-10	6.44575e-10	8.09764e-10	9.83435e-10	1.09783e-09	1.19282e-09	1.41969e-09	1.77307e-09	2.1653e-09	2.56362e-09	3.01778e-09	3.53493e-09	3.96302e-09	4.3798e-09	4.86689e-09	5.66473e-09	6.50234e-09	7.44509e-09	8.50669e-09	9.71046e-09	1.10528e-08	1.26217e-08
112202	3.16055e-15	3.09816e-13	1.16476e-12	2.63446e-12	4.5972e-12	6.96652e-12	9.52146e-12	1.22085e-11	1.48319e-11	1.72456e-11	1.8956e-11	2.03538e-11	2.09003e-11	2.09523e-11	2.0702e-11	2.05544e-11	2.10543e-11	2.40462e-11	3.05451e-11	4.3086e-11	6.27666e-11	8.8975e-11	1.12109e-10	1.29512e-10	1.36518e-10	1.93865e-10	2.97259e-10	4.85585e-10	6.50743e-10	8.15424e-10	9.95785e-10	1.11167e-09	1.19669e-09	1.41624e-09	1.72111e-09	2.12003e-09	2.50156e-09	2.941e-09	3.44129e-09	3.91697e-09	4.22778e-09	4.79118e-09	5.48836e-09	6.31028e-09	7.23406e-09	8.27107e-09	9.41923e-09	1.07225e-08	1.22252e-08
125893	7.14253e-10	3.60011e-11	9.63849e-13	2.18075e-12	3.79026e-12	5.68207e-12	7.73172e-12	9.78841e-12	1.17842e-11	1.35179e-11	1.47585e-11	1.5814e-11	1.62046e-11	1.63226e-11	1.64189e-11	1.69631e-11	1.88735e-11	2.34697e-11	3.21021e-11	4.70637e-11	6.9174e-11	9.89391e-11	1.27139e-10	1.48402e-10	1.53039e-10	2.02525e-10	2.97352e-10	4.8261e-10	6.54375e-10	8.17042e-10	1.00105e-09	1.12094e-09	1.20036e-09	1.41256e-09	1.66623e-09	2.0707e-09	2.44289e-09	2.8672e-09	3.35099e-09	3.85333e-09	4.07366e-09	4.74029e-09	5.34325e-09	6.14418e-09	7.0375e-09	8.02795e-09	9.13888e-09	1.0372e-08	1.18004e-08
141254	1.82477e-06	1.79982e-06	1.71078e-06	1.76103e-06	1.77263e-06	1.77638e-06	1.76553e-06	1.75588e-06	1.73184e-06	1.69691e-06	1.65269e-06	1.59256e-06	1.51289e-06	1.41647e-06	1.29867e-06	1.15913e-06	9.9164e-07	7.96924e-07	5.73416e-07	3.29227e-07	9.23231e-08	1.08555e-10	1.41415e-10	1.67184e-10	1.71066e-10	2.13155e-10	2.99299e-10	4.76801e-10	6.56074e-10	8.15933e-10	1.00068e-09	1.12885e-09	1.202e-09	1.40655e-09	1.61208e-09	2.02346e-09	2.38547e-09	2.79537e-09	3.26009e-09	3.77112e-09	3.92862e-09	4.68478e-09	5.20497e-09	5.97198e-09	6.82349e-09	7.77286e-09	8.82896e-09	1.00081e-08	1.13532e-08
158489	2.62884e-06	2.59613e-06	2.47541e-06	2.56178e-06	2.59742e-06	2.62196e-06	2.6477e-06	2.6676e-06	2.68636e-06	2.70008e-06	2.70621e-06	2.70413e-06	2.6947e-06	2.68055e-06	2.65895e-06	2.62916e-06	2.59251e-06	2.54638e-06	2.48906e-06	2.41727e-06	2.32977e-06	2.22428e-06	2.09338e-06	1.93072e-06	1.71347e-06	1.44277e-06	1.12067e-06	7.21477e-07	3.00059e-07	8.13228e-10	9.96271e-10	1.13585e-09	1.19966e-09	1.40246e-09	1.55947e-09	1.97725e-09	2.32503e-09	2.72069e-09	3.16961e-09	3.67258e-09	3.79422e-09	4.59888e-09	5.05993e-09	5.78611e-09	6.60326e-09	7.50157e-09	8.51377e-09	9.61888e-09	1.09047e-08
177828	3.10492e-06	3.0652e-06	2.9224e-06	3.02391e-06	3.0631e-06	3.09512e-06	3.12504e-06	3.15277e-06	3.17818e-06	3.20105e-06	3.22158e-06	3.2405e-06	3.25781e-06	3.27407e-06	3.28816e-06	3.29949e-06	3.30871e-06	3.31253e-06	3.30793e-06	3.29711e-06	3.28232e-06	3.26193e-06	3.23279e-06	3.18767e-06	3.1228e-06	3.04416e-06	2.96436e-06	2.81607e-06	2.70848e-06	2.53743e-06	2.32258e-06	2.04311e-06	1.65557e-06	1.16977e-06	5.84717e-07	2.95374e-08	2.26487e-09	2.64676e-09	3.08464e-09	3.57516e-09	3.67732e-09	4.50305e-09	4.89887e-09	5.59062e-09	6.35881e-09	7.23416e-09	8.1891e-09	9.24603e-09	1.04763e-08
199526	3.87305e-06	3.82304e-06	3.64373e-06	3.76784e-06	3.81715e-06	3.85685e-06	3.8891e-06	3.91608e-06	3.9372e-06	3.95273e-06	3.96321e-06	3.96912e-06	3.97072e-06	3.9689e-06	3.96223e-06	3.95188e-06	3.93921e-06	3.92247e-06	3.90498e-06	3.89825e-06	3.87855e-06	3.858e-06	3.83612e-06	3.81498e-06	3.82792e-06	3.80619e-06	3.79585e-06	3.71059e-06	3.72308e-06	3.66935e-06	3.61263e-06	3.51155e-06	3.38929e-06	3.24547e-06	3.06401e-06	2.83838e-06	2.54796e-06	2.15302e-06	1.59573e-06	8.81278e-07	1.0663e-07	4.38471e-09	4.72683e-09	5.4006e-09	6.14114e-09	6.96598e-09	7.88456e-09	8.90368e-09	1.00558e-08
223872	4.85356e-06	4.79192e-06	4.56755e-06	4.72393e-06	4.78745e-06	4.83814e-06	4.88121e-06	4.91772e-06	4.9473e-06	4.97053e-06	4.98705e-06	4.99754e-06	5.00257e-06	5.00171e-06	4.99461e-06	4.98223e-06	4.9643e-06	4.94025e-06	4.90995e-06	4.87414e-06	4.83206e-06	4.78427e-06	4.73129e-06	4.67361e-06	4.617e-06	4.55417e-06	4.50801e-06	4.4014e-06	4.39345e-06	4.34994e-06	4.30309e-06	4.27273e-06	4.24662e-06	4.19707e-06	4.11979e-06	4.05243e-06	3.94186e-06	3.7919e-06	3.6144e-06	3.39382e-06	3.11281e-06	2.74698e-06	2.22712e-06	1.47624e-06	5.16472e-07	6.71426e-09	7.57411e-09	8.54609e-09	9.64273e-09
251189	5.94111e-06	5.86551e-06	5.59224e-06	5.78523e-06	5.86488e-06	5.92936e-06	5.98687e-06	6.03546e-06	6.07635e-06	6.11134e-06	6.13883e-06	6.15951e-06	6.17365e-06	6.18097e-06	6.18221e-06	6.17577e-06	6.16364e-06	6.14387e-06	6.11751e-06	6.08672e-06	6.04568e-06	5.99656e-06	5.93977e-06	5.87584e-06	5.81016e-06	5.73199e-06	5.67251e-06	5.51622e-06	5.48557e-06	5.3824e-06	5.2772e-06	5.17105e-06	5.06595e-06	4.96036e-06	4.86753e-06	4.7929e-06	4.73186e-06	4.67625e-06	4.58422e-06	4.49198e-06	4.38776e-06	4.23006e-06	4.02616e-06	3.78314e-06	3.47526e-06	3.07035e-06	2.50581e-06	1.64007e-06	4.94451e-07
281838	7.12684e-06	7.03704e-06	6.7096e-06	6.94308e-06	7.04109e-06	7.11851e-06	7.1903e-06	7.25348e-06	7.30894e-06	7.35603e-06	7.39532e-06	7.4261e-06	7.44972e-06	7.46615e-06	7.47582e-06	7.47755e-06	7.47268e-06	7.46104e-06	7.44107e-06	7.41873e-06	7.38342e-06	7.34037e-06	7.28823e-06	7.22836e-06	7.1688e-06	7.09183e-06	7.03669e-06	6.8637e-06	6.84503e-06	6.73531e-06	6.62031e-06	6.49659e-06	6.36437e-06	6.2228e-06	6.07315e-06	5.9198e-06	5.76168e-06	5.60164e-06	5.44667e-06	5.30954e-06	5.19275e-06	5.11792e-06	5.01417e-06	4.88145e-06	4.74255e-06	4.54227e-06	4.28916e-06	3.99175e-06	3.6126e-06
316228	8.24264e-06	8.13941e-06	7.76368e-06	8.03858e-06	8.15623e-06	8.24698e-06	8.34709e-06	8.43359e-06	8.5137e-06	8.58332e-06	8.65028e-06	8.70921e-06	8.76048e-06	8.80327e-06	8.83739e-06	8.86204e-06	8.87783e-06	8.88382e-06	8.87931e-06	8.87007e-06	8.84464e-06	8.80781e-06	8.76066e-06	8.70403e-06	8.64885e-06	8.57335e-06	8.52507e-06	8.33673e-06	8.33713e-06	8.22961e-06	8.11647e-06	7.99393e-06	7.86072e-06	7.7152e-06	7.5574e-06	7.39293e-06	7.21577e-06	7.0263e-06	6.82341e-06	6.61469e-06	6.40032e-06	6.18766e-06	5.96961e-06	5.76666e-06	5.60634e-06	5.46668e-06	5.31774e-06	5.15275e-06	4.94643e-06
354813	9.06304e-06	8.95012e-06	8.53923e-06	8.84526e-06	8.97703e-06	9.08749e-06	9.21874e-06	9.32465e-06	9.42597e-06	9.50281e-06	9.5952e-06	9.68135e-06	9.76228e-06	9.83801e-06	9.90681e-06	9.96906e-06	1.00368e-05	1.00827e-05	1.01203e-05	1.01547e-05	1.01732e-05	1.01838e-05	1.01787e-05	1.01779e-05	1.01606e-05	1.01283e-05	1.01137e-05	9.93086e-06	9.96208e-06	9.86014e-06	9.74835e-06	9.62509e-06	9.49045e-06	9.34134e-06	9.17971e-06	9.01307e-06	8.83376e-06	8.63972e-06	8.4276e-06	8.20765e-06	7.9739e-06	7.73346e-06	7.46915e-06	7.19159e-06	6.90811e-06	6.6229e-06	6.33963e-06	6.08283e-06	5.86522e-06
398107	9.68814e-06	9.56828e-06	9.12965e-06	9.45928e-06	9.60653e-06	9.73399e-06	9.86884e-06	9.98759e-06	1.01005e-05	1.01971e-05	1.03013e-05	1.04001e-05	1.04944e-05	1.05852e-05	1.06702e-05	1.07508e-05	1.08414e-05	1.09128e-05	1.09787e-05	1.10456e-05	1.11001e-05	1.11628e-05	1.12026e-05	1.12611e-05	1.12978e-05	1.13353e-05	1.1392e-05	1.12675e-05	1.13804e-05	1.1355e-05	1.13154e-05	1.12572e-05	1.11766e-05	1.10671e-05	1.09293e-05	1.07737e-05	1.05953e-05	1.03967e-05	1.01738e-05	9.94331e-06	9.69879e-06	9.45081e-06	9.17367e-06	8.87981e-06	8.5726e-06	8.25038e-06	7.90805e-06	7.54884e-06	7.17379e-06
446684	9.90507e-06	9.78371e-06	9.33811e-06	9.68096e-06	9.84082e-06	9.98189e-06	1.01286e-05	1.02645e-05	1.03985e-05	1.05224e-05	1.06513e-05	1.07773e-05	1.09006e-05	1.10216e-05	1.11389e-05	1.12529e-05	1.13693e-05	1.14752e-05	1.15754e-05	1.16741e-05	1.17619e-05	1.18515e-05	1.19239e-05	1.20054e-05	1.20723e-05	1.21388e-05	1.22424e-05	1.21533e-05	1.23241e-05	1.23636e-05	1.24093e-05	1.24345e-05	1.24441e-05	1.2431e-05	1.23865e-05	1.23365e-05	1.22469e-05	1.21316e-05	1.19706e-05	1.17813e-05	1.15582e-05	1.13156e-05	1.10285e-05	1.07156e-05	1.03882e-05	1.00445e-05	9.67971e-06	9.29599e-06	8.88083e-06
501187	9.56763e-06	9.45113e-06	9.02372e-06	9.35826e-06	9.51824e-06	9.66052e-06	9.81576e-06	9.95948e-06	1.01033e-05	1.02364e-05	1.03811e-05	1.05255e-05	1.06712e-05	1.08172e-05	1.09638e-05	1.11105e-05	1.12651e-05	1.14117e-05	1.15577e-05	1.17048e-05	1.18478e-05	1.19934e-05	1.21293e-05	1.22749e-05	1.24059e-05	1.25373e-05	1.27068e-05	1.26714e-05	1.29132e-05	1.30058e-05	1.31001e-05	1.31771e-05	1.3238e-05	1.32919e-05	1.33174e-05	1.33544e-05	1.33619e-05	1.33579e-05	1.33184e-05	1.32549e-05	1.31515e-05	1.30181e-05	1.28209e-05	1.25796e-05	1.23008e-05	1.19767e-05	1.16036e-05	1.11953e-05	1.07432e-05
562341	8.90066e-06	8.79264e-06	8.39619e-06	8.70972e-06	8.86108e-06	8.99704e-06	9.15075e-06	9.29071e-06	9.43203e-06	9.5618e-06	9.7067e-06	9.85339e-06	1.00018e-05	1.01534e-05	1.0307e-05	1.04633e-05	1.06329e-05	1.07944e-05	1.09583e-05	1.11251e-05	1.12941e-05	1.14732e-05	1.16451e-05	1.18379e-05	1.20139e-05	1.22058e-05	1.2439e-05	1.24785e-05	1.27984e-05	1.29773e-05	1.31607e-05	1.33337e-05	1.34916e-05	1.36395e-05	1.37623e-05	1.38857e-05	1.39847e-05	1.40667e-05	1.41172e-05	1.41467e-05	1.4146e-05	1.41322e-05	1.40664e-05	1.39743e-05	1.38327e-05	1.36331e-05	1.33706e-05	1.30566e-05	1.26688e-05
630957	8.03057e-06	7.93325e-06	7.57663e-06	7.8613e-06	7.9998e-06	8.12506e-06	8.27104e-06	8.40269e-06	8.53561e-06	8.65756e-06	8.7968e-06	8.93858e-06	9.08388e-06	9.23259e-06	9.38445e-06	9.53976e-06	9.71136e-06	9.87406e-06	1.00413e-05	1.02081e-05	1.03827e-05	1.05717e-05	1.07525e-05	1.09619e-05	1.11447e-05	1.1359e-05	1.1613e-05	1.16916e-05	1.2034e-05	1.22575e-05	1.24932e-05	1.27281e-05	1.29572e-05	1.31886e-05	1.34086e-05	1.36382e-05	1.38493e-05	1.40543e-05	1.42357e-05	1.43963e-05	1.45282e-05	1.46512e-05	1.47256e-05	1.47582e-05	1.47353e-05	1.46702e-05	1.45562e-05	1.43905e-05	1.41429e-05
707946	7.05886e-06	6.97364e-06	6.66081e-06	6.91201e-06	7.03483e-06	7.1486e-06	7.281e-06	7.39966e-06	7.51796e-06	7.6282e-06	7.75633e-06	7.88739e-06	8.02211e-06	8.16061e-06	8.30164e-06	8.44815e-06	8.61287e-06	8.76859e-06	8.9285e-06	9.08937e-06	9.25921e-06	9.44593e-06	9.62516e-06	9.83588e-06	1.0017e-05	1.02371e-05	1.04926e-05	1.0591e-05	1.09282e-05	1.11628e-05	1.14147e-05	1.16661e-05	1.19135e-05	1.21749e-05	1.24317e-05	1.27079e-05	1.29754e-05	1.32523e-05	1.35226e-05	1.37879e-05	1.40417e-05	1.42962e-05	1.4521e-05	1.47241e-05	1.48899e-05	1.501e-05	1.50713e-05	1.50722e-05	1.49841e-05
794328	4.99112e-06	4.93288e-06	4.71676e-06	4.90294e-06	5.00079e-06	5.10291e-06	5.21915e-06	5.33388e-06	5.44868e-06	5.56846e-06	5.71453e-06	5.87241e-06	6.04431e-06	6.23399e-06	6.43407e-06	6.66128e-06	6.92202e-06	7.19441e-06	7.48737e-06	7.79033e-06	8.05457e-06	8.22658e-06	8.39326e-06	8.58923e-06	8.75881e-06	8.9674e-06	9.20814e-06	9.3142e-06	9.62942e-06	9.85989e-06	1.01116e-05	1.03629e-05	1.06116e-05	1.08802e-05	1.1144e-05	1.14317e-05	1.17117e-05	1.20073e-05	1.23065e-05	1.2606e-05	1.29052e-05	1.32144e-05	1.35148e-05	1.38144e-05	1.40976e-05	1.43681e-05	1.46112e-05	1.48254e-05	1.49678e-05
891251	3.7646e-06	3.71895e-06	3.55303e-06	3.6889e-06	3.75506e-06	3.83001e-06	3.90523e-06	3.97497e-06	4.04032e-06	4.10549e-06	4.1842e-06	4.26552e-06	4.35303e-06	4.44704e-06	4.54378e-06	4.65603e-06	4.78551e-06	4.91411e-06	5.0517e-06	5.20315e-06	5.36284e-06	5.54713e-06	5.7392e-06	5.9688e-06	6.19858e-06	6.49211e-06	6.85076e-06	7.15345e-06	7.66315e-06	8.15778e-06	8.67429e-06	8.95937e-06	9.19157e-06	9.44695e-06	9.69887e-06	9.97938e-06	1.02542e-05	1.05488e-05	1.08513e-05	1.11559e-05	1.14638e-05	1.17813e-05	1.21012e-05	1.24291e-05	1.27475e-05	1.30673e-05	1.338e-05	1.3685e-05	1.39584e-05
1000000	3.05208e-06	3.01559e-06	2.88112e-06	2.99117e-06	3.04677e-06	3.10674e-06	3.1635e-06	3.21917e-06	3.27214e-06	3.3284e-06	3.39035e-06	3.4537e-06	3.5197e-06	3.58802e-06	3.65447e-06	3.72736e-06	3.80754e-06	3.88506e-06	3.96459e-06	4.03667e-06	4.12159e-06	4.2213e-06	4.31942e-06	4.44072e-06	4.54077e-06	4.68534e-06	4.85121e-06	4.9647e-06	5.20617e-06	5.41959e-06	5.66823e-06	5.93189e-06	6.22246e-06	6.56887e-06	6.97299e-06	7.49001e-06	8.09166e-06	8.78983e-06	9.30535e-06	9.59335e-06	9.88865e-06	1.0197e-05	1.05134e-05	1.08432e-05	1.11631e-05	1.14912e-05	1.18169e-05	1.21398e-05	1.24472e-05
1.12202e+06	2.39802e-06	2.36931e-06	2.26349e-06	2.34988e-06	2.39256e-06	2.44197e-06	2.48232e-06	2.52577e-06	2.56436e-06	2.61159e-06	2.65984e-06	2.70937e-06	2.76127e-06	2.81557e-06	2.86723e-06	2.92655e-06	2.98982e-06	3.05489e-06	3.12387e-06	3.20066e-06	3.27552e-06	3.35948e-06	3.44562e-06	3.54044e-06	3.62922e-06	3.73565e-06	3.85808e-06	3.91552e-06	4.06881e-06	4.17586e-06	4.30659e-06	4.43264e-06	4.56993e-06	4.73058e-06	4.90997e-06	5.13234e-06	5.38136e-06	5.66888e-06	5.99467e-06	6.36427e-06	6.79945e-06	7.36138e-06	8.07258e-06	8.9321e-06	9.50686e-06	9.82227e-06	1.01398e-05	1.04595e-05	1.07684e-05
1.25893e+06	1.89861e-06	1.87564e-06	1.79196e-06	1.86024e-06	1.89372e-06	1.93535e-06	1.96512e-06	1.99917e-06	2.0271e-06	2.06584e-06	2.10284e-06	2.14181e-06	2.18174e-06	2.22287e-06	2.25987e-06	2.3045e-06	2.34903e-06	2.39676e-06	2.44738e-06	2.50641e-06	2.56049e-06	2.61984e-06	2.68296e-06	2.7472e-06	2.81649e-06	2.89211e-06	2.98191e-06	3.02996e-06	3.15482e-06	3.25044e-06	3.36318e-06	3.47576e-06	3.59251e-06	3.72493e-06	3.85015e-06	3.98605e-06	4.11341e-06	4.2505e-06	4.40946e-06	4.58564e-06	4.77566e-06	5.01052e-06	5.30346e-06	5.64365e-06	6.01822e-06	6.46773e-06	7.02443e-06	7.78169e-06	8.73066e-06
1.41254e+06	1.51519e-06	1.49684e-06	1.42988e-06	1.48371e-06	1.50906e-06	1.54753e-06	1.56967e-06	1.59501e-06	1.61352e-06	1.64303e-06	1.67097e-06	1.69987e-06	1.7305e-06	1.76211e-06	1.78866e-06	1.82322e-06	1.85729e-06	1.89478e-06	1.93325e-06	1.98166e-06	2.02254e-06	2.06704e-06	2.11546e-06	2.16189e-06	2.21487e-06	2.26929e-06	2.33307e-06	2.36333e-06	2.45509e-06	2.519e-06	2.594e-06	2.6697e-06	2.75004e-06	2.83994e-06	2.93283e-06	3.03916e-06	3.15176e-06	3.27665e-06	3.40979e-06	3.551e-06	3.69515e-06	3.83529e-06	3.98226e-06	4.14224e-06	4.31772e-06	4.51313e-06	4.76456e-06	5.07593e-06	5.42482e-06
1.58489e+06	1.26371e-06	1.24826e-06	1.19195e-06	1.23657e-06	1.25938e-06	1.29365e-06	1.30242e-06	1.32264e-06	1.33596e-06	1.36602e-06	1.38609e-06	1.40634e-06	1.42702e-06	1.44801e-06	1.46363e-06	1.48619e-06	1.50417e-06	1.52915e-06	1.55529e-06	1.59192e-06	1.61988e-06	1.65153e-06	1.68702e-06	1.71394e-06	1.75429e-06	1.79252e-06	1.83997e-06	1.86086e-06	1.93279e-06	1.97927e-06	2.03448e-06	2.08841e-06	2.14537e-06	2.20699e-06	2.26966e-06	2.33797e-06	2.40966e-06	2.49007e-06	2.57697e-06	2.67046e-06	2.77178e-06	2.88607e-06	3.01285e-06	3.15675e-06	3.29906e-06	3.45472e-06	3.60397e-06	3.74833e-06	3.91351e-06
1.77828e+06	1.02994e-06	1.01752e-06	9.72029e-07	1.00903e-06	1.02742e-06	1.05342e-06	1.0655e-06	1.08462e-06	1.09858e-06	1.12408e-06	1.14477e-06	1.16585e-06	1.18735e-06	1.20822e-06	1.22472e-06	1.24663e-06	1.26074e-06	1.28275e-06	1.30519e-06	1.33718e-06	1.35979e-06	1.37855e-06	1.40683e-06	1.41988e-06	1.45109e-06	1.46948e-06	1.49966e-06	1.50338e-06	1.55575e-06	1.58126e-06	1.6165e-06	1.65105e-06	1.68995e-06	1.73323e-06	1.77901e-06	1.82777e-06	1.87773e-06	1.93257e-06	1.98946e-06	2.05005e-06	2.11507e-06	2.18558e-06	2.26455e-06	2.35562e-06	2.45082e-06	2.55983e-06	2.68028e-06	2.81646e-06	2.96228e-06
1.99526e+06	7.91626e-07	7.82211e-07	7.47496e-07	7.76389e-07	7.90232e-07	8.09276e-07	8.23088e-07	8.38573e-07	8.51666e-07	8.68529e-07	8.86827e-07	9.05668e-07	9.25106e-07	9.44284e-07	9.60923e-07	9.81963e-07	1.00185e-06	1.02383e-06	1.04607e-06	1.07707e-06	1.10051e-06	1.12399e-06	1.15207e-06	1.17373e-06	1.2039e-06	1.22762e-06	1.2541e-06	1.25943e-06	1.30685e-06	1.32537e-06	1.34454e-06	1.36597e-06	1.38909e-06	1.41115e-06	1.43773e-06	1.4604e-06	1.49047e-06	1.52095e-06	1.55595e-06	1.59764e-06	1.64249e-06	1.68855e-06	1.73956e-06	1.79756e-06	1.85622e-06	1.92309e-06	1.99851e-06	2.08656e-06	2.18638e-06
2.23872e+06	6.04122e-07	5.96929e-07	5.7036e-07	5.92447e-07	6.03567e-07	6.17082e-07	6.27949e-07	6.39861e-07	6.50574e-07	6.63145e-07	6.76987e-07	6.91524e-07	7.06509e-07	7.21227e-07	7.35119e-07	7.51423e-07	7.67697e-07	7.84899e-07	8.03172e-07	8.27583e-07	8.46774e-07	8.68462e-07	8.9157e-07	9.13622e-07	9.39942e-07	9.6534e-07	9.92755e-07	1.00575e-06	1.04876e-06	1.07358e-06	1.10189e-06	1.12908e-06	1.15726e-06	1.1795e-06	1.20394e-06	1.21979e-06	1.23743e-06	1.25335e-06	1.26829e-06	1.28664e-06	1.30794e-06	1.33067e-06	1.3585e-06	1.39473e-06	1.43341e-06	1.47648e-06	1.52372e-06	1.57811e-06	1.6413e-06
2.51189e+06	4.63727e-07	4.58404e-07	4.38134e-07	4.5512e-07	4.63658e-07	4.73857e-07	4.82226e-07	4.91511e-07	5.00393e-07	5.09717e-07	5.20564e-07	5.31927e-07	5.43609e-07	5.54561e-07	5.65741e-07	5.78692e-07	5.91286e-07	6.04672e-07	6.19146e-07	6.37455e-07	6.52773e-07	6.69714e-07	6.8724e-07	7.04469e-07	7.25233e-07	7.44819e-07	7.6722e-07	7.78245e-07	8.12659e-07	8.33184e-07	8.58657e-07	8.82627e-07	9.08527e-07	9.33465e-07	9.59344e-07	9.83155e-07	1.00681e-06	1.03011e-06	1.05086e-06	1.07149e-06	1.09036e-06	1.10072e-06	1.11132e-06	1.12449e-06	1.14173e-06	1.15855e-06	1.18357e-06	1.2186e-06	1.26072e-06
2.81838e+06	3.58707e-07	3.54362e-07	3.38731e-07	3.51879e-07	3.59078e-07	3.65928e-07	3.72378e-07	3.79622e-07	3.87751e-07	3.94433e-07	4.02785e-07	4.11498e-07	4.207e-07	4.2872e-07	4.38342e-07	4.48434e-07	4.58334e-07	4.68913e-07	4.80355e-07	4.94512e-07	5.06539e-07	5.19516e-07	5.33423e-07	5.46456e-07	5.6278e-07	5.77478e-07	5.9492e-07	6.03461e-07	6.30518e-07	6.469e-07	6.66521e-07	6.85799e-07	7.06586e-07	7.27038e-07	7.48414e-07	7.68993e-07	7.90659e-07	8.13072e-07	8.33287e-07	8.54152e-07	8.75145e-07	8.92296e-07	9.06556e-07	9.186e-07	9.29579e-07	9.42224e-07	9.58616e-07	9.75318e-07	9.93319e-07
3.16228e+06	2.85255e-07	2.81817e-07	2.69329e-07	2.79678e-07	2.86138e-07	2.89804e-07	2.94939e-07	3.0041e-07	3.07991e-07	3.12432e-07	3.18598e-07	3.2494e-07	3.31729e-07	3.37344e-07	3.46195e-07	3.53616e-07	3.61027e-07	3.69186e-07	3.78205e-07	3.87931e-07	3.977e-07	4.07619e-07	4.18213e-07	4.28678e-07	4.41045e-07	4.52215e-07	4.65824e-07	4.72123e-07	4.92796e-07	5.05122e-07	5.19053e-07	5.33444e-07	5.49042e-07	5.6389e-07	5.80478e-07	5.96522e-07	6.14486e-07	6.33169e-07	6.50525e-07	6.69725e-07	6.89844e-07	7.08419e-07	7.25274e-07	7.41469e-07	7.54659e-07	7.65201e-07	7.7349e-07	7.777e-07	7.85865e-07
3.54813e+06	2.29327e-07	2.26629e-07	2.16588e-07	2.25064e-07	2.30779e-07	2.33578e-07	2.37938e-07	2.42631e-07	2.48106e-07	2.51951e-07	2.57307e-07	2.62805e-07	2.68395e-07	2.72932e-07	2.79833e-07	2.86047e-07	2.92194e-07	2.98744e-07	3.06294e-07	3.12734e-07	3.20686e-07	3.27999e-07	3.35575e-07	3.43726e-07	3.52304e-07	3.60197e-07	3.71133e-07	3.75675e-07	3.91385e-07	4.00762e-07	4.10798e-07	4.21861e-07	4.3326e-07	4.43884e-07	4.55836e-07	4.66511e-07	4.78817e-07	4.91382e-07	5.03321e-07	5.17011e-07	5.32774e-07	5.49348e-07	5.65409e-07	5.82568e-07	5.9934e-07	6.14445e-07	6.27351e-07	6.3744e-07	6.4606e-07
3.98107e+06	1.78301e-07	1.76213e-07	1.68437e-07	1.75166e-07	1.79492e-07	1.82587e-07	1.86152e-07	1.90247e-07	1.94657e-07	1.98158e-07	2.03069e-07	2.08264e-07	2.13406e-07	2.17852e-07	2.23602e-07	2.29415e-07	2.35149e-07	2.41232e-07	2.48308e-07	2.54657e-07	2.61995e-07	2.68102e-07	2.75462e-07	2.82097e-07	2.89252e-07	2.95273e-07	3.03993e-07	3.07399e-07	3.18885e-07	3.25991e-07	3.32396e-07	3.40476e-07	3.48257e-07	3.55546e-07	3.64256e-07	3.71627e-07	3.80361e-07	3.88882e-07	3.96854e-07	4.05976e-07	4.16694e-07	4.27683e-07	4.38532e-07	4.50238e-07	4.63256e-07	4.76299e-07	4.89336e-07	5.02954e-07	5.17404e-07
4.46684e+06	1.35656e-07	1.34085e-07	1.28225e-07	1.3334e-07	1.36634e-07	1.39119e-07	1.41872e-07	1.45043e-07	1.48644e-07	1.51518e-07	1.55537e-07	1.59724e-07	1.63877e-07	1.67789e-07	1.7267e-07	1.77626e-07	1.82722e-07	1.88056e-07	1.94312e-07	2.00529e-07	2.0722e-07	2.13465e-07	2.20376e-07	2.27414e-07	2.34737e-07	2.41381e-07	2.49467e-07	2.53823e-07	2.64082e-07	2.7101e-07	2.7642e-07	2.82943e-07	2.88744e-07	2.9357e-07	2.99484e-07	3.03639e-07	3.09167e-07	3.13891e-07	3.18625e-07	3.24348e-07	3.3138e-07	3.38483e-07	3.45627e-07	3.53418e-07	3.62507e-07	3.71844e-07	3.81528e-07	3.91352e-07	4.02864e-07
5.01187e+06	1.03407e-07	1.02242e-07	9.77872e-08	1.01652e-07	1.04136e-07	1.05969e-07	1.0818e-07	1.10574e-07	1.13267e-07	1.15646e-07	1.18626e-07	1.21868e-07	1.25046e-07	1.2823e-07	1.32041e-07	1.35912e-07	1.39908e-07	1.44197e-07	1.49176e-07	1.54074e-07	1.59569e-07	1.64955e-07	1.70621e-07	1.76891e-07	1.83366e-07	1.8966e-07	1.97235e-07	2.02288e-07	2.12084e-07	2.19462e-07	2.2622e-07	2.33351e-07	2.39789e-07	2.45113e-07	2.51045e-07	2.54625e-07	2.58587e-07	2.61431e-07	2.63974e-07	2.66638e-07	2.7019e-07	2.73662e-07	2.77512e-07	2.81846e-07	2.8778e-07	2.93895e-07	3.00429e-07	3.07409e-07	3.1551e-07
5.62341e+06	7.97637e-08	7.88173e-08	7.53835e-08	7.84005e-08	8.02334e-08	8.17094e-08	8.33763e-08	8.52057e-08	8.72863e-08	8.91565e-08	9.14812e-08	9.38974e-08	9.62695e-08	9.88635e-08	1.01841e-07	1.04827e-07	1.07932e-07	1.11298e-07	1.15181e-07	1.18831e-07	1.23246e-07	1.27415e-07	1.31872e-07	1.368e-07	1.42027e-07	1.47043e-07	1.53291e-07	1.57632e-07	1.65914e-07	1.72475e-07	1.78929e-07	1.85963e-07	1.92644e-07	1.9882e-07	2.05328e-07	2.10236e-07	2.1475e-07	2.18087e-07	2.20558e-07	2.22729e-07	2.25018e-07	2.26317e-07	2.27634e-07	2.29007e-07	2.3228e-07	2.35723e-07	2.39902e-07	2.45071e-07	2.51189e-07
6.30957e+06	6.25008e-08	6.17764e-08	5.90659e-08	6.14387e-08	6.27767e-08	6.3906e-08	6.52403e-08	6.66558e-08	6.82178e-08	6.98019e-08	7.15289e-08	7.33762e-08	7.5116e-08	7.72982e-08	7.95802e-08	8.18978e-08	8.43617e-08	8.70454e-08	9.00022e-08	9.27813e-08	9.62573e-08	9.95019e-08	1.03071e-07	1.06904e-07	1.10984e-07	1.14897e-07	1.1988e-07	1.23354e-07	1.30028e-07	1.3545e-07	1.40794e-07	1.46911e-07	1.52839e-07	1.58589e-07	1.64855e-07	1.69931e-07	1.74806e-07	1.7875e-07	1.81625e-07	1.84063e-07	1.86017e-07	1.87103e-07	1.87719e-07	1.87761e-07	1.88613e-07	1.89911e-07	1.9226e-07	1.9564e-07	2.00182e-07
7.07946e+06	4.98748e-08	4.92809e-08	4.71397e-08	4.90087e-08	5.00261e-08	5.09566e-08	5.20193e-08	5.31517e-08	5.43758e-08	5.56714e-08	5.70348e-08	5.84504e-08	5.96981e-08	6.15583e-08	6.33728e-08	6.51671e-08	6.7068e-08	6.92067e-08	7.14259e-08	7.34023e-08	7.61547e-08	7.8698e-08	8.14222e-08	8.44371e-08	8.75821e-08	9.06901e-08	9.46295e-08	9.73836e-08	1.0272e-07	1.07167e-07	1.11592e-07	1.16777e-07	1.21849e-07	1.26898e-07	1.32501e-07	1.37265e-07	1.41875e-07	1.45643e-07	1.48416e-07	1.50802e-07	1.52753e-07	1.53755e-07	1.53724e-07	1.53049e-07	1.53171e-07	1.53576e-07	1.54853e-07	1.56816e-07	1.59676e-07
7.94328e+06	3.96249e-08	3.9159e-08	3.74755e-08	3.89793e-08	3.97899e-08	4.05992e-08	4.14969e-08	4.247e-08	4.35135e-08	4.45042e-08	4.56898e-08	4.69284e-08	4.79993e-08	4.95256e-08	5.10393e-08	5.25804e-08	5.41934e-08	5.60206e-08	5.77594e-08	5.93149e-08	6.15405e-08	6.34615e-08	6.55964e-08	6.78402e-08	7.01588e-08	7.23901e-08	7.54416e-08	7.74162e-08	8.14668e-08	8.49676e-08	8.84882e-08	9.28209e-08	9.71926e-08	1.01722e-07	1.06812e-07	1.11343e-07	1.1564e-07	1.19228e-07	1.21821e-07	1.23956e-07	1.25514e-07	1.26035e-07	1.25495e-07	1.24291e-07	1.23483e-07	1.22875e-07	1.23586e-07	1.25324e-07	1.28183e-07
8.91251e+06	3.0628e-08	3.02743e-08	2.89676e-08	3.01554e-08	3.08676e-08	3.14884e-08	3.22109e-08	3.30264e-08	3.39281e-08	3.47411e-08	3.57901e-08	3.68995e-08	3.7868e-08	3.91722e-08	4.04897e-08	4.18765e-08	4.33299e-08	4.49807e-08	4.64726e-08	4.80308e-08	4.99575e-08	5.15575e-08	5.35542e-08	5.54215e-08	5.72659e-08	5.90553e-08	6.14075e-08	6.27682e-08	6.57727e-08	6.83444e-08	7.08613e-08	7.41519e-08	7.75082e-08	8.12224e-08	8.55111e-08	8.95905e-08	9.35837e-08	9.70385e-08	9.96038e-08	1.01689e-07	1.03224e-07	1.03672e-07	1.0289e-07	1.01189e-07	9.97774e-08	9.81969e-08	9.75682e-08	9.85272e-08	1.00897e-07
10000000	2.31966e-08	2.29415e-08	2.19496e-08	2.28673e-08	2.34432e-08	2.38998e-08	2.44861e-08	2.51378e-08	2.58701e-08	2.65359e-08	2.74039e-08	2.83247e-08	2.91491e-08	3.02264e-08	3.13643e-08	3.25429e-08	3.37884e-08	3.52359e-08	3.65834e-08	3.80274e-08	3.97707e-08	4.12339e-08	4.30696e-08	4.48151e-08	4.64273e-08	4.80519e-08	5.00863e-08	5.12727e-08	5.3703e-08	5.57657e-08	5.77199e-08	6.02313e-08	6.28651e-08	6.58086e-08	6.92472e-08	7.25482e-08	7.58615e-08	7.86915e-08	8.08288e-08	8.2477e-08	8.36542e-08	8.39889e-08	8.33024e-08	8.18714e-08	8.04104e-08	7.87516e-08	7.78429e-08	7.78601e-08	7.93229e-08
[truncated: 42 more columns]

## Sheet: FigureS5 b
# Figure S5 b Bounce-averaged Dap induced by low frequency whislter-mode waves at M-shell=9.5
	Pitch angle unit of degree			Diffusion reates are unit of s^-1
Ek (eV)	0.1	1	2	3	4	5	6	7	8	9	10	11	12	13	14	15	16	17	18	19	20	21	22	23	24	25	26	27	28	29	30	31	32	33	34	35	36	37	38	39	40	41	42	43	44	45	46	47	48
1000	-1.5564e-10	-1.53564e-09	-2.92258e-09	-4.51758e-09	-6.10168e-09	-7.69451e-09	-9.14503e-09	-1.06415e-08	-1.21011e-08	-1.35973e-08	-1.49097e-08	-1.61268e-08	-1.72467e-08	-1.82374e-08	-1.91599e-08	-1.99389e-08	-2.04127e-08	-2.09604e-08	-2.14071e-08	-2.17318e-08	-2.19562e-08	-2.19219e-08	-2.19596e-08	-2.15996e-08	-2.14913e-08	-2.10442e-08	-2.07572e-08	-1.99544e-08	-1.97555e-08	-1.90584e-08	-1.82408e-08	-1.74608e-08	-1.66364e-08	-1.57016e-08	-1.4799e-08	-1.36605e-08	-1.25096e-08	-1.11889e-08	-9.83584e-09	-8.41666e-09	-7.06482e-09	-5.81227e-09	-4.91378e-09	-4.24786e-09	-3.81623e-09	-3.66179e-09	-3.47784e-09	-3.06258e-09	-2.72613e-09
1122.02	-1.44144e-10	-1.4229e-09	-2.70871e-09	-4.19414e-09	-5.6666e-09	-7.13081e-09	-8.54993e-09	-9.98766e-09	-1.14153e-08	-1.28365e-08	-1.41582e-08	-1.54211e-08	-1.6598e-08	-1.76577e-08	-1.86661e-08	-1.95364e-08	-2.01212e-08	-2.07272e-08	-2.12099e-08	-2.15136e-08	-2.16993e-08	-2.15285e-08	-2.14187e-08	-2.07833e-08	-2.04343e-08	-1.96253e-08	-1.90463e-08	-1.79712e-08	-1.75274e-08	-1.66623e-08	-1.57376e-08	-1.48898e-08	-1.40242e-08	-1.30538e-08	-1.21376e-08	-1.1075e-08	-1.01149e-08	-9.1271e-09	-8.18542e-09	-7.27399e-09	-6.37131e-09	-5.41281e-09	-4.5512e-09	-3.79338e-09	-3.22383e-09	-2.87596e-09	-2.74964e-09	-2.79177e-09	-3.04042e-09
1258.93	-1.23593e-10	-1.21999e-09	-2.323e-09	-3.59935e-09	-4.86464e-09	-6.11475e-09	-7.37209e-09	-8.63324e-09	-9.90027e-09	-1.11099e-08	-1.23257e-08	-1.34766e-08	-1.46011e-08	-1.56526e-08	-1.66667e-08	-1.75905e-08	-1.83729e-08	-1.90882e-08	-1.97174e-08	-2.01715e-08	-2.05361e-08	-2.0615e-08	-2.06596e-08	-2.02832e-08	-1.99886e-08	-1.92308e-08	-1.85615e-08	-1.73265e-08	-1.66739e-08	-1.55128e-08	-1.42585e-08	-1.31713e-08	-1.21264e-08	-1.10653e-08	-1.01141e-08	-9.06864e-09	-8.12426e-09	-7.16438e-09	-6.26023e-09	-5.44825e-09	-4.74947e-09	-4.17249e-09	-3.73875e-09	-3.39637e-09	-3.13978e-09	-2.95113e-09	-2.86797e-09	-2.9386e-09	-3.19024e-09
1412.54	-1.04292e-10	-1.0289e-09	-1.95901e-09	-3.03508e-09	-4.09866e-09	-5.14796e-09	-6.2091e-09	-7.26295e-09	-8.32143e-09	-9.33182e-09	-1.03266e-08	-1.13038e-08	-1.22393e-08	-1.31097e-08	-1.39715e-08	-1.47701e-08	-1.54884e-08	-1.61531e-08	-1.6752e-08	-1.72384e-08	-1.76862e-08	-1.79631e-08	-1.81683e-08	-1.81989e-08	-1.81311e-08	-1.77929e-08	-1.74144e-08	-1.65196e-08	-1.60202e-08	-1.50048e-08	-1.37361e-08	-1.25458e-08	-1.13167e-08	-1.0021e-08	-8.88835e-09	-7.68376e-09	-6.69531e-09	-5.74456e-09	-4.89798e-09	-4.15049e-09	-3.51109e-09	-2.99531e-09	-2.66543e-09	-2.52767e-09	-2.59858e-09	-2.81957e-09	-3.12357e-09	-3.47065e-09	-3.89059e-09
1584.89	-8.95752e-11	-8.83643e-10	-1.68163e-09	-2.60121e-09	-3.51038e-09	-4.39265e-09	-5.28574e-09	-6.16491e-09	-7.06537e-09	-7.89404e-09	-8.71201e-09	-9.50179e-09	-1.02521e-08	-1.09604e-08	-1.16456e-08	-1.22751e-08	-1.28457e-08	-1.33518e-08	-1.38199e-08	-1.41945e-08	-1.45123e-08	-1.47499e-08	-1.49037e-08	-1.49906e-08	-1.49843e-08	-1.48641e-08	-1.47469e-08	-1.42353e-08	-1.39939e-08	-1.34022e-08	-1.25692e-08	-1.1696e-08	-1.06969e-08	-9.52463e-09	-8.40898e-09	-7.11846e-09	-6.00683e-09	-4.93348e-09	-4.02746e-09	-3.29306e-09	-2.71947e-09	-2.29334e-09	-2.05254e-09	-2.018e-09	-2.22512e-09	-2.63245e-09	-3.21761e-09	-3.90618e-09	-4.65225e-09
1778.28	-8.13582e-11	-8.02182e-10	-1.52629e-09	-2.35541e-09	-3.17761e-09	-3.93754e-09	-4.72525e-09	-5.48657e-09	-6.28083e-09	-6.97513e-09	-7.63791e-09	-8.26703e-09	-8.83769e-09	-9.38073e-09	-9.93396e-09	-1.03821e-08	-1.07801e-08	-1.1132e-08	-1.14592e-08	-1.16681e-08	-1.18883e-08	-1.202e-08	-1.20942e-08	-1.21037e-08	-1.20282e-08	-1.18937e-08	-1.17436e-08	-1.13408e-08	-1.11146e-08	-1.07142e-08	-1.02224e-08	-9.69185e-09	-9.06656e-09	-8.32069e-09	-7.54398e-09	-6.58498e-09	-5.6398e-09	-4.64399e-09	-3.72524e-09	-2.94145e-09	-2.34635e-09	-1.95003e-09	-1.78521e-09	-1.85127e-09	-2.19372e-09	-2.77398e-09	-3.55317e-09	-4.49321e-09	-5.4841e-09
1995.26	-7.72522e-11	-7.62166e-10	-1.44782e-09	-2.23618e-09	-3.01765e-09	-3.72655e-09	-4.46689e-09	-5.17613e-09	-5.91045e-09	-6.53477e-09	-7.12119e-09	-7.65045e-09	-8.1189e-09	-8.53279e-09	-8.98872e-09	-9.28757e-09	-9.52581e-09	-9.71866e-09	-9.87355e-09	-9.87103e-09	-9.93374e-09	-9.92596e-09	-9.85748e-09	-9.79045e-09	-9.64302e-09	-9.46173e-09	-9.2797e-09	-8.88771e-09	-8.63583e-09	-8.25021e-09	-7.79223e-09	-7.33807e-09	-6.85054e-09	-6.36281e-09	-5.86623e-09	-5.33657e-09	-4.76498e-09	-4.13975e-09	-3.48756e-09	-2.86878e-09	-2.34332e-09	-1.96385e-09	-1.82755e-09	-1.94929e-09	-2.38857e-09	-3.14092e-09	-4.09963e-09	-5.28802e-09	-6.528e-09
2238.72	-7.09349e-11	-6.9941e-10	-1.33143e-09	-2.05701e-09	-2.77446e-09	-3.45191e-09	-4.14437e-09	-4.81898e-09	-5.49178e-09	-6.09941e-09	-6.66338e-09	-7.18677e-09	-7.63844e-09	-8.04178e-09	-8.43686e-09	-8.70979e-09	-8.89907e-09	-9.02336e-09	-9.08015e-09	-8.89537e-09	-8.8335e-09	-8.65812e-09	-8.41361e-09	-8.19441e-09	-7.89703e-09	-7.59421e-09	-7.34514e-09	-6.945e-09	-6.66262e-09	-6.29084e-09	-5.87216e-09	-5.45042e-09	-5.00932e-09	-4.57806e-09	-4.17219e-09	-3.80312e-09	-3.47382e-09	-3.15945e-09	-2.85743e-09	-2.56691e-09	-2.30734e-09	-2.10734e-09	-2.07431e-09	-2.2648e-09	-2.77246e-09	-3.63843e-09	-4.79273e-09	-6.17157e-09	-7.69076e-09
2511.89	-6.18513e-11	-6.10037e-10	-1.16011e-09	-1.79548e-09	-2.41862e-09	-3.02708e-09	-3.63874e-09	-4.24066e-09	-4.82824e-09	-5.38464e-09	-5.91345e-09	-6.41583e-09	-6.84814e-09	-7.26167e-09	-7.63224e-09	-7.92007e-09	-8.14183e-09	-8.29496e-09	-8.38144e-09	-8.2637e-09	-8.19133e-09	-7.96882e-09	-7.67886e-09	-7.34545e-09	-6.90541e-09	-6.45253e-09	-6.08918e-09	-5.59051e-09	-5.21571e-09	-4.81129e-09	-4.39152e-09	-4.00613e-09	-3.61384e-09	-3.2481e-09	-2.91288e-09	-2.62595e-09	-2.39797e-09	-2.22016e-09	-2.11071e-09	-2.05481e-09	-2.0634e-09	-2.13397e-09	-2.3114e-09	-2.65648e-09	-3.2686e-09	-4.22028e-09	-5.55665e-09	-7.09885e-09	-8.88298e-09
2818.38	-5.25596e-11	-5.18602e-10	-9.8768e-10	-1.5254e-09	-2.05419e-09	-2.57846e-09	-3.09569e-09	-3.61109e-09	-4.10848e-09	-4.58705e-09	-5.04628e-09	-5.47606e-09	-5.86742e-09	-6.23044e-09	-6.55496e-09	-6.82169e-09	-7.04134e-09	-7.20795e-09	-7.30723e-09	-7.30052e-09	-7.27263e-09	-7.14125e-09	-6.9431e-09	-6.6612e-09	-6.27837e-09	-5.82739e-09	-5.40855e-09	-4.84407e-09	-4.35382e-09	-3.87612e-09	-3.37714e-09	-2.97284e-09	-2.59149e-09	-2.26969e-09	-2.00531e-09	-1.80821e-09	-1.67964e-09	-1.61997e-09	-1.62635e-09	-1.70671e-09	-1.87054e-09	-2.13164e-09	-2.50609e-09	-3.03552e-09	-3.78907e-09	-4.85056e-09	-6.31245e-09	-8.0655e-09	-1.00257e-08
3162.28	-4.46345e-11	-4.40361e-10	-8.38543e-10	-1.29439e-09	-1.74092e-09	-2.18013e-09	-2.6168e-09	-3.04905e-09	-3.46635e-09	-3.86932e-09	-4.24651e-09	-4.61018e-09	-4.92392e-09	-5.23861e-09	-5.49773e-09	-5.7206e-09	-5.89992e-09	-6.03164e-09	-6.11332e-09	-6.12819e-09	-6.10816e-09	-6.02164e-09	-5.88887e-09	-5.68449e-09	-5.42233e-09	-5.09591e-09	-4.76461e-09	-4.29686e-09	-3.83666e-09	-3.36641e-09	-2.8268e-09	-2.37789e-09	-1.95785e-09	-1.62635e-09	-1.39527e-09	-1.26721e-09	-1.23122e-09	-1.28465e-09	-1.41633e-09	-1.61504e-09	-1.90382e-09	-2.29336e-09	-2.80305e-09	-3.46295e-09	-4.3371e-09	-5.51119e-09	-7.05754e-09	-9.03906e-09	-1.11191e-08
3548.13	-3.87813e-11	-3.82285e-10	-7.26636e-10	-1.12122e-09	-1.50318e-09	-1.88025e-09	-2.25009e-09	-2.60906e-09	-2.95625e-09	-3.2922e-09	-3.59978e-09	-3.88735e-09	-4.13881e-09	-4.38742e-09	-4.59007e-09	-4.76616e-09	-4.8935e-09	-4.99511e-09	-5.03822e-09	-5.04143e-09	-5.00693e-09	-4.91493e-09	-4.78375e-09	-4.60973e-09	-4.3955e-09	-4.15173e-09	-3.88891e-09	-3.54588e-09	-3.23217e-09	-2.87652e-09	-2.4538e-09	-2.0468e-09	-1.64298e-09	-1.30323e-09	-1.06673e-09	-9.63242e-10	-9.93394e-10	-1.14106e-09	-1.39351e-09	-1.71274e-09	-2.11505e-09	-2.62056e-09	-3.24163e-09	-4.00263e-09	-4.95767e-09	-6.20629e-09	-7.81933e-09	-9.96266e-09	-1.22043e-08
3981.07	-3.52487e-11	-3.47576e-10	-6.59721e-10	-1.01615e-09	-1.35565e-09	-1.69173e-09	-2.01689e-09	-2.32654e-09	-2.61427e-09	-2.90243e-09	-3.14654e-09	-3.36761e-09	-3.55254e-09	-3.74948e-09	-3.89169e-09	-4.0022e-09	-4.08102e-09	-4.13895e-09	-4.1467e-09	-4.11823e-09	-4.07121e-09	-3.96632e-09	-3.8373e-09	-3.66585e-09	-3.46051e-09	-3.23866e-09	-3.01007e-09	-2.7306e-09	-2.50552e-09	-2.25168e-09	-1.9798e-09	-1.70009e-09	-1.41488e-09	-1.15159e-09	-9.5121e-10	-8.62229e-10	-9.29296e-10	-1.14617e-09	-1.49909e-09	-1.93673e-09	-2.44401e-09	-3.05397e-09	-3.7773e-09	-4.62755e-09	-5.64738e-09	-6.93076e-09	-8.58951e-09	-1.07806e-08	-1.32287e-08
4466.84	-3.30941e-11	-3.26094e-10	-6.18411e-10	-9.52329e-10	-1.26726e-09	-1.57969e-09	-1.88188e-09	-2.16233e-09	-2.42165e-09	-2.67779e-09	-2.88301e-09	-3.0571e-09	-3.1913e-09	-3.34531e-09	-3.43155e-09	-3.48405e-09	-3.50978e-09	-3.51747e-09	-3.47455e-09	-3.40028e-09	-3.32312e-09	-3.20172e-09	-3.06363e-09	-2.88734e-09	-2.69757e-09	-2.48527e-09	-2.27559e-09	-2.03388e-09	-1.84762e-09	-1.64923e-09	-1.46655e-09	-1.29406e-09	-1.13167e-09	-9.92714e-10	-8.91126e-10	-8.66418e-10	-9.79141e-10	-1.25971e-09	-1.69188e-09	-2.2399e-09	-2.84599e-09	-3.54742e-09	-4.36262e-09	-5.29438e-09	-6.3718e-09	-7.6677e-09	-9.33336e-09	-1.1501e-08	-1.41195e-08
5011.87	-3.05395e-11	-3.0144e-10	-5.71898e-10	-8.81545e-10	-1.17433e-09	-1.46615e-09	-1.74716e-09	-2.01236e-09	-2.25233e-09	-2.48803e-09	-2.67841e-09	-2.83846e-09	-2.95943e-09	-3.08398e-09	-3.1429e-09	-3.16768e-09	-3.15936e-09	-3.12652e-09	-3.03251e-09	-2.91079e-09	-2.79121e-09	-2.64006e-09	-2.47427e-09	-2.28808e-09	-2.09889e-09	-1.89448e-09	-1.7021e-09	-1.48669e-09	-1.32936e-09	-1.17554e-09	-1.04599e-09	-9.44004e-10	-8.67247e-10	-8.21091e-10	-8.19032e-10	-8.86262e-10	-1.06724e-09	-1.42258e-09	-1.93607e-09	-2.57953e-09	-3.28294e-09	-4.06475e-09	-4.95964e-09	-5.96531e-09	-7.0975e-09	-8.39955e-09	-1.00329e-08	-1.21603e-08	-1.48451e-08
5623.41	-2.72325e-11	-2.68503e-10	-5.09353e-10	-7.85306e-10	-1.04943e-09	-1.30975e-09	-1.56445e-09	-1.80609e-09	-2.02886e-09	-2.23594e-09	-2.41859e-09	-2.57371e-09	-2.69529e-09	-2.80498e-09	-2.86591e-09	-2.89388e-09	-2.88588e-09	-2.84747e-09	-2.74109e-09	-2.60473e-09	-2.45614e-09	-2.27762e-09	-2.08481e-09	-1.86747e-09	-1.663e-09	-1.45673e-09	-1.26661e-09	-1.07654e-09	-9.45078e-10	-8.3064e-10	-7.49236e-10	-7.01595e-10	-6.862e-10	-7.10456e-10	-7.82051e-10	-9.23787e-10	-1.17246e-09	-1.59417e-09	-2.19948e-09	-2.92293e-09	-3.73128e-09	-4.57915e-09	-5.54003e-09	-6.6096e-09	-7.79587e-09	-9.1085e-09	-1.0691e-08	-1.27582e-08	-1.54127e-08
6309.57	-2.36064e-11	-2.328e-10	-4.42079e-10	-6.81494e-10	-9.11349e-10	-1.13685e-09	-1.35849e-09	-1.56776e-09	-1.76436e-09	-1.94509e-09	-2.10533e-09	-2.24559e-09	-2.3606e-09	-2.45624e-09	-2.51788e-09	-2.55011e-09	-2.551e-09	-2.52735e-09	-2.44606e-09	-2.33823e-09	-2.19991e-09	-2.02531e-09	-1.83823e-09	-1.60821e-09	-1.38851e-09	-1.16862e-09	-9.68909e-10	-7.83923e-10	-6.70999e-10	-5.91312e-10	-5.58368e-10	-5.59819e-10	-6.00115e-10	-6.82886e-10	-8.13218e-10	-1.00935e-09	-1.30872e-09	-1.77623e-09	-2.46671e-09	-3.25765e-09	-4.1738e-09	-5.08323e-09	-6.09346e-09	-7.20787e-09	-8.43724e-09	-9.7697e-09	-1.13025e-08	-1.3273e-08	-1.58226e-08
7079.46	-2.03508e-11	-2.00695e-10	-3.80357e-10	-5.86615e-10	-7.83954e-10	-9.77351e-10	-1.16795e-09	-1.34615e-09	-1.51132e-09	-1.66411e-09	-1.7995e-09	-1.91346e-09	-2.01282e-09	-2.08713e-09	-2.13307e-09	-2.15868e-09	-2.159e-09	-2.14181e-09	-2.08352e-09	-2.01043e-09	-1.90246e-09	-1.76189e-09	-1.61395e-09	-1.41646e-09	-1.20619e-09	-9.9244e-10	-7.91835e-10	-6.01036e-10	-4.9521e-10	-4.39751e-10	-4.46103e-10	-4.96458e-10	-5.88446e-10	-7.23878e-10	-9.07206e-10	-1.14918e-09	-1.48538e-09	-1.981e-09	-2.72888e-09	-3.5827e-09	-4.59572e-09	-5.57279e-09	-6.61934e-09	-7.76645e-09	-9.01218e-09	-1.03603e-08	-1.18602e-08	-1.37068e-08	-1.61243e-08
7943.28	-1.76617e-11	-1.74162e-10	-3.30035e-10	-5.07966e-10	-6.78686e-10	-8.44135e-10	-1.00739e-09	-1.15844e-09	-1.2977e-09	-1.42354e-09	-1.5336e-09	-1.62504e-09	-1.70055e-09	-1.75409e-09	-1.78417e-09	-1.79675e-09	-1.78535e-09	-1.75497e-09	-1.70738e-09	-1.64082e-09	-1.55791e-09	-1.45323e-09	-1.34156e-09	-1.19868e-09	-1.03167e-09	-8.56885e-10	-6.81301e-10	-5.01631e-10	-4.01237e-10	-3.59277e-10	-3.95283e-10	-4.9054e-10	-6.31684e-10	-8.15042e-10	-1.0471e-09	-1.33002e-09	-1.69541e-09	-2.20707e-09	-2.97863e-09	-3.89579e-09	-4.97458e-09	-6.04028e-09	-7.11669e-09	-8.28696e-09	-9.54081e-09	-1.08694e-08	-1.2342e-08	-1.40719e-08	-1.63673e-08
8912.51	-1.56948e-11	-1.54561e-10	-2.93272e-10	-4.50839e-10	-5.9972e-10	-7.45117e-10	-8.88881e-10	-1.01641e-09	-1.13271e-09	-1.23836e-09	-1.32462e-09	-1.39497e-09	-1.45304e-09	-1.48598e-09	-1.49941e-09	-1.49317e-09	-1.47062e-09	-1.42809e-09	-1.37196e-09	-1.30522e-09	-1.22638e-09	-1.13857e-09	-1.05155e-09	-9.47484e-10	-8.29996e-10	-7.06284e-10	-5.77423e-10	-4.36464e-10	-3.54482e-10	-3.31115e-10	-3.92391e-10	-5.25613e-10	-7.12731e-10	-9.39507e-10	-1.21557e-09	-1.53705e-09	-1.92773e-09	-2.44487e-09	-3.21413e-09	-4.18438e-09	-5.29668e-09	-6.46139e-09	-7.58279e-09	-8.76264e-09	-1.00306e-08	-1.13387e-08	-1.27475e-08	-1.43659e-08	-1.65373e-08
10000	-1.43836e-11	-1.41838e-10	-2.68513e-10	-4.12335e-10	-5.47029e-10	-6.78538e-10	-8.08633e-10	-9.21956e-10	-1.02066e-09	-1.10893e-09	-1.1781e-09	-1.22822e-09	-1.27208e-09	-1.28568e-09	-1.2813e-09	-1.25963e-09	-1.22212e-09	-1.16727e-09	-1.10493e-09	-1.03072e-09	-9.49108e-10	-8.67806e-10	-7.8993e-10	-7.1073e-10	-6.28649e-10	-5.45641e-10	-4.61641e-10	-3.71996e-10	-3.21185e-10	-3.27588e-10	-4.16883e-10	-5.8611e-10	-8.18247e-10	-1.08461e-09	-1.39953e-09	-1.75769e-09	-2.17138e-09	-2.68578e-09	-3.43689e-09	-4.44175e-09	-5.56414e-09	-6.81816e-09	-7.9833e-09	-9.20299e-09	-1.0459e-08	-1.17842e-08	-1.31027e-08	-1.45852e-08	-1.66277e-08
11220.2	-1.33665e-11	-1.31689e-10	-2.49566e-10	-3.83285e-10	-5.07999e-10	-6.30608e-10	-7.52542e-10	-8.57039e-10	-9.47113e-10	-1.02548e-09	-1.08266e-09	-1.1215e-09	-1.1537e-09	-1.15299e-09	-1.13343e-09	-1.09637e-09	-1.04527e-09	-9.74223e-10	-9.01391e-10	-8.18943e-10	-7.33917e-10	-6.55387e-10	-5.8284e-10	-5.17242e-10	-4.58141e-10	-4.04266e-10	-3.56452e-10	-3.08282e-10	-2.91853e-10	-3.29804e-10	-4.50947e-10	-6.57248e-10	-9.35389e-10	-1.23988e-09	-1.58769e-09	-1.97833e-09	-2.41592e-09	-2.92615e-09	-3.64902e-09	-4.66071e-09	-5.78213e-09	-7.1088e-09	-8.291e-09	-9.56452e-09	-1.08422e-08	-1.2142e-08	-1.34716e-08	-1.474e-08	-1.66247e-08
12589.3	-1.2141e-11	-1.19735e-10	-2.26963e-10	-3.49089e-10	-4.64101e-10	-5.77128e-10	-6.92076e-10	-7.91602e-10	-8.79033e-10	-9.51194e-10	-1.00719e-09	-1.04429e-09	-1.07214e-09	-1.06755e-09	-1.04135e-09	-9.94752e-10	-9.32695e-10	-8.46242e-10	-7.61889e-10	-6.69469e-10	-5.75439e-10	-4.9719e-10	-4.27264e-10	-3.71807e-10	-3.30653e-10	-2.9998e-10	-2.79258e-10	-2.63681e-10	-2.75386e-10	-3.38385e-10	-4.86623e-10	-7.30864e-10	-1.05331e-09	-1.39803e-09	-1.77379e-09	-2.19299e-09	-2.6522e-09	-3.15943e-09	-3.84521e-09	-4.84125e-09	-5.95187e-09	-7.32836e-09	-8.52103e-09	-9.80835e-09	-1.11604e-08	-1.24054e-08	-1.37983e-08	-1.49077e-08	-1.65454e-08
14125.4	-1.04688e-11	-1.03204e-10	-1.96413e-10	-3.02678e-10	-4.04716e-10	-5.03107e-10	-6.06804e-10	-6.9974e-10	-7.85479e-10	-8.51182e-10	-9.1243e-10	-9.56487e-10	-9.85968e-10	-9.89205e-10	-9.7031e-10	-9.27232e-10	-8.64243e-10	-7.70253e-10	-6.78092e-10	-5.74284e-10	-4.68054e-10	-3.86662e-10	-3.16424e-10	-2.69645e-10	-2.43039e-10	-2.32154e-10	-2.35659e-10	-2.46253e-10	-2.81102e-10	-3.60727e-10	-5.26463e-10	-8.05328e-10	-1.16557e-09	-1.55531e-09	-1.95514e-09	-2.39676e-09	-2.87431e-09	-3.37894e-09	-4.02264e-09	-4.98251e-09	-6.07461e-09	-7.47616e-09	-8.68734e-09	-9.95894e-09	-1.13455e-08	-1.26483e-08	-1.39507e-08	-1.51498e-08	-1.64e-08
15848.9	-8.52157e-12	-8.41714e-11	-1.59855e-10	-2.4712e-10	-3.31851e-10	-4.14064e-10	-5.01192e-10	-5.82384e-10	-6.59839e-10	-7.18928e-10	-7.8229e-10	-8.32507e-10	-8.67201e-10	-8.83031e-10	-8.79049e-10	-8.51507e-10	-8.01675e-10	-7.15259e-10	-6.26198e-10	-5.18598e-10	-4.04765e-10	-3.20026e-10	-2.45463e-10	-2.02429e-10	-1.87972e-10	-1.95384e-10	-2.201e-10	-2.54429e-10	-3.10749e-10	-4.01371e-10	-5.74037e-10	-8.81215e-10	-1.26825e-09	-1.70745e-09	-2.12979e-09	-2.5887e-09	-3.08152e-09	-3.58532e-09	-4.18017e-09	-5.0932e-09	-6.16226e-09	-7.54772e-09	-8.79191e-09	-1.00368e-08	-1.14043e-08	-1.28203e-08	-1.40053e-08	-1.53537e-08	-1.62781e-08
17782.8	-6.65597e-12	-6.5574e-11	-1.24864e-10	-1.93224e-10	-2.60739e-10	-3.24102e-10	-3.93678e-10	-4.58406e-10	-5.23595e-10	-5.72869e-10	-6.30179e-10	-6.80126e-10	-7.13636e-10	-7.4278e-10	-7.52052e-10	-7.43491e-10	-7.13949e-10	-6.49343e-10	-5.74767e-10	-4.77124e-10	-3.66899e-10	-2.82469e-10	-2.04647e-10	-1.64589e-10	-1.59854e-10	-1.8207e-10	-2.26857e-10	-2.82886e-10	-3.59516e-10	-4.59299e-10	-6.31902e-10	-9.57762e-10	-1.36108e-09	-1.84843e-09	-2.29538e-09	-2.76789e-09	-3.27389e-09	-3.77714e-09	-4.31961e-09	-5.17794e-09	-6.21759e-09	-7.55078e-09	-8.83727e-09	-1.00535e-08	-1.13873e-08	-1.28261e-08	-1.40839e-08	-1.5352e-08	-1.62844e-08
19952.6	-5.1535e-12	-5.09072e-11	-9.64224e-11	-1.49026e-10	-1.99908e-10	-2.48118e-10	-3.00585e-10	-3.50128e-10	-4.00408e-10	-4.3723e-10	-4.82478e-10	-5.24998e-10	-5.56252e-10	-5.85916e-10	-6.03457e-10	-6.07716e-10	-5.96926e-10	-5.57017e-10	-5.03573e-10	-4.25097e-10	-3.32984e-10	-2.56071e-10	-1.82858e-10	-1.47557e-10	-1.51831e-10	-1.87297e-10	-2.4956e-10	-3.25697e-10	-4.22386e-10	-5.30903e-10	-6.99036e-10	-1.03274e-09	-1.44395e-09	-1.97236e-09	-2.44552e-09	-2.93236e-09	-3.44608e-09	-3.95531e-09	-4.44275e-09	-5.23809e-09	-6.25442e-09	-7.50592e-09	-8.83753e-09	-1.00192e-08	-1.13096e-08	-1.2718e-08	-1.41283e-08	-1.51759e-08	-1.63728e-08
22387.2	-4.14009e-12	-4.07901e-11	-7.72986e-11	-1.18407e-10	-1.57841e-10	-1.94966e-10	-2.33369e-10	-2.68553e-10	-3.03047e-10	-3.28692e-10	-3.60369e-10	-3.91184e-10	-4.14837e-10	-4.39426e-10	-4.56994e-10	-4.66341e-10	-4.66906e-10	-4.45634e-10	-4.12561e-10	-3.56624e-10	-2.87588e-10	-2.25258e-10	-1.65639e-10	-1.4014e-10	-1.56269e-10	-2.05082e-10	-2.83901e-10	-3.77697e-10	-4.9381e-10	-6.12767e-10	-7.75255e-10	-1.10385e-09	-1.51791e-09	-2.07407e-09	-2.574e-09	-3.07974e-09	-3.59912e-09	-4.11861e-09	-4.56232e-09	-5.26729e-09	-6.27569e-09	-7.42231e-09	-8.78493e-09	-9.93277e-09	-1.11855e-08	-1.2544e-08	-1.40106e-08	-1.49704e-08	-1.6306e-08
25118.9	-3.65281e-12	-3.588e-11	-6.759e-11	-1.02704e-10	-1.3469e-10	-1.65474e-10	-1.92426e-10	-2.16042e-10	-2.37479e-10	-2.54574e-10	-2.7168e-10	-2.89114e-10	-3.0335e-10	-3.19085e-10	-3.32561e-10	-3.41011e-10	-3.46146e-10	-3.36654e-10	-3.16292e-10	-2.80165e-10	-2.32222e-10	-1.85375e-10	-1.44218e-10	-1.33331e-10	-1.65466e-10	-2.29916e-10	-3.25282e-10	-4.35243e-10	-5.70417e-10	-7.00502e-10	-8.57969e-10	-1.17016e-09	-1.58568e-09	-2.15037e-09	-2.68018e-09	-3.20081e-09	-3.73433e-09	-4.25103e-09	-4.68748e-09	-5.27339e-09	-6.28881e-09	-7.30648e-09	-8.69683e-09	-9.80929e-09	-1.10101e-08	-1.23242e-08	-1.37644e-08	-1.4852e-08	-1.60524e-08
28183.8	-3.6361e-12	-3.56714e-11	-6.68039e-11	-1.00567e-10	-1.29576e-10	-1.58336e-10	-1.77985e-10	-1.93051e-10	-2.03309e-10	-2.14788e-10	-2.17489e-10	-2.21417e-10	-2.25953e-10	-2.30095e-10	-2.35747e-10	-2.41179e-10	-2.4672e-10	-2.42745e-10	-2.30899e-10	-2.08066e-10	-1.75934e-10	-1.42314e-10	-1.18246e-10	-1.22749e-10	-1.73232e-10	-2.56596e-10	-3.70039e-10	-4.95113e-10	-6.47632e-10	-7.91197e-10	-9.45161e-10	-1.23245e-09	-1.64781e-09	-2.20197e-09	-2.76406e-09	-3.29092e-09	-3.84628e-09	-4.35083e-09	-4.81082e-09	-5.26605e-09	-6.28207e-09	-7.16191e-09	-8.57755e-09	-9.64917e-09	-1.08105e-08	-1.20735e-08	-1.34464e-08	-1.47571e-08	-1.56949e-08
31622.8	-3.96267e-12	-3.88539e-11	-7.24532e-11	-1.08407e-10	-1.38524e-10	-1.68669e-10	-1.84547e-10	-1.9544e-10	-1.97822e-10	-2.06015e-10	-1.96826e-10	-1.86378e-10	-1.81548e-10	-1.72775e-10	-1.68441e-10	-1.6807e-10	-1.70769e-10	-1.69039e-10	-1.63558e-10	-1.49588e-10	-1.28443e-10	-1.04305e-10	-9.21204e-11	-1.09468e-10	-1.78e-10	-2.81274e-10	-4.15374e-10	-5.55488e-10	-7.2391e-10	-8.80703e-10	-1.03521e-09	-1.29139e-09	-1.70518e-09	-2.23241e-09	-2.8292e-09	-3.35219e-09	-3.92163e-09	-4.43493e-09	-4.90295e-09	-5.27054e-09	-6.25727e-09	-7.00957e-09	-8.42936e-09	-9.4622e-09	-1.0577e-08	-1.17896e-08	-1.31033e-08	-1.45201e-08	-1.52865e-08
35481.3	-4.4494e-12	-4.36035e-11	-8.13308e-11	-1.21561e-10	-1.54923e-10	-1.8852e-10	-2.0419e-10	-2.13884e-10	-2.13013e-10	-2.19563e-10	-2.01642e-10	-1.80234e-10	-1.65863e-10	-1.44678e-10	-1.28619e-10	-1.18796e-10	-1.16656e-10	-1.14749e-10	-1.13355e-10	-1.06641e-10	-9.39349e-11	-7.7905e-11	-7.22295e-11	-9.72003e-11	-1.80028e-10	-3.03122e-10	-4.59325e-10	-6.15154e-10	-7.97396e-10	-9.68383e-10	-1.12494e-09	-1.34719e-09	-1.75939e-09	-2.24366e-09	-2.8739e-09	-3.3882e-09	-3.96027e-09	-4.50505e-09	-4.9474e-09	-5.30083e-09	-6.20757e-09	-6.85004e-09	-8.25169e-09	-9.24298e-09	-1.03258e-08	-1.1482e-08	-1.27381e-08	-1.41386e-08	-1.49127e-08
39810.7	-4.92186e-12	-4.82889e-11	-9.00893e-11	-1.34887e-10	-1.72377e-10	-2.09818e-10	-2.27524e-10	-2.38864e-10	-2.37664e-10	-2.44477e-10	-2.2217e-10	-1.93761e-10	-1.72013e-10	-1.40259e-10	-1.13094e-10	-9.27945e-11	-8.28655e-11	-7.85321e-11	-7.90902e-11	-7.8237e-11	-7.29316e-11	-6.33578e-11	-6.12639e-11	-8.91171e-11	-1.81334e-10	-3.21957e-10	-4.99996e-10	-6.736e-10	-8.67745e-10	-1.05184e-09	-1.21342e-09	-1.40205e-09	-1.80835e-09	-2.24148e-09	-2.9011e-09	-3.4056e-09	-3.96573e-09	-4.54447e-09	-4.95506e-09	-5.34313e-09	-6.14228e-09	-6.69326e-09	-8.05885e-09	-9.01579e-09	-1.00537e-08	-1.11641e-08	-1.23613e-08	-1.36948e-08	-1.46505e-08
44668.4	-5.25154e-12	-5.15571e-11	-9.63717e-11	-1.44594e-10	-1.85386e-10	-2.26088e-10	-2.47004e-10	-2.61411e-10	-2.62212e-10	-2.70194e-10	-2.47137e-10	-2.15903e-10	-1.89614e-10	-1.50717e-10	-1.14907e-10	-8.55161e-11	-6.6637e-11	-5.81219e-11	-5.85259e-11	-6.22e-11	-6.35095e-11	-6.01877e-11	-5.9716e-11	-8.69508e-11	-1.8276e-10	-3.37644e-10	-5.36024e-10	-7.29107e-10	-9.34681e-10	-1.12898e-09	-1.29917e-09	-1.45505e-09	-1.84868e-09	-2.23236e-09	-2.91179e-09	-3.40366e-09	-3.9524e-09	-4.54306e-09	-4.95014e-09	-5.35799e-09	-6.06062e-09	-6.55403e-09	-7.85785e-09	-8.77523e-09	-9.77164e-09	-1.08323e-08	-1.19796e-08	-1.32399e-08	-1.44496e-08
50118.7	-5.31729e-12	-5.22697e-11	-9.7919e-11	-1.47473e-10	-1.90179e-10	-2.32308e-10	-2.56244e-10	-2.74292e-10	-2.78603e-10	-2.8823e-10	-2.67951e-10	-2.37023e-10	-2.09243e-10	-1.67361e-10	-1.26193e-10	-9.05457e-11	-6.37618e-11	-5.03756e-11	-4.94779e-11	-5.56989e-11	-6.32613e-11	-6.69283e-11	-6.81474e-11	-9.18989e-11	-1.84949e-10	-3.5067e-10	-5.66255e-10	-7.80852e-10	-9.96702e-10	-1.20087e-09	-1.38164e-09	-1.50939e-09	-1.87874e-09	-2.22032e-09	-2.90819e-09	-3.38904e-09	-3.92088e-09	-4.50553e-09	-4.94917e-09	-5.33556e-09	-5.99348e-09	-6.41314e-09	-7.64012e-09	-8.52288e-09	-9.47339e-09	-1.0495e-08	-1.15947e-08	-1.27978e-08	-1.41354e-08
56234.1	-5.06086e-12	-4.97302e-11	-9.34914e-11	-1.41381e-10	-1.83403e-10	-2.24297e-10	-2.51027e-10	-2.71764e-10	-2.80509e-10	-2.91747e-10	-2.76502e-10	-2.50193e-10	-2.23501e-10	-1.82053e-10	-1.39561e-10	-1.00896e-10	-6.88522e-11	-5.19045e-11	-4.88371e-11	-5.74697e-11	-7.04237e-11	-8.10856e-11	-8.42753e-11	-1.04024e-10	-1.88702e-10	-3.61028e-10	-5.89293e-10	-8.27105e-10	-1.05263e-09	-1.26592e-09	-1.45758e-09	-1.5664e-09	-1.8982e-09	-2.20815e-09	-2.89142e-09	-3.3612e-09	-3.8776e-09	-4.44537e-09	-4.94512e-09	-5.27374e-09	-5.93886e-09	-6.27925e-09	-7.41775e-09	-8.26976e-09	-9.17262e-09	-1.01638e-08	-1.12136e-08	-1.23668e-08	-1.3706e-08
63095.7	-4.54419e-12	-4.46832e-11	-8.38846e-11	-1.2752e-10	-1.66482e-10	-2.03902e-10	-2.3058e-10	-2.53323e-10	-2.65289e-10	-2.77522e-10	-2.69057e-10	-2.48689e-10	-2.26008e-10	-1.89561e-10	-1.49468e-10	-1.10899e-10	-7.71628e-11	-5.84239e-11	-5.39668e-11	-6.47437e-11	-8.30716e-11	-1.00943e-10	-1.07827e-10	-1.23599e-10	-1.9538e-10	-3.68635e-10	-6.04824e-10	-8.66422e-10	-1.10093e-09	-1.32386e-09	-1.52439e-09	-1.62897e-09	-1.90684e-09	-2.19857e-09	-2.86148e-09	-3.32162e-09	-3.82134e-09	-4.37125e-09	-4.91666e-09	-5.19289e-09	-5.86445e-09	-6.14861e-09	-7.20008e-09	-8.01462e-09	-8.89183e-09	-9.8245e-09	-1.0839e-08	-1.19175e-08	-1.31971e-08
70794.6	-3.88738e-12	-3.82994e-11	-7.21151e-11	-1.09695e-10	-1.43937e-10	-1.76084e-10	-2.01242e-10	-2.22121e-10	-2.36117e-10	-2.45215e-10	-2.43272e-10	-2.30965e-10	-2.13464e-10	-1.84791e-10	-1.51391e-10	-1.16948e-10	-8.45524e-11	-6.64968e-11	-6.22701e-11	-7.50537e-11	-9.90993e-11	-1.24217e-10	-1.36457e-10	-1.50363e-10	-2.06264e-10	-3.75337e-10	-6.13277e-10	-8.9902e-10	-1.14031e-09	-1.37388e-09	-1.58233e-09	-1.69033e-09	-1.90676e-09	-2.19245e-09	-2.82028e-09	-3.27201e-09	-3.75674e-09	-4.2857e-09	-4.84913e-09	-5.10165e-09	-5.74763e-09	-6.0117e-09	-6.98321e-09	-7.7558e-09	-8.58986e-09	-9.48317e-09	-1.04328e-08	-1.14522e-08	-1.26659e-08
79432.8	-3.2516e-12	-3.19719e-11	-6.028e-11	-9.14967e-11	-1.20372e-10	-1.46378e-10	-1.68443e-10	-1.86903e-10	-1.99083e-10	-2.07646e-10	-2.07827e-10	-2.00466e-10	-1.8779e-10	-1.67831e-10	-1.42709e-10	-1.15504e-10	-8.86795e-11	-7.3797e-11	-7.1768e-11	-8.74095e-11	-1.16786e-10	-1.50995e-10	-1.69076e-10	-1.83348e-10	-2.22635e-10	-3.81869e-10	-6.1629e-10	-9.24139e-10	-1.17172e-09	-1.41367e-09	-1.63164e-09	-1.74713e-09	-1.90467e-09	-2.18914e-09	-2.76751e-09	-3.22085e-09	-3.68337e-09	-4.19666e-09	-4.75028e-09	-5.01533e-09	-5.58792e-09	-5.86751e-09	-6.74933e-09	-7.48946e-09	-8.26949e-09	-9.11587e-09	-1.00318e-08	-1.1014e-08	-1.21604e-08
89125.1	-2.68432e-12	-2.63743e-11	-4.96698e-11	-7.55776e-11	-9.89275e-11	-1.20518e-10	-1.38677e-10	-1.5345e-10	-1.63732e-10	-1.70449e-10	-1.70465e-10	-1.66163e-10	-1.56105e-10	-1.42146e-10	-1.24538e-10	-1.06342e-10	-8.74428e-11	-7.83702e-11	-8.07737e-11	-1.00272e-10	-1.35318e-10	-1.77901e-10	-2.04331e-10	-2.20753e-10	-2.45098e-10	-3.89898e-10	-6.15097e-10	-9.41484e-10	-1.19498e-09	-1.44279e-09	-1.6717e-09	-1.79448e-09	-1.904e-09	-2.18805e-09	-2.70301e-09	-3.15841e-09	-3.60766e-09	-4.10175e-09	-4.63905e-09	-4.94919e-09	-5.41068e-09	-5.72143e-09	-6.50929e-09	-7.21257e-09	-7.97296e-09	-8.7936e-09	-9.67762e-09	-1.06263e-08	-1.17369e-08
100000	-2.20141e-12	-2.15691e-11	-4.06865e-11	-6.17398e-11	-8.07845e-11	-9.81835e-11	-1.11994e-10	-1.23959e-10	-1.32336e-10	-1.36636e-10	-1.36573e-10	-1.33116e-10	-1.25776e-10	-1.1545e-10	-1.03845e-10	-9.18854e-11	-8.16107e-11	-7.95541e-11	-8.83871e-11	-1.12686e-10	-1.54121e-10	-2.05331e-10	-2.40391e-10	-2.61808e-10	-2.73275e-10	-4.0143e-10	-6.12257e-10	-9.51005e-10	-1.21227e-09	-1.46085e-09	-1.70336e-09	-1.8271e-09	-1.90891e-09	-2.18613e-09	-2.62868e-09	-3.09236e-09	-3.52852e-09	-4.00473e-09	-4.5245e-09	-4.89392e-09	-5.21965e-09	-5.59871e-09	-6.29132e-09	-6.97291e-09	-7.70961e-09	-8.50669e-09	-9.37728e-09	-1.03069e-08	-1.13647e-08
112202	-1.81086e-12	-1.77493e-11	-3.33543e-11	-5.02685e-11	-6.57431e-11	-7.96277e-11	-9.05907e-11	-9.94306e-11	-1.05534e-10	-1.08885e-10	-1.07505e-10	-1.04711e-10	-9.83281e-11	-9.07543e-11	-8.3031e-11	-7.67101e-11	-7.34249e-11	-7.86515e-11	-9.40081e-11	-1.25131e-10	-1.7245e-10	-2.31788e-10	-2.77479e-10	-3.05111e-10	-3.06625e-10	-4.15746e-10	-6.09472e-10	-9.53013e-10	-1.22387e-09	-1.47106e-09	-1.72475e-09	-1.85013e-09	-1.9151e-09	-2.18082e-09	-2.55166e-09	-3.02772e-09	-3.4431e-09	-3.90284e-09	-4.40465e-09	-4.83706e-09	-5.03847e-09	-5.51163e-09	-6.09544e-09	-6.76694e-09	-7.49109e-09	-8.27107e-09	-9.09605e-09	-9.99892e-09	-1.10077e-08
125893	-1.41729e-12	-1.46803e-11	-2.7601e-11	-4.16112e-11	-5.42032e-11	-6.49463e-11	-7.35624e-11	-7.97202e-11	-8.38491e-11	-8.53489e-11	-8.36997e-11	-8.1356e-11	-7.62366e-11	-7.07008e-11	-6.58524e-11	-6.3307e-11	-6.58196e-11	-7.67658e-11	-9.88e-11	-1.36683e-10	-1.90054e-10	-2.57745e-10	-3.1468e-10	-3.49612e-10	-3.43732e-10	-4.34316e-10	-6.09662e-10	-9.47175e-10	-1.2307e-09	-1.47398e-09	-1.73387e-09	-1.86555e-09	-1.92097e-09	-2.17515e-09	-2.47029e-09	-2.95727e-09	-3.36234e-09	-3.8049e-09	-4.28907e-09	-4.75846e-09	-4.8548e-09	-5.45309e-09	-5.93428e-09	-6.58883e-09	-7.28754e-09	-8.02795e-09	-8.82532e-09	-9.67204e-09	-1.06251e-08
141254	2.04626e-10	2.01828e-09	3.83701e-09	5.92504e-09	7.95266e-09	9.96307e-09	1.18821e-08	1.37903e-08	1.55448e-08	1.7134e-08	1.85402e-08	1.96464e-08	2.03486e-08	2.06233e-08	2.03406e-08	1.94219e-08	1.7683e-08	1.50458e-08	1.1391e-08	6.80007e-09	1.83609e-09	-2.82796e-10	-3.50014e-10	-3.93861e-10	-3.84221e-10	-4.57113e-10	-6.13655e-10	-9.35774e-10	-1.2339e-09	-1.47198e-09	-1.73323e-09	-1.87873e-09	-1.9236e-09	-2.1659e-09	-2.39001e-09	-2.88981e-09	-3.28332e-09	-3.70957e-09	-4.17273e-09	-4.65695e-09	-4.68195e-09	-5.38922e-09	-5.78071e-09	-6.40417e-09	-7.06593e-09	-7.77286e-09	-8.52603e-09	-9.33273e-09	-1.02225e-08
158489	2.81399e-10	2.77912e-09	5.30053e-09	8.2299e-09	1.11286e-08	1.4043e-08	1.70237e-08	2.00173e-08	2.30485e-08	2.60726e-08	2.9041e-08	3.19201e-08	3.46931e-08	3.73772e-08	3.99121e-08	4.22595e-08	4.4417e-08	4.63095e-08	4.78701e-08	4.89905e-08	4.96013e-08	4.96014e-08	4.87772e-08	4.69106e-08	4.3347e-08	3.78261e-08	3.02376e-08	1.96386e-08	7.58514e-09	-1.4671e-09	-1.72559e-09	-1.89037e-09	-1.91986e-09	-2.1596e-09	-2.31201e-09	-2.82381e-09	-3.20013e-09	-3.61048e-09	-4.05691e-09	-4.53526e-09	-4.52178e-09	-5.29041e-09	-5.61962e-09	-6.20484e-09	-6.83788e-09	-7.50157e-09	-8.22165e-09	-8.96975e-09	-9.81864e-09
177828	3.12677e-10	3.0867e-09	5.88635e-09	9.13758e-09	1.2342e-08	1.55932e-08	1.8898e-08	2.22527e-08	2.56508e-08	2.90825e-08	3.25425e-08	3.60343e-08	3.95526e-08	4.31019e-08	4.66605e-08	5.02101e-08	5.37526e-08	5.72115e-08	6.05013e-08	6.36391e-08	6.66586e-08	6.95079e-08	7.21062e-08	7.426e-08	7.58781e-08	7.69496e-08	7.77365e-08	7.63433e-08	7.57272e-08	7.31279e-08	6.88172e-08	6.20964e-08	5.14644e-08	3.65842e-08	1.75958e-08	-1.79261e-09	-3.11733e-09	-3.51236e-09	-3.94815e-09	-4.41496e-09	-4.38246e-09	-5.18017e-09	-5.44074e-09	-5.9952e-09	-6.58474e-09	-7.23416e-09	-7.90812e-09	-8.62207e-09	-9.43288e-09
199526	3.71295e-10	3.66487e-09	6.98612e-09	1.08367e-08	1.464e-08	1.84967e-08	2.23826e-08	2.62963e-08	3.02156e-08	3.4125e-08	3.80129e-08	4.18712e-08	4.56865e-08	4.94603e-08	5.31564e-08	5.67793e-08	6.03421e-08	6.37991e-08	6.7208e-08	7.07943e-08	7.40987e-08	7.73507e-08	8.05508e-08	8.37747e-08	8.79592e-08	9.12265e-08	9.4635e-08	9.59419e-08	9.9644e-08	1.01574e-07	1.03283e-07	1.03442e-07	1.02946e-07	1.01268e-07	9.8301e-08	9.29818e-08	8.51511e-08	7.29813e-08	5.407e-08	2.83017e-08	-3.66389e-10	-5.04403e-09	-5.24968e-09	-5.79144e-09	-6.35934e-09	-6.96598e-09	-7.61403e-09	-8.30281e-09	-9.05424e-09
223872	4.40879e-10	4.35295e-09	8.29875e-09	1.28755e-08	1.74025e-08	2.1992e-08	2.66312e-08	3.13114e-08	3.60097e-08	4.07128e-08	4.53967e-08	5.0053e-08	5.46705e-08	5.92263e-08	6.3697e-08	6.80818e-08	7.23567e-08	7.64919e-08	8.0462e-08	8.42152e-08	8.78117e-08	9.12068e-08	9.44042e-08	9.74156e-08	1.00347e-07	1.03105e-07	1.06014e-07	1.07358e-07	1.10805e-07	1.13593e-07	1.16165e-07	1.19312e-07	1.22801e-07	1.25149e-07	1.26768e-07	1.28055e-07	1.27779e-07	1.25782e-07	1.22485e-07	1.17271e-07	1.09938e-07	9.80962e-08	8.02104e-08	5.19503e-08	1.41754e-08	-6.71426e-09	-7.31423e-09	-7.96936e-09	-8.68235e-09
251189	5.08542e-10	5.02065e-09	9.5747e-09	1.48594e-08	2.00901e-08	2.53988e-08	3.07863e-08	3.62202e-08	4.16881e-08	4.71914e-08	5.26921e-08	5.81825e-08	6.36457e-08	6.90599e-08	7.44213e-08	7.96831e-08	8.48625e-08	8.99024e-08	9.48032e-08	9.95405e-08	1.04072e-07	1.08377e-07	1.12454e-07	1.16311e-07	1.20026e-07	1.23451e-07	1.27029e-07	1.28192e-07	1.31868e-07	1.33804e-07	1.35482e-07	1.36966e-07	1.38518e-07	1.39611e-07	1.41389e-07	1.43045e-07	1.45353e-07	1.47786e-07	1.48701e-07	1.4941e-07	1.50002e-07	1.47468e-07	1.43348e-07	1.37013e-07	1.27724e-07	1.14038e-07	9.31867e-08	5.89331e-08	1.17572e-08
281838	5.73253e-10	5.66063e-09	1.07955e-08	1.67601e-08	2.267e-08	2.8654e-08	3.47466e-08	4.09137e-08	4.71435e-08	5.34086e-08	5.96933e-08	6.59701e-08	7.22342e-08	7.84686e-08	8.46646e-08	9.07814e-08	9.68251e-08	1.02776e-07	1.08579e-07	1.14283e-07	1.19766e-07	1.25069e-07	1.30142e-07	1.35017e-07	1.39826e-07	1.44305e-07	1.48985e-07	1.51018e-07	1.55993e-07	1.58944e-07	1.61576e-07	1.6379e-07	1.65785e-07	1.67022e-07	1.6821e-07	1.68301e-07	1.68191e-07	1.67732e-07	1.67234e-07	1.67067e-07	1.67991e-07	1.69801e-07	1.70908e-07	1.70253e-07	1.69137e-07	1.65111e-07	1.58408e-07	1.49468e-07	1.36684e-07
316228	6.19292e-10	6.1156e-09	1.16686e-08	1.81278e-08	2.45278e-08	3.09855e-08	3.76842e-08	4.44536e-08	5.1335e-08	5.82621e-08	6.5319e-08	7.24278e-08	7.95725e-08	8.67231e-08	9.38597e-08	1.00949e-07	1.07981e-07	1.1492e-07	1.21725e-07	1.28413e-07	1.34881e-07	1.41126e-07	1.47155e-07	1.52978e-07	1.58755e-07	1.64231e-07	1.69985e-07	1.72876e-07	1.79186e-07	1.83297e-07	1.87105e-07	1.90534e-07	1.93726e-07	1.96152e-07	1.98489e-07	1.99673e-07	2.00425e-07	2.00508e-07	1.99901e-07	1.98654e-07	1.97314e-07	1.94959e-07	1.92734e-07	1.90419e-07	1.89549e-07	1.8932e-07	1.88508e-07	1.86665e-07	1.82713e-07
354813	6.36402e-10	6.28473e-09	1.1994e-08	1.86391e-08	2.52139e-08	3.18981e-08	3.89293e-08	4.59609e-08	5.31344e-08	6.01843e-08	6.75934e-08	7.51019e-08	8.27099e-08	9.04136e-08	9.8173e-08	1.05988e-07	1.14125e-07	1.21959e-07	1.29768e-07	1.37547e-07	1.45203e-07	1.52825e-07	1.60177e-07	1.6786e-07	1.75031e-07	1.823e-07	1.89543e-07	1.93719e-07	2.01487e-07	2.06721e-07	2.11594e-07	2.16095e-07	2.2039e-07	2.23927e-07	2.27452e-07	2.29888e-07	2.31961e-07	2.33359e-07	2.33992e-07	2.34008e-07	2.33682e-07	2.32118e-07	2.30026e-07	2.26703e-07	2.2264e-07	2.18038e-07	2.13115e-07	2.0889e-07	2.0604e-07
398107	6.45635e-10	6.37659e-09	1.21677e-08	1.89113e-08	2.56032e-08	3.24312e-08	3.94807e-08	4.66138e-08	5.38688e-08	6.11238e-08	6.86073e-08	7.6188e-08	8.38649e-08	9.16481e-08	9.94935e-08	1.0742e-07	1.15729e-07	1.23812e-07	1.31928e-07	1.40096e-07	1.48248e-07	1.56834e-07	1.64956e-07	1.73847e-07	1.82093e-07	1.91082e-07	2.00073e-07	2.06216e-07	2.16015e-07	2.23693e-07	2.31011e-07	2.3789e-07	2.44364e-07	2.49834e-07	2.54976e-07	2.58788e-07	2.62078e-07	2.64674e-07	2.66432e-07	2.67645e-07	2.68558e-07	2.68439e-07	2.67669e-07	2.6565e-07	2.62686e-07	2.5874e-07	2.53633e-07	2.47324e-07	2.39897e-07
446684	6.37587e-10	6.29777e-09	1.20191e-08	1.8689e-08	2.53248e-08	3.2105e-08	3.9068e-08	4.61624e-08	5.34168e-08	6.07672e-08	6.82928e-08	7.59454e-08	8.37134e-08	9.16046e-08	9.95887e-08	1.07676e-07	1.15927e-07	1.24193e-07	1.32496e-07	1.40833e-07	1.49186e-07	1.5777e-07	1.66136e-07	1.74896e-07	1.83376e-07	1.92431e-07	2.02044e-07	2.08836e-07	2.19393e-07	2.28387e-07	2.3785e-07	2.46775e-07	2.55614e-07	2.63891e-07	2.71861e-07	2.79235e-07	2.85563e-07	2.91268e-07	2.95594e-07	2.98879e-07	3.01515e-07	3.02912e-07	3.03425e-07	3.02521e-07	3.00792e-07	2.9808e-07	2.94224e-07	2.89189e-07	2.82535e-07
501187	6.02141e-10	5.94794e-09	1.13562e-08	1.76605e-08	2.39418e-08	3.03578e-08	3.69944e-08	4.37575e-08	5.06886e-08	5.7701e-08	6.49454e-08	7.23394e-08	7.98967e-08	8.75986e-08	9.54541e-08	1.0345e-07	1.11674e-07	1.19955e-07	1.28358e-07	1.36843e-07	1.45453e-07	1.54221e-07	1.62999e-07	1.72073e-07	1.80994e-07	1.90355e-07	2.00288e-07	2.07345e-07	2.18469e-07	2.27636e-07	2.37203e-07	2.46544e-07	2.55921e-07	2.65507e-07	2.74893e-07	2.84414e-07	2.93334e-07	3.02204e-07	3.10234e-07	3.17577e-07	3.24204e-07	3.29299e-07	3.32984e-07	3.34936e-07	3.3567e-07	3.34929e-07	3.32529e-07	3.28713e-07	3.23053e-07
562341	5.53074e-10	5.46334e-09	1.04317e-08	1.62254e-08	2.19961e-08	2.78967e-08	3.40301e-08	4.02641e-08	4.66617e-08	5.31233e-08	5.98275e-08	6.66939e-08	7.37039e-08	8.08933e-08	8.8232e-08	9.57369e-08	1.03543e-07	1.11382e-07	1.19374e-07	1.27486e-07	1.35784e-07	1.44363e-07	1.52967e-07	1.62074e-07	1.70988e-07	1.80593e-07	1.9077e-07	1.98365e-07	2.09972e-07	2.19732e-07	2.29775e-07	2.39791e-07	2.49864e-07	2.59942e-07	2.70118e-07	2.80111e-07	2.90137e-07	3.00221e-07	3.10061e-07	3.19619e-07	3.29004e-07	3.37632e-07	3.4537e-07	3.52286e-07	3.57386e-07	3.60625e-07	3.619e-07	3.61594e-07	3.59012e-07
630957	4.98191e-10	4.92082e-09	9.39662e-09	1.46169e-08	1.98176e-08	2.51413e-08	3.0682e-08	3.63144e-08	4.20825e-08	4.79248e-08	5.3994e-08	6.02121e-08	6.65886e-08	7.31198e-08	7.97993e-08	8.66348e-08	9.3785e-08	1.00952e-07	1.08303e-07	1.15713e-07	1.23356e-07	1.31349e-07	1.39304e-07	1.47898e-07	1.56141e-07	1.65306e-07	1.7499e-07	1.82486e-07	1.93585e-07	2.03288e-07	2.13399e-07	2.23608e-07	2.34022e-07	2.44573e-07	2.55488e-07	2.66234e-07	2.76957e-07	2.87903e-07	2.98751e-07	3.09425e-07	3.2024e-07	3.31143e-07	3.41963e-07	3.51831e-07	3.60073e-07	3.67508e-07	3.73699e-07	3.78046e-07	3.79621e-07
707946	4.41492e-10	4.36107e-09	8.32853e-09	1.29558e-08	1.75674e-08	2.23103e-08	2.72271e-08	3.22284e-08	3.7317e-08	4.25198e-08	4.79285e-08	5.34719e-08	5.91547e-08	6.49772e-08	7.09006e-08	7.70046e-08	8.34102e-08	8.98404e-08	9.64004e-08	1.03062e-07	1.09923e-07	1.17114e-07	1.243e-07	1.3207e-07	1.39517e-07	1.47914e-07	1.56778e-07	1.6373e-07	1.73834e-07	1.82818e-07	1.92324e-07	2.01879e-07	2.11661e-07	2.21849e-07	2.32451e-07	2.43124e-07	2.53855e-07	2.65047e-07	2.76369e-07	2.87731e-07	2.99437e-07	3.11141e-07	3.23197e-07	3.34994e-07	3.46344e-07	3.57157e-07	3.66882e-07	3.75246e-07	3.81609e-07
794328	3.51079e-10	3.46875e-09	6.62737e-09	1.03177e-08	1.39948e-08	1.78483e-08	2.18023e-08	2.58778e-08	2.99942e-08	3.43098e-08	3.88488e-08	4.35668e-08	4.84736e-08	5.35979e-08	5.87978e-08	6.4393e-08	7.03741e-08	7.65627e-08	8.3049e-08	8.98541e-08	9.65252e-08	1.02833e-07	1.09212e-07	1.16009e-07	1.22615e-07	1.30032e-07	1.37859e-07	1.44109e-07	1.53037e-07	1.61046e-07	1.69616e-07	1.78239e-07	1.87065e-07	1.96411e-07	2.06085e-07	2.15967e-07	2.25895e-07	2.36408e-07	2.47223e-07	2.5817e-07	2.69598e-07	2.81098e-07	2.9315e-07	3.05191e-07	3.1706e-07	3.29203e-07	3.41265e-07	3.53422e-07	3.6418e-07
891251	2.91789e-10	2.88196e-09	5.50275e-09	8.56051e-09	1.15935e-08	1.47928e-08	1.80197e-08	2.13337e-08	2.46805e-08	2.81525e-08	3.17436e-08	3.54305e-08	3.92262e-08	4.31326e-08	4.70447e-08	5.11996e-08	5.55463e-08	5.99789e-08	6.45564e-08	6.95099e-08	7.43986e-08	7.96341e-08	8.50915e-08	9.09046e-08	9.69092e-08	1.03833e-07	1.11361e-07	1.18188e-07	1.27606e-07	1.36831e-07	1.46709e-07	1.54615e-07	1.62277e-07	1.70454e-07	1.78939e-07	1.87698e-07	1.96541e-07	2.0601e-07	2.15833e-07	2.25808e-07	2.36308e-07	2.46883e-07	2.58138e-07	2.69499e-07	2.80688e-07	2.92267e-07	3.03936e-07	3.15921e-07	3.27745e-07
1000000	2.54261e-10	2.51148e-09	4.79554e-09	7.45762e-09	1.01089e-08	1.28794e-08	1.56613e-08	1.8527e-08	2.14158e-08	2.4436e-08	2.75164e-08	3.06619e-08	3.38836e-08	3.71685e-08	4.04481e-08	4.38612e-08	4.73554e-08	5.09117e-08	5.4523e-08	5.83105e-08	6.20372e-08	6.60305e-08	7.00282e-08	7.42888e-08	7.85829e-08	8.3499e-08	8.85728e-08	9.29749e-08	9.91384e-08	1.04772e-07	1.11086e-07	1.17428e-07	1.24305e-07	1.31936e-07	1.40501e-07	1.50189e-07	1.6108e-07	1.73515e-07	1.8442e-07	1.93065e-07	2.02289e-07	2.11728e-07	2.21934e-07	2.32304e-07	2.42434e-07	2.53021e-07	2.63657e-07	2.74475e-07	2.85218e-07
1.12202e+06	2.20141e-10	2.17432e-09	4.15087e-09	6.45542e-09	8.7472e-09	1.1152e-08	1.35431e-08	1.60173e-08	1.84846e-08	2.11052e-08	2.37536e-08	2.64528e-08	2.92081e-08	3.20151e-08	3.47791e-08	3.76848e-08	4.06076e-08	4.36162e-08	4.66784e-08	4.99531e-08	5.31056e-08	5.63754e-08	5.97342e-08	6.31473e-08	6.6757e-08	7.06739e-08	7.47631e-08	7.80499e-08	8.28032e-08	8.67229e-08	9.12235e-08	9.55189e-08	1.00177e-07	1.05138e-07	1.10522e-07	1.16052e-07	1.2198e-07	1.28568e-07	1.35722e-07	1.43539e-07	1.52615e-07	1.63373e-07	1.7672e-07	1.92122e-07	2.0424e-07	2.13711e-07	2.23322e-07	2.33193e-07	2.4292e-07
1.25893e+06	1.90634e-10	1.88279e-09	3.59515e-09	5.58999e-09	7.57036e-09	9.66349e-09	1.17304e-08	1.38742e-08	1.59988e-08	1.82729e-08	2.05623e-08	2.29012e-08	2.52823e-08	2.77026e-08	3.00514e-08	3.25381e-08	3.50008e-08	3.75456e-08	4.01297e-08	4.29233e-08	4.55415e-08	4.81966e-08	5.09684e-08	5.36321e-08	5.65781e-08	5.96478e-08	6.28188e-08	6.54378e-08	6.92196e-08	7.2372e-08	7.59607e-08	7.9521e-08	8.3327e-08	8.73498e-08	9.15471e-08	9.5543e-08	9.9479e-08	1.03682e-07	1.08044e-07	1.12678e-07	1.17712e-07	1.23235e-07	1.30075e-07	1.37503e-07	1.45452e-07	1.54873e-07	1.65974e-07	1.80238e-07	1.97301e-07
1.41254e+06	1.64862e-10	1.62815e-09	3.10894e-09	4.83276e-09	6.54011e-09	8.36244e-09	1.01482e-08	1.19954e-08	1.38179e-08	1.57733e-08	1.7741e-08	1.97487e-08	2.17951e-08	2.38734e-08	2.5865e-08	2.79892e-08	3.00948e-08	3.22765e-08	3.44629e-08	3.68937e-08	3.90962e-08	4.13412e-08	4.36797e-08	4.58898e-08	4.83774e-08	5.0936e-08	5.34816e-08	5.55825e-08	5.85878e-08	6.09425e-08	6.35375e-08	6.60706e-08	6.88153e-08	7.16448e-08	7.4795e-08	7.77603e-08	8.09365e-08	8.434e-08	8.77539e-08	9.13711e-08	9.52437e-08	9.8947e-08	1.03011e-07	1.07011e-07	1.11248e-07	1.16115e-07	1.2198e-07	1.29173e-07	1.37136e-07
1.58489e+06	1.44812e-10	1.43008e-09	2.72979e-09	4.24315e-09	5.74587e-09	7.34769e-09	8.88971e-09	1.05055e-08	1.21e-08	1.38223e-08	1.55328e-08	1.72701e-08	1.90282e-08	2.07947e-08	2.24891e-08	2.42833e-08	2.60221e-08	2.78397e-08	2.96622e-08	3.17165e-08	3.35291e-08	3.53931e-08	3.73181e-08	3.90792e-08	4.11647e-08	4.3305e-08	4.53916e-08	4.71664e-08	4.96596e-08	5.15451e-08	5.36541e-08	5.56108e-08	5.77241e-08	5.97845e-08	6.20765e-08	6.39701e-08	6.60064e-08	6.82213e-08	7.04325e-08	7.27681e-08	7.5417e-08	7.80982e-08	8.12029e-08	8.43365e-08	8.73992e-08	9.08834e-08	9.44372e-08	9.83229e-08	1.02776e-07
1.77828e+06	1.25e-10	1.23462e-09	2.35683e-09	3.66481e-09	4.96502e-09	6.33815e-09	7.6887e-09	9.09869e-09	1.05055e-08	1.19804e-08	1.3492e-08	1.50315e-08	1.65945e-08	1.81346e-08	1.96505e-08	2.12349e-08	2.27497e-08	2.43342e-08	2.59124e-08	2.76933e-08	2.92354e-08	3.0745e-08	3.23548e-08	3.37461e-08	3.54742e-08	3.71407e-08	3.87701e-08	4.01203e-08	4.21066e-08	4.3481e-08	4.51113e-08	4.65737e-08	4.82202e-08	4.98157e-08	5.16215e-08	5.29911e-08	5.43934e-08	5.58518e-08	5.71753e-08	5.85727e-08	6.02526e-08	6.17921e-08	6.35793e-08	6.52165e-08	6.69932e-08	6.90908e-08	7.14189e-08	7.44028e-08	7.78639e-08
1.99526e+06	1.04624e-10	1.03341e-09	1.9732e-09	3.06878e-09	4.16199e-09	5.29816e-09	6.44278e-09	7.62512e-09	8.82255e-09	1.00359e-08	1.1315e-08	1.26198e-08	1.39501e-08	1.52452e-08	1.65555e-08	1.79163e-08	1.92706e-08	2.0643e-08	2.20226e-08	2.35763e-08	2.49206e-08	2.62672e-08	2.76649e-08	2.89628e-08	3.0436e-08	3.19488e-08	3.33216e-08	3.45024e-08	3.61558e-08	3.72103e-08	3.83805e-08	3.94493e-08	4.06481e-08	4.17257e-08	4.30275e-08	4.38103e-08	4.47156e-08	4.56033e-08	4.63537e-08	4.71945e-08	4.82117e-08	4.90162e-08	5.00217e-08	5.07699e-08	5.14791e-08	5.23439e-08	5.34372e-08	5.50234e-08	5.70708e-08
2.23872e+06	8.81002e-11	8.70187e-10	1.66101e-09	2.58279e-09	3.50506e-09	4.4494e-09	5.40745e-09	6.39349e-09	7.39771e-09	8.41235e-09	9.46844e-09	1.05454e-08	1.16389e-08	1.27111e-08	1.37993e-08	1.49085e-08	1.60146e-08	1.71308e-08	1.82779e-08	1.95262e-08	2.06364e-08	2.17562e-08	2.28958e-08	2.40189e-08	2.52209e-08	2.6554e-08	2.7744e-08	2.88657e-08	3.01897e-08	3.1125e-08	3.21892e-08	3.31134e-08	3.41419e-08	3.50037e-08	3.60604e-08	3.6576e-08	3.71099e-08	3.76014e-08	3.78489e-08	3.81491e-08	3.85862e-08	3.87641e-08	3.90592e-08	3.91862e-08	3.93773e-08	3.96153e-08	3.98389e-08	4.04111e-08	4.13201e-08
2.51189e+06	7.53504e-11	7.44363e-10	1.42076e-09	2.20828e-09	2.99448e-09	3.79871e-09	4.61541e-09	5.4533e-09	6.30715e-09	7.15721e-09	8.04544e-09	8.94566e-09	9.85462e-09	1.07356e-08	1.16377e-08	1.25447e-08	1.34428e-08	1.43417e-08	1.52729e-08	1.62278e-08	1.71197e-08	1.80028e-08	1.88527e-08	1.97264e-08	2.06835e-08	2.17329e-08	2.26757e-08	2.36386e-08	2.46295e-08	2.53515e-08	2.61826e-08	2.68736e-08	2.76614e-08	2.83535e-08	2.9195e-08	2.96353e-08	3.01056e-08	3.05724e-08	3.07935e-08	3.09863e-08	3.12123e-08	3.10586e-08	3.08833e-08	3.03953e-08	3.00083e-08	2.96163e-08	2.93146e-08	2.93082e-08	2.95757e-08
2.81838e+06	6.47881e-11	6.39822e-10	1.22135e-09	1.89806e-09	2.57613e-09	3.26203e-09	3.96028e-09	4.67805e-09	5.41703e-09	6.13636e-09	6.89256e-09	7.65569e-09	8.42626e-09	9.15649e-09	9.91886e-09	1.06728e-08	1.14123e-08	1.21504e-08	1.28987e-08	1.36582e-08	1.43532e-08	1.50169e-08	1.56667e-08	1.63072e-08	1.70279e-08	1.78326e-08	1.85239e-08	1.92946e-08	1.99898e-08	2.04985e-08	2.10689e-08	2.15539e-08	2.20899e-08	2.25417e-08	2.3142e-08	2.33592e-08	2.36329e-08	2.3929e-08	2.4045e-08	2.4181e-08	2.43949e-08	2.42837e-08	2.40698e-08	2.35147e-08	2.28765e-08	2.22281e-08	2.16313e-08	2.11856e-08	2.08219e-08
3.16228e+06	5.61936e-11	5.54943e-10	1.05894e-09	1.64537e-09	2.23559e-09	2.82206e-09	3.42519e-09	4.04252e-09	4.6849e-09	5.29622e-09	5.94149e-09	6.58998e-09	7.24168e-09	7.8478e-09	8.50454e-09	9.12716e-09	9.73738e-09	1.0342e-08	1.09554e-08	1.15471e-08	1.21026e-08	1.26067e-08	1.30965e-08	1.35786e-08	1.40967e-08	1.47133e-08	1.52058e-08	1.58073e-08	1.62328e-08	1.65511e-08	1.68786e-08	1.71609e-08	1.74612e-08	1.76876e-08	1.8065e-08	1.80887e-08	1.81827e-08	1.82878e-08	1.82599e-08	1.82933e-08	1.84334e-08	1.83418e-08	1.81303e-08	1.76182e-08	1.70972e-08	1.6458e-08	1.5679e-08	1.49609e-08	1.43805e-08
3.54813e+06	4.87959e-11	4.81872e-10	9.19372e-10	1.42874e-09	1.9424e-09	2.45053e-09	2.97386e-09	3.50978e-09	4.05886e-09	4.58872e-09	5.14672e-09	5.70702e-09	6.26355e-09	6.78093e-09	7.32946e-09	7.85253e-09	8.36125e-09	8.85787e-09	9.3669e-09	9.82299e-09	1.02644e-08	1.06381e-08	1.09872e-08	1.1347e-08	1.17072e-08	1.21677e-08	1.251e-08	1.29842e-08	1.31989e-08	1.33613e-08	1.35134e-08	1.3645e-08	1.37695e-08	1.38277e-08	1.40066e-08	1.38403e-08	1.37476e-08	1.3675e-08	1.35118e-08	1.3405e-08	1.34195e-08	1.3276e-08	1.30848e-08	1.26593e-08	1.2211e-08	1.16972e-08	1.10802e-08	1.04511e-08	9.95767e-09
3.98107e+06	4.16013e-11	4.10865e-10	7.83922e-10	1.21815e-09	1.65468e-09	2.0915e-09	2.53752e-09	2.99701e-09	3.46542e-09	3.91666e-09	4.39685e-09	4.87951e-09	5.3485e-09	5.79608e-09	6.25431e-09	6.69515e-09	7.12115e-09	7.53233e-09	7.95657e-09	8.3279e-09	8.68654e-09	8.96448e-09	9.23566e-09	9.49049e-09	9.75008e-09	1.00998e-08	1.03207e-08	1.0703e-08	1.07526e-08	1.08013e-08	1.0808e-08	1.08098e-08	1.07912e-08	1.07214e-08	1.07697e-08	1.0514e-08	1.03144e-08	1.01134e-08	9.86058e-09	9.65949e-09	9.56294e-09	9.33658e-09	9.08277e-09	8.65434e-09	8.2621e-09	7.77121e-09	7.243e-09	6.74788e-09	6.40521e-09
4.46684e+06	3.49814e-11	3.45461e-10	6.59234e-10	1.02412e-09	1.39093e-09	1.75614e-09	2.12984e-09	2.51448e-09	2.90944e-09	3.28575e-09	3.68955e-09	4.09395e-09	4.47537e-09	4.85373e-09	5.23376e-09	5.5955e-09	5.94221e-09	6.27691e-09	6.61328e-09	6.90702e-09	7.18899e-09	7.39918e-09	7.59133e-09	7.78247e-09	7.98457e-09	8.27493e-09	8.41413e-09	8.74697e-09	8.70676e-09	8.70406e-09	8.6426e-09	8.57349e-09	8.46858e-09	8.30465e-09	8.24336e-09	7.90726e-09	7.64548e-09	7.38506e-09	7.08672e-09	6.84634e-09	6.69322e-09	6.42176e-09	6.15393e-09	5.75133e-09	5.38851e-09	4.92897e-09	4.41308e-09	3.99779e-09	3.68278e-09
5.01187e+06	2.95171e-11	2.91534e-10	5.56148e-10	8.63539e-10	1.17188e-09	1.47692e-09	1.79024e-09	2.10968e-09	2.43594e-09	2.75372e-09	3.08383e-09	3.41508e-09	3.72601e-09	4.03506e-09	4.33812e-09	4.62361e-09	4.89394e-09	5.15828e-09	5.41171e-09	5.62329e-09	5.8326e-09	5.96689e-09	6.08815e-09	6.21093e-09	6.33724e-09	6.56095e-09	6.63605e-09	6.92121e-09	6.82801e-09	6.79303e-09	6.72363e-09	6.64507e-09	6.53009e-09	6.35888e-09	6.26474e-09	5.9293e-09	5.65965e-09	5.387e-09	5.08841e-09	4.82328e-09	4.64117e-09	4.34668e-09	4.08234e-09	3.704e-09	3.38444e-09	2.97931e-09	2.49559e-09	2.08803e-09	1.8832e-09
5.62341e+06	2.53614e-11	2.50344e-10	4.77444e-10	7.40804e-10	1.00322e-09	1.26474e-09	1.53054e-09	1.7996e-09	2.07257e-09	2.33731e-09	2.60958e-09	2.87808e-09	3.12864e-09	3.37697e-09	3.6129e-09	3.82956e-09	4.03159e-09	4.2327e-09	4.40918e-09	4.55099e-09	4.69206e-09	4.75329e-09	4.81547e-09	4.86941e-09	4.93703e-09	5.09122e-09	5.09597e-09	5.31625e-09	5.16377e-09	5.09414e-09	5.00642e-09	4.92053e-09	4.80767e-09	4.648e-09	4.55658e-09	4.27097e-09	4.04772e-09	3.83578e-09	3.60801e-09	3.39889e-09	3.23578e-09	2.94751e-09	2.70682e-09	2.35134e-09	2.06701e-09	1.69709e-09	1.27456e-09	9.04802e-10	7.76148e-10
6.30957e+06	2.20971e-11	2.1818e-10	4.15763e-10	6.44815e-10	8.71554e-10	1.09771e-09	1.32683e-09	1.55722e-09	1.78828e-09	2.01272e-09	2.23876e-09	2.45913e-09	2.65933e-09	2.85865e-09	3.04044e-09	3.20161e-09	3.34798e-09	3.48956e-09	3.60286e-09	3.68535e-09	3.76366e-09	3.7648e-09	3.78201e-09	3.77896e-09	3.78799e-09	3.89081e-09	3.84354e-09	4.00742e-09	3.81107e-09	3.71334e-09	3.60852e-09	3.51665e-09	3.40723e-09	3.24883e-09	3.15872e-09	2.91989e-09	2.75748e-09	2.60308e-09	2.43903e-09	2.2997e-09	2.18442e-09	1.96276e-09	1.77295e-09	1.46442e-09	1.21567e-09	8.93367e-10	5.39565e-10	2.54003e-10	1.59873e-10
7.07946e+06	1.93788e-11	1.91225e-10	3.644e-10	5.64621e-10	7.62219e-10	9.58879e-10	1.15695e-09	1.35537e-09	1.55288e-09	1.74339e-09	1.93329e-09	2.11549e-09	2.27544e-09	2.43562e-09	2.57491e-09	2.69146e-09	2.7915e-09	2.88628e-09	2.94816e-09	2.97827e-09	3.00693e-09	2.96375e-09	2.93562e-09	2.89391e-09	2.86267e-09	2.92822e-09	2.84446e-09	2.95804e-09	2.73883e-09	2.62897e-09	2.52364e-09	2.43886e-09	2.34412e-09	2.20333e-09	2.12627e-09	1.92607e-09	1.81134e-09	1.70982e-09	1.5954e-09	1.51761e-09	1.45495e-09	1.27148e-09	1.11681e-09	8.4716e-10	6.52566e-10	4.19906e-10	1.56261e-10	-4.75543e-11	-7.48441e-11
7.94328e+06	1.69487e-11	1.67281e-10	3.1866e-10	4.93551e-10	6.65493e-10	8.3659e-10	1.00839e-09	1.17943e-09	1.34858e-09	1.50863e-09	1.66848e-09	1.81958e-09	1.94975e-09	2.07428e-09	2.17852e-09	2.26021e-09	2.3249e-09	2.38477e-09	2.40749e-09	2.40155e-09	2.39303e-09	2.31475e-09	2.25691e-09	2.18577e-09	2.12572e-09	2.15739e-09	2.0517e-09	2.12619e-09	1.89855e-09	1.79188e-09	1.69528e-09	1.6245e-09	1.55713e-09	1.43997e-09	1.38963e-09	1.23918e-09	1.16584e-09	1.10949e-09	1.04358e-09	1.00026e-09	9.76995e-10	8.3087e-10	7.05305e-10	4.52294e-10	2.95442e-10	1.38868e-10	-1.37818e-11	-1.31812e-10	-8.15547e-11
8.91251e+06	1.46735e-11	1.44783e-10	2.75659e-10	4.26693e-10	5.7537e-10	7.21778e-10	8.68583e-10	1.01446e-09	1.15825e-09	1.29169e-09	1.42514e-09	1.54969e-09	1.65346e-09	1.74913e-09	1.82391e-09	1.87835e-09	1.91424e-09	1.94463e-09	1.93813e-09	1.91099e-09	1.87514e-09	1.77542e-09	1.70634e-09	1.62045e-09	1.54877e-09	1.56395e-09	1.45096e-09	1.49294e-09	1.27651e-09	1.17997e-09	1.09802e-09	1.04726e-09	1.00276e-09	9.07178e-10	8.80048e-10	7.68899e-10	7.32018e-10	7.03709e-10	6.73749e-10	6.67249e-10	6.69909e-10	5.5332e-10	4.48225e-10	2.35711e-10	1.08649e-10	7.9526e-12	-5.52352e-11	-8.85752e-11	-1.00313e-11
10000000	1.25044e-11	1.23408e-10	2.3485e-10	3.63426e-10	4.89771e-10	6.12556e-10	7.37749e-10	8.60612e-10	9.81652e-10	1.08972e-09	1.2001e-09	1.30105e-09	1.38016e-09	1.45135e-09	1.50302e-09	1.53271e-09	1.54451e-09	1.55015e-09	1.52385e-09	1.47676e-09	1.4235e-09	1.31423e-09	1.23602e-09	1.14962e-09	1.07514e-09	1.08415e-09	9.81556e-10	1.00893e-09	8.19867e-10	7.46724e-10	6.91058e-10	6.6295e-10	6.47078e-10	5.8118e-10	5.78855e-10	4.97381e-10	4.79645e-10	4.59138e-10	4.37193e-10	4.41592e-10	4.50342e-10	3.58477e-10	2.68968e-10	9.41685e-11	1.58139e-11	-2.45743e-11	-3.19116e-11	1.28876e-11	1.02635e-10
[truncated: 42 more columns]

## Sheet: FigureS5 c
# Figure S5 c Bounce-averaged Dpp induced by low frequency whislter-mode waves at M-shell=9.5
	Pitch angle unit of degree			Diffusion reates are unit of s^-1
Ek (eV)	0.1	1	2	3	4	5	6	7	8	9	10	11	12	13	14	15	16	17	18	19	20	21	22	23	24	25	26	27	28	29	30	31	32	33	34	35	36	37	38	39	40	41	42	43	44	45	46	47	48
1000	8.91751e-08	8.79769e-08	8.36918e-08	8.62005e-08	8.7258e-08	8.79487e-08	8.70092e-08	8.66678e-08	8.61041e-08	8.585e-08	8.45571e-08	8.2965e-08	8.11394e-08	7.8995e-08	7.68462e-08	7.4413e-08	7.11874e-08	6.85585e-08	6.58844e-08	6.31137e-08	6.03242e-08	5.71086e-08	5.4352e-08	5.08855e-08	4.82703e-08	4.51295e-08	4.25587e-08	3.91627e-08	3.71548e-08	3.43823e-08	3.15939e-08	2.90597e-08	2.66238e-08	2.41783e-08	2.19405e-08	1.95091e-08	1.7218e-08	1.48481e-08	1.25893e-08	1.03937e-08	8.41953e-09	6.68625e-09	5.45731e-09	4.55527e-09	3.95183e-09	3.66179e-09	3.35851e-09	2.8559e-09	2.45462e-09
1122.02	8.25881e-08	8.15179e-08	7.75673e-08	8.00289e-08	8.10361e-08	8.15055e-08	8.13472e-08	8.13429e-08	8.1224e-08	8.10462e-08	8.02952e-08	7.93348e-08	7.80873e-08	7.64839e-08	7.48656e-08	7.29107e-08	7.01709e-08	6.77957e-08	6.52773e-08	6.24799e-08	5.96182e-08	5.60836e-08	5.30131e-08	4.89625e-08	4.58962e-08	4.20866e-08	3.90508e-08	3.52705e-08	3.29643e-08	3.00596e-08	2.72582e-08	2.47808e-08	2.24434e-08	2.01012e-08	1.79947e-08	1.58168e-08	1.3922e-08	1.21121e-08	1.04769e-08	8.98263e-09	7.59303e-09	6.22672e-09	5.05462e-09	4.0679e-09	3.33837e-09	2.87596e-09	2.6553e-09	2.60337e-09	2.7376e-09
1258.93	7.08138e-08	6.98931e-08	6.65221e-08	6.86798e-08	6.95676e-08	6.98919e-08	7.01408e-08	7.03121e-08	7.04441e-08	7.01452e-08	6.99026e-08	6.9331e-08	6.86927e-08	6.77987e-08	6.68464e-08	6.56486e-08	6.4074e-08	6.24347e-08	6.06839e-08	5.85824e-08	5.64224e-08	5.37038e-08	5.11343e-08	4.77842e-08	4.48952e-08	4.12406e-08	3.80566e-08	3.40052e-08	3.1359e-08	2.79858e-08	2.46964e-08	2.19207e-08	1.94063e-08	1.70391e-08	1.49948e-08	1.29514e-08	1.11821e-08	9.50745e-09	8.01273e-09	6.72803e-09	5.66019e-09	4.7999e-09	4.1523e-09	3.64216e-09	3.25134e-09	2.95113e-09	2.76956e-09	2.74029e-09	2.8725e-09
1412.54	5.97549e-08	5.89457e-08	5.60987e-08	5.79128e-08	5.86135e-08	5.88415e-08	5.90757e-08	5.9152e-08	5.92101e-08	5.89188e-08	5.85649e-08	5.81529e-08	5.75816e-08	5.67842e-08	5.60366e-08	5.51226e-08	5.40146e-08	5.28346e-08	5.15573e-08	5.00641e-08	4.85924e-08	4.67955e-08	4.4968e-08	4.28739e-08	4.07232e-08	3.81571e-08	3.57049e-08	3.24216e-08	3.01297e-08	2.70695e-08	2.37916e-08	2.08797e-08	1.81105e-08	1.5431e-08	1.31775e-08	1.09735e-08	9.21531e-09	7.62329e-09	6.26913e-09	5.12543e-09	4.18436e-09	3.44571e-09	2.96026e-09	2.71059e-09	2.69091e-09	2.81957e-09	3.0164e-09	3.23643e-09	3.50311e-09
1584.89	5.13227e-08	5.06239e-08	4.81556e-08	4.96341e-08	5.02007e-08	5.02082e-08	5.02905e-08	5.02092e-08	5.02727e-08	4.9841e-08	4.94082e-08	4.88825e-08	4.82326e-08	4.74747e-08	4.67079e-08	4.58112e-08	4.47983e-08	4.36716e-08	4.25331e-08	4.12237e-08	3.98722e-08	3.84248e-08	3.6888e-08	3.53156e-08	3.36553e-08	3.18761e-08	3.02355e-08	2.79384e-08	2.63186e-08	2.41782e-08	2.17704e-08	1.94655e-08	1.71185e-08	1.46667e-08	1.24668e-08	1.01662e-08	8.26769e-09	6.54695e-09	5.15492e-09	4.0666e-09	3.24094e-09	2.63818e-09	2.27958e-09	2.16404e-09	2.30418e-09	2.63245e-09	3.10721e-09	3.64257e-09	4.18891e-09
1778.28	4.66148e-08	4.5957e-08	4.37071e-08	4.49438e-08	4.54419e-08	4.50063e-08	4.49577e-08	4.46845e-08	4.46904e-08	4.40392e-08	4.33167e-08	4.25302e-08	4.15781e-08	4.06324e-08	3.98429e-08	3.87465e-08	3.75945e-08	3.64112e-08	3.52677e-08	3.38867e-08	3.26629e-08	3.13131e-08	2.99342e-08	2.85146e-08	2.70157e-08	2.55062e-08	2.4078e-08	2.22576e-08	2.09035e-08	1.93289e-08	1.77057e-08	1.613e-08	1.45095e-08	1.28127e-08	1.11844e-08	9.40433e-09	7.76252e-09	6.16278e-09	4.76809e-09	3.63238e-09	2.79627e-09	2.24325e-09	1.98267e-09	1.98524e-09	2.27166e-09	2.77398e-09	3.43126e-09	4.18998e-09	4.93791e-09
1995.26	4.42622e-08	4.36645e-08	4.146e-08	4.26689e-08	4.31544e-08	4.25946e-08	4.24996e-08	4.21562e-08	4.2055e-08	4.12589e-08	4.03863e-08	3.93581e-08	3.81964e-08	3.69596e-08	3.60518e-08	3.46617e-08	3.32204e-08	3.17883e-08	3.03877e-08	2.86675e-08	2.72927e-08	2.5858e-08	2.43981e-08	2.30649e-08	2.16586e-08	2.02908e-08	1.90262e-08	1.74431e-08	1.62416e-08	1.48838e-08	1.34965e-08	1.22126e-08	1.09632e-08	9.79787e-09	8.69705e-09	7.62142e-09	6.55844e-09	5.49363e-09	4.46387e-09	3.54265e-09	2.79266e-09	2.25915e-09	2.0297e-09	2.09035e-09	2.47343e-09	3.14092e-09	3.95897e-09	4.93116e-09	5.87783e-09
2238.72	4.06427e-08	4.00692e-08	3.81271e-08	3.925e-08	3.96766e-08	3.94555e-08	3.94311e-08	3.92475e-08	3.9076e-08	3.85102e-08	3.77899e-08	3.69728e-08	3.5936e-08	3.48328e-08	3.38384e-08	3.25054e-08	3.10347e-08	2.95141e-08	2.79458e-08	2.5834e-08	2.42698e-08	2.25552e-08	2.08244e-08	1.93048e-08	1.7737e-08	1.62858e-08	1.50598e-08	1.36303e-08	1.25306e-08	1.1349e-08	1.01709e-08	9.07102e-09	8.01659e-09	7.0496e-09	6.18552e-09	5.43141e-09	4.7813e-09	4.19273e-09	3.65734e-09	3.16987e-09	2.74979e-09	2.42422e-09	2.30376e-09	2.4287e-09	2.87096e-09	3.63843e-09	4.62828e-09	5.75508e-09	6.92479e-09
2511.89	3.54382e-08	3.4949e-08	3.32212e-08	3.42599e-08	3.45878e-08	3.45996e-08	3.46203e-08	3.45374e-08	3.43547e-08	3.39973e-08	3.35369e-08	3.30066e-08	3.22179e-08	3.14537e-08	3.06112e-08	2.95581e-08	2.83939e-08	2.71316e-08	2.57954e-08	2.39995e-08	2.25055e-08	2.07595e-08	1.90058e-08	1.73048e-08	1.55098e-08	1.38375e-08	1.24847e-08	1.0972e-08	9.80933e-09	8.67979e-09	7.60634e-09	6.66731e-09	5.78336e-09	5.00164e-09	4.31853e-09	3.75025e-09	3.30052e-09	2.94625e-09	2.70159e-09	2.53748e-09	2.45907e-09	2.45486e-09	2.56707e-09	2.84873e-09	3.38473e-09	4.22028e-09	5.366e-09	6.61979e-09	7.99827e-09
2818.38	3.01144e-08	2.97107e-08	2.82834e-08	2.91063e-08	2.93763e-08	2.9472e-08	2.94535e-08	2.941e-08	2.92334e-08	2.89615e-08	2.86189e-08	2.81719e-08	2.76041e-08	2.6987e-08	2.62905e-08	2.54589e-08	2.45561e-08	2.35761e-08	2.24893e-08	2.12023e-08	1.99814e-08	1.86036e-08	1.71848e-08	1.56928e-08	1.41015e-08	1.24969e-08	1.10892e-08	9.50703e-09	8.18834e-09	6.9927e-09	5.84937e-09	4.94764e-09	4.14725e-09	3.49502e-09	2.973e-09	2.58239e-09	2.31182e-09	2.14977e-09	2.08163e-09	2.10761e-09	2.22922e-09	2.45217e-09	2.78329e-09	3.2552e-09	3.92369e-09	4.85057e-09	6.09586e-09	7.5212e-09	9.02718e-09
3162.28	2.55736e-08	2.52282e-08	2.40127e-08	2.46985e-08	2.48964e-08	2.4919e-08	2.48972e-08	2.48326e-08	2.46644e-08	2.44299e-08	2.40831e-08	2.37173e-08	2.31652e-08	2.26909e-08	2.20502e-08	2.13496e-08	2.05755e-08	1.97286e-08	1.88149e-08	1.77975e-08	1.6782e-08	1.56869e-08	1.45755e-08	1.33918e-08	1.21788e-08	1.09282e-08	9.76889e-09	8.43307e-09	7.21571e-09	6.07317e-09	4.89616e-09	3.95747e-09	3.13322e-09	2.50436e-09	2.06857e-09	1.80977e-09	1.69463e-09	1.70479e-09	1.81282e-09	1.9944e-09	2.26889e-09	2.63821e-09	3.1131e-09	3.71356e-09	4.4912e-09	5.51119e-09	6.81539e-09	8.42906e-09	1.00117e-08
3548.13	2.222e-08	2.19011e-08	2.08081e-08	2.13942e-08	2.14965e-08	2.14913e-08	2.14082e-08	2.12491e-08	2.10348e-08	2.07861e-08	2.04154e-08	1.99987e-08	1.94716e-08	1.9004e-08	1.84098e-08	1.77876e-08	1.70657e-08	1.63383e-08	1.55061e-08	1.46414e-08	1.37564e-08	1.28038e-08	1.18402e-08	1.08599e-08	9.87245e-09	8.90341e-09	7.97344e-09	6.95918e-09	6.07883e-09	5.18938e-09	4.25011e-09	3.40644e-09	2.62932e-09	2.0068e-09	1.58149e-09	1.37565e-09	1.36729e-09	1.51424e-09	1.78362e-09	2.11505e-09	2.52061e-09	3.01461e-09	3.6002e-09	4.29229e-09	5.13382e-09	6.20629e-09	7.55104e-09	9.29033e-09	1.09888e-08
3981.07	2.0196e-08	1.99126e-08	1.88919e-08	1.93893e-08	1.93868e-08	1.93365e-08	1.91894e-08	1.89481e-08	1.86015e-08	1.83252e-08	1.78449e-08	1.73249e-08	1.67134e-08	1.62408e-08	1.56087e-08	1.49364e-08	1.42322e-08	1.35379e-08	1.27622e-08	1.19602e-08	1.11856e-08	1.03326e-08	9.49765e-09	8.63619e-09	7.77243e-09	6.94532e-09	6.17156e-09	5.35911e-09	4.71219e-09	4.06214e-09	3.42912e-09	2.82943e-09	2.26428e-09	1.77329e-09	1.41023e-09	1.23139e-09	1.27907e-09	1.52102e-09	1.91874e-09	2.39166e-09	2.91266e-09	3.51319e-09	4.19512e-09	4.96244e-09	5.84804e-09	6.93076e-09	8.2948e-09	1.00531e-08	1.19111e-08
4466.84	1.89615e-08	1.86819e-08	1.7709e-08	1.81715e-08	1.81227e-08	1.80559e-08	1.79049e-08	1.76108e-08	1.7231e-08	1.69069e-08	1.63504e-08	1.57274e-08	1.50139e-08	1.44902e-08	1.37632e-08	1.30027e-08	1.22401e-08	1.15051e-08	1.06936e-08	9.87514e-09	9.13021e-09	8.34077e-09	7.58274e-09	6.80215e-09	6.05885e-09	5.32969e-09	4.66566e-09	3.99172e-09	3.47486e-09	2.97529e-09	2.54014e-09	2.15368e-09	1.81105e-09	1.52864e-09	1.32115e-09	1.23737e-09	1.34767e-09	1.6717e-09	2.1655e-09	2.76604e-09	3.39172e-09	4.08084e-09	4.84518e-09	5.67752e-09	6.59819e-09	7.6677e-09	9.01312e-09	1.07248e-08	1.27132e-08
5011.87	1.74978e-08	1.72695e-08	1.6377e-08	1.68209e-08	1.67937e-08	1.67581e-08	1.66231e-08	1.63893e-08	1.60262e-08	1.57088e-08	1.519e-08	1.46026e-08	1.3923e-08	1.33582e-08	1.26055e-08	1.18219e-08	1.1018e-08	1.02264e-08	9.33311e-09	8.45354e-09	7.66879e-09	6.8776e-09	6.12403e-09	5.39038e-09	4.71418e-09	4.06272e-09	3.48982e-09	2.91779e-09	2.50016e-09	2.12074e-09	1.8117e-09	1.57109e-09	1.38789e-09	1.26437e-09	1.21427e-09	1.26571e-09	1.46893e-09	1.88783e-09	2.47805e-09	3.18546e-09	3.91245e-09	4.67596e-09	5.50824e-09	6.39701e-09	7.34968e-09	8.39955e-09	9.68862e-09	1.13397e-08	1.33666e-08
5623.41	1.56031e-08	1.53826e-08	1.4586e-08	1.49845e-08	1.50076e-08	1.49705e-08	1.48848e-08	1.47095e-08	1.44361e-08	1.41172e-08	1.37165e-08	1.32406e-08	1.26803e-08	1.21497e-08	1.14945e-08	1.08001e-08	1.00643e-08	9.31364e-09	8.43621e-09	7.56469e-09	6.74819e-09	5.93341e-09	5.16009e-09	4.39948e-09	3.73515e-09	3.12397e-09	2.59694e-09	2.11282e-09	1.77743e-09	1.49852e-09	1.29771e-09	1.16765e-09	1.09815e-09	1.09401e-09	1.15944e-09	1.3193e-09	1.61375e-09	2.11554e-09	2.81521e-09	3.60951e-09	4.44676e-09	5.26771e-09	6.15283e-09	7.08793e-09	8.07286e-09	9.1085e-09	1.03242e-08	1.18972e-08	1.38776e-08
6309.57	1.35255e-08	1.33371e-08	1.26595e-08	1.30037e-08	1.30329e-08	1.29943e-08	1.29251e-08	1.27684e-08	1.25541e-08	1.22808e-08	1.19399e-08	1.15525e-08	1.11058e-08	1.06391e-08	1.00987e-08	9.51713e-09	8.89639e-09	8.2666e-09	7.52819e-09	6.7907e-09	6.0442e-09	5.27612e-09	4.54977e-09	3.7887e-09	3.11865e-09	2.50612e-09	1.98656e-09	1.53854e-09	1.26197e-09	1.06675e-09	9.67121e-10	9.31695e-10	9.60384e-10	1.05155e-09	1.20564e-09	1.4415e-09	1.8013e-09	2.35714e-09	3.15725e-09	4.02286e-09	4.97414e-09	5.84759e-09	6.76747e-09	7.7295e-09	8.73702e-09	9.7697e-09	1.09147e-08	1.23773e-08	1.42468e-08
7079.46	1.16601e-08	1.14978e-08	1.0892e-08	1.11933e-08	1.12111e-08	1.11712e-08	1.11123e-08	1.09635e-08	1.07536e-08	1.05068e-08	1.02055e-08	9.84389e-09	9.46957e-09	9.04035e-09	8.55527e-09	8.0563e-09	7.52933e-09	7.00556e-09	6.41242e-09	5.8387e-09	5.22696e-09	4.58988e-09	3.99468e-09	3.33696e-09	2.70916e-09	2.12829e-09	1.6235e-09	1.1796e-09	9.31354e-10	7.93331e-10	7.72672e-10	8.26244e-10	9.4171e-10	1.11467e-09	1.34499e-09	1.64119e-09	2.04445e-09	2.62888e-09	3.49281e-09	4.42427e-09	5.47696e-09	6.41076e-09	7.35152e-09	8.3285e-09	9.33238e-09	1.03603e-08	1.14533e-08	1.27818e-08	1.45183e-08
7943.28	1.01194e-08	9.97774e-09	9.45097e-09	9.69256e-09	9.70566e-09	9.64851e-09	9.58472e-09	9.43475e-09	9.23358e-09	8.98788e-09	8.69747e-09	8.36012e-09	8.00045e-09	7.5978e-09	7.1559e-09	6.70557e-09	6.22624e-09	5.74026e-09	5.25479e-09	4.76529e-09	4.28032e-09	3.78579e-09	3.32049e-09	2.82392e-09	2.31718e-09	1.8376e-09	1.39687e-09	9.84507e-10	7.54618e-10	6.48153e-10	6.8465e-10	8.16395e-10	1.01091e-09	1.25506e-09	1.55239e-09	1.89947e-09	2.33353e-09	2.92888e-09	3.81248e-09	4.8109e-09	5.92848e-09	6.94854e-09	7.90388e-09	8.88668e-09	9.8798e-09	1.08694e-08	1.19185e-08	1.31223e-08	1.47372e-08
8912.51	8.99246e-09	8.8548e-09	8.39822e-09	8.60251e-09	8.5764e-09	8.51672e-09	8.45714e-09	8.278e-09	8.05965e-09	7.8187e-09	7.51231e-09	7.17652e-09	6.836e-09	6.4365e-09	6.0138e-09	5.57257e-09	5.12867e-09	4.67106e-09	4.22246e-09	3.79065e-09	3.36946e-09	2.96607e-09	2.60267e-09	2.23213e-09	1.8642e-09	1.51463e-09	1.18389e-09	8.5661e-10	6.66683e-10	5.97347e-10	6.79641e-10	8.74767e-10	1.14061e-09	1.44671e-09	1.80216e-09	2.19513e-09	2.65329e-09	3.24445e-09	4.1139e-09	5.16728e-09	6.31234e-09	7.43298e-09	8.42154e-09	9.39678e-09	1.03869e-08	1.13387e-08	1.23101e-08	1.33964e-08	1.48902e-08
10000	8.24118e-09	8.12591e-09	7.68921e-09	7.86782e-09	7.82288e-09	7.75573e-09	7.69363e-09	7.50873e-09	7.26236e-09	7.0015e-09	6.68131e-09	6.31864e-09	5.98468e-09	5.5689e-09	5.13901e-09	4.70099e-09	4.26202e-09	3.81798e-09	3.40063e-09	2.99342e-09	2.60765e-09	2.26071e-09	1.95515e-09	1.67437e-09	1.41197e-09	1.17013e-09	9.46504e-10	7.30083e-10	6.04062e-10	5.90984e-10	7.22062e-10	9.75451e-10	1.30947e-09	1.67015e-09	2.07488e-09	2.51024e-09	2.98864e-09	3.56416e-09	4.39901e-09	5.4851e-09	6.63109e-09	7.8434e-09	8.86635e-09	9.869e-09	1.08306e-08	1.17842e-08	1.26532e-08	1.36009e-08	1.49716e-08
11220.2	7.65845e-09	7.54448e-09	7.14663e-09	7.31352e-09	7.26473e-09	7.20789e-09	7.15996e-09	6.98002e-09	6.73906e-09	6.4746e-09	6.14009e-09	5.76961e-09	5.42773e-09	4.99414e-09	4.54596e-09	4.0917e-09	3.64531e-09	3.18654e-09	2.7742e-09	2.37838e-09	2.01642e-09	1.70734e-09	1.44258e-09	1.21854e-09	1.029e-09	8.66952e-10	7.30835e-10	6.05038e-10	5.48896e-10	5.94983e-10	7.81062e-10	1.09384e-09	1.49694e-09	1.90924e-09	2.35384e-09	2.82535e-09	3.32523e-09	3.88313e-09	4.67053e-09	5.7555e-09	6.89087e-09	8.17774e-09	9.20809e-09	1.02567e-08	1.12274e-08	1.2142e-08	1.30094e-08	1.37453e-08	1.4969e-08
12589.3	6.95629e-09	6.85959e-09	6.49938e-09	6.66101e-09	6.63696e-09	6.59661e-09	6.58466e-09	6.44709e-09	6.25465e-09	6.0056e-09	5.71205e-09	5.37239e-09	5.04403e-09	4.62405e-09	4.17663e-09	3.71247e-09	3.2527e-09	2.76793e-09	2.34485e-09	1.94428e-09	1.58101e-09	1.29522e-09	1.05752e-09	8.75923e-10	7.4266e-10	6.43309e-10	5.72563e-10	5.17504e-10	5.17926e-10	6.10463e-10	8.42856e-10	1.21636e-09	1.68565e-09	2.15278e-09	2.62976e-09	3.13192e-09	3.65044e-09	4.19271e-09	4.92164e-09	5.97845e-09	7.09316e-09	8.43031e-09	9.46356e-09	1.05182e-08	1.15569e-08	1.24054e-08	1.33248e-08	1.39016e-08	1.48976e-08
14125.4	5.9982e-09	5.91253e-09	5.62452e-09	5.77543e-09	5.78771e-09	5.75054e-09	5.77336e-09	5.69893e-09	5.58898e-09	5.37415e-09	5.17465e-09	4.9207e-09	4.63862e-09	4.28472e-09	3.8917e-09	3.46048e-09	3.01397e-09	2.51938e-09	2.08695e-09	1.66784e-09	1.28597e-09	1.00729e-09	7.83178e-10	6.35244e-10	5.45875e-10	4.97857e-10	4.83173e-10	4.83299e-10	5.28676e-10	6.50769e-10	9.1186e-10	1.34029e-09	1.8653e-09	2.39497e-09	2.89862e-09	3.42293e-09	3.95615e-09	4.48401e-09	5.14875e-09	6.15289e-09	7.23944e-09	8.60034e-09	9.64827e-09	1.06797e-08	1.17486e-08	1.26483e-08	1.3472e-08	1.41274e-08	1.47666e-08
15848.9	4.8825e-09	4.82218e-09	4.57766e-09	4.71533e-09	4.74569e-09	4.73277e-09	4.76852e-09	4.74314e-09	4.695e-09	4.53913e-09	4.43658e-09	4.28287e-09	4.07986e-09	3.82483e-09	3.52567e-09	3.17787e-09	2.79577e-09	2.33951e-09	1.92724e-09	1.50612e-09	1.11208e-09	8.33695e-10	6.07543e-10	4.76893e-10	4.22192e-10	4.19002e-10	4.51273e-10	4.99346e-10	5.84434e-10	7.24092e-10	9.94262e-10	1.46659e-09	2.02962e-09	2.62925e-09	3.15754e-09	3.69705e-09	4.24135e-09	4.75788e-09	5.35037e-09	6.28958e-09	7.3439e-09	8.68266e-09	9.76441e-09	1.07632e-08	1.18095e-08	1.28203e-08	1.35247e-08	1.43176e-08	1.46568e-08
17782.8	3.81358e-09	3.75673e-09	3.57564e-09	3.68694e-09	3.72875e-09	3.7045e-09	3.7456e-09	3.73342e-09	3.72557e-09	3.61695e-09	3.57392e-09	3.49894e-09	3.35739e-09	3.21734e-09	3.01631e-09	2.77474e-09	2.48984e-09	2.12391e-09	1.76895e-09	1.38567e-09	1.00805e-09	7.35856e-10	5.0652e-10	3.87748e-10	3.59039e-10	3.90451e-10	4.65126e-10	5.55195e-10	6.76152e-10	8.28597e-10	1.09449e-09	1.59398e-09	2.17818e-09	2.84633e-09	3.40304e-09	3.95296e-09	4.50612e-09	5.01243e-09	5.52886e-09	6.39422e-09	7.40983e-09	8.68618e-09	9.81478e-09	1.07811e-08	1.17919e-08	1.28261e-08	1.36007e-08	1.4316e-08	1.46625e-08
19952.6	2.95274e-09	2.91647e-09	2.76118e-09	2.84359e-09	2.85882e-09	2.83601e-09	2.85987e-09	2.85156e-09	2.84905e-09	2.76056e-09	2.73627e-09	2.70088e-09	2.61696e-09	2.53788e-09	2.42033e-09	2.26803e-09	2.08173e-09	1.82192e-09	1.54984e-09	1.23457e-09	9.14867e-10	6.67088e-10	4.52588e-10	3.47623e-10	3.41019e-10	4.0166e-10	5.11674e-10	6.39217e-10	7.94392e-10	9.57774e-10	1.21077e-09	1.71877e-09	2.31081e-09	3.03716e-09	3.62564e-09	4.18785e-09	4.74312e-09	5.24887e-09	5.68646e-09	6.4685e-09	7.45373e-09	8.63458e-09	9.81507e-09	1.07443e-08	1.17115e-08	1.2718e-08	1.36435e-08	1.41518e-08	1.47421e-08
22387.2	2.3721e-09	2.33686e-09	2.21354e-09	2.25933e-09	2.25723e-09	2.22848e-09	2.22035e-09	2.18719e-09	2.15629e-09	2.07528e-09	2.04375e-09	2.01247e-09	1.95165e-09	1.90337e-09	1.8329e-09	1.74041e-09	1.62829e-09	1.4576e-09	1.26973e-09	1.03571e-09	7.90142e-10	5.86818e-10	4.09972e-10	3.30148e-10	3.50985e-10	4.39801e-10	5.82083e-10	7.41273e-10	9.28721e-10	1.10546e-09	1.34278e-09	1.83711e-09	2.42917e-09	3.19378e-09	3.81611e-09	4.39832e-09	4.95376e-09	5.46559e-09	5.8395e-09	6.50457e-09	7.47908e-09	8.53839e-09	9.75666e-09	1.06516e-08	1.15829e-08	1.2544e-08	1.35299e-08	1.39601e-08	1.4682e-08
25118.9	2.0929e-09	2.05557e-09	1.93553e-09	1.95971e-09	1.92616e-09	1.89138e-09	1.83081e-09	1.75952e-09	1.68975e-09	1.60732e-09	1.54078e-09	1.48736e-09	1.42715e-09	1.38211e-09	1.33383e-09	1.27267e-09	1.20715e-09	1.10115e-09	9.73448e-10	8.13658e-10	6.38026e-10	4.82919e-10	3.56952e-10	3.14108e-10	3.71643e-10	4.93057e-10	6.66928e-10	8.54212e-10	1.0728e-09	1.26374e-09	1.48605e-09	1.94747e-09	2.53762e-09	3.31128e-09	3.97352e-09	4.57124e-09	5.13987e-09	5.64131e-09	5.9997e-09	6.5121e-09	7.49471e-09	8.40515e-09	9.65881e-09	1.05192e-08	1.14013e-08	1.23242e-08	1.32921e-08	1.38497e-08	1.44536e-08
28183.8	2.08333e-09	2.04361e-09	1.91301e-09	1.91894e-09	1.85302e-09	1.80979e-09	1.69341e-09	1.57228e-09	1.44662e-09	1.35612e-09	1.23344e-09	1.13909e-09	1.06303e-09	9.96651e-10	9.45531e-10	9.00092e-10	8.60416e-10	7.93983e-10	7.10633e-10	6.04266e-10	4.83374e-10	3.70741e-10	2.92668e-10	2.8918e-10	3.89086e-10	5.50272e-10	7.58692e-10	9.71714e-10	1.21802e-09	1.42736e-09	1.63707e-09	2.05114e-09	2.63705e-09	3.39074e-09	4.09788e-09	4.69992e-09	5.29395e-09	5.77375e-09	6.15757e-09	6.50303e-09	7.48668e-09	8.23883e-09	9.52633e-09	1.03475e-08	1.11946e-08	1.20735e-08	1.2985e-08	1.37612e-08	1.41318e-08
31622.8	2.27044e-09	2.22594e-09	2.07479e-09	2.06853e-09	1.98098e-09	1.92789e-09	1.75585e-09	1.59173e-09	1.40758e-09	1.30073e-09	1.11626e-09	9.58831e-10	8.54118e-10	7.4837e-10	6.7558e-10	6.27246e-10	5.95541e-10	5.52903e-10	5.0338e-10	4.34436e-10	3.52895e-10	2.71723e-10	2.28006e-10	2.5789e-10	3.99795e-10	6.03194e-10	8.51642e-10	1.09021e-09	1.36148e-09	1.58883e-09	1.79303e-09	2.14923e-09	2.72886e-09	3.4376e-09	4.19447e-09	4.78743e-09	5.39766e-09	5.88536e-09	6.27549e-09	6.50857e-09	7.45712e-09	8.06359e-09	9.36175e-09	1.0147e-08	1.09528e-08	1.17896e-08	1.26538e-08	1.35402e-08	1.3764e-08
35481.3	2.54931e-09	2.49805e-09	2.32901e-09	2.31952e-09	2.21551e-09	2.15479e-09	1.94274e-09	1.74195e-09	1.51567e-09	1.38627e-09	1.14357e-09	9.27223e-10	7.80325e-10	6.2667e-10	5.15863e-10	4.43354e-10	4.06827e-10	3.75326e-10	3.48871e-10	3.09708e-10	2.58084e-10	2.02949e-10	1.78774e-10	2.2899e-10	4.0435e-10	6.50047e-10	9.41756e-10	1.20731e-09	1.49968e-09	1.74701e-09	1.94846e-09	2.2421e-09	2.81561e-09	3.45494e-09	4.26074e-09	4.83885e-09	5.45084e-09	5.9784e-09	6.33239e-09	6.54598e-09	7.3979e-09	7.88007e-09	9.16443e-09	9.91188e-09	1.06927e-08	1.1482e-08	1.2301e-08	1.31845e-08	1.34275e-08
39810.7	2.82002e-09	2.76647e-09	2.57982e-09	2.5738e-09	2.4651e-09	2.39823e-09	2.16475e-09	1.94539e-09	1.69107e-09	1.54356e-09	1.25999e-09	9.96813e-10	8.09256e-10	6.07527e-10	4.53596e-10	3.46314e-10	2.88986e-10	2.56867e-10	2.43415e-10	2.27217e-10	2.00378e-10	1.65053e-10	1.51633e-10	2.09947e-10	4.07283e-10	6.90439e-10	1.02514e-09	1.32201e-09	1.63199e-09	1.89757e-09	2.1017e-09	2.33341e-09	2.89397e-09	3.45158e-09	4.30106e-09	4.8637e-09	5.45836e-09	6.03071e-09	6.34218e-09	6.59822e-09	7.32008e-09	7.69971e-09	8.95026e-09	9.66825e-09	1.04109e-08	1.11641e-08	1.19372e-08	1.27706e-08	1.31914e-08
44668.4	3.00891e-09	2.9537e-09	2.75972e-09	2.75902e-09	2.65114e-09	2.5842e-09	2.35008e-09	2.12903e-09	1.86574e-09	1.70594e-09	1.40158e-09	1.11073e-09	8.92065e-10	6.52829e-10	4.60868e-10	3.1915e-10	2.32391e-10	1.90108e-10	1.80124e-10	1.80642e-10	1.74491e-10	1.56794e-10	1.47802e-10	2.04843e-10	4.10485e-10	7.24079e-10	1.09901e-09	1.43095e-09	1.75788e-09	2.03673e-09	2.25023e-09	2.4216e-09	2.95851e-09	3.43754e-09	4.3169e-09	4.86092e-09	5.44001e-09	6.02884e-09	6.3359e-09	6.61656e-09	7.22276e-09	7.53955e-09	8.72703e-09	9.41029e-09	1.01188e-08	1.08323e-08	1.15686e-08	1.23464e-08	1.30105e-08
50118.7	3.04658e-09	2.99453e-09	2.80403e-09	2.81395e-09	2.71968e-09	2.6553e-09	2.438e-09	2.23393e-09	1.98236e-09	1.81981e-09	1.51963e-09	1.21938e-09	9.84413e-10	7.2492e-10	5.06131e-10	3.37921e-10	2.22364e-10	1.64771e-10	1.52277e-10	1.61761e-10	1.73809e-10	1.74354e-10	1.68671e-10	2.165e-10	4.15402e-10	7.52014e-10	1.161e-09	1.53251e-09	1.87452e-09	2.16643e-09	2.39307e-09	2.51205e-09	3.00661e-09	3.419e-09	4.31157e-09	4.84005e-09	5.39662e-09	5.97904e-09	6.33465e-09	6.58886e-09	7.14275e-09	7.37748e-09	8.48521e-09	9.13967e-09	9.80998e-09	1.0495e-08	1.11969e-08	1.19342e-08	1.27275e-08
56234.1	2.89966e-09	2.84904e-09	2.67724e-09	2.69772e-09	2.62279e-09	2.56373e-09	2.38836e-09	2.21334e-09	1.99593e-09	1.84202e-09	1.56812e-09	1.28713e-09	1.05149e-09	7.88558e-10	5.59747e-10	3.76549e-10	2.40116e-10	1.69772e-10	1.50305e-10	1.66904e-10	1.93488e-10	2.11235e-10	2.08589e-10	2.45064e-10	4.23831e-10	7.74228e-10	1.20823e-09	1.62328e-09	1.97971e-09	2.28379e-09	2.52461e-09	2.60693e-09	3.03776e-09	3.40025e-09	4.2867e-09	4.80029e-09	5.33706e-09	5.8992e-09	6.32946e-09	6.51253e-09	7.07765e-09	7.22345e-09	8.23825e-09	8.86824e-09	9.49852e-09	1.01638e-08	1.08289e-08	1.15322e-08	1.23409e-08
63095.7	2.60363e-09	2.5599e-09	2.40214e-09	2.43322e-09	2.38081e-09	2.33061e-09	2.19382e-09	2.06315e-09	1.88763e-09	1.7522e-09	1.5259e-09	1.27939e-09	1.06329e-09	8.21079e-10	5.99483e-10	4.13879e-10	2.69099e-10	1.91096e-10	1.66093e-10	1.88029e-10	2.28237e-10	2.62964e-10	2.66881e-10	2.91181e-10	4.3883e-10	7.9054e-10	1.24007e-09	1.70045e-09	2.07055e-09	2.3883e-09	2.64032e-09	2.71106e-09	3.05158e-09	3.38551e-09	4.24232e-09	4.74377e-09	5.25962e-09	5.80084e-09	6.29304e-09	6.41269e-09	6.98898e-09	7.07317e-09	7.9965e-09	8.59462e-09	9.20776e-09	9.82451e-09	1.04671e-08	1.11132e-08	1.18827e-08
70794.6	2.2273e-09	2.19417e-09	2.06511e-09	2.09311e-09	2.05839e-09	2.01265e-09	1.91469e-09	1.80903e-09	1.68006e-09	1.54823e-09	1.37966e-09	1.18821e-09	1.00427e-09	8.00419e-10	6.07197e-10	4.36454e-10	2.94869e-10	2.17501e-10	1.91648e-10	2.17972e-10	2.72273e-10	3.23596e-10	3.37743e-10	3.54232e-10	4.63276e-10	8.04914e-10	1.25741e-09	1.76443e-09	2.14462e-09	2.47854e-09	2.74068e-09	2.81319e-09	3.05146e-09	3.37608e-09	4.18124e-09	4.67292e-09	5.17071e-09	5.68731e-09	6.2066e-09	6.30001e-09	6.84976e-09	6.91567e-09	7.75565e-09	8.31708e-09	8.89506e-09	9.48317e-09	1.00749e-08	1.06793e-08	1.14044e-08
79432.8	1.86303e-09	1.83167e-09	1.72619e-09	1.74586e-09	1.7214e-09	1.6731e-09	1.60263e-09	1.5222e-09	1.41655e-09	1.31102e-09	1.17865e-09	1.03131e-09	8.83481e-10	7.26955e-10	5.72373e-10	4.31067e-10	3.09262e-10	2.41379e-10	2.20879e-10	2.53856e-10	3.20868e-10	3.93356e-10	4.18478e-10	4.3194e-10	5.00047e-10	8.1892e-10	1.26358e-09	1.81372e-09	2.20369e-09	2.55032e-09	2.82608e-09	2.90772e-09	3.0481e-09	3.37097e-09	4.103e-09	4.59985e-09	5.06972e-09	5.56916e-09	6.08008e-09	6.19342e-09	6.65943e-09	6.74979e-09	7.49589e-09	8.03147e-09	8.5633e-09	9.11587e-09	9.68755e-09	1.02707e-08	1.09492e-08
89125.1	1.538e-09	1.51098e-09	1.42236e-09	1.44211e-09	1.41473e-09	1.37752e-09	1.31943e-09	1.24975e-09	1.16502e-09	1.07617e-09	9.66756e-10	8.54836e-10	7.34416e-10	6.15703e-10	4.99494e-10	3.96873e-10	3.04949e-10	2.56337e-10	2.48596e-10	2.91211e-10	3.71784e-10	4.63447e-10	5.05737e-10	5.20061e-10	5.50499e-10	8.36138e-10	1.26114e-09	1.84777e-09	2.24744e-09	2.60287e-09	2.89547e-09	2.98652e-09	3.04703e-09	3.3693e-09	4.00737e-09	4.51067e-09	4.96552e-09	5.4432e-09	5.93771e-09	6.11174e-09	6.4482e-09	6.58176e-09	7.2293e-09	7.73454e-09	8.25624e-09	8.79361e-09	9.34557e-09	9.90915e-09	1.0568e-08
100000	1.26132e-09	1.23569e-09	1.16511e-09	1.17807e-09	1.15527e-09	1.12224e-09	1.06555e-09	1.00957e-09	9.41617e-10	8.62686e-10	7.74542e-10	6.84822e-10	5.91731e-10	5.0007e-10	4.165e-10	3.42921e-10	2.8461e-10	2.6021e-10	2.72028e-10	3.27264e-10	4.23444e-10	5.34906e-10	5.94988e-10	6.1678e-10	6.13786e-10	8.60868e-10	1.25531e-09	1.86645e-09	2.27995e-09	2.63545e-09	2.9503e-09	3.04081e-09	3.0549e-09	3.36634e-09	3.89718e-09	4.41635e-09	4.8566e-09	5.31446e-09	5.7911e-09	6.04348e-09	6.22053e-09	6.44058e-09	6.98722e-09	7.47753e-09	7.98354e-09	8.5067e-09	9.05554e-09	9.61132e-09	1.02328e-08
112202	1.03755e-09	1.01686e-09	9.55142e-10	9.59181e-10	9.4017e-10	9.10149e-10	8.61913e-10	8.09797e-10	7.50915e-10	6.8747e-10	6.0969e-10	5.38693e-10	4.62597e-10	3.931e-10	3.33019e-10	2.86286e-10	2.56063e-10	2.57257e-10	2.89327e-10	3.63407e-10	4.73802e-10	6.03828e-10	6.86785e-10	7.18797e-10	6.88691e-10	8.9157e-10	1.2496e-09	1.87039e-09	2.30177e-09	2.65387e-09	2.98735e-09	3.07913e-09	3.0648e-09	3.35817e-09	3.78299e-09	4.32403e-09	4.73902e-09	5.17925e-09	5.6377e-09	5.97327e-09	6.00462e-09	6.3404e-09	6.76968e-09	7.25666e-09	7.75725e-09	8.27107e-09	8.78395e-09	9.32415e-09	9.91133e-09
125893	8.59856e-10	8.43424e-10	7.9039e-10	7.93989e-10	7.75142e-10	7.4234e-10	6.999e-10	6.49269e-10	5.96618e-10	5.38872e-10	4.74685e-10	4.1854e-10	3.58665e-10	3.06239e-10	2.6412e-10	2.36265e-10	2.2954e-10	2.5109e-10	3.04075e-10	3.96956e-10	5.22169e-10	6.71449e-10	7.78859e-10	8.23634e-10	7.72034e-10	9.31395e-10	1.24999e-09	1.85894e-09	2.31461e-09	2.65913e-09	3.00315e-09	3.1048e-09	3.0742e-09	3.34943e-09	3.66236e-09	4.22341e-09	4.62787e-09	5.04928e-09	5.48976e-09	5.87621e-09	5.78573e-09	6.27306e-09	6.59069e-09	7.06566e-09	7.54647e-09	8.02795e-09	8.52251e-09	9.01932e-09	9.56687e-09
141254	7.24093e-10	7.13295e-10	6.73799e-10	6.854e-10	6.81993e-10	6.73404e-10	6.55219e-10	6.3403e-10	6.14842e-10	5.96933e-10	5.79331e-10	5.65754e-10	5.52645e-10	5.41881e-10	5.31578e-10	5.28257e-10	5.28135e-10	5.35788e-10	5.50714e-10	5.76512e-10	6.15151e-10	7.36708e-10	8.66314e-10	9.2788e-10	8.62974e-10	9.80282e-10	1.25818e-09	1.83656e-09	2.32062e-09	2.65553e-09	3.00204e-09	3.12673e-09	3.0784e-09	3.33519e-09	3.54333e-09	4.12707e-09	4.5191e-09	4.92277e-09	5.34085e-09	5.75085e-09	5.57973e-09	6.19959e-09	6.42013e-09	6.86763e-09	7.31699e-09	7.77286e-09	8.23349e-09	8.70291e-09	9.20435e-09
158489	6.13298e-10	6.06971e-10	5.73332e-10	5.89864e-10	5.88639e-10	5.91844e-10	5.89108e-10	5.81459e-10	5.816e-10	5.86881e-10	6.00599e-10	6.24904e-10	6.62495e-10	7.12685e-10	7.75723e-10	8.58537e-10	9.64107e-10	1.09874e-09	1.26429e-09	1.46362e-09	1.68368e-09	1.91893e-09	2.10449e-09	2.192e-09	2.07435e-09	2.05e-09	2.12781e-09	2.38945e-09	2.57832e-09	2.64672e-09	2.98881e-09	3.14611e-09	3.07241e-09	3.3255e-09	3.4277e-09	4.03282e-09	4.4046e-09	4.79127e-09	5.19261e-09	5.60058e-09	5.38884e-09	6.08592e-09	6.24122e-09	6.65388e-09	7.08083e-09	7.50157e-09	7.93956e-09	8.36443e-09	8.84074e-09
177828	5.1861e-10	5.14282e-10	4.8738e-10	5.05522e-10	5.06881e-10	5.12024e-10	5.14655e-10	5.16652e-10	5.20508e-10	5.32425e-10	5.56607e-10	5.94804e-10	6.49236e-10	7.22992e-10	8.16044e-10	9.32362e-10	1.07724e-09	1.25729e-09	1.47502e-09	1.73655e-09	2.03376e-09	2.35745e-09	2.66163e-09	2.8882e-09	2.92287e-09	3.06326e-09	3.38718e-09	3.8848e-09	4.5016e-09	4.82551e-09	5.1079e-09	5.16629e-09	4.78161e-09	4.60253e-09	3.99385e-09	3.9662e-09	4.29063e-09	4.66107e-09	5.05341e-09	5.45202e-09	5.22281e-09	5.9591e-09	6.04256e-09	6.42907e-09	6.8187e-09	7.23416e-09	7.63679e-09	8.04021e-09	8.4934e-09
199526	4.3556e-10	4.30179e-10	4.13199e-10	4.3016e-10	4.40894e-10	4.52212e-10	4.64506e-10	4.76057e-10	4.92668e-10	5.15544e-10	5.5075e-10	5.97884e-10	6.65642e-10	7.51641e-10	8.57054e-10	9.84774e-10	1.13932e-09	1.32675e-09	1.55616e-09	1.83493e-09	2.14823e-09	2.49076e-09	2.8255e-09	3.09839e-09	3.20843e-09	3.37192e-09	3.76068e-09	4.25771e-09	5.04626e-09	5.51749e-09	5.99941e-09	6.33888e-09	6.29154e-09	6.61409e-09	6.51612e-09	7.07053e-09	7.23862e-09	7.25907e-09	7.02856e-09	6.52379e-09	5.23298e-09	5.80249e-09	5.83036e-09	6.21056e-09	6.58529e-09	6.96598e-09	7.35278e-09	7.7425e-09	8.15248e-09
223872	3.59356e-10	3.56606e-10	3.43913e-10	3.65274e-10	3.82097e-10	4.01821e-10	4.25604e-10	4.49175e-10	4.80295e-10	5.18483e-10	5.7012e-10	6.35641e-10	7.21296e-10	8.29127e-10	9.58901e-10	1.11196e-09	1.29304e-09	1.50624e-09	1.75953e-09	2.05526e-09	2.39219e-09	2.75126e-09	3.10466e-09	3.39895e-09	3.48259e-09	3.59724e-09	3.96513e-09	4.3627e-09	5.17336e-09	5.66208e-09	6.16087e-09	6.63003e-09	6.70451e-09	7.19258e-09	7.17523e-09	7.98111e-09	8.43952e-09	8.8481e-09	9.22855e-09	9.54992e-09	9.153e-09	9.51379e-09	8.916e-09	8.25006e-09	7.16032e-09	6.71426e-09	7.06327e-09	7.43154e-09	7.81763e-09
251189	2.92107e-10	2.92089e-10	2.84613e-10	3.06287e-10	3.28911e-10	3.58126e-10	3.89931e-10	4.25792e-10	4.70189e-10	5.2293e-10	5.89448e-10	6.70186e-10	7.74632e-10	9.02474e-10	1.05543e-09	1.232e-09	1.43821e-09	1.67712e-09	1.95868e-09	2.28371e-09	2.65397e-09	3.04918e-09	3.44321e-09	3.7831e-09	3.9086e-09	4.01461e-09	4.41587e-09	4.71223e-09	5.5672e-09	6.03108e-09	6.50288e-09	6.94233e-09	6.94868e-09	7.40797e-09	7.31917e-09	8.13683e-09	8.67921e-09	9.25271e-09	9.79735e-09	1.03484e-08	1.02966e-08	1.09946e-08	1.09348e-08	1.11664e-08	1.12719e-08	1.12031e-08	1.08203e-08	9.84939e-09	8.32307e-09
281838	2.37329e-10	2.38511e-10	2.36465e-10	2.59858e-10	2.84921e-10	3.19005e-10	3.59076e-10	4.05303e-10	4.60744e-10	5.25952e-10	6.0514e-10	7.01695e-10	8.21122e-10	9.66492e-10	1.13895e-09	1.33621e-09	1.56319e-09	1.82475e-09	2.12944e-09	2.47891e-09	2.8811e-09	3.30466e-09	3.73539e-09	4.11924e-09	4.29186e-09	4.39843e-09	4.83767e-09	5.06212e-09	5.98667e-09	6.4851e-09	6.98908e-09	7.47843e-09	7.51471e-09	8.00933e-09	7.85043e-09	8.62405e-09	9.08345e-09	9.55065e-09	1.00321e-08	1.05408e-08	1.05115e-08	1.13323e-08	1.14827e-08	1.19345e-08	1.23797e-08	1.27042e-08	1.29173e-08	1.30203e-08	1.29795e-08
316228	1.92582e-10	1.95105e-10	1.95738e-10	2.19061e-10	2.46435e-10	2.82212e-10	3.26875e-10	3.78077e-10	4.42522e-10	5.16142e-10	6.06261e-10	7.14757e-10	8.48447e-10	1.01039e-09	1.2008e-09	1.41799e-09	1.66431e-09	1.94565e-09	2.2728e-09	2.64436e-09	3.07265e-09	3.52109e-09	3.98251e-09	4.40491e-09	4.61873e-09	4.72383e-09	5.20051e-09	5.35121e-09	6.33356e-09	6.86154e-09	7.40045e-09	7.93611e-09	8.0293e-09	8.57083e-09	8.42538e-09	9.23929e-09	9.74129e-09	1.02417e-08	1.07288e-08	1.12036e-08	1.11179e-08	1.17348e-08	1.17361e-08	1.2116e-08	1.25557e-08	1.30169e-08	1.34759e-08	1.38843e-08	1.42327e-08
354813	1.57263e-10	1.57825e-10	1.59702e-10	1.8454e-10	2.11315e-10	2.4641e-10	2.91516e-10	3.45012e-10	4.11297e-10	4.85824e-10	5.77571e-10	6.89062e-10	8.26271e-10	9.94676e-10	1.19195e-09	1.41867e-09	1.68196e-09	1.97361e-09	2.31524e-09	2.70153e-09	3.15e-09	3.62757e-09	4.11669e-09	4.5897e-09	4.85262e-09	4.9791e-09	5.49684e-09	5.58741e-09	6.62288e-09	7.17555e-09	7.73814e-09	8.30788e-09	8.45239e-09	9.03511e-09	8.90152e-09	9.75121e-09	1.03027e-08	1.0841e-08	1.13735e-08	1.18859e-08	1.18737e-08	1.24986e-08	1.25052e-08	1.28585e-08	1.31709e-08	1.34556e-08	1.37423e-08	1.40423e-08	1.44376e-08
398107	1.29086e-10	1.30604e-10	1.33501e-10	1.54927e-10	1.8374e-10	2.19756e-10	2.63912e-10	3.18475e-10	3.84035e-10	4.61247e-10	5.53955e-10	6.65231e-10	8.0151e-10	9.68944e-10	1.16509e-09	1.38971e-09	1.64784e-09	1.93545e-09	2.27274e-09	2.65282e-09	3.10006e-09	3.58616e-09	4.0822e-09	4.58016e-09	4.86823e-09	5.00706e-09	5.56064e-09	5.60667e-09	6.69039e-09	7.29924e-09	7.91816e-09	8.54877e-09	8.7688e-09	9.39765e-09	9.29832e-09	1.01735e-08	1.07595e-08	1.13301e-08	1.18932e-08	1.24466e-08	1.24915e-08	1.31345e-08	1.31844e-08	1.35803e-08	1.39506e-08	1.42812e-08	1.45639e-08	1.48168e-08	1.50226e-08
446684	1.05986e-10	1.09233e-10	1.12771e-10	1.34719e-10	1.60949e-10	1.9677e-10	2.41957e-10	2.96768e-10	3.64059e-10	4.43677e-10	5.38572e-10	6.52543e-10	7.90507e-10	9.61573e-10	1.16013e-09	1.38806e-09	1.6411e-09	1.92539e-09	2.25906e-09	2.63396e-09	3.07633e-09	3.54701e-09	4.03985e-09	4.52012e-09	4.80826e-09	4.90956e-09	5.45977e-09	5.42412e-09	6.50315e-09	7.1182e-09	7.77448e-09	8.43527e-09	8.72799e-09	9.41133e-09	9.38382e-09	1.03466e-08	1.10016e-08	1.16583e-08	1.22808e-08	1.288e-08	1.29879e-08	1.36351e-08	1.37144e-08	1.41665e-08	1.45765e-08	1.49597e-08	1.53024e-08	1.56135e-08	1.58706e-08
501187	8.85668e-11	9.1353e-11	9.57491e-11	1.15215e-10	1.40754e-10	1.75465e-10	2.19978e-10	2.74147e-10	3.40256e-10	4.18389e-10	5.1288e-10	6.26638e-10	7.64344e-10	9.35811e-10	1.13604e-09	1.36576e-09	1.61787e-09	1.90126e-09	2.23299e-09	2.60639e-09	3.04539e-09	3.51474e-09	4.00665e-09	4.48122e-09	4.78838e-09	4.86413e-09	5.39205e-09	5.2694e-09	6.33863e-09	6.91463e-09	7.52774e-09	8.15679e-09	8.44507e-09	9.11813e-09	9.10261e-09	1.009e-08	1.07906e-08	1.15145e-08	1.22359e-08	1.29406e-08	1.3188e-08	1.39026e-08	1.40569e-08	1.45749e-08	1.50583e-08	1.54947e-08	1.58934e-08	1.62548e-08	1.65624e-08
562341	7.46284e-11	7.65596e-11	8.14078e-11	9.98844e-11	1.24716e-10	1.57576e-10	1.99031e-10	2.51457e-10	3.15421e-10	3.90738e-10	4.82417e-10	5.93534e-10	7.27711e-10	8.96195e-10	1.09312e-09	1.32036e-09	1.56916e-09	1.8455e-09	2.16825e-09	2.53432e-09	2.96349e-09	3.4299e-09	3.91428e-09	4.39243e-09	4.70198e-09	4.76604e-09	5.2859e-09	5.1063e-09	6.16599e-09	6.72463e-09	7.31103e-09	7.91731e-09	8.19834e-09	8.81083e-09	8.77013e-09	9.68393e-09	1.03569e-08	1.10651e-08	1.1784e-08	1.25242e-08	1.28388e-08	1.36326e-08	1.38914e-08	1.45688e-08	1.51761e-08	1.57217e-08	1.6206e-08	1.66496e-08	1.70546e-08
630957	6.38396e-11	6.56834e-11	7.08703e-11	8.82672e-11	1.10477e-10	1.41087e-10	1.81047e-10	2.30943e-10	2.91857e-10	3.64794e-10	4.53068e-10	5.60511e-10	6.90759e-10	8.55077e-10	1.04847e-09	1.27081e-09	1.51355e-09	1.78101e-09	2.0942e-09	2.44822e-09	2.8656e-09	3.32145e-09	3.79158e-09	4.25973e-09	4.56452e-09	4.61634e-09	5.11089e-09	4.87722e-09	5.90753e-09	6.45325e-09	7.02141e-09	7.60717e-09	7.89683e-09	8.47204e-09	8.42973e-09	9.29452e-09	9.9201e-09	1.05713e-08	1.12373e-08	1.19116e-08	1.22078e-08	1.29785e-08	1.32947e-08	1.40483e-08	1.47199e-08	1.53878e-08	1.60468e-08	1.66362e-08	1.71326e-08
707946	5.34674e-11	5.68232e-11	6.09443e-11	7.65825e-11	9.75574e-11	1.26926e-10	1.64797e-10	2.12174e-10	2.69729e-10	3.39821e-10	4.24562e-10	5.28728e-10	6.55147e-10	8.14931e-10	1.00328e-09	1.22213e-09	1.4585e-09	1.71746e-09	2.01998e-09	2.36533e-09	2.76583e-09	3.21156e-09	3.66811e-09	4.12202e-09	4.42042e-09	4.4521e-09	4.91981e-09	4.63476e-09	5.63316e-09	6.14808e-09	6.68818e-09	7.24636e-09	7.52255e-09	8.05119e-09	7.99395e-09	8.81685e-09	9.41302e-09	1.00319e-08	1.06533e-08	1.12889e-08	1.15517e-08	1.22348e-08	1.24859e-08	1.32083e-08	1.39119e-08	1.46249e-08	1.53498e-08	1.60347e-08	1.66925e-08
794328	4.55563e-11	4.85472e-11	5.16762e-11	6.54327e-11	8.44476e-11	1.10643e-10	1.44599e-10	1.87884e-10	2.40077e-10	3.04883e-10	3.8409e-10	4.82712e-10	6.03575e-10	7.57883e-10	9.38879e-10	1.15314e-09	1.38461e-09	1.63742e-09	1.93201e-09	2.2793e-09	2.66972e-09	3.10362e-09	3.55091e-09	3.99123e-09	4.28366e-09	4.29832e-09	4.73665e-09	4.40562e-09	5.36869e-09	5.85592e-09	6.36653e-09	6.8893e-09	7.15154e-09	7.62722e-09	7.54603e-09	8.31267e-09	8.86455e-09	9.43043e-09	1.00041e-08	1.05876e-08	1.08244e-08	1.14493e-08	1.16396e-08	1.22937e-08	1.29311e-08	1.35928e-08	1.42944e-08	1.50409e-08	1.57876e-08
891251	4.46463e-11	4.05698e-11	4.48077e-11	5.67203e-11	7.47735e-11	9.81415e-11	1.28512e-10	1.68166e-10	2.16122e-10	2.76043e-10	3.48762e-10	4.40099e-10	5.52638e-10	6.97376e-10	8.70594e-10	1.07351e-09	1.29037e-09	1.52628e-09	1.80162e-09	2.13218e-09	2.50213e-09	2.92265e-09	3.35626e-09	3.77879e-09	4.07162e-09	4.07561e-09	4.4903e-09	4.1347e-09	5.07702e-09	5.55656e-09	6.05956e-09	6.55225e-09	6.79905e-09	7.21893e-09	7.1179e-09	7.82425e-09	8.32773e-09	8.84218e-09	9.36947e-09	9.89176e-09	1.0077e-08	1.06291e-08	1.07683e-08	1.13817e-08	1.19541e-08	1.2538e-08	1.31685e-08	1.3807e-08	1.4492e-08
1000000	3.53467e-11	3.46967e-11	4.12646e-11	5.02026e-11	6.67749e-11	8.9159e-11	1.18249e-10	1.56159e-10	2.01959e-10	2.59045e-10	3.28306e-10	4.15371e-10	5.23201e-10	6.62317e-10	8.30834e-10	1.02716e-09	1.236e-09	1.46108e-09	1.7205e-09	2.03526e-09	2.38366e-09	2.79202e-09	3.20114e-09	3.60773e-09	3.88455e-09	3.86762e-09	4.24313e-09	3.84574e-09	4.74499e-09	5.17899e-09	5.63972e-09	6.09486e-09	6.33744e-09	6.71774e-09	6.60368e-09	7.27433e-09	7.76009e-09	8.26336e-09	8.75639e-09	9.22193e-09	9.36009e-09	9.84446e-09	9.92875e-09	1.0496e-08	1.09895e-08	1.15148e-08	1.20702e-08	1.26354e-08	1.32086e-08
1.12202e+06	2.74361e-11	3.16815e-11	3.65449e-11	4.32738e-11	6.12629e-11	8.20862e-11	1.10804e-10	1.47145e-10	1.91459e-10	2.46872e-10	3.13951e-10	3.98727e-10	5.03921e-10	6.40065e-10	8.05007e-10	9.9884e-10	1.20215e-09	1.42057e-09	1.67176e-09	1.97329e-09	2.31054e-09	2.70301e-09	3.09737e-09	3.48452e-09	3.75002e-09	3.71152e-09	4.06024e-09	3.62855e-09	4.49133e-09	4.89653e-09	5.32783e-09	5.75476e-09	5.981e-09	6.31396e-09	6.17445e-09	6.7718e-09	7.18048e-09	7.58608e-09	7.99126e-09	8.39363e-09	8.49637e-09	8.93735e-09	9.01909e-09	9.60454e-09	1.00801e-08	1.05268e-08	1.1009e-08	1.14907e-08	1.19826e-08
1.25893e+06	2.44457e-11	2.30692e-11	2.96302e-11	3.86731e-11	5.46982e-11	7.60594e-11	1.03638e-10	1.38979e-10	1.82188e-10	2.35938e-10	3.01232e-10	3.83755e-10	4.86846e-10	6.20968e-10	7.83915e-10	9.75192e-10	1.17585e-09	1.38848e-09	1.63296e-09	1.92811e-09	2.25628e-09	2.64092e-09	3.02356e-09	3.3986e-09	3.652e-09	3.59145e-09	3.91299e-09	3.4537e-09	4.276e-09	4.65282e-09	5.05039e-09	5.45268e-09	5.66361e-09	5.95833e-09	5.81098e-09	6.37378e-09	6.74557e-09	7.11587e-09	7.4658e-09	7.80337e-09	7.82663e-09	8.16733e-09	8.12588e-09	8.57899e-09	8.94821e-09	9.33242e-09	9.7667e-09	1.02284e-08	1.07359e-08
1.41254e+06	1.99912e-11	2.14903e-11	2.24798e-11	3.5562e-11	5.13467e-11	7.11612e-11	9.70203e-11	1.31667e-10	1.73667e-10	2.25603e-10	2.89044e-10	3.69354e-10	4.70318e-10	6.02183e-10	7.61922e-10	9.51552e-10	1.14925e-09	1.35761e-09	1.59563e-09	1.88521e-09	2.20361e-09	2.58229e-09	2.95418e-09	3.32325e-09	3.56845e-09	3.50059e-09	3.80125e-09	3.32575e-09	4.11462e-09	4.46921e-09	4.83209e-09	5.19594e-09	5.38245e-09	5.62602e-09	5.45788e-09	5.9776e-09	6.32403e-09	6.66442e-09	6.97487e-09	7.28127e-09	7.29364e-09	7.59402e-09	7.50383e-09	7.87944e-09	8.14512e-09	8.42293e-09	8.7141e-09	9.01612e-09	9.32356e-09
1.58489e+06	1.6113e-11	2.22412e-11	2.08768e-11	3.34212e-11	4.69777e-11	6.58171e-11	9.21577e-11	1.25675e-10	1.66752e-10	2.17066e-10	2.79019e-10	3.57695e-10	4.56844e-10	5.86079e-10	7.44887e-10	9.31391e-10	1.12643e-09	1.3293e-09	1.56062e-09	1.8443e-09	2.15375e-09	2.5251e-09	2.88954e-09	3.24288e-09	3.48253e-09	3.40445e-09	3.68747e-09	3.19683e-09	3.96008e-09	4.29558e-09	4.64155e-09	4.97968e-09	5.1528e-09	5.36239e-09	5.17652e-09	5.6402e-09	5.93978e-09	6.23487e-09	6.50477e-09	6.76355e-09	6.74838e-09	7.01218e-09	6.91766e-09	7.26983e-09	7.48801e-09	7.6912e-09	7.89618e-09	8.0817e-09	8.27004e-09
1.77828e+06	1.64247e-11	1.57069e-11	1.92213e-11	2.86315e-11	4.19627e-11	6.11277e-11	8.62682e-11	1.18869e-10	1.59113e-10	2.07253e-10	2.67883e-10	3.45075e-10	4.42804e-10	5.69565e-10	7.27414e-10	9.12999e-10	1.10588e-09	1.30604e-09	1.53357e-09	1.81184e-09	2.11416e-09	2.47723e-09	2.83312e-09	3.1784e-09	3.40829e-09	3.31749e-09	3.58283e-09	3.07873e-09	3.81085e-09	4.12508e-09	4.44923e-09	4.7625e-09	4.91883e-09	5.09877e-09	4.90447e-09	5.33488e-09	5.60329e-09	5.8532e-09	6.07265e-09	6.28124e-09	6.24539e-09	6.47396e-09	6.36491e-09	6.67151e-09	6.84642e-09	6.99826e-09	7.13574e-09	7.23978e-09	7.3512e-09
1.99526e+06	1.17104e-11	1.67773e-11	1.71917e-11	2.53155e-11	3.76986e-11	5.61225e-11	7.93996e-11	1.10037e-10	1.48225e-10	1.93936e-10	2.51986e-10	3.26222e-10	4.21493e-10	5.44747e-10	7.00353e-10	8.83985e-10	1.07431e-09	1.27119e-09	1.49432e-09	1.76899e-09	2.06681e-09	2.425e-09	2.77384e-09	3.11574e-09	3.33433e-09	3.23645e-09	3.48412e-09	2.97442e-09	3.68198e-09	3.97688e-09	4.27218e-09	4.55819e-09	4.69422e-09	4.83991e-09	4.63801e-09	5.02533e-09	5.25547e-09	5.46917e-09	5.64852e-09	5.81125e-09	5.75537e-09	5.94767e-09	5.83717e-09	6.12035e-09	6.24825e-09	6.34095e-09	6.42092e-09	6.47274e-09	6.48955e-09
2.23872e+06	1.02635e-11	1.1312e-11	1.54103e-11	2.25202e-11	3.49132e-11	5.16294e-11	7.3676e-11	1.02554e-10	1.38735e-10	1.82483e-10	2.37477e-10	3.0839e-10	3.99714e-10	5.20403e-10	6.71823e-10	8.50504e-10	1.03642e-09	1.22576e-09	1.44436e-09	1.70976e-09	2.00017e-09	2.35233e-09	2.69527e-09	3.02954e-09	3.24542e-09	3.13546e-09	3.37698e-09	2.86552e-09	3.54585e-09	3.82625e-09	4.1005e-09	4.35817e-09	4.4788e-09	4.59384e-09	4.38154e-09	4.73276e-09	4.91937e-09	5.08621e-09	5.2242e-09	5.33985e-09	5.25565e-09	5.41613e-09	5.31113e-09	5.56154e-09	5.659e-09	5.72279e-09	5.74428e-09	5.74757e-09	5.72024e-09
2.51189e+06	8.51103e-12	1.04318e-11	1.32729e-11	2.05136e-11	3.23153e-11	4.8646e-11	7.05454e-11	9.857e-11	1.33555e-10	1.75737e-10	2.2905e-10	2.9757e-10	3.86176e-10	5.04043e-10	6.52739e-10	8.27017e-10	1.00877e-09	1.19181e-09	1.40192e-09	1.65764e-09	1.94043e-09	2.28332e-09	2.6108e-09	2.93018e-09	3.1357e-09	3.02038e-09	3.24741e-09	2.73702e-09	3.39678e-09	3.66121e-09	3.91629e-09	4.15253e-09	4.25237e-09	4.34097e-09	4.12768e-09	4.43852e-09	4.58636e-09	4.70844e-09	4.79689e-09	4.86435e-09	4.76722e-09	4.89611e-09	4.7952e-09	5.01165e-09	5.0702e-09	5.09487e-09	5.10108e-09	5.05403e-09	5.00015e-09
2.81838e+06	7.14816e-12	8.45676e-12	1.18798e-11	2.00545e-11	3.08025e-11	4.67243e-11	6.78751e-11	9.54372e-11	1.29826e-10	1.71104e-10	2.23383e-10	2.90627e-10	3.77781e-10	4.94174e-10	6.40108e-10	8.13062e-10	9.91047e-10	1.17016e-09	1.37359e-09	1.6231e-09	1.89437e-09	2.22656e-09	2.54174e-09	2.8471e-09	3.03944e-09	2.90671e-09	3.12149e-09	2.61031e-09	3.23812e-09	3.4875e-09	3.71944e-09	3.93352e-09	4.01643e-09	4.08348e-09	3.87022e-09	4.14227e-09	4.24533e-09	4.32581e-09	4.36525e-09	4.38102e-09	4.2608e-09	4.36371e-09	4.27554e-09	4.46107e-09	4.50011e-09	4.49389e-09	4.47141e-09	4.4119e-09	4.32132e-09
3.16228e+06	5.88283e-12	7.12962e-12	1.05116e-11	1.8169e-11	2.97804e-11	4.46735e-11	6.58707e-11	9.2834e-11	1.26485e-10	1.66904e-10	2.18019e-10	2.84079e-10	3.699e-10	4.84854e-10	6.29504e-10	8.00026e-10	9.74386e-10	1.14972e-09	1.34883e-09	1.5906e-09	1.85786e-09	2.17871e-09	2.48243e-09	2.77575e-09	2.9536e-09	2.80859e-09	3.00464e-09	2.49142e-09	3.09134e-09	3.31687e-09	3.52189e-09	3.707e-09	3.76704e-09	3.816e-09	3.60696e-09	3.84295e-09	3.90617e-09	3.93833e-09	3.92912e-09	3.89819e-09	3.75815e-09	3.82586e-09	3.7483e-09	3.91145e-09	3.92003e-09	3.90557e-09	3.8742e-09	3.81044e-09	3.71041e-09
3.54813e+06	4.79894e-12	6.14928e-12	9.59012e-12	1.68716e-11	2.79589e-11	4.36947e-11	6.41269e-11	9.07573e-11	1.23764e-10	1.63639e-10	2.14023e-10	2.78917e-10	3.63312e-10	4.77272e-10	6.19693e-10	7.8823e-10	9.60072e-10	1.13141e-09	1.32421e-09	1.56076e-09	1.8167e-09	2.13151e-09	2.42395e-09	2.69576e-09	2.86059e-09	2.70723e-09	2.89198e-09	2.37814e-09	2.94838e-09	3.14681e-09	3.32468e-09	3.47617e-09	3.51656e-09	3.54551e-09	3.34478e-09	3.54352e-09	3.56949e-09	3.55697e-09	3.506e-09	3.42239e-09	3.26265e-09	3.30312e-09	3.22429e-09	3.36257e-09	3.35339e-09	3.33688e-09	3.3041e-09	3.25134e-09	3.17312e-09
3.98107e+06	3.95326e-12	5.15393e-12	8.68495e-12	1.57924e-11	2.64178e-11	4.1734e-11	6.18646e-11	8.81543e-11	1.20455e-10	1.59352e-10	2.09141e-10	2.73255e-10	3.56442e-10	4.69713e-10	6.11187e-10	7.78021e-10	9.46573e-10	1.11453e-09	1.30235e-09	1.53145e-09	1.78017e-09	2.08409e-09	2.35897e-09	2.61969e-09	2.76637e-09	2.6015e-09	2.77113e-09	2.26224e-09	2.79954e-09	2.97273e-09	3.11903e-09	3.23908e-09	3.25391e-09	3.26301e-09	3.07363e-09	3.23921e-09	3.22959e-09	3.17831e-09	3.08856e-09	2.96864e-09	2.79546e-09	2.81354e-09	2.74003e-09	2.84196e-09	2.81665e-09	2.79441e-09	2.76744e-09	2.73302e-09	2.67601e-09
4.46684e+06	3.18656e-12	4.4113e-12	7.78932e-12	1.45591e-11	2.4837e-11	3.92136e-11	5.85608e-11	8.37181e-11	1.15007e-10	1.5251e-10	2.00964e-10	2.63879e-10	3.44855e-10	4.57309e-10	5.9719e-10	7.62193e-10	9.30045e-10	1.09421e-09	1.27688e-09	1.50152e-09	1.74048e-09	2.0323e-09	2.2939e-09	2.5369e-09	2.66493e-09	2.48561e-09	2.64102e-09	2.14088e-09	2.64251e-09	2.78721e-09	2.90075e-09	2.98509e-09	2.97859e-09	2.97446e-09	2.79417e-09	2.92707e-09	2.8837e-09	2.79995e-09	2.6799e-09	2.53405e-09	2.35739e-09	2.36141e-09	2.29396e-09	2.37488e-09	2.33398e-09	2.31665e-09	2.30794e-09	2.27739e-09	2.24509e-09
5.01187e+06	2.63817e-12	3.73818e-12	6.96506e-12	1.33929e-11	2.32226e-11	3.83742e-11	5.5178e-11	7.90986e-11	1.08966e-10	1.4526e-10	1.91636e-10	2.52247e-10	3.31395e-10	4.41766e-10	5.7885e-10	7.4017e-10	9.04323e-10	1.06529e-09	1.2424e-09	1.46012e-09	1.69233e-09	1.9713e-09	2.22134e-09	2.44241e-09	2.55767e-09	2.36814e-09	2.50406e-09	2.01672e-09	2.47636e-09	2.58822e-09	2.66733e-09	2.71243e-09	2.68433e-09	2.67016e-09	2.50919e-09	2.60813e-09	2.53568e-09	2.42606e-09	2.28617e-09	2.1258e-09	1.95374e-09	1.95733e-09	1.89148e-09	1.96353e-09	1.92633e-09	1.90608e-09	1.90536e-09	1.89985e-09	1.86974e-09
5.62341e+06	2.13656e-12	3.21953e-12	6.42552e-12	1.27864e-11	2.24585e-11	3.57562e-11	5.38616e-11	7.71531e-11	1.05993e-10	1.41025e-10	1.85904e-10	2.44559e-10	3.217e-10	4.29145e-10	5.62629e-10	7.21353e-10	8.79281e-10	1.03657e-09	1.2061e-09	1.41453e-09	1.63802e-09	1.90117e-09	2.13461e-09	2.33518e-09	2.43238e-09	2.23563e-09	2.35806e-09	1.88703e-09	2.30465e-09	2.37899e-09	2.41891e-09	2.42563e-09	2.37477e-09	2.35264e-09	2.20707e-09	2.28191e-09	2.18788e-09	2.06096e-09	1.91118e-09	1.74859e-09	1.58894e-09	1.60104e-09	1.54242e-09	1.617e-09	1.58383e-09	1.57008e-09	1.57653e-09	1.57479e-09	1.54868e-09
6.30957e+06	1.71306e-12	2.86932e-12	6.11007e-12	1.25884e-11	2.20787e-11	3.54918e-11	5.34912e-11	7.66233e-11	1.0521e-10	1.39603e-10	1.83645e-10	2.40951e-10	3.16944e-10	4.21976e-10	5.52912e-10	7.07527e-10	8.61998e-10	1.01155e-09	1.1731e-09	1.37207e-09	1.58214e-09	1.82825e-09	2.04407e-09	2.22021e-09	2.29652e-09	2.09196e-09	2.19951e-09	1.75153e-09	2.12393e-09	2.16353e-09	2.16523e-09	2.13329e-09	2.0562e-09	2.03096e-09	1.8981e-09	1.95046e-09	1.8424e-09	1.71072e-09	1.56169e-09	1.41098e-09	1.26593e-09	1.29254e-09	1.24856e-09	1.32786e-09	1.30675e-09	1.3048e-09	1.30551e-09	1.29468e-09	1.27025e-09
7.07946e+06	1.40135e-12	2.53584e-12	5.81898e-12	1.21837e-11	2.17988e-11	3.5112e-11	5.28178e-11	7.58989e-11	1.03902e-10	1.37793e-10	1.81137e-10	2.37694e-10	3.11965e-10	4.15781e-10	5.43951e-10	6.95395e-10	8.4507e-10	9.88947e-10	1.14292e-09	1.33124e-09	1.52713e-09	1.75634e-09	1.94834e-09	2.09455e-09	2.14901e-09	1.93733e-09	2.02892e-09	1.61458e-09	1.93708e-09	1.94188e-09	1.90897e-09	1.84364e-09	1.74518e-09	1.71796e-09	1.59358e-09	1.6274e-09	1.51308e-09	1.38304e-09	1.2466e-09	1.11555e-09	9.9538e-10	1.03589e-09	1.0049e-09	1.09384e-09	1.08741e-09	1.08031e-09	1.07119e-09	1.05188e-09	1.01672e-09
7.94328e+06	1.12614e-12	2.26563e-12	5.57306e-12	1.22908e-11	2.14254e-11	3.47564e-11	5.23911e-11	7.50321e-11	1.02499e-10	1.35886e-10	1.78288e-10	2.3343e-10	3.06459e-10	4.07593e-10	5.32967e-10	6.80808e-10	8.25712e-10	9.6256e-10	1.10821e-09	1.28559e-09	1.46524e-09	1.67361e-09	1.84182e-09	1.95825e-09	1.98995e-09	1.77337e-09	1.84522e-09	1.47008e-09	1.74401e-09	1.7182e-09	1.65472e-09	1.56236e-09	1.45083e-09	1.42566e-09	1.30832e-09	1.32591e-09	1.21213e-09	1.09166e-09	9.73467e-10	8.67787e-10	7.77893e-10	8.29542e-10	8.13838e-10	9.10122e-10	9.04115e-10	8.89847e-10	8.64293e-10	8.30581e-10	7.83225e-10
8.91251e+06	9.13163e-13	2.05084e-12	5.38905e-12	1.17211e-11	2.11988e-11	3.43594e-11	5.17755e-11	7.42043e-11	1.01246e-10	1.33849e-10	1.75247e-10	2.29067e-10	3.00513e-10	3.99099e-10	5.21387e-10	6.64046e-10	8.03576e-10	9.32651e-10	1.06834e-09	1.23337e-09	1.39491e-09	1.58209e-09	1.72116e-09	1.81125e-09	1.81694e-09	1.60211e-09	1.6514e-09	1.32308e-09	1.5458e-09	1.49398e-09	1.40746e-09	1.29869e-09	1.18085e-09	1.16192e-09	1.05057e-09	1.05652e-09	9.48543e-10	8.43797e-10	7.46865e-10	6.68706e-10	6.10837e-10	6.70427e-10	6.6898e-10	7.56997e-10	7.48287e-10	7.19233e-10	6.77466e-10	6.25612e-10	5.6942e-10
10000000	7.34528e-13	1.84716e-12	5.06948e-12	1.12297e-11	2.0412e-11	3.31339e-11	5.03405e-11	7.21436e-11	9.87581e-11	1.30219e-10	1.70725e-10	2.23651e-10	2.92979e-10	3.89844e-10	5.08791e-10	6.46359e-10	7.79386e-10	9.00115e-10	1.02458e-09	1.17398e-09	1.31546e-09	1.47793e-09	1.58891e-09	1.64771e-09	1.63124e-09	1.42275e-09	1.44979e-09	1.17105e-09	1.34555e-09	1.27316e-09	1.17363e-09	1.05864e-09	9.42863e-10	9.31624e-10	8.27946e-10	8.25329e-10	7.27515e-10	6.40145e-10	5.67484e-10	5.16263e-10	4.88531e-10	5.50921e-10	5.55987e-10	6.24605e-10	6.0355e-10	5.60506e-10	5.05693e-10	4.45815e-10	3.9824e-10
[truncated: 42 more columns]

## Sheet: FigureS5 d
# Figure S5 d Bounce-averaged Daa induced by high frequency whislter-mode waves at M-shell=9.5
	Pitch angle unit of degree			Diffusion reates are unit of s^-1
Ek (eV)	0.1	1	2	3	4	5	6	7	8	9	10	11	12	13	14	15	16	17	18	19	20	21	22	23	24	25	26	27	28	29	30	31	32	33	34	35	36	37	38	39	40	41	42	43	44	45	46	47	48
1000	6.05722e-09	5.95778e-09	5.61448e-09	5.6924e-09	5.60563e-09	5.45454e-09	5.24343e-09	4.97307e-09	4.6381e-09	4.23888e-09	3.78634e-09	3.27208e-09	2.7038e-09	2.0899e-09	1.4309e-09	7.48351e-10	6.36746e-11	0	0	0	0	0	0	0	0	0	0	0	0	0	0	0	0	0	0	0	0	0	0	0	0	0	0	0	0	0	0	0	0
1122.02	2.62717e-08	2.59021e-08	2.45884e-08	2.52552e-08	2.53482e-08	2.53004e-08	2.51182e-08	2.48162e-08	2.43981e-08	2.38679e-08	2.32123e-08	2.24526e-08	2.15871e-08	2.06243e-08	1.95887e-08	1.85201e-08	1.73956e-08	1.61897e-08	1.48753e-08	1.34703e-08	1.19801e-08	1.04093e-08	8.77144e-09	7.0982e-09	5.4257e-09	3.82444e-09	2.48211e-09	1.23055e-09	0	0	0	0	0	0	0	0	0	0	0	0	0	0	0	0	0	0	0	0	0
1258.93	5.39006e-08	5.31743e-08	5.05695e-08	5.21015e-08	5.25223e-08	5.27216e-08	5.27332e-08	5.25574e-08	5.22137e-08	5.17051e-08	5.10273e-08	5.01803e-08	4.91865e-08	4.80347e-08	4.67413e-08	4.5268e-08	4.36371e-08	4.18239e-08	3.98425e-08	3.77006e-08	3.5392e-08	3.29391e-08	3.03668e-08	2.77157e-08	2.5069e-08	2.25081e-08	1.9969e-08	1.7046e-08	1.44667e-08	1.16642e-08	8.90209e-09	6.27078e-09	4.03023e-09	2.07191e-09	1.08634e-10	0	0	0	0	0	0	0	0	0	0	0	0	0	0
1412.54	8.64385e-08	8.53032e-08	8.12097e-08	8.38162e-08	8.47007e-08	8.52914e-08	8.56446e-08	8.57673e-08	8.5676e-08	8.53758e-08	8.48601e-08	8.41172e-08	8.31613e-08	8.19694e-08	8.05598e-08	7.89096e-08	7.7043e-08	7.49277e-08	7.25905e-08	7.00293e-08	6.72364e-08	6.42353e-08	6.10428e-08	5.77025e-08	5.42218e-08	5.05479e-08	4.68696e-08	4.22848e-08	3.85583e-08	3.42497e-08	2.997e-08	2.59315e-08	2.19759e-08	1.79942e-08	1.40401e-08	1.018e-08	6.57674e-09	3.59469e-09	9.96502e-10	0	0	0	0	0	0	0	0	0	0
1584.89	1.21213e-07	1.19643e-07	1.13964e-07	1.17732e-07	1.19131e-07	1.20166e-07	1.20911e-07	1.21399e-07	1.21645e-07	1.21656e-07	1.21432e-07	1.20986e-07	1.2031e-07	1.19371e-07	1.18183e-07	1.16711e-07	1.1498e-07	1.12959e-07	1.10653e-07	1.08062e-07	1.05161e-07	1.01954e-07	9.84325e-08	9.45998e-08	9.04607e-08	8.60421e-08	8.16971e-08	7.58262e-08	7.15398e-08	6.61871e-08	6.07806e-08	5.5272e-08	4.95446e-08	4.36621e-08	3.77142e-08	3.18443e-08	2.63552e-08	2.11603e-08	1.6057e-08	1.11178e-08	6.52006e-09	2.70477e-09	0	0	0	0	0	0	0
1778.28	1.6055e-07	1.58476e-07	1.50972e-07	1.55994e-07	1.57893e-07	1.59321e-07	1.60393e-07	1.61152e-07	1.61628e-07	1.61826e-07	1.61791e-07	1.61593e-07	1.61138e-07	1.60399e-07	1.59349e-07	1.57983e-07	1.56295e-07	1.54288e-07	1.51937e-07	1.49262e-07	1.4627e-07	1.42948e-07	1.39348e-07	1.35479e-07	1.31248e-07	1.26667e-07	1.22241e-07	1.1553e-07	1.11201e-07	1.0515e-07	9.87877e-08	9.21461e-08	8.51899e-08	7.8023e-08	7.07042e-08	6.33408e-08	5.59807e-08	4.84947e-08	4.09543e-08	3.35253e-08	2.6549e-08	2.02227e-08	1.41434e-08	8.40113e-09	3.27854e-09	0	0	0	0
1995.26	2.13521e-07	2.10761e-07	2.00776e-07	2.07446e-07	2.0996e-07	2.11853e-07	2.13265e-07	2.14254e-07	2.14832e-07	2.1503e-07	2.14888e-07	2.14429e-07	2.13751e-07	2.127e-07	2.11237e-07	2.09367e-07	2.07083e-07	2.04392e-07	2.01301e-07	1.97815e-07	1.93987e-07	1.89875e-07	1.8566e-07	1.81383e-07	1.76682e-07	1.71579e-07	1.66781e-07	1.58972e-07	1.54603e-07	1.48102e-07	1.41413e-07	1.3438e-07	1.26882e-07	1.19038e-07	1.1081e-07	1.02194e-07	9.32906e-08	8.41738e-08	7.49464e-08	6.56946e-08	5.66154e-08	4.7556e-08	3.85648e-08	2.98918e-08	2.20572e-08	1.49876e-08	8.37315e-09	2.47654e-09	0
2238.72	2.87074e-07	2.83362e-07	2.69931e-07	2.78884e-07	2.82238e-07	2.84744e-07	2.86583e-07	2.8784e-07	2.88557e-07	2.88772e-07	2.88509e-07	2.87797e-07	2.86696e-07	2.85304e-07	2.8344e-07	2.80981e-07	2.77949e-07	2.74315e-07	2.70085e-07	2.65269e-07	2.59889e-07	2.54029e-07	2.47863e-07	2.41755e-07	2.35185e-07	2.28145e-07	2.21601e-07	2.11183e-07	2.05545e-07	1.97513e-07	1.89754e-07	1.81645e-07	1.73063e-07	1.64198e-07	1.55049e-07	1.45781e-07	1.36188e-07	1.26249e-07	1.15961e-07	1.05332e-07	9.43967e-08	8.33345e-08	7.2265e-08	6.13472e-08	5.07956e-08	4.04192e-08	3.04389e-08	2.13406e-08	1.35177e-08
2511.89	3.8874e-07	3.83648e-07	3.65279e-07	3.7708e-07	3.81175e-07	3.84034e-07	3.85899e-07	3.8689e-07	3.87114e-07	3.86522e-07	3.8528e-07	3.83432e-07	3.81049e-07	3.7828e-07	3.75271e-07	3.72339e-07	3.69575e-07	3.68095e-07	3.66108e-07	3.57743e-07	3.49855e-07	3.42133e-07	3.34396e-07	3.2647e-07	3.17997e-07	3.08549e-07	2.99523e-07	2.8502e-07	2.76758e-07	2.65028e-07	2.53914e-07	2.42561e-07	2.30744e-07	2.18794e-07	2.06918e-07	1.95772e-07	1.84522e-07	1.73009e-07	1.61312e-07	1.49551e-07	1.37704e-07	1.25573e-07	1.13161e-07	1.00476e-07	8.76369e-08	7.48535e-08	6.23148e-08	5.03167e-08	3.87892e-08
2818.38	5.63448e-07	5.55879e-07	5.28718e-07	5.44863e-07	5.49478e-07	5.51852e-07	5.5241e-07	5.51306e-07	5.48636e-07	5.44477e-07	5.39014e-07	5.32251e-07	5.24375e-07	5.15597e-07	5.06155e-07	4.96456e-07	4.8745e-07	4.79918e-07	4.71487e-07	4.62078e-07	4.52738e-07	4.42486e-07	4.32717e-07	4.22715e-07	4.14323e-07	4.08229e-07	4.10205e-07	3.85571e-07	3.74151e-07	3.59685e-07	3.45411e-07	3.30221e-07	3.13813e-07	2.9677e-07	2.79554e-07	2.63295e-07	2.47416e-07	2.3152e-07	2.15795e-07	2.0092e-07	1.86863e-07	1.72701e-07	1.58513e-07	1.44453e-07	1.30408e-07	1.16185e-07	1.01809e-07	8.7338e-08	7.30232e-08
3162.28	8.799e-07	8.6802e-07	8.25439e-07	8.50359e-07	8.5715e-07	8.60395e-07	8.60691e-07	8.58233e-07	8.53096e-07	8.45435e-07	8.3537e-07	8.22843e-07	8.08088e-07	7.91314e-07	7.72517e-07	7.51886e-07	7.29962e-07	7.07075e-07	6.84728e-07	6.62497e-07	6.39573e-07	6.15399e-07	5.91123e-07	5.66386e-07	5.43307e-07	5.23303e-07	5.08573e-07	4.86201e-07	4.74086e-07	4.59089e-07	4.4506e-07	4.35694e-07	4.31858e-07	4.03001e-07	3.80893e-07	3.60172e-07	3.38772e-07	3.16364e-07	2.93667e-07	2.71812e-07	2.5176e-07	2.32076e-07	2.12952e-07	1.95281e-07	1.78678e-07	1.62178e-07	1.45898e-07	1.29987e-07	1.14014e-07
3548.13	1.31012e-06	1.29272e-06	1.23012e-06	1.26864e-06	1.28067e-06	1.28786e-06	1.29107e-06	1.29062e-06	1.28665e-06	1.2792e-06	1.26838e-06	1.25406e-06	1.23642e-06	1.21558e-06	1.19168e-06	1.16464e-06	1.13474e-06	1.10211e-06	1.06692e-06	1.02943e-06	9.90368e-07	9.50264e-07	9.07863e-07	8.64381e-07	8.19937e-07	7.75451e-07	7.35877e-07	6.88655e-07	6.58144e-07	6.19753e-07	5.85302e-07	5.51953e-07	5.27585e-07	5.0391e-07	4.80893e-07	4.60524e-07	4.47548e-07	4.35398e-07	4.01217e-07	3.73679e-07	3.46461e-07	3.18591e-07	2.9085e-07	2.64915e-07	2.41384e-07	2.18676e-07	1.97326e-07	1.78332e-07	1.59707e-07
3981.07	1.76773e-06	1.74468e-06	1.66146e-06	1.71566e-06	1.73503e-06	1.74881e-06	1.75815e-06	1.76348e-06	1.76497e-06	1.7627e-06	1.75675e-06	1.74698e-06	1.73344e-06	1.71601e-06	1.69447e-06	1.66838e-06	1.63839e-06	1.60451e-06	1.56696e-06	1.52568e-06	1.48072e-06	1.43207e-06	1.37986e-06	1.32382e-06	1.2651e-06	1.20402e-06	1.1453e-06	1.06798e-06	1.01569e-06	9.50529e-07	8.86014e-07	8.22704e-07	7.62151e-07	7.10303e-07	6.58108e-07	6.10098e-07	5.67101e-07	5.3488e-07	5.0685e-07	4.78917e-07	4.58879e-07	4.41733e-07	3.99888e-07	3.66137e-07	3.33209e-07	3.00449e-07	2.69288e-07	2.41873e-07	2.16066e-07
4466.84	2.19626e-06	2.16798e-06	2.06559e-06	2.13474e-06	2.16138e-06	2.18188e-06	2.19771e-06	2.20942e-06	2.21728e-06	2.2214e-06	2.22189e-06	2.21859e-06	2.21165e-06	2.20096e-06	2.18646e-06	2.16799e-06	2.14561e-06	2.11897e-06	2.08784e-06	2.05221e-06	2.0123e-06	1.96792e-06	1.91889e-06	1.86518e-06	1.80579e-06	1.74071e-06	1.67834e-06	1.58576e-06	1.52703e-06	1.44583e-06	1.36197e-06	1.27598e-06	1.18836e-06	1.10039e-06	1.01514e-06	9.30008e-07	8.48149e-07	7.719e-07	7.06384e-07	6.444e-07	5.86794e-07	5.45817e-07	5.09287e-07	4.7727e-07	4.5658e-07	4.15345e-07	3.73565e-07	3.34948e-07	2.97643e-07
5011.87	2.61623e-06	2.58273e-06	2.46128e-06	2.54459e-06	2.57765e-06	2.60381e-06	2.62484e-06	2.64143e-06	2.65388e-06	2.66241e-06	2.66723e-06	2.66824e-06	2.66572e-06	2.6598e-06	2.65058e-06	2.63766e-06	2.62096e-06	2.60033e-06	2.57576e-06	2.5471e-06	2.51441e-06	2.47763e-06	2.43648e-06	2.39083e-06	2.34025e-06	2.28469e-06	2.23305e-06	2.13986e-06	2.09227e-06	2.01408e-06	1.93089e-06	1.84067e-06	1.74368e-06	1.64298e-06	1.53805e-06	1.42921e-06	1.31838e-06	1.20709e-06	1.0975e-06	9.92386e-07	8.90014e-07	7.96384e-07	7.1613e-07	6.406e-07	5.75578e-07	5.31626e-07	4.88628e-07	4.54935e-07	4.13912e-07
5623.41	3.089e-06	3.04933e-06	2.90561e-06	3.00345e-06	3.0418e-06	3.07194e-06	3.0961e-06	3.11526e-06	3.13012e-06	3.1412e-06	3.1483e-06	3.15108e-06	3.14983e-06	3.14456e-06	3.13533e-06	3.1222e-06	3.1055e-06	3.08551e-06	3.06288e-06	3.03667e-06	3.00641e-06	2.97203e-06	2.93358e-06	2.89164e-06	2.84647e-06	2.79724e-06	2.7548e-06	2.66363e-06	2.63095e-06	2.56208e-06	2.48882e-06	2.41025e-06	2.32344e-06	2.22954e-06	2.12892e-06	2.02138e-06	1.90486e-06	1.78124e-06	1.65332e-06	1.52116e-06	1.38571e-06	1.25042e-06	1.11852e-06	9.93363e-07	8.73053e-07	7.68331e-07	6.77039e-07	5.96603e-07	5.35562e-07
6309.57	3.75514e-06	3.70671e-06	3.53143e-06	3.6493e-06	3.69437e-06	3.72885e-06	3.75529e-06	3.77475e-06	3.78769e-06	3.79452e-06	3.79564e-06	3.79102e-06	3.78129e-06	3.76675e-06	3.74803e-06	3.72601e-06	3.70011e-06	3.66963e-06	3.63493e-06	3.5965e-06	3.55539e-06	3.51353e-06	3.47152e-06	3.42564e-06	3.37549e-06	3.32205e-06	3.28018e-06	3.18379e-06	3.15843e-06	3.09124e-06	3.02187e-06	2.95028e-06	2.87143e-06	2.78726e-06	2.69721e-06	2.6008e-06	2.49715e-06	2.38494e-06	2.26355e-06	2.13437e-06	1.99535e-06	1.84589e-06	1.69149e-06	1.53305e-06	1.3718e-06	1.21323e-06	1.06272e-06	9.19619e-07	7.90902e-07
7079.46	4.59733e-06	4.53824e-06	4.32421e-06	4.46953e-06	4.52608e-06	4.57003e-06	4.60446e-06	4.63057e-06	4.64888e-06	4.65971e-06	4.66341e-06	4.65971e-06	4.64897e-06	4.63118e-06	4.60656e-06	4.57521e-06	4.5375e-06	4.4935e-06	4.44359e-06	4.38839e-06	4.32832e-06	4.26284e-06	4.19246e-06	4.11871e-06	4.04322e-06	3.96825e-06	3.90631e-06	3.77961e-06	3.74297e-06	3.66677e-06	3.58972e-06	3.50999e-06	3.4263e-06	3.34224e-06	3.25269e-06	3.15856e-06	3.06153e-06	2.95825e-06	2.84793e-06	2.73074e-06	2.60493e-06	2.46929e-06	2.32223e-06	2.16517e-06	1.99609e-06	1.8166e-06	1.63211e-06	1.44416e-06	1.25779e-06
7943.28	5.4688e-06	5.39901e-06	5.1458e-06	5.32116e-06	5.39195e-06	5.44882e-06	5.49549e-06	5.53335e-06	5.56301e-06	5.58493e-06	5.59949e-06	5.60634e-06	5.60584e-06	5.59789e-06	5.58225e-06	5.55881e-06	5.52762e-06	5.48813e-06	5.44006e-06	5.38388e-06	5.31984e-06	5.24772e-06	5.16737e-06	5.07909e-06	4.983e-06	4.88072e-06	4.79283e-06	4.62441e-06	4.56247e-06	4.44232e-06	4.32285e-06	4.20854e-06	4.09244e-06	3.97617e-06	3.86482e-06	3.7597e-06	3.6505e-06	3.53997e-06	3.42872e-06	3.31142e-06	3.19009e-06	3.06329e-06	2.92782e-06	2.78381e-06	2.62929e-06	2.46159e-06	2.28125e-06	2.0878e-06	1.87868e-06
8912.51	6.32034e-06	6.24017e-06	5.94894e-06	6.15413e-06	6.23947e-06	6.30977e-06	6.36931e-06	6.41966e-06	6.46154e-06	6.49538e-06	6.52174e-06	6.54024e-06	6.55139e-06	6.55502e-06	6.55096e-06	6.53903e-06	6.51936e-06	6.49154e-06	6.45561e-06	6.41136e-06	6.3588e-06	6.29762e-06	6.22769e-06	6.14914e-06	6.06072e-06	5.9629e-06	5.87909e-06	5.69109e-06	5.6292e-06	5.49129e-06	5.34676e-06	5.19635e-06	5.03744e-06	4.87659e-06	4.7134e-06	4.54897e-06	4.39065e-06	4.23768e-06	4.08628e-06	3.94747e-06	3.81036e-06	3.67089e-06	3.53238e-06	3.38699e-06	3.23735e-06	3.07946e-06	2.9114e-06	2.73148e-06	2.53612e-06
10000	7.08765e-06	6.99836e-06	6.67352e-06	6.90677e-06	7.00691e-06	7.09153e-06	7.16539e-06	7.23036e-06	7.28716e-06	7.33643e-06	7.37869e-06	7.41349e-06	7.44132e-06	7.46191e-06	7.47491e-06	7.4799e-06	7.47677e-06	7.4654e-06	7.44589e-06	7.41782e-06	7.3809e-06	7.33423e-06	7.27759e-06	7.21208e-06	7.13645e-06	7.05132e-06	6.98521e-06	6.79729e-06	6.76058e-06	6.63373e-06	6.49935e-06	6.35522e-06	6.19444e-06	6.0217e-06	5.83776e-06	5.64312e-06	5.43924e-06	5.23006e-06	5.02004e-06	4.80965e-06	4.60333e-06	4.41034e-06	4.22071e-06	4.04785e-06	3.87775e-06	3.7072e-06	3.53456e-06	3.35429e-06	3.1661e-06
11220.2	7.70742e-06	7.61089e-06	7.25926e-06	7.51583e-06	7.62887e-06	7.72635e-06	7.81359e-06	7.89262e-06	7.96433e-06	8.0294e-06	8.08838e-06	8.14081e-06	8.1873e-06	8.22759e-06	8.26135e-06	8.28827e-06	8.30833e-06	8.32116e-06	8.32653e-06	8.32381e-06	8.31245e-06	8.2912e-06	8.26012e-06	8.21997e-06	8.16875e-06	8.10626e-06	8.06605e-06	7.8855e-06	7.88022e-06	7.76912e-06	7.64991e-06	7.52086e-06	7.37465e-06	7.21707e-06	7.04619e-06	6.86273e-06	6.66511e-06	6.45148e-06	6.22187e-06	5.9797e-06	5.72482e-06	5.46313e-06	5.20102e-06	4.94061e-06	4.68969e-06	4.4542e-06	4.22899e-06	4.02303e-06	3.81237e-06
12589.3	8.20439e-06	8.102e-06	7.72875e-06	8.00376e-06	8.1268e-06	8.23417e-06	8.33158e-06	8.42127e-06	8.50427e-06	8.58137e-06	8.65321e-06	8.71933e-06	8.78049e-06	8.83654e-06	8.88729e-06	8.93266e-06	8.97288e-06	9.00738e-06	9.03584e-06	9.05781e-06	9.07306e-06	9.08073e-06	9.08027e-06	9.07206e-06	9.05408e-06	9.02648e-06	9.02621e-06	8.86978e-06	8.91118e-06	8.83407e-06	8.74826e-06	8.65029e-06	8.53081e-06	8.3982e-06	8.24851e-06	8.08212e-06	7.90054e-06	7.70272e-06	7.48892e-06	7.25942e-06	7.01309e-06	6.74788e-06	6.4618e-06	6.16008e-06	5.84412e-06	5.52218e-06	5.20396e-06	4.89112e-06	4.59922e-06
14125.4	8.62634e-06	8.51897e-06	8.1273e-06	8.41787e-06	8.54922e-06	8.66471e-06	8.77039e-06	8.86859e-06	8.96039e-06	9.04671e-06	9.12819e-06	9.20452e-06	9.27646e-06	9.34398e-06	9.40688e-06	9.46519e-06	9.51924e-06	9.56856e-06	9.61301e-06	9.6523e-06	9.68648e-06	9.71505e-06	9.73761e-06	9.7544e-06	9.76368e-06	9.76643e-06	9.80247e-06	9.67187e-06	9.76122e-06	9.72594e-06	9.68393e-06	9.63172e-06	9.5591e-06	9.47282e-06	9.36709e-06	9.24243e-06	9.09876e-06	8.93274e-06	8.747e-06	8.53905e-06	8.31002e-06	8.06089e-06	7.79106e-06	7.50116e-06	7.19028e-06	6.85403e-06	6.49467e-06	6.11626e-06	5.72448e-06
15848.9	8.97784e-06	8.86635e-06	8.45949e-06	8.76327e-06	8.90193e-06	9.0247e-06	9.13785e-06	9.24386e-06	9.34391e-06	9.43889e-06	9.52953e-06	9.61551e-06	9.69763e-06	9.77588e-06	9.85011e-06	9.9203e-06	9.98686e-06	1.00493e-05	1.01075e-05	1.01613e-05	1.02106e-05	1.02549e-05	1.02939e-05	1.03282e-05	1.03563e-05	1.03792e-05	1.04399e-05	1.03258e-05	1.04498e-05	1.04453e-05	1.04374e-05	1.04237e-05	1.03936e-05	1.03534e-05	1.02983e-05	1.02277e-05	1.01396e-05	1.0031e-05	9.90086e-06	9.74427e-06	9.562e-06	9.35121e-06	9.11302e-06	8.84578e-06	8.55159e-06	8.23053e-06	7.88389e-06	7.51108e-06	7.10602e-06
17782.8	9.24723e-06	9.13268e-06	8.71438e-06	9.0287e-06	9.17353e-06	9.30263e-06	9.42248e-06	9.53565e-06	9.64342e-06	9.74667e-06	9.8462e-06	9.9417e-06	1.0034e-05	1.01231e-05	1.02089e-05	1.02912e-05	1.03706e-05	1.04466e-05	1.05189e-05	1.05873e-05	1.06518e-05	1.0712e-05	1.07676e-05	1.08192e-05	1.08651e-05	1.09069e-05	1.09894e-05	1.08888e-05	1.10408e-05	1.1058e-05	1.10739e-05	1.10858e-05	1.10836e-05	1.10745e-05	1.10548e-05	1.10248e-05	1.09823e-05	1.09257e-05	1.08522e-05	1.07584e-05	1.06414e-05	1.04979e-05	1.03249e-05	1.01166e-05	9.87376e-06	9.59165e-06	9.27428e-06	8.91795e-06	8.52421e-06
19952.6	9.45522e-06	9.33821e-06	8.91087e-06	9.23292e-06	9.38195e-06	9.5152e-06	9.63934e-06	9.75708e-06	9.86973e-06	9.97831e-06	1.00838e-05	1.01859e-05	1.02857e-05	1.03829e-05	1.04776e-05	1.05697e-05	1.06599e-05	1.07477e-05	1.08331e-05	1.09156e-05	1.09955e-05	1.10722e-05	1.11453e-05	1.12154e-05	1.12807e-05	1.13425e-05	1.14478e-05	1.13629e-05	1.15422e-05	1.1582e-05	1.16214e-05	1.1658e-05	1.16809e-05	1.16979e-05	1.17053e-05	1.17033e-05	1.16912e-05	1.16681e-05	1.16325e-05	1.15831e-05	1.1517e-05	1.14323e-05	1.13247e-05	1.11889e-05	1.10213e-05	1.08154e-05	1.05683e-05	1.02717e-05	9.92222e-06
22387.2	9.68506e-06	9.56512e-06	9.12713e-06	9.45654e-06	9.60855e-06	9.74424e-06	9.87044e-06	9.98996e-06	1.01042e-05	1.02141e-05	1.03208e-05	1.04238e-05	1.05243e-05	1.06226e-05	1.07187e-05	1.08131e-05	1.09059e-05	1.0997e-05	1.10867e-05	1.11754e-05	1.12631e-05	1.13487e-05	1.14324e-05	1.15156e-05	1.15957e-05	1.16742e-05	1.17996e-05	1.17311e-05	1.19375e-05	1.20016e-05	1.20668e-05	1.21302e-05	1.21804e-05	1.22254e-05	1.22608e-05	1.22877e-05	1.23053e-05	1.23127e-05	1.23086e-05	1.22915e-05	1.22595e-05	1.22124e-05	1.21475e-05	1.20622e-05	1.19537e-05	1.18168e-05	1.1646e-05	1.14325e-05	1.11661e-05
25118.9	9.97325e-06	9.84963e-06	9.3983e-06	9.73697e-06	9.89277e-06	1.00315e-05	1.01603e-05	1.02819e-05	1.03979e-05	1.05091e-05	1.06169e-05	1.07208e-05	1.08223e-05	1.09214e-05	1.1018e-05	1.11121e-05	1.12043e-05	1.12944e-05	1.13827e-05	1.14691e-05	1.15539e-05	1.16372e-05	1.1719e-05	1.18002e-05	1.18799e-05	1.19604e-05	1.20908e-05	1.20258e-05	1.22464e-05	1.2324e-05	1.2407e-05	1.24913e-05	1.25655e-05	1.26375e-05	1.27027e-05	1.27614e-05	1.2812e-05	1.28531e-05	1.28829e-05	1.28997e-05	1.29023e-05	1.28905e-05	1.28617e-05	1.28132e-05	1.27434e-05	1.26494e-05	1.25288e-05	1.2376e-05	1.21804e-05
28183.8	1.03562e-05	1.02277e-05	9.75867e-06	1.01097e-05	1.02705e-05	1.04133e-05	1.05453e-05	1.06695e-05	1.07874e-05	1.08999e-05	1.10081e-05	1.11118e-05	1.1212e-05	1.13089e-05	1.14026e-05	1.14933e-05	1.15819e-05	1.16683e-05	1.17524e-05	1.18348e-05	1.19162e-05	1.19963e-05	1.20746e-05	1.21531e-05	1.22303e-05	1.23069e-05	1.24344e-05	1.23599e-05	1.25779e-05	1.26505e-05	1.27289e-05	1.28124e-05	1.28893e-05	1.29691e-05	1.30482e-05	1.31256e-05	1.32008e-05	1.32708e-05	1.33339e-05	1.33876e-05	1.34291e-05	1.34569e-05	1.34677e-05	1.34582e-05	1.34277e-05	1.33735e-05	1.3293e-05	1.31805e-05	1.30285e-05
31622.8	1.07662e-05	1.06327e-05	1.01453e-05	1.05107e-05	1.06785e-05	1.08278e-05	1.0966e-05	1.10964e-05	1.12203e-05	1.13389e-05	1.14532e-05	1.15629e-05	1.16691e-05	1.17716e-05	1.18706e-05	1.1966e-05	1.20585e-05	1.21476e-05	1.22333e-05	1.23154e-05	1.23943e-05	1.24696e-05	1.25416e-05	1.26116e-05	1.26783e-05	1.27443e-05	1.28634e-05	1.27741e-05	1.29889e-05	1.3054e-05	1.31262e-05	1.32041e-05	1.32734e-05	1.33444e-05	1.34134e-05	1.34829e-05	1.35528e-05	1.36242e-05	1.3696e-05	1.37669e-05	1.38336e-05	1.38933e-05	1.39419e-05	1.3975e-05	1.39894e-05	1.39803e-05	1.39438e-05	1.38744e-05	1.37646e-05
35481.3	1.12183e-05	1.1079e-05	1.05707e-05	1.09504e-05	1.11239e-05	1.12778e-05	1.14199e-05	1.15536e-05	1.16806e-05	1.18021e-05	1.19196e-05	1.20326e-05	1.21421e-05	1.22481e-05	1.23507e-05	1.24504e-05	1.25478e-05	1.26421e-05	1.27336e-05	1.28223e-05	1.29086e-05	1.29913e-05	1.30707e-05	1.31479e-05	1.32205e-05	1.32905e-05	1.34131e-05	1.33148e-05	1.35288e-05	1.35825e-05	1.36403e-05	1.37007e-05	1.37533e-05	1.38086e-05	1.38649e-05	1.39228e-05	1.39836e-05	1.40436e-05	1.41023e-05	1.41592e-05	1.42148e-05	1.4271e-05	1.43253e-05	1.43765e-05	1.44196e-05	1.44477e-05	1.44559e-05	1.44354e-05	1.43751e-05
39810.7	1.18379e-05	1.16908e-05	1.1154e-05	1.15539e-05	1.17359e-05	1.18966e-05	1.20444e-05	1.21825e-05	1.23124e-05	1.24354e-05	1.25523e-05	1.26629e-05	1.27685e-05	1.28692e-05	1.29654e-05	1.30572e-05	1.31456e-05	1.32305e-05	1.33127e-05	1.33929e-05	1.3472e-05	1.35492e-05	1.36257e-05	1.3703e-05	1.3777e-05	1.38505e-05	1.39806e-05	1.38824e-05	1.41116e-05	1.41739e-05	1.42402e-05	1.43069e-05	1.4361e-05	1.44121e-05	1.44562e-05	1.44957e-05	1.45323e-05	1.4568e-05	1.46043e-05	1.46434e-05	1.46833e-05	1.47248e-05	1.47618e-05	1.47933e-05	1.48207e-05	1.48439e-05	1.48611e-05	1.48641e-05	1.48406e-05
44668.4	1.2377e-05	1.22238e-05	1.16643e-05	1.20856e-05	1.22803e-05	1.24541e-05	1.26157e-05	1.27685e-05	1.29141e-05	1.30537e-05	1.31882e-05	1.33172e-05	1.34415e-05	1.35611e-05	1.36757e-05	1.37849e-05	1.38889e-05	1.39869e-05	1.40788e-05	1.4164e-05	1.42419e-05	1.43132e-05	1.43777e-05	1.44369e-05	1.44905e-05	1.45417e-05	1.46523e-05	1.45263e-05	1.47471e-05	1.47986e-05	1.48612e-05	1.4928e-05	1.4986e-05	1.50438e-05	1.50975e-05	1.51466e-05	1.51907e-05	1.5228e-05	1.52569e-05	1.52768e-05	1.52886e-05	1.52963e-05	1.53021e-05	1.53082e-05	1.53139e-05	1.53161e-05	1.53083e-05	1.52871e-05	1.52474e-05
50118.7	1.27643e-05	1.26066e-05	1.20304e-05	1.24664e-05	1.26693e-05	1.28514e-05	1.30216e-05	1.31838e-05	1.33394e-05	1.34899e-05	1.36365e-05	1.37787e-05	1.39179e-05	1.40541e-05	1.41872e-05	1.4317e-05	1.44442e-05	1.45682e-05	1.46889e-05	1.48053e-05	1.49175e-05	1.50244e-05	1.51249e-05	1.52194e-05	1.53051e-05	1.53832e-05	1.55162e-05	1.53883e-05	1.5614e-05	1.56489e-05	1.56828e-05	1.57161e-05	1.57383e-05	1.5764e-05	1.57931e-05	1.58272e-05	1.58665e-05	1.5905e-05	1.59399e-05	1.59697e-05	1.59909e-05	1.60024e-05	1.60006e-05	1.59828e-05	1.59516e-05	1.591e-05	1.58627e-05	1.58096e-05	1.57424e-05
56234.1	1.30723e-05	1.29111e-05	1.23218e-05	1.27699e-05	1.29798e-05	1.31691e-05	1.33469e-05	1.3517e-05	1.36811e-05	1.38406e-05	1.39966e-05	1.41487e-05	1.42982e-05	1.44452e-05	1.45894e-05	1.4731e-05	1.48706e-05	1.50077e-05	1.51423e-05	1.52742e-05	1.54036e-05	1.55299e-05	1.56529e-05	1.57736e-05	1.58901e-05	1.60039e-05	1.61812e-05	1.60917e-05	1.63771e-05	1.64648e-05	1.655e-05	1.66281e-05	1.66818e-05	1.67218e-05	1.67417e-05	1.67468e-05	1.67402e-05	1.67289e-05	1.67182e-05	1.67144e-05	1.67179e-05	1.67239e-05	1.67247e-05	1.67155e-05	1.66927e-05	1.66512e-05	1.65873e-05	1.64954e-05	1.63742e-05
63095.7	1.32558e-05	1.30927e-05	1.24961e-05	1.29523e-05	1.31678e-05	1.33632e-05	1.35478e-05	1.37253e-05	1.38978e-05	1.40664e-05	1.42325e-05	1.43956e-05	1.45571e-05	1.47169e-05	1.48749e-05	1.50313e-05	1.51866e-05	1.53402e-05	1.5492e-05	1.56419e-05	1.57897e-05	1.59348e-05	1.60765e-05	1.62161e-05	1.63513e-05	1.64842e-05	1.66835e-05	1.66091e-05	1.69252e-05	1.70417e-05	1.71623e-05	1.7284e-05	1.73899e-05	1.74912e-05	1.75797e-05	1.7654e-05	1.77101e-05	1.77443e-05	1.77524e-05	1.77321e-05	1.76883e-05	1.76302e-05	1.75671e-05	1.75087e-05	1.74586e-05	1.74074e-05	1.73444e-05	1.72595e-05	1.71403e-05
70794.6	1.32827e-05	1.31197e-05	1.25231e-05	1.29823e-05	1.32012e-05	1.34008e-05	1.35907e-05	1.37745e-05	1.39542e-05	1.41312e-05	1.43068e-05	1.44806e-05	1.46538e-05	1.48266e-05	1.49987e-05	1.51701e-05	1.53415e-05	1.55123e-05	1.56822e-05	1.5851e-05	1.6019e-05	1.61854e-05	1.63497e-05	1.65133e-05	1.66737e-05	1.68329e-05	1.70609e-05	1.70095e-05	1.73582e-05	1.75022e-05	1.76497e-05	1.77974e-05	1.79292e-05	1.80577e-05	1.81777e-05	1.82905e-05	1.83957e-05	1.8492e-05	1.85757e-05	1.86412e-05	1.86818e-05	1.86924e-05	1.86645e-05	1.85936e-05	1.84854e-05	1.83515e-05	1.82088e-05	1.80675e-05	1.79218e-05
79432.8	1.32388e-05	1.30761e-05	1.2481e-05	1.29378e-05	1.31548e-05	1.33524e-05	1.354e-05	1.37216e-05	1.38992e-05	1.40743e-05	1.42486e-05	1.44219e-05	1.45959e-05	1.47711e-05	1.49483e-05	1.51273e-05	1.53085e-05	1.54915e-05	1.56767e-05	1.58632e-05	1.6051e-05	1.62396e-05	1.6428e-05	1.66176e-05	1.68054e-05	1.69932e-05	1.72517e-05	1.72281e-05	1.76107e-05	1.77875e-05	1.79696e-05	1.81535e-05	1.83224e-05	1.84886e-05	1.86457e-05	1.87943e-05	1.89331e-05	1.90614e-05	1.91779e-05	1.92818e-05	1.93715e-05	1.94474e-05	1.95038e-05	1.9533e-05	1.95258e-05	1.94708e-05	1.93583e-05	1.91799e-05	1.89418e-05
89125.1	1.31059e-05	1.29459e-05	1.23596e-05	1.28169e-05	1.30387e-05	1.32431e-05	1.34394e-05	1.36311e-05	1.38199e-05	1.40069e-05	1.41933e-05	1.43783e-05	1.45628e-05	1.47462e-05	1.49278e-05	1.51085e-05	1.52884e-05	1.54664e-05	1.56434e-05	1.58205e-05	1.5998e-05	1.61771e-05	1.63591e-05	1.6547e-05	1.67399e-05	1.69415e-05	1.72197e-05	1.72229e-05	1.76367e-05	1.78486e-05	1.80687e-05	1.82928e-05	1.8503e-05	1.87111e-05	1.89105e-05	1.91029e-05	1.92876e-05	1.94629e-05	1.96268e-05	1.9777e-05	1.99099e-05	2.00252e-05	2.01195e-05	2.01907e-05	2.02383e-05	2.0259e-05	2.02471e-05	2.01867e-05	2.00559e-05
100000	1.25279e-05	1.23755e-05	1.18167e-05	1.22568e-05	1.24732e-05	1.26746e-05	1.287e-05	1.30632e-05	1.32561e-05	1.34502e-05	1.36469e-05	1.3846e-05	1.40491e-05	1.42564e-05	1.44679e-05	1.46835e-05	1.49038e-05	1.51281e-05	1.53555e-05	1.55848e-05	1.5815e-05	1.60443e-05	1.62698e-05	1.64918e-05	1.67061e-05	1.69138e-05	1.71875e-05	1.7177e-05	1.75732e-05	1.77691e-05	1.79811e-05	1.82093e-05	1.84399e-05	1.86799e-05	1.8921e-05	1.91608e-05	1.93967e-05	1.96253e-05	1.98429e-05	2.00464e-05	2.02343e-05	2.04064e-05	2.05583e-05	2.06855e-05	2.07848e-05	2.08511e-05	2.0882e-05	2.0871e-05	2.0809e-05
112202	1.18233e-05	1.16798e-05	1.11534e-05	1.15705e-05	1.17772e-05	1.19704e-05	1.21586e-05	1.23454e-05	1.25323e-05	1.27209e-05	1.29125e-05	1.31068e-05	1.33055e-05	1.35086e-05	1.37163e-05	1.3929e-05	1.41477e-05	1.43722e-05	1.46029e-05	1.48398e-05	1.50837e-05	1.53341e-05	1.55913e-05	1.58568e-05	1.61286e-05	1.64084e-05	1.67637e-05	1.68492e-05	1.73328e-05	1.76122e-05	1.78886e-05	1.81562e-05	1.83953e-05	1.86226e-05	1.88398e-05	1.90564e-05	1.92828e-05	1.95251e-05	1.97787e-05	2.0034e-05	2.0282e-05	2.05189e-05	2.07367e-05	2.09289e-05	2.10935e-05	2.1227e-05	2.13252e-05	2.1378e-05	2.13717e-05
125893	1.09711e-05	1.08395e-05	1.03515e-05	1.07393e-05	1.09323e-05	1.11133e-05	1.12904e-05	1.1467e-05	1.1645e-05	1.1826e-05	1.20114e-05	1.2201e-05	1.23963e-05	1.25977e-05	1.28055e-05	1.302e-05	1.32417e-05	1.34703e-05	1.37059e-05	1.39479e-05	1.41964e-05	1.44507e-05	1.47103e-05	1.49765e-05	1.52487e-05	1.55291e-05	1.58843e-05	1.59896e-05	1.64834e-05	1.67983e-05	1.71313e-05	1.74798e-05	1.7827e-05	1.8181e-05	1.85291e-05	1.88635e-05	1.91738e-05	1.94523e-05	1.96996e-05	1.99241e-05	2.01414e-05	2.03698e-05	2.06154e-05	2.08629e-05	2.10979e-05	2.13088e-05	2.14855e-05	2.16146e-05	2.16847e-05
141254	8.3498e-06	8.25043e-06	7.88521e-06	8.19119e-06	8.35313e-06	8.51135e-06	8.67233e-06	8.83931e-06	9.0137e-06	9.19738e-06	9.3939e-06	9.60365e-06	9.82917e-06	1.00743e-05	1.03423e-05	1.06394e-05	1.09736e-05	1.1356e-05	1.18029e-05	1.23348e-05	1.29495e-05	1.33773e-05	1.36305e-05	1.38976e-05	1.41758e-05	1.44671e-05	1.48314e-05	1.4964e-05	1.54599e-05	1.57862e-05	1.61258e-05	1.64773e-05	1.68278e-05	1.71904e-05	1.75612e-05	1.79421e-05	1.83337e-05	1.8735e-05	1.91403e-05	1.95374e-05	1.99079e-05	2.02353e-05	2.05062e-05	2.07265e-05	2.092e-05	2.11128e-05	2.132e-05	2.15173e-05	2.16731e-05
158489	7.02232e-06	6.93815e-06	6.62907e-06	6.88389e-06	7.01558e-06	7.14195e-06	7.26965e-06	7.39919e-06	7.53274e-06	7.67227e-06	7.81813e-06	7.97019e-06	8.13022e-06	8.30039e-06	8.47969e-06	8.67015e-06	8.87186e-06	9.08785e-06	9.3191e-06	9.56846e-06	9.83755e-06	1.01291e-05	1.04474e-05	1.08006e-05	1.11938e-05	1.16445e-05	1.22265e-05	1.27296e-05	1.37185e-05	1.45617e-05	1.48954e-05	1.52546e-05	1.56229e-05	1.60081e-05	1.64022e-05	1.6802e-05	1.72049e-05	1.76121e-05	1.80259e-05	1.84473e-05	1.88762e-05	1.93138e-05	1.97556e-05	2.01876e-05	2.0585e-05	2.09171e-05	2.11625e-05	2.1325e-05	2.14334e-05
177828	6.02066e-06	5.9484e-06	5.68286e-06	5.9003e-06	6.01198e-06	6.11764e-06	6.22487e-06	6.33223e-06	6.44373e-06	6.55792e-06	6.67614e-06	6.79996e-06	6.9293e-06	7.06484e-06	7.2077e-06	7.35804e-06	7.51508e-06	7.68259e-06	7.85785e-06	8.04477e-06	8.2434e-06	8.45361e-06	8.67644e-06	8.91607e-06	9.17415e-06	9.45077e-06	9.79171e-06	1.00001e-05	1.04769e-05	1.08732e-05	1.13227e-05	1.18354e-05	1.243e-05	1.31603e-05	1.41266e-05	1.53735e-05	1.58293e-05	1.6252e-05	1.66947e-05	1.71491e-05	1.76057e-05	1.80594e-05	1.851e-05	1.89602e-05	1.94118e-05	1.98628e-05	2.03096e-05	2.07293e-05	2.10747e-05
199526	5.19553e-06	5.13337e-06	4.90399e-06	5.09041e-06	5.1852e-06	5.27715e-06	5.36826e-06	5.45958e-06	5.55418e-06	5.65191e-06	5.75098e-06	5.85497e-06	5.96392e-06	6.07717e-06	6.19515e-06	6.31866e-06	6.449e-06	6.58615e-06	6.72819e-06	6.88044e-06	7.03781e-06	7.20537e-06	7.38311e-06	7.57085e-06	7.76814e-06	7.97793e-06	8.23758e-06	8.37846e-06	8.73476e-06	9.01158e-06	9.31614e-06	9.65135e-06	1.00083e-05	1.04058e-05	1.08427e-05	1.13306e-05	1.18868e-05	1.25348e-05	1.33273e-05	1.43798e-05	1.58839e-05	1.65397e-05	1.70154e-05	1.75071e-05	1.80001e-05	1.84792e-05	1.89405e-05	1.93857e-05	1.98087e-05
223872	4.48149e-06	4.42781e-06	4.2304e-06	4.39214e-06	4.47395e-06	4.55199e-06	4.63225e-06	4.70993e-06	4.79272e-06	4.87451e-06	4.96184e-06	5.05236e-06	5.14477e-06	5.24117e-06	5.34227e-06	5.44794e-06	5.55937e-06	5.67423e-06	5.79318e-06	5.92022e-06	6.05144e-06	6.191e-06	6.33406e-06	6.48761e-06	6.64917e-06	6.81964e-06	7.02811e-06	7.13219e-06	7.4182e-06	7.63332e-06	7.8658e-06	8.1165e-06	8.38257e-06	8.67059e-06	8.9815e-06	9.32057e-06	9.6879e-06	1.00923e-05	1.05418e-05	1.10398e-05	1.16057e-05	1.22582e-05	1.30373e-05	1.40338e-05	1.54967e-05	1.68188e-05	1.73061e-05	1.78047e-05	1.82825e-05
251189	3.85119e-06	3.80493e-06	3.63505e-06	3.77428e-06	3.84694e-06	3.91354e-06	3.98119e-06	4.05126e-06	4.12028e-06	4.19356e-06	4.2689e-06	4.3454e-06	4.42634e-06	4.51102e-06	4.5989e-06	4.69019e-06	4.78505e-06	4.88415e-06	4.98821e-06	5.09864e-06	5.20938e-06	5.3288e-06	5.44978e-06	5.57998e-06	5.71384e-06	5.85341e-06	6.02621e-06	6.10893e-06	6.34602e-06	6.52006e-06	6.70363e-06	6.90476e-06	7.11025e-06	7.33465e-06	7.57385e-06	7.82958e-06	8.10299e-06	8.39911e-06	8.72358e-06	9.07409e-06	9.45698e-06	9.87938e-06	1.03451e-05	1.0868e-05	1.14605e-05	1.21471e-05	1.29717e-05	1.40408e-05	1.56811e-05
281838	3.2888e-06	3.24961e-06	3.10462e-06	3.22238e-06	3.28297e-06	3.34211e-06	3.40163e-06	3.45975e-06	3.52279e-06	3.5838e-06	3.64997e-06	3.7186e-06	3.78778e-06	3.86111e-06	3.93785e-06	4.01767e-06	4.10099e-06	4.18803e-06	4.27947e-06	4.37451e-06	4.47094e-06	4.57482e-06	4.67996e-06	4.79352e-06	4.90649e-06	5.02633e-06	5.17366e-06	5.24144e-06	5.4389e-06	5.58098e-06	5.73349e-06	5.89827e-06	6.0637e-06	6.24289e-06	6.42826e-06	6.62867e-06	6.84286e-06	7.07099e-06	7.31497e-06	7.57973e-06	7.864e-06	8.1729e-06	8.50869e-06	8.87212e-06	9.26942e-06	9.70699e-06	1.01962e-05	1.07455e-05	1.13681e-05
316228	2.78618e-06	2.75302e-06	2.6305e-06	2.73091e-06	2.78232e-06	2.83249e-06	2.88409e-06	2.93379e-06	2.98772e-06	3.04046e-06	3.09821e-06	3.15645e-06	3.2169e-06	3.28097e-06	3.34804e-06	3.41809e-06	3.49071e-06	3.5667e-06	3.64611e-06	3.73004e-06	3.81691e-06	3.90543e-06	4.00041e-06	4.09535e-06	4.19689e-06	4.30248e-06	4.42816e-06	4.48666e-06	4.65583e-06	4.77633e-06	4.90418e-06	5.04007e-06	5.17614e-06	5.32163e-06	5.47248e-06	5.63331e-06	5.79975e-06	5.97814e-06	6.16864e-06	6.37266e-06	6.59243e-06	6.82412e-06	7.0752e-06	7.34567e-06	7.637e-06	7.94934e-06	8.29261e-06	8.66339e-06	9.06626e-06
354813	2.34266e-06	2.31462e-06	2.21119e-06	2.29582e-06	2.3401e-06	2.38332e-06	2.42516e-06	2.46877e-06	2.51369e-06	2.55995e-06	2.60768e-06	2.65899e-06	2.71135e-06	2.76556e-06	2.82292e-06	2.88331e-06	2.94652e-06	3.01276e-06	3.0827e-06	3.15588e-06	3.23063e-06	3.30951e-06	3.39263e-06	3.47734e-06	3.56621e-06	3.65913e-06	3.76917e-06	3.82132e-06	3.96766e-06	4.07244e-06	4.18274e-06	4.29785e-06	4.41284e-06	4.53066e-06	4.65672e-06	4.78428e-06	4.92014e-06	5.06216e-06	5.2121e-06	5.3707e-06	5.53918e-06	5.71996e-06	5.90954e-06	6.11561e-06	6.3313e-06	6.56616e-06	6.81687e-06	7.08221e-06	7.368e-06
398107	1.95407e-06	1.93077e-06	1.845e-06	1.91589e-06	1.95274e-06	1.98811e-06	2.02453e-06	2.06086e-06	2.09912e-06	2.13775e-06	2.17906e-06	2.22117e-06	2.26577e-06	2.31308e-06	2.36227e-06	2.41362e-06	2.46769e-06	2.52462e-06	2.5834e-06	2.64566e-06	2.71181e-06	2.78026e-06	2.85139e-06	2.92663e-06	3.00468e-06	3.0846e-06	3.18288e-06	3.23151e-06	3.35894e-06	3.45099e-06	3.54722e-06	3.64683e-06	3.74579e-06	3.84818e-06	3.95042e-06	4.05706e-06	4.16539e-06	4.27963e-06	4.39685e-06	4.52134e-06	4.65258e-06	4.79236e-06	4.93931e-06	5.09486e-06	5.26106e-06	5.43741e-06	5.62252e-06	5.81994e-06	6.02822e-06
446684	1.61354e-06	1.5943e-06	1.52362e-06	1.5825e-06	1.61314e-06	1.64302e-06	1.67322e-06	1.70386e-06	1.73549e-06	1.76879e-06	1.80348e-06	1.83906e-06	1.87735e-06	1.91676e-06	1.95855e-06	2.00243e-06	2.04845e-06	2.0966e-06	2.14726e-06	2.20025e-06	2.25609e-06	2.31448e-06	2.37548e-06	2.43995e-06	2.5072e-06	2.57772e-06	2.66221e-06	2.70611e-06	2.81708e-06	2.89833e-06	2.98287e-06	3.07023e-06	3.15735e-06	3.24666e-06	3.33573e-06	3.42434e-06	3.51508e-06	3.60687e-06	3.70179e-06	3.79844e-06	3.90038e-06	4.00652e-06	4.11954e-06	4.23978e-06	4.36555e-06	4.49719e-06	4.63766e-06	4.78533e-06	4.93943e-06
501187	1.31458e-06	1.29898e-06	1.24144e-06	1.28971e-06	1.31481e-06	1.33992e-06	1.36498e-06	1.3904e-06	1.41734e-06	1.44495e-06	1.47455e-06	1.50477e-06	1.53666e-06	1.57e-06	1.60535e-06	1.64255e-06	1.68138e-06	1.72201e-06	1.76508e-06	1.81038e-06	1.85796e-06	1.90696e-06	1.95923e-06	2.01355e-06	2.07146e-06	2.1315e-06	2.20416e-06	2.24359e-06	2.33907e-06	2.41004e-06	2.4844e-06	2.56197e-06	2.63855e-06	2.71579e-06	2.79442e-06	2.87141e-06	2.94763e-06	3.02231e-06	3.09827e-06	3.17564e-06	3.25531e-06	3.33781e-06	3.42615e-06	3.51673e-06	3.61218e-06	3.71254e-06	3.81794e-06	3.92612e-06	4.03932e-06
562341	1.05091e-06	1.03848e-06	9.92786e-07	1.03127e-06	1.05186e-06	1.07274e-06	1.09372e-06	1.11461e-06	1.13766e-06	1.16057e-06	1.18544e-06	1.21158e-06	1.23843e-06	1.26678e-06	1.29683e-06	1.32854e-06	1.36177e-06	1.39674e-06	1.43392e-06	1.47263e-06	1.51234e-06	1.55494e-06	1.59888e-06	1.64555e-06	1.69305e-06	1.74445e-06	1.80504e-06	1.83854e-06	1.91782e-06	1.97844e-06	2.04226e-06	2.10923e-06	2.17585e-06	2.2465e-06	2.31564e-06	2.38649e-06	2.45196e-06	2.51646e-06	2.57884e-06	2.64024e-06	2.70205e-06	2.76535e-06	2.8297e-06	2.89891e-06	2.97121e-06	3.04671e-06	3.12636e-06	3.20978e-06	3.29309e-06
630957	8.17286e-07	8.07639e-07	7.71969e-07	8.02322e-07	8.19134e-07	8.36427e-07	8.52891e-07	8.70821e-07	8.89635e-07	9.09409e-07	9.30002e-07	9.52732e-07	9.76292e-07	1.00042e-06	1.02633e-06	1.05371e-06	1.08274e-06	1.11352e-06	1.14572e-06	1.17811e-06	1.21281e-06	1.25003e-06	1.28713e-06	1.32747e-06	1.36922e-06	1.41155e-06	1.46268e-06	1.49188e-06	1.55835e-06	1.60895e-06	1.66232e-06	1.71934e-06	1.77648e-06	1.83411e-06	1.89468e-06	1.95171e-06	2.00854e-06	2.06506e-06	2.11842e-06	2.16871e-06	2.22039e-06	2.27246e-06	2.32183e-06	2.37313e-06	2.42777e-06	2.48326e-06	2.54156e-06	2.60188e-06	2.66584e-06
707946	6.14104e-07	6.07012e-07	5.80675e-07	6.04424e-07	6.1792e-07	6.30536e-07	6.44377e-07	6.59265e-07	6.74215e-07	6.9093e-07	7.08476e-07	7.26493e-07	7.4642e-07	7.67738e-07	7.90243e-07	8.13776e-07	8.38446e-07	8.64347e-07	8.9179e-07	9.21256e-07	9.52625e-07	9.83825e-07	1.01833e-06	1.05229e-06	1.08825e-06	1.1264e-06	1.17087e-06	1.1973e-06	1.2531e-06	1.29577e-06	1.34035e-06	1.38742e-06	1.43679e-06	1.48434e-06	1.53611e-06	1.58526e-06	1.63367e-06	1.68016e-06	1.72399e-06	1.76304e-06	1.79899e-06	1.83427e-06	1.87118e-06	1.90818e-06	1.95101e-06	1.99446e-06	2.04749e-06	2.09435e-06	2.13902e-06
794328	4.42359e-07	4.37218e-07	4.18213e-07	4.35149e-07	4.45036e-07	4.55864e-07	4.663e-07	4.77666e-07	4.90285e-07	5.03476e-07	5.17508e-07	5.33309e-07	5.49877e-07	5.67032e-07	5.85685e-07	6.05729e-07	6.27297e-07	6.50497e-07	6.74629e-07	6.99304e-07	7.26184e-07	7.54262e-07	7.8345e-07	8.14115e-07	8.47108e-07	8.805e-07	9.18462e-07	9.42661e-07	9.90532e-07	1.02864e-06	1.06695e-06	1.10698e-06	1.14885e-06	1.18921e-06	1.23166e-06	1.27477e-06	1.31616e-06	1.35548e-06	1.39174e-06	1.42488e-06	1.45347e-06	1.47715e-06	1.50055e-06	1.52536e-06	1.55182e-06	1.57874e-06	1.60969e-06	1.64013e-06	1.67331e-06
891251	2.98673e-07	2.95312e-07	2.82894e-07	2.9513e-07	3.02552e-07	3.09876e-07	3.18177e-07	3.27203e-07	3.36658e-07	3.47208e-07	3.58851e-07	3.70877e-07	3.84123e-07	3.9859e-07	4.14203e-07	4.30824e-07	4.48625e-07	4.67839e-07	4.88694e-07	5.10308e-07	5.33122e-07	5.58226e-07	5.83558e-07	6.10863e-07	6.39624e-07	6.69157e-07	7.02446e-07	7.2575e-07	7.6756e-07	8.01299e-07	8.3512e-07	8.70435e-07	9.05501e-07	9.41527e-07	9.76639e-07	1.01229e-06	1.04758e-06	1.08165e-06	1.11227e-06	1.13905e-06	1.16215e-06	1.17944e-06	1.19448e-06	1.20998e-06	1.22656e-06	1.24369e-06	1.26321e-06	1.28255e-06	1.30206e-06
1000000	1.82757e-07	1.80768e-07	1.73331e-07	1.8115e-07	1.86119e-07	1.91668e-07	1.97687e-07	2.04243e-07	2.11742e-07	2.19914e-07	2.28737e-07	2.38731e-07	2.49327e-07	2.60981e-07	2.73593e-07	2.87167e-07	3.01895e-07	3.17579e-07	3.34535e-07	3.52825e-07	3.72164e-07	3.93155e-07	4.15187e-07	4.38714e-07	4.63808e-07	4.89932e-07	5.19677e-07	5.41822e-07	5.77763e-07	6.07573e-07	6.39106e-07	6.71258e-07	7.02673e-07	7.33611e-07	7.64576e-07	7.94903e-07	8.24663e-07	8.53345e-07	8.79696e-07	9.01837e-07	9.19676e-07	9.32987e-07	9.42782e-07	9.50829e-07	9.60823e-07	9.7113e-07	9.8195e-07	9.94661e-07	1.00611e-06
1.12202e+06	9.44098e-08	9.3455e-08	8.991e-08	9.44662e-08	9.76711e-08	1.01112e-07	1.05371e-07	1.09902e-07	1.15191e-07	1.20873e-07	1.27561e-07	1.34741e-07	1.42714e-07	1.51529e-07	1.61157e-07	1.71729e-07	1.83514e-07	1.96044e-07	2.10233e-07	2.25365e-07	2.41663e-07	2.58981e-07	2.77639e-07	2.97555e-07	3.18628e-07	3.41113e-07	3.66598e-07	3.87244e-07	4.18247e-07	4.45674e-07	4.74332e-07	5.02975e-07	5.31801e-07	5.60618e-07	5.88535e-07	6.15153e-07	6.40657e-07	6.65011e-07	6.87278e-07	7.05459e-07	7.20101e-07	7.29921e-07	7.35647e-07	7.39913e-07	7.44439e-07	7.49888e-07	7.56107e-07	7.63617e-07	7.69927e-07
1.25893e+06	3.25586e-08	3.23324e-08	3.14151e-08	3.35422e-08	3.51597e-08	3.70553e-08	3.97781e-08	4.23193e-08	4.59609e-08	4.95342e-08	5.37751e-08	5.88211e-08	6.45078e-08	7.08205e-08	7.77742e-08	8.55301e-08	9.42953e-08	1.04288e-07	1.14607e-07	1.2646e-07	1.38727e-07	1.52865e-07	1.67867e-07	1.84159e-07	2.02031e-07	2.21372e-07	2.43019e-07	2.61499e-07	2.87003e-07	3.11601e-07	3.36512e-07	3.63618e-07	3.90232e-07	4.1634e-07	4.42205e-07	4.67419e-07	4.91055e-07	5.12513e-07	5.30453e-07	5.46971e-07	5.57013e-07	5.64155e-07	5.66902e-07	5.68806e-07	5.69659e-07	5.71914e-07	5.75269e-07	5.7946e-07	5.83151e-07
1.41254e+06	5.80036e-09	5.80546e-09	5.74611e-09	6.40041e-09	6.91083e-09	7.56438e-09	8.64454e-09	9.50508e-09	1.08941e-08	1.23079e-08	1.39339e-08	1.58794e-08	1.81072e-08	2.06234e-08	2.35116e-08	2.71235e-08	3.29519e-08	3.9059e-08	4.66283e-08	5.46232e-08	6.42928e-08	7.45472e-08	8.59902e-08	9.87404e-08	1.12698e-07	1.27986e-07	1.45296e-07	1.61085e-07	1.83185e-07	2.03716e-07	2.26192e-07	2.49455e-07	2.73088e-07	2.977e-07	3.22556e-07	3.46177e-07	3.67714e-07	3.8795e-07	4.04617e-07	4.19326e-07	4.27339e-07	4.31546e-07	4.32726e-07	4.32185e-07	4.3061e-07	4.30561e-07	4.31521e-07	4.33311e-07	4.35713e-07
1.58489e+06	3.319e-12	6.81887e-12	1.67829e-11	3.52798e-11	6.15986e-11	9.66103e-11	1.41028e-10	1.95684e-10	2.6178e-10	3.41054e-10	4.37268e-10	5.61069e-10	7.52607e-10	1.1689e-09	2.56143e-09	4.72832e-09	6.89088e-09	9.57823e-09	1.25135e-08	1.61172e-08	1.97328e-08	2.40503e-08	2.97705e-08	3.87117e-08	4.87799e-08	6.04904e-08	7.36184e-08	8.67934e-08	1.03351e-07	1.2054e-07	1.38917e-07	1.59083e-07	1.80316e-07	2.02377e-07	2.24327e-07	2.46454e-07	2.68029e-07	2.86887e-07	3.03238e-07	3.1614e-07	3.24647e-07	3.27102e-07	3.27598e-07	3.23926e-07	3.22386e-07	3.21363e-07	3.21173e-07	3.21086e-07	3.20994e-07
1.77828e+06	7.57349e-13	3.35035e-12	1.07562e-11	2.43209e-11	4.37224e-11	6.95877e-11	1.02461e-10	1.4301e-10	1.9195e-10	2.50228e-10	3.18725e-10	3.98664e-10	4.91433e-10	5.98442e-10	7.21446e-10	8.62347e-10	1.02338e-09	1.20704e-09	1.41702e-09	1.66903e-09	2.12886e-09	4.31296e-09	7.55031e-09	1.1228e-08	1.54846e-08	2.04595e-08	2.59662e-08	3.48958e-08	4.68448e-08	5.99914e-08	7.48205e-08	9.08832e-08	1.08418e-07	1.27497e-07	1.47454e-07	1.67505e-07	1.87588e-07	2.06146e-07	2.22208e-07	2.3495e-07	2.43308e-07	2.45287e-07	2.44852e-07	2.41056e-07	2.38126e-07	2.3621e-07	2.35209e-07	2.35151e-07	2.34452e-07
1.99526e+06	1.87905e-14	1.8245e-12	6.99168e-12	1.64102e-11	2.99349e-11	4.80336e-11	7.11185e-11	9.97523e-11	1.3449e-10	1.76113e-10	2.25359e-10	2.83321e-10	3.51122e-10	4.299e-10	5.21191e-10	6.26686e-10	7.48326e-10	8.88147e-10	1.04855e-09	1.23219e-09	1.4427e-09	1.6826e-09	1.95682e-09	2.2689e-09	2.63705e-09	3.56428e-09	7.37849e-09	1.14842e-08	1.66097e-08	2.23075e-08	3.06094e-08	4.29443e-08	5.68665e-08	7.2225e-08	8.86797e-08	1.06501e-07	1.24642e-07	1.42174e-07	1.57823e-07	1.70393e-07	1.79093e-07	1.8189e-07	1.81571e-07	1.77347e-07	1.74366e-07	1.71992e-07	1.70434e-07	1.69532e-07	1.70045e-07
2.23872e+06	1.18013e-14	1.16759e-12	4.48019e-12	1.05338e-11	1.9257e-11	3.09979e-11	4.60725e-11	6.48859e-11	8.79152e-11	1.1573e-10	1.48957e-10	1.88434e-10	2.35036e-10	2.89768e-10	3.53901e-10	4.28803e-10	5.16111e-10	6.17607e-10	7.35466e-10	8.72383e-10	1.03084e-09	1.21411e-09	1.42566e-09	1.66982e-09	1.95042e-09	2.27271e-09	2.65288e-09	3.04081e-09	3.63382e-09	6.80835e-09	1.14282e-08	1.6943e-08	2.31012e-08	3.36391e-08	4.70078e-08	6.14371e-08	7.72102e-08	9.33124e-08	1.0793e-07	1.20391e-07	1.29503e-07	1.32447e-07	1.32681e-07	1.29261e-07	1.26554e-07	1.239e-07	1.22527e-07	1.2176e-07	1.21845e-07
2.51189e+06	6.51627e-15	6.45018e-13	2.48003e-12	5.84934e-12	1.07411e-11	1.73818e-11	2.60118e-11	3.69114e-11	5.04576e-11	6.70536e-11	8.72481e-11	1.11615e-10	1.40921e-10	1.76027e-10	2.17879e-10	2.67624e-10	3.2663e-10	3.96316e-10	4.78448e-10	5.7499e-10	6.88456e-10	8.21498e-10	9.77507e-10	1.16005e-09	1.37341e-09	1.62252e-09	1.92063e-09	2.23203e-09	2.65015e-09	3.10137e-09	3.62194e-09	4.71994e-09	9.20728e-09	1.44686e-08	2.0506e-08	3.08368e-08	4.32386e-08	5.7105e-08	7.04402e-08	8.21923e-08	9.10332e-08	9.49629e-08	9.61688e-08	9.28471e-08	9.06342e-08	8.882e-08	8.72885e-08	8.67133e-08	8.66157e-08
2.81838e+06	2.67093e-15	2.64898e-13	1.02299e-12	2.43217e-12	4.51178e-12	7.39991e-12	1.12529e-11	1.62544e-11	2.26744e-11	3.0798e-11	4.09828e-11	5.36908e-11	6.94777e-11	8.89345e-11	1.12814e-10	1.41987e-10	1.77511e-10	2.206e-10	2.72544e-10	3.35515e-10	4.113e-10	5.02894e-10	6.12582e-10	7.43282e-10	8.98417e-10	1.08217e-09	1.30535e-09	1.54561e-09	1.86853e-09	2.22678e-09	2.64942e-09	3.14338e-09	3.71228e-09	4.69559e-09	9.27471e-09	1.44196e-08	2.06971e-08	3.17964e-08	4.32354e-08	5.42117e-08	6.27342e-08	6.75068e-08	6.81392e-08	6.62919e-08	6.46172e-08	6.30915e-08	6.18396e-08	6.19199e-08	6.17087e-08
3.16228e+06	5.84811e-16	5.82003e-14	2.27008e-13	5.47701e-13	1.03791e-12	1.7387e-12	2.72094e-12	4.04347e-12	5.82223e-12	8.15834e-12	1.1241e-11	1.53058e-11	2.07813e-11	2.84264e-11	3.89154e-11	5.25361e-11	7.01215e-11	9.25788e-11	1.21016e-10	1.57222e-10	2.02564e-10	2.58968e-10	3.28748e-10	4.14165e-10	5.18483e-10	6.46185e-10	8.06083e-10	9.85351e-10	1.22531e-09	1.49991e-09	1.82725e-09	2.21886e-09	2.68385e-09	3.23448e-09	3.87467e-09	6.15399e-09	1.0791e-08	1.62174e-08	2.44895e-08	3.38931e-08	4.23174e-08	4.63597e-08	4.8132e-08	4.67109e-08	4.54266e-08	4.47453e-08	4.41113e-08	4.38575e-08	4.38598e-08
3.54813e+06	8.54975e-19	1.09509e-16	7.09077e-16	2.81002e-15	8.1172e-15	1.93638e-14	4.05878e-14	7.82327e-14	1.4309e-13	2.58012e-13	4.73117e-13	9.30591e-13	1.96199e-12	3.97072e-12	6.87085e-12	1.09116e-11	1.6498e-11	2.39057e-11	3.38526e-11	4.67641e-11	6.39503e-11	8.87109e-11	1.26265e-10	1.75268e-10	2.38716e-10	3.19962e-10	4.25019e-10	5.47752e-10	7.13527e-10	9.11426e-10	1.1586e-09	1.46219e-09	1.8273e-09	2.26662e-09	2.79601e-09	3.4324e-09	4.77099e-09	8.83855e-09	1.35795e-08	2.01548e-08	2.74329e-08	3.18279e-08	3.42099e-08	3.30578e-08	3.19706e-08	3.17609e-08	3.1055e-08	3.14163e-08	3.16114e-08
3.98107e+06	1.73055e-19	3.0876e-17	2.78899e-16	1.28978e-15	3.99929e-15	9.88213e-15	2.10734e-14	4.05332e-14	7.232e-14	1.21952e-13	1.96708e-13	3.0632e-13	4.63662e-13	6.85544e-13	9.94008e-13	1.41733e-12	1.99172e-12	2.76561e-12	3.82165e-12	5.43852e-12	9.25731e-12	1.90216e-11	3.29292e-11	5.1736e-11	7.68513e-11	1.09848e-10	1.57255e-10	2.31016e-10	3.36679e-10	4.71724e-10	6.44343e-10	8.60789e-10	1.13363e-09	1.4801e-09	1.90612e-09	2.42325e-09	3.06225e-09	4.30836e-09	7.95086e-09	1.20025e-08	1.76534e-08	2.1236e-08	2.40608e-08	2.32543e-08	2.28175e-08	2.25037e-08	2.25103e-08	2.23968e-08	2.33486e-08
4.46684e+06	5.79614e-22	5.74687e-18	8.89028e-17	4.76455e-16	1.57563e-15	4.04987e-15	8.89927e-15	1.75793e-14	3.22037e-14	5.57119e-14	9.21993e-14	1.47477e-13	2.29334e-13	3.4824e-13	5.1841e-13	7.58251e-13	1.09263e-12	1.55497e-12	2.18853e-12	3.05281e-12	4.22513e-12	5.81032e-12	7.93562e-12	1.0771e-11	1.46294e-11	2.23332e-11	4.53777e-11	7.73275e-11	1.22715e-10	1.82466e-10	2.72964e-10	4.19355e-10	6.14929e-10	8.6617e-10	1.18936e-09	1.60621e-09	2.13154e-09	2.83206e-09	4.28853e-09	7.78049e-09	1.09108e-08	1.41255e-08	1.65196e-08	1.6424e-08	1.58751e-08	1.58961e-08	1.63861e-08	1.63063e-08	1.67518e-08
5.01187e+06	1.25086e-22	1.24368e-18	1.94336e-17	1.05755e-16	3.56957e-16	9.42409e-16	2.13013e-15	4.34428e-15	8.22421e-15	1.47523e-14	2.53624e-14	4.2245e-14	6.90118e-14	1.11565e-13	1.78712e-13	2.80808e-13	4.3224e-13	6.54094e-13	9.75942e-13	1.43906e-12	2.09893e-12	3.02647e-12	4.31593e-12	6.09148e-12	8.52885e-12	1.18741e-11	1.65269e-11	2.25123e-11	3.14383e-11	5.52832e-11	1.03966e-10	1.7272e-10	2.65864e-10	4.18656e-10	6.57152e-10	9.70771e-10	1.3836e-09	1.94608e-09	2.663e-09	4.7909e-09	7.64678e-09	9.5135e-09	1.19638e-08	1.19325e-08	1.18614e-08	1.15688e-08	1.18089e-08	1.26563e-08	1.21214e-08
5.62341e+06	4.54254e-25	5.02009e-21	1.01714e-19	7.58023e-19	3.48321e-18	1.22384e-17	3.57369e-17	9.20486e-17	2.17338e-16	4.87288e-16	1.07095e-15	2.40545e-15	5.61064e-15	1.32265e-14	2.87176e-14	5.50916e-14	9.83074e-14	1.6657e-13	2.71757e-13	4.30715e-13	6.69703e-13	1.03972e-12	1.64801e-12	2.57742e-12	3.94539e-12	5.94086e-12	8.8446e-12	1.27579e-11	1.86068e-11	2.66268e-11	3.7933e-11	5.43051e-11	1.0545e-10	1.91662e-10	3.14038e-10	5.09663e-10	8.24791e-10	1.25852e-09	1.93426e-09	2.78544e-09	5.52593e-09	6.23622e-09	8.26145e-09	8.39279e-09	8.56388e-09	9.05642e-09	8.70924e-09	9.10579e-09	1.01448e-08
6.30957e+06	8.68184e-26	1.05612e-21	2.55747e-20	2.20106e-19	1.1176e-18	4.17873e-18	1.27596e-17	3.375e-17	8.02623e-17	1.75969e-16	3.61932e-16	7.07281e-16	1.32584e-15	2.40113e-15	4.22284e-15	7.24251e-15	1.21522e-14	1.99889e-14	3.23608e-14	5.24917e-14	9.18266e-14	1.95977e-13	4.11083e-13	7.53225e-13	1.28384e-12	2.08943e-12	3.33293e-12	5.39483e-12	8.8811e-12	1.4033e-11	2.16537e-11	3.27711e-11	4.9051e-11	7.3236e-11	1.41553e-10	2.65218e-10	4.50863e-10	7.5887e-10	1.35532e-09	1.93947e-09	3.90714e-09	4.64998e-09	6.20079e-09	6.12052e-09	6.30333e-09	6.65896e-09	6.95566e-09	6.87471e-09	7.80193e-09
7.07946e+06	3.1106e-29	3.11122e-23	1.9694e-21	2.46558e-20	1.52223e-19	6.49212e-19	2.18827e-18	6.3153e-18	1.62237e-17	3.81899e-17	8.39852e-17	1.74833e-16	3.4841e-16	6.70783e-16	1.25708e-15	2.30959e-15	4.20441e-15	7.53656e-15	1.31752e-14	2.25357e-14	3.78688e-14	6.27331e-14	1.0251e-13	1.65238e-13	2.63121e-13	4.286e-13	8.82953e-13	1.80121e-12	3.32491e-12	5.67658e-12	9.46699e-12	1.64281e-11	2.76106e-11	4.5028e-11	7.22574e-11	1.16201e-10	2.54624e-10	4.54023e-10	8.84012e-10	1.408e-09	2.83077e-09	3.46416e-09	4.58701e-09	4.95831e-09	5.03081e-09	4.95312e-09	5.44865e-09	5.31736e-09	6.1712e-09
7.94328e+06	3.22718e-31	3.36628e-25	2.4046e-23	3.54734e-22	2.62742e-21	1.33975e-20	5.36246e-20	1.80795e-19	5.3602e-19	1.43885e-18	3.56726e-18	8.30208e-18	1.87673e-17	4.24574e-17	9.9887e-17	2.51792e-16	6.43952e-16	1.49472e-15	3.10432e-15	6.0451e-15	1.12802e-14	2.03869e-14	3.59774e-14	6.36148e-14	1.13391e-13	1.97355e-13	3.38799e-13	5.63005e-13	9.43707e-13	1.6362e-12	3.63199e-12	7.13871e-12	1.30589e-11	2.31673e-11	4.2768e-11	7.61831e-11	1.29582e-10	2.81636e-10	5.33655e-10	1.00267e-09	1.90094e-09	2.69e-09	3.41971e-09	3.65346e-09	4.03701e-09	3.71985e-09	4.21381e-09	4.573e-09	4.84274e-09
8.91251e+06	3.38303e-32	3.72514e-26	3.02101e-24	5.12785e-23	4.31024e-22	2.44536e-21	1.07219e-20	3.91106e-20	1.24344e-19	3.55225e-19	9.33734e-19	2.29517e-18	5.34343e-18	1.19291e-17	2.5823e-17	5.46387e-17	1.12971e-16	2.27267e-16	4.4534e-16	8.52214e-16	1.59797e-15	3.0143e-15	6.27678e-15	1.52665e-14	3.36348e-14	6.74963e-14	1.2831e-13	2.31711e-13	4.32671e-13	8.05218e-13	1.46312e-12	2.61325e-12	5.19287e-12	1.16312e-11	2.33595e-11	4.53189e-11	8.8753e-11	1.80765e-10	3.48163e-10	8.20742e-10	1.43903e-09	2.10017e-09	2.82068e-09	2.80692e-09	3.20818e-09	3.14469e-09	3.19567e-09	3.62958e-09	3.89803e-09
10000000	5.52164e-37	5.60839e-29	1.48624e-26	4.48682e-25	5.37724e-24	3.94582e-23	2.13061e-22	9.31294e-22	3.48553e-21	1.15765e-20	3.49876e-20	1.01161e-19	2.89623e-19	8.53746e-19	2.60438e-18	7.82918e-18	2.15175e-17	5.27882e-17	1.19326e-16	2.55259e-16	5.23764e-16	1.0437e-15	2.06372e-15	4.11601e-15	8.09473e-15	1.55662e-14	2.99446e-14	6.51808e-14	1.59806e-13	3.41664e-13	6.85795e-13	1.35066e-12	2.74452e-12	5.46599e-12	1.1702e-11	2.72389e-11	6.04826e-11	1.22642e-10	2.26874e-10	6.04577e-10	1.11105e-09	1.60293e-09	2.31463e-09	2.14013e-09	2.44556e-09	2.60786e-09	2.85045e-09	2.65534e-09	3.39592e-09
[truncated: 42 more columns]

## Sheet: FigureS5 e
# Figure S5 e Bounce-averaged Dap induced by high frequency whislter-mode waves at M-shell=9.5
	Pitch angle unit of degree			Diffusion reates are unit of s^-1
Ek (eV)	0.1	1	2	3	4	5	6	7	8	9	10	11	12	13	14	15	16	17	18	19	20	21	22	23	24	25	26	27	28	29	30	31	32	33	34	35	36	37	38	39	40	41	42	43	44	45	46	47	48
1000	9.65407e-11	9.5268e-10	1.81363e-09	2.80722e-09	3.78162e-09	4.75883e-09	5.73286e-09	6.69769e-09	7.6477e-09	8.57753e-09	9.48083e-09	1.03527e-08	1.11878e-08	1.19802e-08	1.27253e-08	1.34151e-08	1.40428e-08	1.45934e-08	1.50552e-08	1.54408e-08	1.57572e-08	1.60045e-08	1.61844e-08	1.63006e-08	1.63526e-08	1.63445e-08	1.63448e-08	1.60212e-08	1.60056e-08	1.57533e-08	1.54775e-08	1.51755e-08	1.48297e-08	1.44259e-08	1.39438e-08	1.33607e-08	1.27025e-08	1.20338e-08	1.13728e-08	1.07122e-08	1.00237e-08	9.23897e-09	8.33149e-09	7.38294e-09	6.39974e-09	5.34996e-09	4.16671e-09	2.97929e-09	1.89976e-09
1122.02	9.92533e-11	9.79507e-10	1.86509e-09	2.88767e-09	3.89137e-09	4.899e-09	5.90522e-09	6.90335e-09	7.88709e-09	8.85024e-09	9.78916e-09	1.06955e-08	1.15658e-08	1.23944e-08	1.31741e-08	1.38951e-08	1.45581e-08	1.51641e-08	1.57176e-08	1.62148e-08	1.6654e-08	1.70341e-08	1.73522e-08	1.76033e-08	1.77773e-08	1.78605e-08	1.78803e-08	1.75074e-08	1.74903e-08	1.72236e-08	1.69257e-08	1.65958e-08	1.62228e-08	1.58113e-08	1.53436e-08	1.48696e-08	1.44002e-08	1.39177e-08	1.33881e-08	1.27818e-08	1.20804e-08	1.13719e-08	1.06878e-08	1.00101e-08	9.28703e-09	8.41297e-09	7.44287e-09	6.44212e-09	5.39011e-09
1258.93	9.23742e-11	9.11661e-10	1.73615e-09	2.6887e-09	3.62466e-09	4.56593e-09	5.50778e-09	6.44647e-09	7.37645e-09	8.29362e-09	9.19529e-09	1.0077e-08	1.09335e-08	1.17622e-08	1.25546e-08	1.33104e-08	1.40202e-08	1.46803e-08	1.52821e-08	1.58186e-08	1.62907e-08	1.66949e-08	1.70326e-08	1.73058e-08	1.75005e-08	1.76064e-08	1.77389e-08	1.75495e-08	1.77397e-08	1.76795e-08	1.75716e-08	1.73895e-08	1.70375e-08	1.65677e-08	1.60808e-08	1.5591e-08	1.51081e-08	1.46221e-08	1.41077e-08	1.35783e-08	1.30805e-08	1.26029e-08	1.20979e-08	1.15213e-08	1.08576e-08	1.02126e-08	9.58696e-09	8.92414e-09	8.09846e-09
1412.54	8.47551e-11	8.36247e-10	1.59125e-09	2.46104e-09	3.31156e-09	4.16156e-09	5.00509e-09	5.8374e-09	6.6522e-09	7.44433e-09	8.21002e-09	8.94518e-09	9.64535e-09	1.03104e-08	1.09351e-08	1.15224e-08	1.20698e-08	1.25845e-08	1.30643e-08	1.35136e-08	1.39395e-08	1.43414e-08	1.47191e-08	1.5065e-08	1.53616e-08	1.56085e-08	1.58596e-08	1.57864e-08	1.6025e-08	1.60257e-08	1.59856e-08	1.58576e-08	1.56829e-08	1.55241e-08	1.53617e-08	1.51824e-08	1.4936e-08	1.44978e-08	1.39589e-08	1.34535e-08	1.29959e-08	1.25733e-08	1.21385e-08	1.16968e-08	1.13087e-08	1.09413e-08	1.05332e-08	1.0013e-08	9.46952e-09
1584.89	8.4002e-11	8.28264e-10	1.57291e-09	2.42456e-09	3.24746e-09	4.05718e-09	4.8459e-09	5.6057e-09	6.32934e-09	7.01079e-09	7.64625e-09	8.22808e-09	8.75515e-09	9.2289e-09	9.64531e-09	1.00106e-08	1.0323e-08	1.05909e-08	1.08169e-08	1.1002e-08	1.11516e-08	1.12623e-08	1.13371e-08	1.13851e-08	1.1413e-08	1.14377e-08	1.15221e-08	1.14438e-08	1.16687e-08	1.17891e-08	1.1914e-08	1.20152e-08	1.20739e-08	1.20983e-08	1.20929e-08	1.20743e-08	1.19827e-08	1.18687e-08	1.18127e-08	1.17911e-08	1.17411e-08	1.14964e-08	1.1098e-08	1.07694e-08	1.05176e-08	1.03066e-08	1.00531e-08	9.83913e-09	9.65526e-09
1778.28	1.08263e-10	1.06681e-09	2.02207e-09	3.10695e-09	4.14236e-09	5.14415e-09	6.09684e-09	6.98565e-09	7.79626e-09	8.51702e-09	9.13505e-09	9.6318e-09	1.00117e-08	1.02733e-08	1.04206e-08	1.04585e-08	1.03974e-08	1.02455e-08	1.00217e-08	9.73693e-09	9.40639e-09	9.04425e-09	8.64727e-09	8.222e-09	7.79231e-09	7.37634e-09	7.02071e-09	6.59227e-09	6.35395e-09	6.07149e-09	5.84209e-09	5.68253e-09	5.61289e-09	5.65847e-09	5.81138e-09	6.04027e-09	6.28007e-09	6.52959e-09	6.78676e-09	7.07097e-09	7.32945e-09	7.52157e-09	7.80823e-09	8.15177e-09	8.43756e-09	8.40694e-09	8.34745e-09	8.38611e-09	8.47569e-09
1995.26	1.68712e-10	1.66226e-09	3.14932e-09	4.83519e-09	6.43862e-09	7.9808e-09	9.43461e-09	1.07735e-08	1.19741e-08	1.30137e-08	1.38726e-08	1.45345e-08	1.49818e-08	1.52262e-08	1.52754e-08	1.5135e-08	1.48174e-08	1.43291e-08	1.36792e-08	1.28811e-08	1.19425e-08	1.08701e-08	9.65033e-09	8.30072e-09	6.92505e-09	5.57073e-09	4.29494e-09	3.05331e-09	1.99803e-09	1.00617e-09	1.07885e-10	6.54316e-10	1.25397e-09	1.69723e-09	2.00283e-09	2.1549e-09	2.1407e-09	1.92662e-09	1.51285e-09	9.13927e-10	2.4558e-10	4.81327e-10	1.26953e-09	2.12152e-09	2.90721e-09	3.67358e-09	4.54315e-09	5.39249e-09	5.90237e-09
2238.72	2.26004e-10	2.22368e-09	4.19678e-09	6.40804e-09	8.48388e-09	1.04702e-08	1.23651e-08	1.41801e-08	1.59375e-08	1.76615e-08	1.93655e-08	2.10115e-08	2.24921e-08	2.36733e-08	2.44674e-08	2.48374e-08	2.47892e-08	2.43504e-08	2.35116e-08	2.22688e-08	2.0656e-08	1.87267e-08	1.65445e-08	1.41402e-08	1.16842e-08	9.24087e-09	6.85518e-09	4.4142e-09	2.12051e-09	2.2776e-10	2.56132e-09	4.66502e-09	6.48008e-09	7.97912e-09	9.1647e-09	1.01174e-08	1.07836e-08	1.114e-08	1.12062e-08	1.10134e-08	1.05345e-08	9.76173e-09	8.69643e-09	7.393e-09	6.0013e-09	4.49359e-09	2.88406e-09	1.27883e-09	1.75333e-10
2511.89	5.53286e-11	5.32968e-10	9.88262e-10	1.4371e-09	1.95674e-09	2.17051e-09	2.40547e-09	2.52902e-09	2.05459e-09	1.84125e-09	1.19584e-09	5.74557e-11	1.70201e-09	3.9945e-09	6.82726e-09	1.04546e-08	1.65215e-08	2.81654e-08	3.88337e-08	3.158e-08	2.79317e-08	2.63653e-08	2.58759e-08	2.49821e-08	2.29028e-08	1.99698e-08	1.65944e-08	1.25706e-08	8.60885e-09	4.45627e-09	3.481e-10	3.40561e-09	6.78188e-09	9.82837e-09	1.25982e-08	1.52455e-08	1.74575e-08	1.91202e-08	2.02362e-08	2.08951e-08	2.11563e-08	2.09523e-08	2.0317e-08	1.92918e-08	1.78682e-08	1.60592e-08	1.39171e-08	1.16064e-08	9.16743e-09
2818.38	2.72443e-10	2.69198e-09	5.0672e-09	7.87845e-09	1.04912e-08	1.31149e-08	1.54718e-08	1.76732e-08	1.97736e-08	2.18428e-08	2.32903e-08	2.46108e-08	2.57118e-08	2.62933e-08	2.6594e-08	2.65204e-08	2.68956e-08	2.58535e-08	2.49104e-08	2.43839e-08	2.1444e-08	1.91869e-08	1.43539e-08	9.59179e-09	1.98616e-09	9.75998e-09	3.50641e-08	1.9401e-08	1.39672e-08	1.18243e-08	8.93383e-09	4.43987e-09	5.98333e-10	5.83725e-09	1.09312e-08	1.57122e-08	1.98188e-08	2.31749e-08	2.58983e-08	2.82225e-08	3.01137e-08	3.12126e-08	3.15573e-08	3.13024e-08	3.04981e-08	2.90988e-08	2.71777e-08	2.47495e-08	2.18505e-08
3162.28	5.65256e-10	5.57732e-09	1.06087e-08	1.632e-08	2.18919e-08	2.7419e-08	3.28109e-08	3.78648e-08	4.29154e-08	4.75514e-08	5.16899e-08	5.57188e-08	5.9271e-08	6.18984e-08	6.42275e-08	6.64072e-08	6.76239e-08	6.83891e-08	6.8009e-08	6.83678e-08	6.68951e-08	6.58761e-08	6.3262e-08	6.14998e-08	5.75686e-08	5.44202e-08	5.24666e-08	4.72508e-08	4.45296e-08	3.54659e-08	2.5809e-08	1.13076e-08	1.19657e-08	4.27529e-09	8.84456e-09	1.1871e-08	1.69639e-08	2.23943e-08	2.76071e-08	3.21848e-08	3.60145e-08	3.8696e-08	4.04558e-08	4.1678e-08	4.2243e-08	4.18208e-08	4.0559e-08	3.86737e-08	3.60654e-08
3548.13	9.21318e-10	9.08405e-09	1.72765e-08	2.67074e-08	3.59559e-08	4.50937e-08	5.42562e-08	6.31395e-08	7.17423e-08	8.00881e-08	8.80055e-08	9.54401e-08	1.0245e-07	1.08811e-07	1.14186e-07	1.1916e-07	1.23187e-07	1.26263e-07	1.28492e-07	1.29894e-07	1.30491e-07	1.2955e-07	1.28697e-07	1.26146e-07	1.22759e-07	1.18794e-07	1.14374e-07	1.08773e-07	1.04436e-07	9.86973e-08	8.91153e-08	8.49844e-08	7.99417e-08	7.38815e-08	6.62935e-08	5.5456e-08	3.77213e-08	2.03336e-08	3.17668e-08	3.43741e-08	3.85705e-08	4.32514e-08	4.73134e-08	5.04082e-08	5.24352e-08	5.31028e-08	5.28218e-08	5.20782e-08	5.02131e-08
3981.07	1.27142e-09	1.25473e-08	2.38961e-08	3.70137e-08	4.99014e-08	6.28322e-08	7.57917e-08	8.86324e-08	1.01291e-07	1.13701e-07	1.25806e-07	1.37476e-07	1.48689e-07	1.59321e-07	1.69157e-07	1.78172e-07	1.86125e-07	1.93523e-07	1.99619e-07	2.04612e-07	2.08439e-07	2.11013e-07	2.11696e-07	2.11792e-07	2.09778e-07	2.06321e-07	2.03241e-07	1.94347e-07	1.9039e-07	1.82916e-07	1.73674e-07	1.63752e-07	1.53844e-07	1.43036e-07	1.34207e-07	1.22559e-07	1.12328e-07	1.0532e-07	9.37846e-08	8.25847e-08	6.46824e-08	4.68253e-08	5.70429e-08	5.83993e-08	6.14425e-08	6.3932e-08	6.51743e-08	6.53695e-08	6.40393e-08
4466.84	1.57739e-09	1.55706e-08	2.96694e-08	4.59942e-08	6.20769e-08	7.83237e-08	9.46499e-08	1.11004e-07	1.2727e-07	1.43403e-07	1.59319e-07	1.74928e-07	1.90163e-07	2.04933e-07	2.19087e-07	2.32666e-07	2.45411e-07	2.57414e-07	2.68323e-07	2.78135e-07	2.86795e-07	2.942e-07	3.00212e-07	3.04586e-07	3.07219e-07	3.07674e-07	3.08187e-07	3.01577e-07	3.0027e-07	2.93494e-07	2.84419e-07	2.74201e-07	2.61359e-07	2.48025e-07	2.33153e-07	2.18188e-07	2.01208e-07	1.85553e-07	1.71025e-07	1.55289e-07	1.42029e-07	1.29592e-07	1.17777e-07	1.01895e-07	7.857e-08	7.8714e-08	7.93793e-08	7.95137e-08	7.92847e-08
5011.87	1.85569e-09	1.83186e-08	3.49117e-08	5.41369e-08	7.31165e-08	9.23197e-08	1.11666e-07	1.31089e-07	1.50518e-07	1.69849e-07	1.89028e-07	2.07979e-07	2.26647e-07	2.44944e-07	2.62802e-07	2.80144e-07	2.96853e-07	3.12872e-07	3.28033e-07	3.42298e-07	3.55566e-07	3.67755e-07	3.78732e-07	3.88386e-07	3.96408e-07	4.02987e-07	4.09239e-07	4.07053e-07	4.12471e-07	4.10833e-07	4.06929e-07	4.00081e-07	3.90702e-07	3.78797e-07	3.64617e-07	3.4767e-07	3.28434e-07	3.07397e-07	2.85712e-07	2.63028e-07	2.39863e-07	2.15727e-07	1.96181e-07	1.77396e-07	1.59307e-07	1.43451e-07	1.28585e-07	1.07948e-07	9.88731e-08
5623.41	2.14866e-09	2.12105e-08	4.0421e-08	6.26724e-08	8.46333e-08	1.06836e-07	1.29212e-07	1.51675e-07	1.7417e-07	1.96635e-07	2.18962e-07	2.41062e-07	2.62866e-07	2.84271e-07	3.05215e-07	3.25645e-07	3.4546e-07	3.64677e-07	3.8325e-07	4.01045e-07	4.1791e-07	4.33747e-07	4.48473e-07	4.62105e-07	4.74616e-07	4.85733e-07	4.97442e-07	4.99353e-07	5.11327e-07	5.15585e-07	5.17909e-07	5.18e-07	5.15311e-07	5.09526e-07	5.0097e-07	4.89216e-07	4.73654e-07	4.54625e-07	4.32643e-07	4.07822e-07	3.80171e-07	3.50553e-07	3.19824e-07	2.88821e-07	2.58507e-07	2.29753e-07	2.05007e-07	1.80022e-07	1.63106e-07
6309.57	2.54484e-09	2.51204e-08	4.78662e-08	7.41983e-08	1.00156e-07	1.26372e-07	1.52731e-07	1.79127e-07	2.05435e-07	2.31555e-07	2.5739e-07	2.82822e-07	3.07784e-07	3.32204e-07	3.56036e-07	3.79269e-07	4.01809e-07	4.23453e-07	4.44195e-07	4.64e-07	4.82901e-07	5.01129e-07	5.18767e-07	5.35203e-07	5.50324e-07	5.64222e-07	5.79407e-07	5.84013e-07	6.00827e-07	6.08999e-07	6.15805e-07	6.21172e-07	6.23931e-07	6.24438e-07	6.22357e-07	6.17539e-07	6.09457e-07	5.98044e-07	5.82581e-07	5.63172e-07	5.39756e-07	5.11275e-07	4.79596e-07	4.44102e-07	4.06213e-07	3.66179e-07	3.26501e-07	2.8762e-07	2.50508e-07
7079.46	3.02113e-09	2.98232e-08	5.68345e-08	8.81197e-08	1.18985e-07	1.50184e-07	1.81593e-07	2.13079e-07	2.44508e-07	2.75746e-07	3.06673e-07	3.37129e-07	3.67e-07	3.96147e-07	4.24456e-07	4.51797e-07	4.78088e-07	5.03199e-07	5.27057e-07	5.49627e-07	5.70852e-07	5.90563e-07	6.08723e-07	6.25462e-07	6.40967e-07	6.55542e-07	6.71372e-07	6.74812e-07	6.93223e-07	7.03483e-07	7.12538e-07	7.19992e-07	7.25497e-07	7.2976e-07	7.31612e-07	7.31165e-07	7.28661e-07	7.23338e-07	7.14837e-07	7.03054e-07	6.87373e-07	6.67514e-07	6.4243e-07	6.12904e-07	5.77506e-07	5.36854e-07	4.92991e-07	4.45118e-07	3.95337e-07
7943.28	3.47836e-09	3.43398e-08	6.5459e-08	1.01536e-07	1.37185e-07	1.73295e-07	2.09742e-07	2.46395e-07	2.83118e-07	3.19782e-07	3.56267e-07	3.92408e-07	4.28087e-07	4.6316e-07	4.97464e-07	5.30848e-07	5.6317e-07	5.94229e-07	6.2384e-07	6.51893e-07	6.78272e-07	7.02797e-07	7.25299e-07	7.45674e-07	7.63781e-07	7.79715e-07	7.96799e-07	7.98881e-07	8.17886e-07	8.25336e-07	8.31367e-07	8.36802e-07	8.40335e-07	8.4229e-07	8.43679e-07	8.4484e-07	8.43669e-07	8.40641e-07	8.35889e-07	8.2813e-07	8.17736e-07	8.04229e-07	7.86705e-07	7.65143e-07	7.38615e-07	7.06577e-07	6.68315e-07	6.24444e-07	5.73171e-07
8912.51	3.88679e-09	3.83749e-08	7.31673e-08	1.13535e-07	1.53478e-07	1.94007e-07	2.35002e-07	2.76333e-07	3.17866e-07	3.59471e-07	4.01033e-07	4.42393e-07	4.83442e-07	5.24034e-07	5.6402e-07	6.03243e-07	6.41573e-07	6.78829e-07	7.14868e-07	7.49516e-07	7.82627e-07	8.14008e-07	8.43487e-07	8.70929e-07	8.95995e-07	9.18589e-07	9.42299e-07	9.47713e-07	9.72657e-07	9.8331e-07	9.91112e-07	9.96077e-07	9.97522e-07	9.96586e-07	9.93119e-07	9.87349e-07	9.80663e-07	9.73094e-07	9.63861e-07	9.55456e-07	9.45517e-07	9.33134e-07	9.19102e-07	9.01356e-07	8.80542e-07	8.55509e-07	8.255e-07	7.90095e-07	7.47812e-07
10000	4.21322e-09	4.16011e-08	7.93383e-08	1.23162e-07	1.66587e-07	2.10734e-07	2.55494e-07	3.00751e-07	3.46381e-07	3.92271e-07	4.38318e-07	4.84367e-07	5.30323e-07	5.76041e-07	6.21367e-07	6.66133e-07	7.10193e-07	7.53391e-07	7.95588e-07	8.36603e-07	8.76251e-07	9.14272e-07	9.50465e-07	9.84804e-07	1.01695e-06	1.04684e-06	1.07869e-06	1.09027e-06	1.12481e-06	1.14345e-06	1.15929e-06	1.17181e-06	1.17955e-06	1.18311e-06	1.18241e-06	1.17736e-06	1.16805e-06	1.15514e-06	1.13946e-06	1.12108e-06	1.10097e-06	1.08128e-06	1.05991e-06	1.04006e-06	1.01858e-06	9.94768e-07	9.6803e-07	9.37001e-07	9.0134e-07
11220.2	4.43029e-09	4.37474e-08	8.34491e-08	1.29589e-07	1.75367e-07	2.21983e-07	2.69348e-07	3.17363e-07	3.65925e-07	4.1494e-07	4.6432e-07	5.13933e-07	5.63705e-07	6.13514e-07	6.63229e-07	7.12714e-07	7.61853e-07	8.10492e-07	8.58486e-07	9.05648e-07	9.51782e-07	9.96602e-07	1.03995e-06	1.08175e-06	1.12158e-06	1.15925e-06	1.19956e-06	1.21775e-06	1.26199e-06	1.28867e-06	1.31273e-06	1.33372e-06	1.35014e-06	1.36278e-06	1.37107e-06	1.37489e-06	1.37377e-06	1.3671e-06	1.35462e-06	1.33676e-06	1.31329e-06	1.28528e-06	1.25403e-06	1.22e-06	1.18505e-06	1.15068e-06	1.11587e-06	1.08304e-06	1.04629e-06
12589.3	4.55887e-09	4.50191e-08	8.58864e-08	1.33404e-07	1.80587e-07	2.28685e-07	2.77622e-07	3.27314e-07	3.77674e-07	4.28623e-07	4.80094e-07	5.31965e-07	5.84189e-07	6.36667e-07	6.89295e-07	7.41982e-07	7.94653e-07	8.4717e-07	8.99413e-07	9.51235e-07	1.00251e-06	1.05303e-06	1.1026e-06	1.15115e-06	1.19829e-06	1.24389e-06	1.29308e-06	1.31903e-06	1.37378e-06	1.41008e-06	1.44411e-06	1.47516e-06	1.5014e-06	1.52396e-06	1.5419e-06	1.55501e-06	1.56331e-06	1.56635e-06	1.5639e-06	1.55577e-06	1.54147e-06	1.52031e-06	1.49159e-06	1.4561e-06	1.41391e-06	1.36671e-06	1.31664e-06	1.26414e-06	1.21304e-06
14125.4	4.62922e-09	4.57154e-08	8.72232e-08	1.35502e-07	1.83469e-07	2.32403e-07	2.82238e-07	3.32897e-07	3.84302e-07	4.36389e-07	4.89095e-07	5.42321e-07	5.96025e-07	6.5013e-07	7.04541e-07	7.59183e-07	8.14005e-07	8.68887e-07	9.23739e-07	9.78456e-07	1.03296e-06	1.08712e-06	1.14079e-06	1.19392e-06	1.2462e-06	1.29762e-06	1.3536e-06	1.386e-06	1.44964e-06	1.49498e-06	1.53883e-06	1.58051e-06	1.61815e-06	1.65262e-06	1.68268e-06	1.70813e-06	1.72865e-06	1.74336e-06	1.75239e-06	1.75497e-06	1.75095e-06	1.74022e-06	1.72232e-06	1.69708e-06	1.66399e-06	1.62178e-06	1.57062e-06	1.51107e-06	1.44415e-06
15848.9	4.64878e-09	4.59098e-08	8.7602e-08	1.36111e-07	1.84333e-07	2.33562e-07	2.8374e-07	3.34802e-07	3.8668e-07	4.39317e-07	4.92665e-07	5.46634e-07	6.01191e-07	6.56271e-07	7.11793e-07	7.67684e-07	8.23912e-07	8.80368e-07	9.36972e-07	9.93633e-07	1.05028e-06	1.10678e-06	1.16302e-06	1.21901e-06	1.27447e-06	1.32945e-06	1.38959e-06	1.42609e-06	1.4954e-06	1.54678e-06	1.59747e-06	1.64702e-06	1.69362e-06	1.73808e-06	1.77943e-06	1.81733e-06	1.85123e-06	1.88033e-06	1.90414e-06	1.92148e-06	1.93208e-06	1.93504e-06	1.93012e-06	1.91659e-06	1.89445e-06	1.86332e-06	1.82308e-06	1.77322e-06	1.71202e-06
17782.8	4.61855e-09	4.56126e-08	8.70422e-08	1.35261e-07	1.83218e-07	2.32208e-07	2.82185e-07	3.33092e-07	3.84877e-07	4.37489e-07	4.90896e-07	5.45018e-07	5.99836e-07	6.55296e-07	7.1133e-07	7.67874e-07	8.24904e-07	8.82329e-07	9.40074e-07	9.98045e-07	1.05618e-06	1.11437e-06	1.17251e-06	1.23062e-06	1.28843e-06	1.34604e-06	1.40916e-06	1.44859e-06	1.52173e-06	1.57699e-06	1.63204e-06	1.68649e-06	1.73864e-06	1.78944e-06	1.83815e-06	1.88466e-06	1.92843e-06	1.96901e-06	2.0057e-06	2.03767e-06	2.06417e-06	2.08418e-06	2.09683e-06	2.10052e-06	2.09495e-06	2.07869e-06	2.05199e-06	2.01358e-06	1.96322e-06
19952.6	4.55299e-09	4.49657e-08	8.58112e-08	1.33357e-07	1.80656e-07	2.2899e-07	2.78317e-07	3.28591e-07	3.79764e-07	4.31797e-07	4.84673e-07	5.38322e-07	5.92749e-07	6.47899e-07	7.03725e-07	7.60186e-07	8.17274e-07	8.74922e-07	9.33072e-07	9.91648e-07	1.05061e-06	1.10987e-06	1.1693e-06	1.22894e-06	1.28853e-06	1.34816e-06	1.41358e-06	1.45547e-06	1.53149e-06	1.58987e-06	1.6484e-06	1.70668e-06	1.76305e-06	1.8185e-06	1.87229e-06	1.92434e-06	1.97436e-06	2.02202e-06	2.06693e-06	2.10865e-06	2.14653e-06	2.17998e-06	2.20791e-06	2.22905e-06	2.24234e-06	2.24612e-06	2.23929e-06	2.21968e-06	2.18587e-06
22387.2	4.48745e-09	4.43181e-08	8.4574e-08	1.3143e-07	1.7804e-07	2.25663e-07	2.7426e-07	3.23783e-07	3.74185e-07	4.25429e-07	4.77493e-07	5.3031e-07	5.83886e-07	6.38187e-07	6.93184e-07	7.48852e-07	8.05186e-07	8.62131e-07	9.19679e-07	9.77821e-07	1.03653e-06	1.09568e-06	1.15524e-06	1.21531e-06	1.2756e-06	1.33621e-06	1.40291e-06	1.44661e-06	1.52462e-06	1.58548e-06	1.64686e-06	1.70837e-06	1.76832e-06	1.8277e-06	1.88576e-06	1.94249e-06	1.99762e-06	2.05087e-06	2.10185e-06	2.15017e-06	2.19534e-06	2.2371e-06	2.27471e-06	2.30745e-06	2.3345e-06	2.3546e-06	2.36634e-06	2.3676e-06	2.3558e-06
25118.9	4.43425e-09	4.37924e-08	8.35692e-08	1.29865e-07	1.75912e-07	2.22954e-07	2.70949e-07	3.19849e-07	3.69605e-07	4.20179e-07	4.71552e-07	5.23658e-07	5.7651e-07	6.30073e-07	6.84299e-07	7.39147e-07	7.94624e-07	8.5068e-07	9.07296e-07	9.64423e-07	1.02206e-06	1.08017e-06	1.13871e-06	1.19774e-06	1.25713e-06	1.31706e-06	1.38318e-06	1.42697e-06	1.50503e-06	1.56654e-06	1.62913e-06	1.69236e-06	1.7546e-06	1.81689e-06	1.87846e-06	1.93926e-06	1.99894e-06	2.05716e-06	2.1135e-06	2.16757e-06	2.21898e-06	2.26753e-06	2.3125e-06	2.35319e-06	2.38902e-06	2.41919e-06	2.44288e-06	2.45867e-06	2.46416e-06
28183.8	4.40287e-09	4.34822e-08	8.29754e-08	1.28937e-07	1.74645e-07	2.21333e-07	2.68953e-07	3.17456e-07	3.66787e-07	4.16905e-07	4.67782e-07	5.19348e-07	5.71599e-07	6.24492e-07	6.77987e-07	7.32051e-07	7.86698e-07	8.41879e-07	8.97562e-07	9.53732e-07	1.01042e-06	1.06757e-06	1.12511e-06	1.18317e-06	1.2416e-06	1.30045e-06	1.36534e-06	1.40808e-06	1.48452e-06	1.54471e-06	1.60599e-06	1.66825e-06	1.72997e-06	1.79234e-06	1.85482e-06	1.91724e-06	1.97948e-06	2.04106e-06	2.10162e-06	2.16073e-06	2.21784e-06	2.27265e-06	2.32434e-06	2.37214e-06	2.41563e-06	2.45403e-06	2.48658e-06	2.51189e-06	2.52812e-06
31622.8	4.36849e-09	4.31431e-08	8.23305e-08	1.2794e-07	1.73306e-07	2.19651e-07	2.66934e-07	3.15107e-07	3.64119e-07	4.1393e-07	4.64517e-07	5.15809e-07	5.67801e-07	6.20446e-07	6.73695e-07	7.27511e-07	7.81887e-07	8.36749e-07	8.92054e-07	9.47748e-07	1.00381e-06	1.06016e-06	1.11677e-06	1.17371e-06	1.23081e-06	1.28827e-06	1.3517e-06	1.39318e-06	1.4681e-06	1.52697e-06	1.58696e-06	1.64792e-06	1.70815e-06	1.76885e-06	1.82949e-06	1.8903e-06	1.9512e-06	2.01225e-06	2.07325e-06	2.13399e-06	2.194e-06	2.25289e-06	2.30988e-06	2.36407e-06	2.41477e-06	2.46097e-06	2.50172e-06	2.53567e-06	2.5611e-06
35481.3	4.33479e-09	4.28098e-08	8.16918e-08	1.26941e-07	1.7194e-07	2.17902e-07	2.64783e-07	3.12537e-07	3.61115e-07	4.10483e-07	4.60624e-07	5.11476e-07	5.63027e-07	6.15237e-07	6.68071e-07	7.21502e-07	7.75535e-07	8.30094e-07	8.85151e-07	9.40674e-07	9.96644e-07	1.05296e-06	1.10958e-06	1.16655e-06	1.22366e-06	1.28102e-06	1.34413e-06	1.38515e-06	1.45903e-06	1.51657e-06	1.57486e-06	1.63375e-06	1.6919e-06	1.75053e-06	1.80933e-06	1.86836e-06	1.9277e-06	1.98689e-06	2.04577e-06	2.10426e-06	2.16234e-06	2.22027e-06	2.27757e-06	2.33391e-06	2.38847e-06	2.44011e-06	2.48785e-06	2.53001e-06	2.56439e-06
39810.7	4.33428e-09	4.28045e-08	8.16799e-08	1.26918e-07	1.71899e-07	2.17833e-07	2.64672e-07	3.12359e-07	3.60837e-07	4.10059e-07	4.59987e-07	5.10544e-07	5.61722e-07	6.13475e-07	6.65762e-07	7.18544e-07	7.71823e-07	8.25552e-07	8.79729e-07	9.34359e-07	9.89459e-07	1.04495e-06	1.10088e-06	1.15734e-06	1.21402e-06	1.27112e-06	1.33408e-06	1.37528e-06	1.4493e-06	1.50717e-06	1.56583e-06	1.62493e-06	1.68296e-06	1.74096e-06	1.79836e-06	1.85533e-06	1.91192e-06	1.96826e-06	2.02438e-06	2.08049e-06	2.13639e-06	2.19217e-06	2.24705e-06	2.30062e-06	2.35295e-06	2.40379e-06	2.45277e-06	2.49845e-06	2.5387e-06
44668.4	4.29899e-09	4.24576e-08	8.10274e-08	1.25929e-07	1.70605e-07	2.16266e-07	2.62876e-07	3.10392e-07	3.58762e-07	4.07953e-07	4.57935e-07	5.08638e-07	5.60049e-07	6.12118e-07	6.64789e-07	7.17996e-07	7.71708e-07	8.25836e-07	8.80323e-07	9.35072e-07	9.90008e-07	1.04508e-06	1.10022e-06	1.15547e-06	1.21071e-06	1.26616e-06	1.32732e-06	1.36692e-06	1.43933e-06	1.496e-06	1.55396e-06	1.61264e-06	1.67062e-06	1.72886e-06	1.78684e-06	1.84448e-06	1.90165e-06	1.95803e-06	2.01334e-06	2.06739e-06	2.12023e-06	2.17221e-06	2.22347e-06	2.27404e-06	2.3237e-06	2.37196e-06	2.41783e-06	2.46057e-06	2.49904e-06
50118.7	4.21666e-09	4.16452e-08	7.94815e-08	1.23538e-07	1.67388e-07	2.12225e-07	2.5802e-07	3.04738e-07	3.52339e-07	4.00798e-07	4.50099e-07	5.00187e-07	5.51067e-07	6.02711e-07	6.55081e-07	7.08138e-07	7.61884e-07	8.16263e-07	8.71233e-07	9.26721e-07	9.82688e-07	1.03903e-06	1.09564e-06	1.15251e-06	1.20938e-06	1.26629e-06	1.32858e-06	1.36872e-06	1.44085e-06	1.49641e-06	1.55228e-06	1.60838e-06	1.6635e-06	1.71899e-06	1.77472e-06	1.83084e-06	1.88733e-06	1.94361e-06	1.99934e-06	2.05426e-06	2.10805e-06	2.16049e-06	2.21115e-06	2.25938e-06	2.30523e-06	2.3488e-06	2.39039e-06	2.42967e-06	2.46525e-06
56234.1	4.11033e-09	4.05958e-08	7.74827e-08	1.20442e-07	1.63214e-07	2.06967e-07	2.51676e-07	2.97313e-07	3.43845e-07	3.91248e-07	4.39516e-07	4.88595e-07	5.38497e-07	5.89196e-07	6.40658e-07	6.92858e-07	7.45804e-07	7.99448e-07	8.53763e-07	9.0871e-07	9.64278e-07	1.0204e-06	1.07703e-06	1.13421e-06	1.19177e-06	1.2498e-06	1.31366e-06	1.35612e-06	1.43082e-06	1.48945e-06	1.54854e-06	1.60767e-06	1.66512e-06	1.72183e-06	1.77706e-06	1.83107e-06	1.88396e-06	1.93616e-06	1.98793e-06	2.03981e-06	2.09192e-06	2.1438e-06	2.19482e-06	2.24415e-06	2.29126e-06	2.33535e-06	2.37575e-06	2.41144e-06	2.44167e-06
63095.7	3.97509e-09	3.92609e-08	7.49394e-08	1.165e-07	1.57895e-07	2.00259e-07	2.43575e-07	2.87818e-07	3.32967e-07	3.79003e-07	4.25929e-07	4.73696e-07	5.22327e-07	5.71799e-07	6.22089e-07	6.73181e-07	7.25086e-07	7.77762e-07	8.31188e-07	8.85328e-07	9.40172e-07	9.95651e-07	1.05171e-06	1.10839e-06	1.16553e-06	1.22323e-06	1.28678e-06	1.32953e-06	1.40419e-06	1.46349e-06	1.52377e-06	1.58479e-06	1.64499e-06	1.70536e-06	1.76511e-06	1.82409e-06	1.88182e-06	1.93781e-06	1.99147e-06	2.04237e-06	2.09082e-06	2.13739e-06	2.18292e-06	2.22797e-06	2.27278e-06	2.31633e-06	2.35741e-06	2.3946e-06	2.42609e-06
70794.6	3.81043e-09	3.76354e-08	7.18414e-08	1.11696e-07	1.51407e-07	1.92068e-07	2.33669e-07	2.76193e-07	3.19624e-07	3.63955e-07	4.09191e-07	4.55298e-07	5.02301e-07	5.50185e-07	5.98938e-07	6.48548e-07	6.99032e-07	7.50355e-07	8.02502e-07	8.55445e-07	9.09189e-07	9.63678e-07	1.01887e-06	1.07483e-06	1.13138e-06	1.18864e-06	1.25175e-06	1.29476e-06	1.36897e-06	1.42833e-06	1.48872e-06	1.5499e-06	1.61042e-06	1.6713e-06	1.73202e-06	1.79264e-06	1.85299e-06	1.91285e-06	1.97178e-06	2.02915e-06	2.08444e-06	2.13703e-06	2.18612e-06	2.23079e-06	2.27116e-06	2.30791e-06	2.34229e-06	2.37486e-06	2.40469e-06
79432.8	3.63657e-09	3.59179e-08	6.85617e-08	1.06594e-07	1.44485e-07	1.83278e-07	2.22963e-07	2.63526e-07	3.04953e-07	3.4724e-07	3.90401e-07	4.34409e-07	4.79302e-07	5.25088e-07	5.71779e-07	6.19378e-07	6.67905e-07	7.17351e-07	7.67728e-07	8.19009e-07	8.71204e-07	9.24275e-07	9.7818e-07	1.03299e-06	1.08854e-06	1.14494e-06	1.20712e-06	1.25008e-06	1.32333e-06	1.38245e-06	1.4428e-06	1.50414e-06	1.56505e-06	1.6265e-06	1.68794e-06	1.74934e-06	1.81053e-06	1.87128e-06	1.93135e-06	1.99044e-06	2.04851e-06	2.10545e-06	2.16085e-06	2.21369e-06	2.26292e-06	2.30718e-06	2.34524e-06	2.37573e-06	2.3984e-06
89125.1	3.45388e-09	3.41152e-08	6.51297e-08	1.01281e-07	1.37327e-07	1.74266e-07	2.12097e-07	2.50811e-07	2.90398e-07	3.30853e-07	3.72185e-07	4.14362e-07	4.57402e-07	5.01281e-07	5.45976e-07	5.91488e-07	6.37829e-07	6.84948e-07	7.32861e-07	7.81584e-07	8.31134e-07	8.81526e-07	9.32806e-07	9.85118e-07	1.0384e-06	1.09286e-06	1.15318e-06	1.19549e-06	1.26707e-06	1.32545e-06	1.38528e-06	1.44632e-06	1.50717e-06	1.56874e-06	1.63048e-06	1.69246e-06	1.75454e-06	1.81645e-06	1.87793e-06	1.93855e-06	1.99817e-06	2.05663e-06	2.11367e-06	2.1688e-06	2.22165e-06	2.27169e-06	2.31815e-06	2.35922e-06	2.39233e-06
100000	3.21346e-09	3.17413e-08	6.06022e-08	9.4253e-08	1.27821e-07	1.62245e-07	1.97531e-07	2.33681e-07	2.707e-07	3.08601e-07	3.47408e-07	3.87113e-07	4.27763e-07	4.69372e-07	5.11952e-07	5.55514e-07	6.00098e-07	6.45695e-07	6.92297e-07	7.39876e-07	7.88416e-07	8.37845e-07	8.8806e-07	9.39081e-07	9.90694e-07	1.04295e-06	1.10042e-06	1.14031e-06	1.208e-06	1.26309e-06	1.3199e-06	1.37843e-06	1.43758e-06	1.49809e-06	1.55939e-06	1.62137e-06	1.68385e-06	1.74649e-06	1.80891e-06	1.87069e-06	1.93174e-06	1.99206e-06	2.05132e-06	2.1089e-06	2.16421e-06	2.21659e-06	2.26555e-06	2.3101e-06	2.34881e-06
112202	2.96979e-09	2.93347e-08	5.60099e-08	8.71165e-08	1.18154e-07	1.49992e-07	1.82638e-07	2.16096e-07	2.50372e-07	2.85477e-07	3.21437e-07	3.58248e-07	3.95952e-07	4.34563e-07	4.74098e-07	5.1458e-07	5.56058e-07	5.9854e-07	6.42057e-07	6.86633e-07	7.32309e-07	7.79091e-07	8.27001e-07	8.76141e-07	9.26431e-07	9.78e-07	1.03509e-06	1.07619e-06	1.14376e-06	1.19941e-06	1.25616e-06	1.31365e-06	1.3705e-06	1.42771e-06	1.48511e-06	1.54316e-06	1.60235e-06	1.6629e-06	1.7245e-06	1.78651e-06	1.84841e-06	1.9101e-06	1.97106e-06	2.03066e-06	2.08838e-06	2.1437e-06	2.19603e-06	2.24414e-06	2.28637e-06
125893	2.72283e-09	2.68972e-08	5.13565e-08	7.98807e-08	1.08344e-07	1.37546e-07	1.67496e-07	1.98202e-07	2.29673e-07	2.61928e-07	2.94996e-07	3.28877e-07	3.63618e-07	3.9924e-07	4.35768e-07	4.73227e-07	5.11663e-07	5.51086e-07	5.91524e-07	6.32984e-07	6.75494e-07	7.19049e-07	7.63645e-07	8.09377e-07	8.56193e-07	9.04239e-07	9.5753e-07	9.96259e-07	1.05994e-06	1.11323e-06	1.16849e-06	1.2256e-06	1.28345e-06	1.34274e-06	1.40275e-06	1.46315e-06	1.52334e-06	1.58279e-06	1.64119e-06	1.69874e-06	1.75603e-06	1.81433e-06	1.87396e-06	1.93402e-06	1.99338e-06	2.05112e-06	2.10634e-06	2.15771e-06	2.20377e-06
141254	2.29211e-09	2.26428e-08	4.32468e-08	6.73004e-08	9.13438e-08	1.16069e-07	1.41503e-07	1.67675e-07	1.94611e-07	2.22351e-07	2.50969e-07	2.80502e-07	3.11036e-07	3.42676e-07	3.75534e-07	4.09792e-07	4.45695e-07	4.83571e-07	5.23899e-07	5.67319e-07	6.14051e-07	6.58075e-07	6.99093e-07	7.41363e-07	7.84801e-07	8.29558e-07	8.79273e-07	9.1572e-07	9.75144e-07	1.025e-06	1.07659e-06	1.12983e-06	1.1838e-06	1.23938e-06	1.29625e-06	1.35456e-06	1.41435e-06	1.47555e-06	1.53768e-06	1.60012e-06	1.66175e-06	1.72199e-06	1.77987e-06	1.83547e-06	1.88955e-06	1.94335e-06	1.99761e-06	2.05061e-06	2.09987e-06
158489	2.02751e-09	2.00284e-08	3.82492e-08	5.95155e-08	8.07588e-08	1.02583e-07	1.25013e-07	1.48051e-07	1.7172e-07	1.9605e-07	2.21066e-07	2.46773e-07	2.73221e-07	3.00462e-07	3.28503e-07	3.57401e-07	3.87198e-07	4.17973e-07	4.49793e-07	4.8276e-07	5.16968e-07	5.52525e-07	5.89595e-07	6.28494e-07	6.69408e-07	7.12989e-07	7.6321e-07	8.05638e-07	8.74234e-07	9.35426e-07	9.82847e-07	1.03227e-06	1.08275e-06	1.13496e-06	1.1885e-06	1.24328e-06	1.29922e-06	1.35632e-06	1.41444e-06	1.47357e-06	1.5335e-06	1.59471e-06	1.65691e-06	1.71945e-06	1.78068e-06	1.83871e-06	1.89206e-06	1.94024e-06	1.98415e-06
177828	1.80799e-09	1.78599e-08	3.41077e-08	5.30706e-08	7.20129e-08	9.14656e-08	1.11461e-07	1.31988e-07	1.53082e-07	1.7474e-07	1.96988e-07	2.19852e-07	2.43356e-07	2.67526e-07	2.92395e-07	3.17982e-07	3.44296e-07	3.71416e-07	3.99301e-07	4.28042e-07	4.57662e-07	4.88167e-07	5.19603e-07	5.5215e-07	5.85856e-07	6.20812e-07	6.59947e-07	6.89759e-07	7.37725e-07	7.7962e-07	8.24395e-07	8.72444e-07	9.24118e-07	9.81799e-07	1.04912e-06	1.12827e-06	1.18163e-06	1.23484e-06	1.28961e-06	1.34548e-06	1.402e-06	1.45923e-06	1.5171e-06	1.57579e-06	1.635e-06	1.69452e-06	1.754e-06	1.81195e-06	1.86539e-06
199526	1.61127e-09	1.59174e-08	3.04e-08	4.73035e-08	6.41917e-08	8.1557e-08	9.94048e-08	1.1774e-07	1.36593e-07	1.55974e-07	1.75872e-07	1.96335e-07	2.17385e-07	2.39022e-07	2.61262e-07	2.84127e-07	3.0766e-07	3.31873e-07	3.56738e-07	3.82388e-07	4.0872e-07	4.35847e-07	4.63757e-07	4.92464e-07	5.21909e-07	5.52216e-07	5.85942e-07	6.11012e-07	6.51674e-07	6.86352e-07	7.22779e-07	7.61077e-07	8.00607e-07	8.42382e-07	8.86306e-07	9.32928e-07	9.82994e-07	1.0375e-06	1.09845e-06	1.17024e-06	1.26075e-06	1.32085e-06	1.37492e-06	1.43051e-06	1.48662e-06	1.54249e-06	1.59777e-06	1.65221e-06	1.70502e-06
223872	1.42588e-09	1.40864e-08	2.69071e-08	4.18798e-08	5.68463e-08	7.224e-08	8.80981e-08	1.04388e-07	1.21183e-07	1.38435e-07	1.56232e-07	1.74557e-07	1.93408e-07	2.12826e-07	2.32833e-07	2.53433e-07	2.74665e-07	2.96477e-07	3.1888e-07	3.41967e-07	3.65646e-07	3.90011e-07	4.14938e-07	4.40659e-07	4.67074e-07	4.94225e-07	5.24237e-07	5.46252e-07	5.81953e-07	6.12008e-07	6.4324e-07	6.75678e-07	7.08926e-07	7.43537e-07	7.79461e-07	8.16958e-07	8.56092e-07	8.97245e-07	9.40712e-07	9.86334e-07	1.03505e-06	1.0878e-06	1.14637e-06	1.21485e-06	1.3032e-06	1.38759e-06	1.43902e-06	1.49085e-06	1.54129e-06
251189	1.24944e-09	1.23437e-08	2.35809e-08	3.6712e-08	4.98604e-08	6.33838e-08	7.73236e-08	9.17038e-08	1.06501e-07	1.21784e-07	1.37548e-07	1.53788e-07	1.70573e-07	1.87912e-07	2.05812e-07	2.24289e-07	2.43367e-07	2.63064e-07	2.83401e-07	3.04407e-07	3.25925e-07	3.48134e-07	3.70817e-07	3.94179e-07	4.18017e-07	4.42411e-07	4.69401e-07	4.89278e-07	5.21406e-07	5.48303e-07	5.75834e-07	6.04245e-07	6.32853e-07	6.62493e-07	6.92963e-07	7.24405e-07	7.56848e-07	7.90531e-07	8.25674e-07	8.61868e-07	8.99493e-07	9.38967e-07	9.80532e-07	1.02508e-06	1.07272e-06	1.12443e-06	1.18208e-06	1.25012e-06	1.3423e-06
281838	1.08084e-09	1.06789e-08	2.04033e-08	3.17667e-08	4.31485e-08	5.48894e-08	6.70088e-08	7.95001e-08	9.24398e-08	1.0577e-07	1.196e-07	1.33913e-07	1.48703e-07	1.64047e-07	1.7995e-07	1.96422e-07	2.13489e-07	2.3116e-07	2.49463e-07	2.68385e-07	2.87881e-07	3.08111e-07	3.28891e-07	3.50419e-07	3.72344e-07	3.94847e-07	4.19566e-07	4.37723e-07	4.66649e-07	4.90884e-07	5.15873e-07	5.41528e-07	5.66966e-07	5.92869e-07	6.19013e-07	6.45849e-07	6.73411e-07	7.01681e-07	7.30734e-07	7.60459e-07	7.90943e-07	8.2252e-07	8.55312e-07	8.8971e-07	9.255e-07	9.62825e-07	1.00211e-06	1.04355e-06	1.08749e-06
316228	9.24508e-10	9.13466e-09	1.74554e-08	2.71837e-08	3.69314e-08	4.69939e-08	5.74004e-08	6.81331e-08	7.92681e-08	9.07646e-08	1.02725e-07	1.15107e-07	1.27963e-07	1.41342e-07	1.5526e-07	1.69743e-07	1.84809e-07	2.00496e-07	2.16827e-07	2.3384e-07	2.515e-07	2.6975e-07	2.8871e-07	3.08188e-07	3.28369e-07	3.49188e-07	3.72063e-07	3.89284e-07	4.16069e-07	4.38432e-07	4.61171e-07	4.84364e-07	5.07485e-07	5.30931e-07	5.54205e-07	5.77531e-07	6.00979e-07	6.24917e-07	6.49336e-07	6.73958e-07	6.99052e-07	7.2461e-07	7.50943e-07	7.78474e-07	8.06732e-07	8.35598e-07	8.65412e-07	8.95786e-07	9.26618e-07
354813	7.8432e-10	7.7494e-09	1.48076e-08	2.30629e-08	3.1343e-08	3.98966e-08	4.87255e-08	5.78683e-08	6.73385e-08	7.71555e-08	8.73426e-08	9.79548e-08	1.08981e-07	1.20458e-07	1.32441e-07	1.44957e-07	1.58039e-07	1.71717e-07	1.8604e-07	2.01021e-07	2.16633e-07	2.32968e-07	2.50039e-07	2.67777e-07	2.86216e-07	3.05322e-07	3.26301e-07	3.42428e-07	3.67214e-07	3.8841e-07	4.10034e-07	4.31721e-07	4.5291e-07	4.74073e-07	4.95414e-07	5.16381e-07	5.36979e-07	5.57441e-07	5.78057e-07	5.98543e-07	6.19033e-07	6.39962e-07	6.61076e-07	6.83258e-07	7.05619e-07	7.28492e-07	7.51569e-07	7.74627e-07	7.97602e-07
398107	6.60967e-10	6.53086e-09	1.24813e-08	1.94423e-08	2.64243e-08	3.36336e-08	4.10971e-08	4.88157e-08	5.6825e-08	6.5123e-08	7.37626e-08	8.27338e-08	9.20911e-08	1.01866e-07	1.1207e-07	1.22737e-07	1.33915e-07	1.4564e-07	1.57919e-07	1.70833e-07	1.84438e-07	1.98713e-07	2.13698e-07	2.2947e-07	2.45976e-07	2.632e-07	2.82421e-07	2.97599e-07	3.20366e-07	3.40075e-07	3.60365e-07	3.81097e-07	4.01611e-07	4.21721e-07	4.41077e-07	4.60258e-07	4.79027e-07	4.97058e-07	5.14483e-07	5.31594e-07	5.48344e-07	5.65297e-07	5.82223e-07	5.99867e-07	6.17687e-07	6.35633e-07	6.53537e-07	6.71343e-07	6.88642e-07
446684	5.52294e-10	5.45718e-09	1.04305e-08	1.6251e-08	2.20909e-08	2.81282e-08	3.43778e-08	4.08509e-08	4.75657e-08	5.45479e-08	6.18131e-08	6.93679e-08	7.72694e-08	8.55093e-08	9.41371e-08	1.03173e-07	1.12649e-07	1.22593e-07	1.3305e-07	1.44047e-07	1.55641e-07	1.6786e-07	1.80747e-07	1.94385e-07	2.08781e-07	2.24002e-07	2.41046e-07	2.54877e-07	2.75518e-07	2.93836e-07	3.12815e-07	3.32221e-07	3.51677e-07	3.71296e-07	3.90408e-07	4.08284e-07	4.25416e-07	4.41967e-07	4.57409e-07	4.71675e-07	4.85298e-07	4.98812e-07	5.12137e-07	5.26093e-07	5.40028e-07	5.53897e-07	5.67788e-07	5.81413e-07	5.94352e-07
501187	4.55583e-10	4.50188e-09	8.6056e-09	1.34115e-08	1.82361e-08	2.32336e-08	2.84103e-08	3.37788e-08	3.93653e-08	4.51733e-08	5.12406e-08	5.7558e-08	6.41651e-08	7.10761e-08	7.83252e-08	8.59316e-08	9.39163e-08	1.02308e-07	1.11156e-07	1.20485e-07	1.30333e-07	1.40698e-07	1.51682e-07	1.63289e-07	1.75615e-07	1.88664e-07	2.03386e-07	2.15565e-07	2.33753e-07	2.50244e-07	2.67631e-07	2.85784e-07	3.04147e-07	3.22618e-07	3.41105e-07	3.59127e-07	3.75694e-07	3.9072e-07	4.04933e-07	4.17439e-07	4.28477e-07	4.39202e-07	4.49565e-07	4.60323e-07	4.70986e-07	4.81583e-07	4.92078e-07	5.02134e-07	5.1162e-07
562341	3.6836e-10	3.64023e-09	6.96081e-09	1.08503e-08	1.47627e-08	1.88245e-08	2.3042e-08	2.74198e-08	3.19998e-08	3.67619e-08	4.17551e-08	4.69836e-08	5.24526e-08	5.81961e-08	6.42386e-08	7.06003e-08	7.73012e-08	8.43696e-08	9.18446e-08	9.97298e-08	1.08031e-07	1.16846e-07	1.26149e-07	1.3604e-07	1.46474e-07	1.57633e-07	1.7017e-07	1.80618e-07	1.96153e-07	2.10467e-07	2.25808e-07	2.42151e-07	2.59056e-07	2.76623e-07	2.94129e-07	3.11511e-07	3.28245e-07	3.43334e-07	3.56334e-07	3.67887e-07	3.77066e-07	3.85474e-07	3.93057e-07	4.01187e-07	4.09133e-07	4.16897e-07	4.24566e-07	4.31961e-07	4.3862e-07
630957	2.88703e-10	2.85326e-09	5.45647e-09	8.51067e-09	1.15911e-08	1.47999e-08	1.813e-08	2.16165e-08	2.52661e-08	2.90933e-08	3.31106e-08	3.73604e-08	4.18341e-08	4.65394e-08	5.15239e-08	5.67987e-08	6.23893e-08	6.8318e-08	7.45944e-08	8.11939e-08	8.8218e-08	9.57052e-08	1.03575e-07	1.12002e-07	1.20932e-07	1.30367e-07	1.41036e-07	1.50009e-07	1.6325e-07	1.7547e-07	1.886e-07	2.02761e-07	2.17738e-07	2.3357e-07	2.50089e-07	2.66494e-07	2.8247e-07	2.97873e-07	3.11092e-07	3.21653e-07	3.30063e-07	3.36678e-07	3.42123e-07	3.47963e-07	3.53636e-07	3.59022e-07	3.64269e-07	3.69241e-07	3.73827e-07
707946	2.17733e-10	2.15238e-09	4.11917e-09	6.43348e-09	8.77441e-09	1.12069e-08	1.37593e-08	1.64429e-08	1.92539e-08	2.22338e-08	2.53814e-08	2.87009e-08	3.22425e-08	3.60126e-08	4.00235e-08	4.42889e-08	4.88326e-08	5.36782e-08	5.88602e-08	6.44208e-08	7.03809e-08	7.66699e-08	8.3453e-08	9.05787e-08	9.81823e-08	1.06318e-07	1.15467e-07	1.23234e-07	1.34504e-07	1.4495e-07	1.56174e-07	1.68267e-07	1.81196e-07	1.94859e-07	2.0966e-07	2.24972e-07	2.40316e-07	2.5488e-07	2.68452e-07	2.79058e-07	2.86468e-07	2.91925e-07	2.95597e-07	2.99458e-07	3.03318e-07	3.06776e-07	3.10458e-07	3.13641e-07	3.16268e-07
794328	1.5671e-10	1.54917e-09	2.96522e-09	4.63172e-09	6.32193e-09	8.10013e-09	9.95881e-09	1.19224e-08	1.40094e-08	1.62204e-08	1.85731e-08	2.11047e-08	2.38082e-08	2.66931e-08	2.98034e-08	3.31566e-08	3.67794e-08	4.06975e-08	4.49043e-08	4.94004e-08	5.42768e-08	5.95152e-08	6.51398e-08	7.12024e-08	7.77721e-08	8.47741e-08	9.26154e-08	9.93913e-08	1.0905e-07	1.1812e-07	1.27777e-07	1.38169e-07	1.49305e-07	1.61085e-07	1.73764e-07	1.87355e-07	2.01599e-07	2.15688e-07	2.28588e-07	2.39739e-07	2.47076e-07	2.51911e-07	2.53911e-07	2.56175e-07	2.5824e-07	2.6001e-07	2.61819e-07	2.6328e-07	2.64488e-07
891251	1.05745e-10	1.04571e-09	2.00414e-09	3.13765e-09	4.29231e-09	5.50342e-09	6.79043e-09	8.16028e-09	9.6169e-09	1.11838e-08	1.28748e-08	1.46845e-08	1.66482e-08	1.8783e-08	2.11037e-08	2.36234e-08	2.63674e-08	2.93659e-08	3.2653e-08	3.62153e-08	4.00973e-08	4.43806e-08	4.89893e-08	5.40359e-08	5.95102e-08	6.53994e-08	7.20423e-08	7.80123e-08	8.63877e-08	9.43444e-08	1.02777e-07	1.11822e-07	1.21388e-07	1.31671e-07	1.42588e-07	1.54294e-07	1.66778e-07	1.79921e-07	1.92472e-07	2.03303e-07	2.10937e-07	2.15582e-07	2.16651e-07	2.17558e-07	2.1828e-07	2.18804e-07	2.19309e-07	2.19607e-07	2.19611e-07
1000000	6.46182e-11	6.39256e-10	1.22646e-09	1.92388e-09	2.63842e-09	3.40029e-09	4.21504e-09	5.09074e-09	6.04393e-09	7.07936e-09	8.2061e-09	9.44955e-09	1.08059e-08	1.23018e-08	1.39484e-08	1.57609e-08	1.77641e-08	1.99687e-08	2.24092e-08	2.51123e-08	2.80886e-08	3.1396e-08	3.50307e-08	3.90505e-08	4.34944e-08	4.83703e-08	5.39623e-08	5.91184e-08	6.61614e-08	7.29819e-08	8.04561e-08	8.85332e-08	9.70273e-08	1.05974e-07	1.15498e-07	1.25672e-07	1.36538e-07	1.48072e-07	1.59982e-07	1.70403e-07	1.77826e-07	1.82785e-07	1.83464e-07	1.83208e-07	1.82907e-07	1.82489e-07	1.81959e-07	1.8149e-07	1.807e-07
1.12202e+06	3.34311e-11	3.30986e-10	6.37066e-10	1.00451e-09	1.38615e-09	1.79645e-09	2.24945e-09	2.74274e-09	3.29219e-09	3.89697e-09	4.58126e-09	5.34e-09	6.19166e-09	7.14909e-09	8.22353e-09	9.43414e-09	1.08092e-08	1.23449e-08	1.41047e-08	1.60744e-08	1.82859e-08	2.07525e-08	2.35177e-08	2.66087e-08	3.00526e-08	3.3904e-08	3.83666e-08	4.26541e-08	4.84776e-08	5.43519e-08	6.0818e-08	6.77755e-08	7.52803e-08	8.3388e-08	9.19361e-08	1.0086e-07	1.1034e-07	1.2047e-07	1.31097e-07	1.41251e-07	1.48222e-07	1.53279e-07	1.53876e-07	1.52882e-07	1.51746e-07	1.50608e-07	1.4947e-07	1.48371e-07	1.47062e-07
1.25893e+06	1.17044e-11	1.16227e-10	2.25799e-10	3.61475e-10	5.05431e-10	6.66302e-10	8.58041e-10	1.06656e-09	1.32404e-09	1.60832e-09	1.94382e-09	2.34344e-09	2.81075e-09	3.354e-09	3.98325e-09	4.71628e-09	5.57577e-09	6.58783e-09	7.71908e-09	9.05022e-09	1.05352e-08	1.22845e-08	1.4265e-08	1.65349e-08	1.91469e-08	2.21254e-08	2.55962e-08	2.90229e-08	3.35781e-08	3.83938e-08	4.37257e-08	4.97955e-08	5.63804e-08	6.34493e-08	7.10836e-08	7.92868e-08	8.78332e-08	9.67455e-08	1.06073e-07	1.15668e-07	1.22274e-07	1.26799e-07	1.27739e-07	1.26243e-07	1.24519e-07	1.22847e-07	1.21329e-07	1.1989e-07	1.18344e-07
1.41254e+06	2.10284e-12	2.10476e-11	4.16729e-11	6.9627e-11	1.0035e-10	1.37483e-10	1.88649e-10	2.42626e-10	3.18328e-10	4.05708e-10	5.12029e-10	6.44127e-10	8.04442e-10	9.97031e-10	1.23004e-09	1.52687e-09	1.9787e-09	2.49955e-09	3.16854e-09	3.9398e-09	4.9091e-09	6.02668e-09	7.35385e-09	8.92159e-09	1.07452e-08	1.28632e-08	1.53904e-08	1.8005e-08	2.15861e-08	2.53478e-08	2.96948e-08	3.4595e-08	4.00719e-08	4.62675e-08	5.31145e-08	6.04076e-08	6.81419e-08	7.63059e-08	8.46296e-08	9.33918e-08	9.98824e-08	1.03621e-07	1.04951e-07	1.03038e-07	1.00945e-07	9.90133e-08	9.72148e-08	9.55256e-08	9.38743e-08
1.58489e+06	1.45043e-15	2.66819e-15	6.26473e-14	2.74373e-13	7.11794e-13	1.46668e-12	2.6404e-12	4.34793e-12	6.72608e-12	9.94908e-12	1.42904e-11	2.03737e-11	3.03231e-11	5.26238e-11	1.29539e-10	2.61462e-10	4.11247e-10	6.13346e-10	8.56702e-10	1.17536e-09	1.53139e-09	1.98123e-09	2.5929e-09	3.54163e-09	4.69493e-09	6.12857e-09	7.86626e-09	9.78421e-09	1.22868e-08	1.51117e-08	1.841e-08	2.23191e-08	2.6811e-08	3.19321e-08	3.76765e-08	4.41571e-08	5.12051e-08	5.8592e-08	6.62878e-08	7.41137e-08	8.07138e-08	8.37953e-08	8.52645e-08	8.3058e-08	8.09187e-08	7.88363e-08	7.6886e-08	7.50729e-08	7.33219e-08
1.77828e+06	3.17688e-16	5.60451e-15	6.15088e-14	2.28603e-13	5.6589e-13	1.14344e-12	2.03888e-12	3.34084e-12	5.14951e-12	7.58239e-12	1.07711e-11	1.48714e-11	2.00642e-11	2.65542e-11	3.45821e-11	4.44317e-11	5.64376e-11	7.09877e-11	8.86055e-11	1.10784e-10	1.51321e-10	3.40547e-10	6.44256e-10	1.0226e-09	1.49871e-09	2.0994e-09	2.82368e-09	3.98604e-09	5.62861e-09	7.60925e-09	1.00333e-08	1.28938e-08	1.63067e-08	2.04033e-08	2.51866e-08	3.0621e-08	3.68298e-08	4.35539e-08	5.0607e-08	5.78131e-08	6.41782e-08	6.70176e-08	6.83284e-08	6.61451e-08	6.38582e-08	6.17742e-08	5.98618e-08	5.81479e-08	5.64369e-08
1.99526e+06	6.1136e-18	6.20357e-15	4.75801e-14	1.67644e-13	4.0813e-13	8.19588e-13	1.45848e-12	2.39076e-12	3.69146e-12	5.45028e-12	7.76908e-12	1.07721e-11	1.46035e-11	1.94319e-11	2.54632e-11	3.29378e-11	4.21415e-11	5.34032e-11	6.71109e-11	8.37103e-11	1.03736e-10	1.27756e-10	1.56566e-10	1.91026e-10	2.33446e-10	3.38453e-10	7.76481e-10	1.29826e-09	2.00388e-09	2.86615e-09	4.16505e-09	6.17092e-09	8.67839e-09	1.17197e-08	1.53663e-08	1.98246e-08	2.50349e-08	3.09724e-08	3.73872e-08	4.39585e-08	4.99298e-08	5.29055e-08	5.39907e-08	5.19435e-08	4.97939e-08	4.77415e-08	4.58593e-08	4.41557e-08	4.27568e-08
2.23872e+06	4.03271e-18	3.99039e-15	3.0636e-14	1.08131e-13	2.6385e-13	5.31572e-13	9.49663e-13	1.56341e-12	2.4264e-12	3.60259e-12	5.16757e-12	7.2144e-12	9.85264e-12	1.32134e-11	1.74577e-11	2.27758e-11	2.93987e-11	3.7598e-11	4.7699e-11	6.00959e-11	7.52603e-11	9.37687e-11	1.16293e-10	1.43647e-10	1.76681e-10	2.16397e-10	2.65151e-10	3.18735e-10	4.00513e-10	8.36509e-10	1.52819e-09	2.43893e-09	3.57315e-09	5.54606e-09	8.28749e-09	1.16304e-08	1.58067e-08	2.0838e-08	2.65221e-08	3.25336e-08	3.79498e-08	4.10041e-08	4.19345e-08	4.01802e-08	3.82045e-08	3.62354e-08	3.45049e-08	3.29635e-08	3.16755e-08
2.51189e+06	2.23762e-18	2.21528e-15	1.70417e-14	6.03359e-14	1.47875e-13	2.99514e-13	5.38716e-13	8.93613e-13	1.39919e-12	2.09736e-12	3.04128e-12	4.2944e-12	5.93748e-12	8.06881e-12	1.08067e-11	1.42969e-11	1.8719e-11	2.42835e-11	3.12517e-11	3.99387e-11	5.07426e-11	6.41351e-11	8.07029e-11	1.01113e-10	1.262e-10	1.57033e-10	1.9567e-10	2.39227e-10	2.98449e-10	3.6656e-10	4.48937e-10	6.25649e-10	1.37692e-09	2.36681e-09	3.65183e-09	5.92744e-09	9.02782e-09	1.30209e-08	1.78306e-08	2.32286e-08	2.80024e-08	3.11225e-08	3.20706e-08	3.04199e-08	2.86605e-08	2.70074e-08	2.54413e-08	2.41375e-08	2.30045e-08
2.81838e+06	9.25362e-19	9.17825e-16	7.09139e-15	2.53037e-14	6.26402e-14	1.28559e-13	2.34907e-13	3.9656e-13	6.33471e-13	9.70321e-13	1.43884e-12	2.08041e-12	2.94785e-12	4.10524e-12	5.63462e-12	7.6376e-12	1.0242e-11	1.36055e-11	1.79183e-11	2.34544e-11	3.05163e-11	3.95311e-11	5.09525e-11	6.53465e-11	8.34023e-11	1.05997e-10	1.34788e-10	1.68058e-10	2.13903e-10	2.68399e-10	3.36147e-10	4.19456e-10	5.20337e-10	7.01251e-10	1.59367e-09	2.74833e-09	4.37524e-09	7.40403e-09	1.12012e-08	1.5937e-08	2.01499e-08	2.31132e-08	2.38928e-08	2.26112e-08	2.11503e-08	1.97405e-08	1.83899e-08	1.73695e-08	1.63191e-08
3.16228e+06	2.06895e-19	2.05927e-16	1.6071e-15	5.82067e-15	1.47225e-14	3.08772e-14	5.80813e-14	1.00922e-13	1.66483e-13	2.63215e-13	4.04232e-13	6.07402e-13	9.02201e-13	1.33914e-12	1.97677e-12	2.86605e-12	4.09426e-12	5.76947e-12	8.03178e-12	1.10893e-11	1.51605e-11	2.05367e-11	2.75809e-11	3.67137e-11	4.85177e-11	6.38069e-11	8.39801e-11	1.08317e-10	1.42162e-10	1.83448e-10	2.35577e-10	3.01669e-10	3.84936e-10	4.88894e-10	6.15566e-10	1.09855e-09	2.19506e-09	3.78422e-09	6.4749e-09	1.02733e-08	1.41006e-08	1.65075e-08	1.75165e-08	1.6401e-08	1.51406e-08	1.40417e-08	1.29729e-08	1.2054e-08	1.12118e-08
3.54813e+06	3.39507e-22	2.53179e-19	3.03349e-20	1.12617e-17	6.70848e-17	2.40199e-16	6.66196e-16	1.5944e-15	3.48741e-15	7.35675e-15	1.5547e-14	3.48717e-14	8.26305e-14	1.84661e-13	3.48102e-13	5.97777e-13	9.7224e-13	1.50969e-12	2.28342e-12	3.36087e-12	4.88396e-12	7.16921e-12	1.07462e-11	1.57165e-11	2.25663e-11	3.19098e-11	4.4721e-11	6.079e-11	8.35373e-11	1.12666e-10	1.51362e-10	2.01774e-10	2.66278e-10	3.49221e-10	4.5528e-10	5.87738e-10	8.84377e-10	1.95422e-09	3.58436e-09	6.23197e-09	9.39914e-09	1.15297e-08	1.26217e-08	1.16354e-08	1.05894e-08	9.80253e-09	8.86893e-09	8.12168e-09	7.61312e-09
3.98107e+06	7.53304e-23	2.84615e-20	8.58371e-19	9.41187e-18	4.50334e-17	1.48707e-16	3.94729e-16	9.06323e-16	1.87761e-15	3.6037e-15	6.51884e-15	1.1253e-14	1.87031e-14	3.01265e-14	4.72788e-14	7.25931e-14	1.09387e-13	1.62289e-13	2.39066e-13	3.63521e-13	6.71455e-13	1.50208e-12	2.78381e-12	4.65334e-12	7.33414e-12	1.11064e-11	1.68003e-11	2.59334e-11	3.98039e-11	5.88761e-11	8.49874e-11	1.20044e-10	1.67357e-10	2.31e-10	3.15229e-10	4.23943e-10	5.59756e-10	8.22271e-10	1.98106e-09	3.6648e-09	6.06768e-09	7.63727e-09	8.71583e-09	7.86057e-09	7.08243e-09	6.31973e-09	5.80486e-09	5.47968e-09	4.62888e-09
4.46684e+06	2.0001e-25	1.98341e-20	6.13852e-19	4.93722e-18	2.17865e-17	7.00713e-17	1.85006e-16	4.27032e-16	8.95498e-16	1.74598e-15	3.21624e-15	5.66698e-15	9.62471e-15	1.58546e-14	2.54741e-14	4.00458e-14	6.17899e-14	9.38457e-14	1.40561e-13	2.08095e-13	3.04805e-13	4.42369e-13	6.36546e-13	9.09025e-13	1.29864e-12	2.1161e-12	4.69554e-12	8.57153e-12	1.44813e-11	2.28749e-11	3.62417e-11	5.88206e-11	9.14201e-11	1.36316e-10	1.9776e-10	2.83846e-10	3.96341e-10	5.0566e-10	9.38544e-10	2.25842e-09	3.6047e-09	4.96129e-09	5.84612e-09	5.37163e-09	4.67127e-09	4.11773e-09	3.44413e-09	3.21432e-09	2.86396e-09
5.01187e+06	4.37528e-26	4.35109e-21	1.36052e-19	1.11161e-18	5.0093e-18	1.6558e-17	4.50034e-17	1.07333e-16	2.32857e-16	4.71303e-16	9.03254e-16	1.66064e-15	2.96879e-15	5.21238e-15	9.01019e-15	1.52101e-14	2.50674e-14	4.04886e-14	6.42738e-14	1.00451e-13	1.54787e-13	2.35505e-13	3.5394e-13	5.25733e-13	7.7329e-13	1.12798e-12	1.64157e-12	2.3359e-12	3.40477e-12	6.49248e-12	1.32957e-11	2.37106e-11	3.90367e-11	6.54803e-11	1.08762e-10	1.69724e-10	2.57543e-10	3.66394e-10	4.82478e-10	1.25213e-09	2.34818e-09	2.87519e-09	3.5462e-09	3.22606e-09	2.88112e-09	2.69981e-09	2.25429e-09	1.54817e-09	1.71903e-09
5.62341e+06	2.00184e-28	1.81837e-23	4.06671e-22	1.1936e-21	7.41387e-21	7.73646e-20	3.77809e-19	1.36682e-18	4.16746e-18	1.15344e-17	3.04612e-17	8.08767e-17	2.18891e-16	5.84958e-16	1.40575e-15	2.93737e-15	5.66082e-15	1.03004e-14	1.79721e-14	3.03649e-14	5.01873e-14	8.25539e-14	1.38012e-13	2.27042e-13	3.64123e-13	5.73922e-13	8.94413e-13	1.34865e-12	2.04855e-12	3.03766e-12	4.46773e-12	6.56615e-12	1.41425e-11	2.81897e-11	4.97489e-11	8.44211e-11	1.47952e-10	2.3528e-10	2.85906e-10	6.10691e-10	1.33613e-09	1.67589e-09	2.12414e-09	1.82727e-09	1.44397e-09	1.21396e-09	1.21935e-09	8.32886e-10	5.27446e-10
6.30957e+06	3.83059e-29	3.16802e-24	3.90326e-23	4.83555e-22	7.12815e-21	4.39336e-20	1.85138e-19	6.20178e-19	1.77805e-18	4.55167e-18	1.06863e-17	2.34447e-17	4.86873e-17	9.66316e-17	1.8454e-16	3.41126e-16	6.13552e-16	1.07708e-15	1.85436e-15	3.2016e-15	6.05981e-15	1.43872e-14	3.29852e-14	6.47651e-14	1.17373e-13	2.02244e-13	3.40235e-13	5.74904e-13	9.81513e-13	1.60893e-12	2.56694e-12	3.96897e-12	5.96325e-12	8.73056e-12	1.90569e-11	3.94642e-11	6.81292e-11	1.32017e-10	1.35226e-10	2.85165e-10	6.44316e-10	8.35762e-10	1.03259e-09	9.51537e-10	8.23337e-10	5.19962e-10	2.23471e-10	4.11723e-10	1.23298e-10
7.07946e+06	1.04006e-32	1.04088e-25	1.31989e-23	2.48495e-22	2.05231e-21	1.09837e-20	4.46123e-20	1.50878e-19	4.4458e-19	1.18028e-18	2.8858e-18	6.59659e-18	1.42696e-17	2.94921e-17	5.89336e-17	1.15219e-16	2.23063e-16	4.24693e-16	7.87104e-16	1.42374e-15	2.52106e-15	4.3767e-15	7.46064e-15	1.25108e-14	2.06585e-14	3.50938e-14	8.01448e-14	1.79384e-13	3.53362e-13	6.33643e-13	1.08137e-12	1.91168e-12	3.24691e-12	5.16094e-12	7.50648e-12	1.13781e-11	2.75372e-11	6.07232e-11	5.07321e-11	1.41295e-10	2.10146e-10	4.08339e-10	3.38359e-10	2.84522e-10	9.56686e-11	1.54642e-10	1.56783e-10	2.65252e-11	4.2276e-10
7.94328e+06	1.441e-34	1.38055e-27	1.53331e-25	2.23665e-24	1.15921e-23	1.91307e-23	1.11943e-22	1.04939e-21	5.1441e-21	1.92156e-20	6.08402e-20	1.71865e-19	4.65335e-19	1.26324e-18	3.59567e-18	1.0924e-17	3.25152e-17	8.41738e-17	1.8974e-16	3.93899e-16	7.69442e-16	1.44242e-15	2.64113e-15	4.84992e-15	8.97817e-15	1.61079e-14	2.81776e-14	4.73073e-14	7.89527e-14	1.38036e-13	3.51353e-13	7.3377e-13	1.31701e-12	2.22243e-12	3.76303e-12	5.04287e-12	6.40514e-12	1.36087e-11	4.70506e-11	3.87171e-11	9.34505e-12	2.96945e-11	6.0242e-11	1.27319e-10	2.68769e-10	1.57355e-10	3.22315e-10	4.0463e-10	4.09458e-10
8.91251e+06	1.50727e-35	1.42013e-28	1.47368e-26	1.75405e-25	2.96272e-25	6.20307e-24	6.30288e-23	3.62203e-22	1.57265e-21	5.69108e-21	1.80632e-20	5.20962e-20	1.39186e-19	3.50986e-19	8.46924e-19	1.97351e-18	4.43192e-18	9.54887e-18	1.9848e-17	4.005e-17	7.87354e-17	1.5725e-16	3.68068e-16	1.05573e-15	2.53127e-15	5.22213e-15	1.00574e-14	1.81456e-14	3.35137e-14	6.00562e-14	1.00202e-13	1.5205e-13	2.8402e-13	6.89039e-13	1.17631e-12	1.02169e-12	4.02303e-13	1.54864e-11	8.14773e-12	6.65406e-11	1.49799e-10	1.64289e-10	2.88037e-10	2.92706e-10	4.47433e-10	3.30525e-10	3.86358e-10	5.18553e-10	5.38147e-10
10000000	2.4816e-40	2.43872e-31	1.17155e-28	4.52316e-27	5.81588e-26	4.04288e-25	1.8453e-24	5.94982e-24	1.27677e-23	7.91846e-24	8.43203e-23	6.7987e-22	3.71609e-21	1.70396e-20	7.04612e-20	2.58122e-19	7.95996e-19	2.10475e-18	5.07741e-18	1.15046e-17	2.47745e-17	5.12196e-17	1.03689e-16	2.095e-16	4.11644e-16	7.74947e-16	1.43436e-15	3.45261e-15	9.36607e-15	1.90721e-14	3.25629e-14	4.41412e-14	4.13331e-14	5.19762e-14	3.832e-13	8.08292e-13	4.6473e-12	1.15796e-11	2.16532e-11	8.5614e-11	2.35524e-10	2.43034e-10	4.71565e-10	3.03197e-10	4.7136e-10	4.91278e-10	5.5951e-10	3.69335e-10	6.76706e-10
[truncated: 42 more columns]

## Sheet: FigureS5 f
# Figure S5 e Bounce-averaged Dpp induced by high frequency whislter-mode waves at M-shell=9.5
	Pitch angle unit of degree			Diffusion reates are unit of s^-1
Ek (eV)	0.1	1	2	3	4	5	6	7	8	9	10	11	12	13	14	15	16	17	18	19	20	21	22	23	24	25	26	27	28	29	30	31	32	33	34	35	36	37	38	39	40	41	42	43	44	45	46	47	48
1000	5.85818e-08	5.77819e-08	5.49205e-08	5.65325e-08	5.69172e-08	5.70426e-08	5.69486e-08	5.66526e-08	5.61629e-08	5.5489e-08	5.46393e-08	5.36171e-08	5.24331e-08	5.10939e-08	4.96084e-08	4.79844e-08	4.62366e-08	4.43753e-08	4.24149e-08	4.03673e-08	3.82442e-08	3.60579e-08	3.38211e-08	3.15516e-08	2.92588e-08	2.69624e-08	2.47806e-08	2.22479e-08	2.02985e-08	1.8153e-08	1.60894e-08	1.41097e-08	1.21915e-08	1.03261e-08	8.50284e-09	6.75403e-09	5.12375e-09	3.64626e-09	2.34675e-09	1.22758e-09	2.8113e-10	0	0	0	0	0	0	0	0
1122.02	7.19604e-08	7.09843e-08	6.74896e-08	6.95037e-08	7.00225e-08	7.02338e-08	7.01848e-08	6.98939e-08	6.93715e-08	6.86263e-08	6.76681e-08	6.6501e-08	6.51395e-08	6.35929e-08	6.18734e-08	5.99939e-08	5.79715e-08	5.58172e-08	5.35432e-08	5.11634e-08	4.86883e-08	4.61289e-08	4.34961e-08	4.08084e-08	3.80768e-08	3.53277e-08	3.27275e-08	2.96439e-08	2.72951e-08	2.46399e-08	2.20524e-08	1.95417e-08	1.71066e-08	1.47866e-08	1.26021e-08	1.05523e-08	8.63695e-09	6.84257e-09	5.14261e-09	3.54474e-09	2.10217e-09	8.4295e-10	0	0	0	0	0	0	0
1258.93	8.36984e-08	8.25743e-08	7.85411e-08	8.09416e-08	8.16284e-08	8.19861e-08	8.20723e-08	8.19111e-08	8.15156e-08	8.08977e-08	8.00687e-08	7.90305e-08	7.7795e-08	7.63643e-08	7.47374e-08	7.291e-08	7.08838e-08	6.86519e-08	6.62177e-08	6.35877e-08	6.07797e-08	5.78165e-08	5.47321e-08	5.1567e-08	4.83499e-08	4.51205e-08	4.20642e-08	3.83637e-08	3.55945e-08	3.2405e-08	2.92774e-08	2.62267e-08	2.32762e-08	2.04577e-08	1.77483e-08	1.51612e-08	1.27071e-08	1.04051e-08	8.28489e-09	6.35609e-09	4.6034e-09	3.01192e-09	1.55576e-09	2.49699e-10	0	0	0	0	0
1412.54	9.72016e-08	9.58979e-08	9.12181e-08	9.40137e-08	9.48215e-08	9.52495e-08	9.53629e-08	9.5189e-08	9.47409e-08	9.40313e-08	9.30704e-08	9.18603e-08	9.0416e-08	8.87455e-08	8.68595e-08	8.47717e-08	8.25031e-08	8.00663e-08	7.74793e-08	7.47587e-08	7.19207e-08	6.89791e-08	6.59441e-08	6.28247e-08	5.95943e-08	5.62343e-08	5.29506e-08	4.87099e-08	4.55357e-08	4.17582e-08	3.80332e-08	3.44104e-08	3.08735e-08	2.74452e-08	2.41253e-08	2.09272e-08	1.78825e-08	1.50571e-08	1.24398e-08	9.99416e-09	7.72343e-09	5.64464e-09	3.79018e-09	2.1658e-09	7.381e-10	0	0	0	0
1584.89	1.15176e-07	1.13616e-07	1.08027e-07	1.11264e-07	1.12119e-07	1.12501e-07	1.12494e-07	1.12136e-07	1.11453e-07	1.10466e-07	1.09198e-07	1.07657e-07	1.05868e-07	1.03845e-07	1.01601e-07	9.91554e-08	9.65297e-08	9.374e-08	9.08024e-08	8.77229e-08	8.45019e-08	8.11365e-08	7.76319e-08	7.40111e-08	7.02904e-08	6.65136e-08	6.29705e-08	5.84353e-08	5.52999e-08	5.14982e-08	4.7733e-08	4.39395e-08	4.00408e-08	3.60868e-08	3.21374e-08	2.8286e-08	2.46196e-08	2.11545e-08	1.78661e-08	1.47573e-08	1.18558e-08	9.24478e-09	6.92564e-09	4.81581e-09	2.91487e-09	1.24177e-09	0	0	0
1778.28	1.49156e-07	1.47102e-07	1.39768e-07	1.43786e-07	1.44651e-07	1.4483e-07	1.44435e-07	1.43518e-07	1.42114e-07	1.40258e-07	1.37986e-07	1.35322e-07	1.32313e-07	1.28991e-07	1.25398e-07	1.21577e-07	1.17577e-07	1.13437e-07	1.09199e-07	1.04901e-07	1.00575e-07	9.62352e-08	9.1886e-08	8.75356e-08	8.31741e-08	7.88276e-08	7.48189e-08	6.96544e-08	6.61349e-08	6.17727e-08	5.74301e-08	5.31322e-08	4.88727e-08	4.47136e-08	4.06568e-08	3.67007e-08	3.27898e-08	2.88654e-08	2.49621e-08	2.11764e-08	1.76223e-08	1.436e-08	1.13266e-08	8.52325e-09	5.99809e-09	3.87194e-09	2.02977e-09	4.10139e-10	0
1995.26	2.10072e-07	2.07147e-07	1.96729e-07	2.02225e-07	2.03207e-07	2.03141e-07	2.02175e-07	2.00382e-07	1.97812e-07	1.94522e-07	1.90575e-07	1.86031e-07	1.80974e-07	1.75477e-07	1.69612e-07	1.63449e-07	1.57054e-07	1.50472e-07	1.43745e-07	1.36917e-07	1.30039e-07	1.23156e-07	1.16322e-07	1.09603e-07	1.03027e-07	9.66664e-08	9.09353e-08	8.40573e-08	7.94513e-08	7.40986e-08	6.89789e-08	6.40455e-08	5.92373e-08	5.45719e-08	4.99789e-08	4.54479e-08	4.10203e-08	3.67372e-08	3.2621e-08	2.86686e-08	2.48548e-08	2.10981e-08	1.74207e-08	1.3931e-08	1.07663e-08	7.92759e-09	5.34598e-09	3.05887e-09	1.20658e-09
2238.72	2.78382e-07	2.74329e-07	2.60059e-07	2.66638e-07	2.67213e-07	2.66588e-07	2.6518e-07	2.63287e-07	2.61133e-07	2.58862e-07	2.56494e-07	2.53798e-07	2.50319e-07	2.45671e-07	2.39658e-07	2.32329e-07	2.23939e-07	2.14727e-07	2.04791e-07	1.94231e-07	1.83232e-07	1.72029e-07	1.60884e-07	1.50044e-07	1.39597e-07	1.29609e-07	1.20565e-07	1.10074e-07	1.02642e-07	9.43919e-08	8.66983e-08	7.95372e-08	7.28575e-08	6.67073e-08	6.10062e-08	5.56793e-08	5.06423e-08	4.58627e-08	4.12732e-08	3.68132e-08	3.24861e-08	2.83464e-08	2.44111e-08	2.06788e-08	1.71206e-08	1.36684e-08	1.03997e-08	7.44887e-09	4.90224e-09
2511.89	1.64806e-07	1.63388e-07	1.56306e-07	1.63092e-07	1.64522e-07	1.69027e-07	1.71751e-07	1.74367e-07	1.80211e-07	1.82642e-07	1.86524e-07	1.92235e-07	1.98219e-07	2.05462e-07	2.1323e-07	2.22403e-07	2.38187e-07	2.69536e-07	2.9344e-07	2.61825e-07	2.42756e-07	2.30353e-07	2.2117e-07	2.11424e-07	1.99453e-07	1.86046e-07	1.72819e-07	1.56674e-07	1.44438e-07	1.31032e-07	1.18711e-07	1.07455e-07	9.70674e-08	8.7531e-08	7.87829e-08	7.08601e-08	6.36891e-08	5.72293e-08	5.14141e-08	4.61248e-08	4.12361e-08	3.66622e-08	3.23217e-08	2.81436e-08	2.41417e-08	2.03552e-08	1.67927e-08	1.34534e-08	1.02796e-08
2818.38	1.2046e-07	1.18623e-07	1.14419e-07	1.17137e-07	1.19722e-07	1.21042e-07	1.24034e-07	1.26775e-07	1.28718e-07	1.29479e-07	1.3259e-07	1.34702e-07	1.36418e-07	1.39058e-07	1.41479e-07	1.44161e-07	1.44683e-07	1.49714e-07	1.52954e-07	1.53721e-07	1.60131e-07	1.63205e-07	1.71495e-07	1.78071e-07	1.89915e-07	2.09034e-07	2.54178e-07	2.11397e-07	1.94547e-07	1.82456e-07	1.69787e-07	1.54997e-07	1.39682e-07	1.2461e-07	1.1039e-07	9.76292e-08	8.63682e-08	7.63757e-08	6.74682e-08	5.96028e-08	5.27126e-08	4.66374e-08	4.12683e-08	3.64546e-08	3.20449e-08	2.79306e-08	2.40198e-08	2.02788e-08	1.67401e-08
3162.28	9.42717e-08	9.29848e-08	8.85231e-08	9.2832e-08	9.45014e-08	9.58464e-08	9.73737e-08	1.00173e-07	1.00965e-07	1.02673e-07	1.05187e-07	1.05976e-07	1.07006e-07	1.09957e-07	1.11722e-07	1.11896e-07	1.13604e-07	1.14951e-07	1.18613e-07	1.18797e-07	1.22385e-07	1.22897e-07	1.25936e-07	1.25573e-07	1.29405e-07	1.31715e-07	1.33107e-07	1.36021e-07	1.38218e-07	1.48321e-07	1.58077e-07	1.75034e-07	2.03847e-07	1.68807e-07	1.52897e-07	1.39968e-07	1.24958e-07	1.09852e-07	9.55222e-08	8.27429e-08	7.18615e-08	6.25022e-08	5.43877e-08	4.74469e-08	4.15271e-08	3.63807e-08	3.18467e-08	2.77687e-08	2.39758e-08
3548.13	7.55392e-08	7.49975e-08	7.19217e-08	7.49065e-08	7.60251e-08	7.83166e-08	7.92637e-08	8.13366e-08	8.35993e-08	8.53547e-08	8.73281e-08	8.92716e-08	9.0618e-08	9.2172e-08	9.4943e-08	9.62354e-08	9.80162e-08	1.00012e-07	1.01708e-07	1.03004e-07	1.04022e-07	1.06686e-07	1.06325e-07	1.07644e-07	1.08539e-07	1.08851e-07	1.10512e-07	1.09318e-07	1.11725e-07	1.11723e-07	1.1781e-07	1.14857e-07	1.15942e-07	1.17697e-07	1.206e-07	1.27208e-07	1.42849e-07	1.56306e-07	1.31089e-07	1.17939e-07	1.03885e-07	8.97045e-08	7.6611e-08	6.53872e-08	5.61646e-08	4.8388e-08	4.18289e-08	3.64427e-08	3.1802e-08
3981.07	6.20934e-08	6.14484e-08	5.88463e-08	6.12503e-08	6.27415e-08	6.45978e-08	6.61371e-08	6.81275e-08	7.03241e-08	7.26022e-08	7.48314e-08	7.72288e-08	7.94791e-08	8.17257e-08	8.43636e-08	8.68593e-08	8.99485e-08	9.16018e-08	9.40782e-08	9.63767e-08	9.84257e-08	1.00199e-07	1.03007e-07	1.03456e-07	1.05263e-07	1.06831e-07	1.06617e-07	1.07026e-07	1.07124e-07	1.05916e-07	1.05774e-07	1.05155e-07	1.03758e-07	1.0524e-07	1.02505e-07	1.03376e-07	1.03089e-07	1.02245e-07	1.06572e-07	1.09313e-07	1.19698e-07	1.29282e-07	1.06164e-07	9.36387e-08	8.05032e-08	6.82104e-08	5.76098e-08	4.91535e-08	4.22099e-08
4466.84	5.09187e-08	5.03914e-08	4.83793e-08	5.05761e-08	5.22324e-08	5.38973e-08	5.58013e-08	5.77422e-08	6.00589e-08	6.24952e-08	6.51015e-08	6.78553e-08	7.07412e-08	7.37362e-08	7.70744e-08	8.01591e-08	8.36428e-08	8.67205e-08	9.01066e-08	9.34464e-08	9.66617e-08	9.96654e-08	1.02442e-07	1.05259e-07	1.07617e-07	1.10085e-07	1.11535e-07	1.11526e-07	1.13619e-07	1.13774e-07	1.14153e-07	1.13043e-07	1.12656e-07	1.10435e-07	1.08957e-07	1.05473e-07	1.03472e-07	1.00097e-07	9.77344e-08	9.62431e-08	9.25434e-08	9.27685e-08	9.2871e-08	9.65255e-08	1.0792e-07	9.48003e-08	8.13936e-08	6.96192e-08	5.8697e-08
5011.87	4.1694e-08	4.13351e-08	3.98529e-08	4.19342e-08	4.3488e-08	4.52047e-08	4.72043e-08	4.94015e-08	5.17594e-08	5.44776e-08	5.74274e-08	6.05432e-08	6.38042e-08	6.73166e-08	7.10697e-08	7.48972e-08	7.888e-08	8.28623e-08	8.70719e-08	9.12636e-08	9.54627e-08	9.96129e-08	1.03657e-07	1.07558e-07	1.11537e-07	1.14915e-07	1.18932e-07	1.20178e-07	1.23936e-07	1.25934e-07	1.27487e-07	1.2859e-07	1.28405e-07	1.27837e-07	1.26174e-07	1.23974e-07	1.21171e-07	1.17654e-07	1.12963e-07	1.08493e-07	1.03203e-07	9.96443e-08	9.48023e-08	8.93855e-08	8.5516e-08	8.56333e-08	8.42196e-08	8.812e-08	8.18118e-08
5623.41	3.41088e-08	3.38376e-08	3.27168e-08	3.46208e-08	3.61382e-08	3.7982e-08	4.00548e-08	4.24412e-08	4.50614e-08	4.79507e-08	5.1184e-08	5.46455e-08	5.83295e-08	6.23231e-08	6.65201e-08	7.08188e-08	7.54031e-08	8.00485e-08	8.49235e-08	8.98434e-08	9.4824e-08	9.98399e-08	1.04853e-07	1.09826e-07	1.14702e-07	1.19566e-07	1.24645e-07	1.27557e-07	1.33248e-07	1.37005e-07	1.40458e-07	1.43505e-07	1.45599e-07	1.47301e-07	1.47998e-07	1.47896e-07	1.46721e-07	1.44407e-07	1.41124e-07	1.36602e-07	1.31014e-07	1.24603e-07	1.17669e-07	1.10672e-07	1.02421e-07	9.58863e-08	8.89941e-08	8.40145e-08	7.87348e-08
6309.57	2.76806e-08	2.75017e-08	2.67161e-08	2.85059e-08	3.01496e-08	3.20779e-08	3.43586e-08	3.69421e-08	3.98906e-08	4.31526e-08	4.6717e-08	5.05797e-08	5.47276e-08	5.91158e-08	6.37574e-08	6.867e-08	7.37133e-08	7.90106e-08	8.43844e-08	8.98468e-08	9.54668e-08	1.01176e-07	1.06927e-07	1.12752e-07	1.18516e-07	1.24179e-07	1.3035e-07	1.34257e-07	1.41123e-07	1.46225e-07	1.51097e-07	1.5572e-07	1.5985e-07	1.63432e-07	1.66478e-07	1.68776e-07	1.70414e-07	1.70761e-07	1.70103e-07	1.68462e-07	1.64962e-07	1.60113e-07	1.53707e-07	1.46383e-07	1.37264e-07	1.27798e-07	1.17872e-07	1.072e-07	9.74395e-08
7079.46	2.21807e-08	2.21012e-08	2.16516e-08	2.33975e-08	2.51399e-08	2.72634e-08	2.97778e-08	3.26923e-08	3.60053e-08	3.97001e-08	4.37694e-08	4.81939e-08	5.29519e-08	5.8021e-08	6.33666e-08	6.89768e-08	7.47896e-08	8.08041e-08	8.69666e-08	9.32293e-08	9.95707e-08	1.05943e-07	1.12312e-07	1.18655e-07	1.24938e-07	1.31215e-07	1.37954e-07	1.42297e-07	1.49916e-07	1.55882e-07	1.61712e-07	1.67324e-07	1.72581e-07	1.77585e-07	1.82124e-07	1.8614e-07	1.89706e-07	1.92481e-07	1.94384e-07	1.95337e-07	1.95163e-07	1.93487e-07	1.90459e-07	1.85507e-07	1.78911e-07	1.7034e-07	1.5969e-07	1.4784e-07	1.34778e-07
7943.28	1.74398e-08	1.74438e-08	1.72801e-08	1.89963e-08	2.08466e-08	2.31415e-08	2.58945e-08	2.91109e-08	3.27867e-08	3.69157e-08	4.14886e-08	4.64874e-08	5.18961e-08	5.76908e-08	6.38451e-08	7.03244e-08	7.70979e-08	8.41159e-08	9.13352e-08	9.87145e-08	1.062e-07	1.13737e-07	1.21264e-07	1.28717e-07	1.36042e-07	1.43227e-07	1.508e-07	1.55674e-07	1.64015e-07	1.70177e-07	1.76135e-07	1.82031e-07	1.87575e-07	1.92807e-07	1.97902e-07	2.02944e-07	2.07416e-07	2.1146e-07	2.15021e-07	2.17764e-07	2.19711e-07	2.20747e-07	2.20554e-07	2.18933e-07	2.15837e-07	2.10638e-07	2.03688e-07	1.9412e-07	1.82118e-07
8912.51	1.31494e-08	1.32284e-08	1.33209e-08	1.50038e-08	1.69468e-08	1.93908e-08	2.23498e-08	2.58281e-08	2.98237e-08	3.43313e-08	3.93428e-08	4.48422e-08	5.08148e-08	5.72394e-08	6.40916e-08	7.13412e-08	7.89602e-08	8.69103e-08	9.51538e-08	1.03646e-07	1.12341e-07	1.21182e-07	1.30111e-07	1.39077e-07	1.47987e-07	1.56784e-07	1.66067e-07	1.7231e-07	1.82304e-07	1.89855e-07	1.96996e-07	2.03652e-07	2.0968e-07	2.1524e-07	2.20267e-07	2.24696e-07	2.28923e-07	2.32792e-07	2.36149e-07	2.39536e-07	2.42451e-07	2.44615e-07	2.46117e-07	2.46529e-07	2.45845e-07	2.43729e-07	2.40007e-07	2.34265e-07	2.26258e-07
10000	9.09381e-09	9.23963e-09	9.56294e-09	1.11937e-08	1.31953e-08	1.57446e-08	1.88546e-08	2.25312e-08	2.67748e-08	3.15824e-08	3.69487e-08	4.28604e-08	4.9306e-08	5.62672e-08	6.37204e-08	7.16382e-08	7.99923e-08	8.87491e-08	9.78749e-08	1.07329e-07	1.17066e-07	1.2703e-07	1.37164e-07	1.47433e-07	1.57754e-07	1.68078e-07	1.79072e-07	1.86952e-07	1.99037e-07	2.08611e-07	2.17885e-07	2.26723e-07	2.34773e-07	2.42135e-07	2.48697e-07	2.54356e-07	2.59093e-07	2.62934e-07	2.65994e-07	2.68247e-07	2.6986e-07	2.71288e-07	2.72035e-07	2.72861e-07	2.72984e-07	2.72149e-07	2.70298e-07	2.66891e-07	2.61873e-07
11220.2	5.32386e-09	5.52393e-09	6.03951e-09	7.58248e-09	9.58452e-09	1.2163e-08	1.53319e-08	1.90995e-08	2.34702e-08	2.84448e-08	3.40217e-08	4.0192e-08	4.69479e-08	5.42747e-08	6.21535e-08	7.05622e-08	7.94784e-08	8.8873e-08	9.87157e-08	1.08969e-07	1.19592e-07	1.30531e-07	1.41741e-07	1.53189e-07	1.64793e-07	1.76494e-07	1.89016e-07	1.98368e-07	2.12302e-07	2.23672e-07	2.34867e-07	2.45766e-07	2.56055e-07	2.65821e-07	2.74881e-07	2.83183e-07	2.90526e-07	2.96717e-07	3.01599e-07	3.05193e-07	3.0733e-07	3.08181e-07	3.07946e-07	3.06659e-07	3.04717e-07	3.02472e-07	2.99686e-07	2.96882e-07	2.92639e-07
12589.3	2.45939e-09	2.69182e-09	3.32837e-09	4.75939e-09	6.69799e-09	9.21586e-09	1.23279e-08	1.60457e-08	2.03779e-08	2.53318e-08	3.0913e-08	3.71215e-08	4.39574e-08	5.14119e-08	5.94705e-08	6.81157e-08	7.73299e-08	8.70865e-08	9.73578e-08	1.08111e-07	1.19317e-07	1.30934e-07	1.42922e-07	1.55255e-07	1.67862e-07	1.80708e-07	1.94545e-07	2.05258e-07	2.2086e-07	2.33967e-07	2.47059e-07	2.59989e-07	2.7239e-07	2.84405e-07	2.95806e-07	3.06508e-07	3.16415e-07	3.25362e-07	3.33217e-07	3.39841e-07	3.45053e-07	3.48615e-07	3.50261e-07	3.50056e-07	3.47908e-07	3.44093e-07	3.39029e-07	3.32777e-07	3.26207e-07
14125.4	7.42297e-10	9.87794e-10	1.67887e-09	3.01042e-09	4.86559e-09	7.28816e-09	1.02936e-08	1.38955e-08	1.81046e-08	2.2931e-08	2.8382e-08	3.44608e-08	4.11725e-08	4.85172e-08	5.64895e-08	6.50835e-08	7.4295e-08	8.41097e-08	9.45033e-08	1.05443e-07	1.16898e-07	1.28834e-07	1.41213e-07	1.54011e-07	1.67174e-07	1.8069e-07	1.95326e-07	2.06957e-07	2.23697e-07	2.38128e-07	2.52746e-07	2.67424e-07	2.8182e-07	2.96034e-07	3.09818e-07	3.23079e-07	3.35692e-07	3.47406e-07	3.58148e-07	3.67661e-07	3.75823e-07	3.82519e-07	3.87556e-07	3.90767e-07	3.9195e-07	3.90719e-07	3.86957e-07	3.80658e-07	3.71932e-07
15848.9	1.03603e-10	3.46074e-10	1.03493e-09	2.28876e-09	4.05513e-09	6.36615e-09	9.23697e-09	1.26817e-08	1.67136e-08	2.13449e-08	2.65862e-08	3.24437e-08	3.8924e-08	4.60329e-08	5.37764e-08	6.21566e-08	7.11726e-08	8.08132e-08	9.10637e-08	1.01904e-07	1.13322e-07	1.25288e-07	1.37761e-07	1.50711e-07	1.64081e-07	1.77858e-07	1.92811e-07	2.04881e-07	2.22115e-07	2.37212e-07	2.52649e-07	2.68353e-07	2.84016e-07	2.99746e-07	3.15362e-07	3.30772e-07	3.45834e-07	3.60341e-07	3.7411e-07	3.86836e-07	3.98353e-07	4.08421e-07	4.16868e-07	4.23431e-07	4.27979e-07	4.30313e-07	4.30277e-07	4.27611e-07	4.21782e-07
17782.8	3.97661e-12	2.37774e-10	9.02942e-10	2.10254e-09	3.79553e-09	6.01086e-09	8.76256e-09	1.20632e-08	1.59244e-08	2.03566e-08	2.53705e-08	3.0974e-08	3.71774e-08	4.39895e-08	5.14193e-08	5.9476e-08	6.81645e-08	7.74767e-08	8.74113e-08	9.79701e-08	1.09144e-07	1.20905e-07	1.33218e-07	1.46072e-07	1.59419e-07	1.73233e-07	1.88255e-07	2.00507e-07	2.1787e-07	2.33198e-07	2.48944e-07	2.65054e-07	2.81257e-07	2.9769e-07	3.14221e-07	3.30816e-07	3.47365e-07	3.63742e-07	3.79741e-07	3.95163e-07	4.09749e-07	4.2328e-07	4.35496e-07	4.45981e-07	4.54557e-07	4.60798e-07	4.64613e-07	4.65566e-07	4.63428e-07
19952.6	2.25158e-12	2.25889e-10	8.62185e-10	2.00958e-09	3.62901e-09	5.7483e-09	8.38088e-09	1.1539e-08	1.52338e-08	1.9476e-08	2.42761e-08	2.96416e-08	3.5583e-08	4.21063e-08	4.92162e-08	5.69186e-08	6.52219e-08	7.41315e-08	8.36564e-08	9.38038e-08	1.04568e-07	1.15932e-07	1.27895e-07	1.40458e-07	1.5356e-07	1.67184e-07	1.82058e-07	1.94321e-07	2.11593e-07	2.26944e-07	2.4276e-07	2.58996e-07	2.75399e-07	2.92118e-07	3.09036e-07	3.26131e-07	3.43343e-07	3.60592e-07	3.77729e-07	3.94627e-07	4.11076e-07	4.26942e-07	4.41969e-07	4.55852e-07	4.68285e-07	4.78858e-07	4.87214e-07	4.92768e-07	4.95044e-07
22387.2	2.18763e-12	2.16045e-10	8.24504e-10	1.92168e-09	3.4702e-09	5.49663e-09	8.01386e-09	1.10336e-08	1.45663e-08	1.8622e-08	2.32102e-08	2.83375e-08	3.40131e-08	4.02432e-08	4.70333e-08	5.43892e-08	6.23186e-08	7.08246e-08	7.99111e-08	8.95812e-08	9.98419e-08	1.10696e-07	1.22153e-07	1.34212e-07	1.46836e-07	1.6005e-07	1.74541e-07	1.86602e-07	2.0356e-07	2.18751e-07	2.34452e-07	2.50616e-07	2.67008e-07	2.83777e-07	3.00813e-07	3.18118e-07	3.35644e-07	3.53331e-07	3.71054e-07	3.88673e-07	4.06035e-07	4.23042e-07	4.39536e-07	4.55331e-07	4.702e-07	4.83837e-07	4.95882e-07	5.05798e-07	5.12926e-07
25118.9	2.09441e-12	2.06838e-10	7.89355e-10	1.83972e-09	3.32212e-09	5.2619e-09	7.67129e-09	1.05614e-08	1.39422e-08	1.78228e-08	2.22127e-08	2.7118e-08	3.25476e-08	3.85077e-08	4.50029e-08	5.2037e-08	5.96162e-08	6.7742e-08	7.64164e-08	8.564e-08	9.5418e-08	1.05749e-07	1.16631e-07	1.28076e-07	1.40087e-07	1.52676e-07	1.6651e-07	1.78114e-07	1.94468e-07	2.092e-07	2.24509e-07	2.40336e-07	2.56455e-07	2.73024e-07	2.89951e-07	3.07237e-07	3.24841e-07	3.42707e-07	3.60735e-07	3.7875e-07	3.96658e-07	4.14329e-07	4.31653e-07	4.48457e-07	4.64579e-07	4.79792e-07	4.93884e-07	5.06471e-07	5.16975e-07
28183.8	2.01067e-12	1.98567e-10	7.57782e-10	1.76609e-09	3.18904e-09	5.05088e-09	7.36323e-09	1.01365e-08	1.338e-08	1.71024e-08	2.13119e-08	2.60142e-08	3.12167e-08	3.69247e-08	4.31421e-08	4.98726e-08	5.71222e-08	6.48919e-08	7.31832e-08	8.19973e-08	9.13386e-08	1.01203e-07	1.11587e-07	1.22506e-07	1.33943e-07	1.45908e-07	1.59071e-07	1.70088e-07	1.8564e-07	1.99694e-07	2.1431e-07	2.29467e-07	2.44954e-07	2.60937e-07	2.77358e-07	2.94223e-07	3.11531e-07	3.29225e-07	3.47236e-07	3.65387e-07	3.8358e-07	4.01638e-07	4.19484e-07	4.36933e-07	4.53869e-07	4.70096e-07	4.85395e-07	4.9943e-07	5.11744e-07
31622.8	1.92788e-12	1.90392e-10	7.26601e-10	1.69348e-09	3.05807e-09	4.84373e-09	7.06172e-09	9.72229e-09	1.28345e-08	1.64069e-08	2.04479e-08	2.49627e-08	2.99591e-08	3.54418e-08	4.14147e-08	4.78811e-08	5.48459e-08	6.23084e-08	7.02691e-08	7.87266e-08	8.76808e-08	9.71266e-08	1.07059e-07	1.17485e-07	1.28385e-07	1.39779e-07	1.52298e-07	1.62748e-07	1.77558e-07	1.90927e-07	2.04862e-07	2.19333e-07	2.34097e-07	2.49319e-07	2.64933e-07	2.80989e-07	2.97502e-07	3.1449e-07	3.31919e-07	3.49661e-07	3.67612e-07	3.85617e-07	4.03585e-07	4.21384e-07	4.38852e-07	4.55767e-07	4.71933e-07	4.87016e-07	5.0059e-07
35481.3	1.84738e-12	1.82441e-10	6.96243e-10	1.62267e-09	2.93008e-09	4.64078e-09	6.76548e-09	9.31391e-09	1.22948e-08	1.57163e-08	1.95867e-08	2.39115e-08	2.86977e-08	3.39506e-08	3.96742e-08	4.58726e-08	5.25511e-08	5.97097e-08	6.73501e-08	7.54726e-08	8.4078e-08	9.31604e-08	1.02716e-07	1.12749e-07	1.23239e-07	1.34195e-07	1.46216e-07	1.56228e-07	1.70378e-07	1.83115e-07	1.96367e-07	2.10097e-07	2.2412e-07	2.38574e-07	2.53421e-07	2.68689e-07	2.84412e-07	3.00566e-07	3.17122e-07	3.33977e-07	3.51062e-07	3.68306e-07	3.85657e-07	4.03084e-07	4.20436e-07	4.3753e-07	4.54156e-07	4.69964e-07	4.84495e-07
39810.7	1.77801e-12	1.7559e-10	6.70088e-10	1.56168e-09	2.81986e-09	4.46602e-09	6.51036e-09	8.96188e-09	1.18287e-08	1.51182e-08	1.88372e-08	2.29903e-08	2.75838e-08	3.26216e-08	3.81074e-08	4.40434e-08	5.04339e-08	5.72796e-08	6.45827e-08	7.23452e-08	8.05697e-08	8.92523e-08	9.8394e-08	1.08004e-07	1.18058e-07	1.28571e-07	1.40115e-07	1.49748e-07	1.63362e-07	1.7563e-07	1.88395e-07	2.0162e-07	2.15104e-07	2.28966e-07	2.43132e-07	2.57633e-07	2.72497e-07	2.87759e-07	3.03418e-07	3.1943e-07	3.35648e-07	3.52031e-07	3.6844e-07	3.84858e-07	4.01274e-07	4.17622e-07	4.33785e-07	4.4949e-07	4.64326e-07
44668.4	1.70153e-12	1.68041e-10	6.41331e-10	1.49486e-09	2.69967e-09	4.2766e-09	6.23588e-09	8.58684e-09	1.13377e-08	1.44966e-08	1.80707e-08	2.20655e-08	2.64873e-08	3.1341e-08	3.66295e-08	4.23551e-08	4.85209e-08	5.51257e-08	6.2169e-08	6.96471e-08	7.75567e-08	8.58932e-08	9.46496e-08	1.03828e-07	1.13415e-07	1.23424e-07	1.34408e-07	1.43558e-07	1.56532e-07	1.6823e-07	1.80438e-07	1.93107e-07	2.0606e-07	2.19404e-07	2.33077e-07	2.47087e-07	2.61442e-07	2.76141e-07	2.91158e-07	3.06415e-07	3.21728e-07	3.37139e-07	3.52518e-07	3.67962e-07	3.83437e-07	3.98835e-07	4.13982e-07	4.28706e-07	4.42739e-07
50118.7	1.6166e-12	1.59655e-10	6.09346e-10	1.42039e-09	2.56541e-09	4.06437e-09	5.92722e-09	8.16322e-09	1.07806e-08	1.37874e-08	1.71916e-08	2.09988e-08	2.52162e-08	2.98499e-08	3.49042e-08	4.03827e-08	4.62912e-08	5.26311e-08	5.94041e-08	6.66094e-08	7.42474e-08	8.23132e-08	9.07996e-08	9.97081e-08	1.09018e-07	1.18733e-07	1.29372e-07	1.38215e-07	1.50685e-07	1.61869e-07	1.73468e-07	1.85466e-07	1.97703e-07	2.10314e-07	2.23269e-07	2.36599e-07	2.5033e-07	2.64446e-07	2.78943e-07	2.93732e-07	3.08596e-07	3.23517e-07	3.38257e-07	3.52866e-07	3.67324e-07	3.81604e-07	3.95662e-07	4.09396e-07	4.22524e-07
56234.1	1.53022e-12	1.51126e-10	5.76811e-10	1.34462e-09	2.42875e-09	3.84824e-09	5.61267e-09	7.73101e-09	1.02115e-08	1.30618e-08	1.62899e-08	1.99015e-08	2.39041e-08	2.83034e-08	3.31041e-08	3.83107e-08	4.39291e-08	4.99614e-08	5.64104e-08	6.32772e-08	7.05643e-08	7.82696e-08	8.63907e-08	9.49326e-08	1.03882e-07	1.13248e-07	1.23535e-07	1.32146e-07	1.44272e-07	1.55206e-07	1.66563e-07	1.78304e-07	1.90241e-07	2.02466e-07	2.14892e-07	2.2755e-07	2.40465e-07	2.53699e-07	2.67312e-07	2.81295e-07	2.95456e-07	3.09798e-07	3.23987e-07	3.38127e-07	3.52134e-07	3.65902e-07	3.79293e-07	3.92094e-07	4.04103e-07
63095.7	1.44243e-12	1.42457e-10	5.43742e-10	1.2676e-09	2.28979e-09	3.62843e-09	5.29274e-09	7.29133e-09	9.63233e-09	1.23233e-08	1.53723e-08	1.87847e-08	2.25687e-08	2.67298e-08	3.12732e-08	3.62039e-08	4.15282e-08	4.72486e-08	5.33685e-08	5.98898e-08	6.68154e-08	7.41437e-08	8.18726e-08	9.00081e-08	9.85371e-08	1.0747e-07	1.17287e-07	1.25528e-07	1.37128e-07	1.47624e-07	1.58562e-07	1.6992e-07	1.81531e-07	1.93495e-07	2.05728e-07	2.18229e-07	2.30994e-07	2.44003e-07	2.57262e-07	2.70681e-07	2.84031e-07	2.97397e-07	3.10559e-07	3.23738e-07	3.36952e-07	3.50074e-07	3.62967e-07	3.75415e-07	3.87076e-07
70794.6	1.35417e-12	1.33742e-10	5.10495e-10	1.19015e-09	2.15005e-09	3.40729e-09	4.97075e-09	6.84873e-09	9.049e-09	1.15792e-08	1.44469e-08	1.76581e-08	2.12205e-08	2.51398e-08	2.94218e-08	3.40716e-08	3.90955e-08	4.44968e-08	5.02793e-08	5.64456e-08	6.29995e-08	6.99405e-08	7.72681e-08	8.49896e-08	9.30928e-08	1.01589e-07	1.10934e-07	1.18799e-07	1.29855e-07	1.39877e-07	1.50327e-07	1.61183e-07	1.7229e-07	1.8375e-07	1.95499e-07	2.07545e-07	2.1992e-07	2.32638e-07	2.45722e-07	2.59128e-07	2.7252e-07	2.85885e-07	2.98836e-07	3.11475e-07	3.23779e-07	3.35754e-07	3.47471e-07	3.58916e-07	3.69898e-07
79432.8	1.26986e-12	1.25414e-10	4.78699e-10	1.116e-09	2.01602e-09	3.19478e-09	4.6605e-09	6.42094e-09	8.4834e-09	1.08549e-08	1.35429e-08	1.65528e-08	1.98923e-08	2.35675e-08	2.75843e-08	3.19484e-08	3.66661e-08	4.17417e-08	4.71801e-08	5.29843e-08	5.91588e-08	6.57041e-08	7.26209e-08	7.99168e-08	8.75817e-08	9.56261e-08	1.0448e-07	1.11951e-07	1.22442e-07	1.31974e-07	1.41926e-07	1.5228e-07	1.62888e-07	1.73845e-07	1.85088e-07	1.96616e-07	2.0845e-07	2.20635e-07	2.33182e-07	2.46148e-07	2.59184e-07	2.72326e-07	2.85214e-07	2.9793e-07	3.10418e-07	3.22535e-07	3.34092e-07	3.44876e-07	3.54743e-07
89125.1	1.18968e-12	1.17498e-10	4.48511e-10	1.04572e-09	1.88931e-09	2.99446e-09	4.36911e-09	6.02076e-09	7.95644e-09	1.0183e-08	1.27074e-08	1.55348e-08	1.86722e-08	2.21246e-08	2.58965e-08	2.99929e-08	3.44192e-08	3.9178e-08	4.42732e-08	4.97088e-08	5.54891e-08	6.16158e-08	6.80919e-08	7.49281e-08	8.21186e-08	8.96798e-08	9.80142e-08	1.05067e-07	1.14971e-07	1.23991e-07	1.33424e-07	1.4325e-07	1.53333e-07	1.63759e-07	1.7447e-07	1.85466e-07	1.96755e-07	2.0841e-07	2.20424e-07	2.32899e-07	2.45465e-07	2.58122e-07	2.70556e-07	2.82828e-07	2.94982e-07	3.06933e-07	3.18585e-07	3.29718e-07	3.40019e-07
100000	1.10653e-12	1.09287e-10	4.17178e-10	9.72706e-10	1.7575e-09	2.78577e-09	4.06505e-09	5.60251e-09	7.405e-09	9.47923e-09	1.18322e-08	1.44694e-08	1.73982e-08	2.06244e-08	2.41538e-08	2.79917e-08	3.21448e-08	3.66172e-08	4.14133e-08	4.6536e-08	5.19887e-08	5.77717e-08	6.38828e-08	7.03282e-08	7.7097e-08	8.41957e-08	9.20047e-08	9.8593e-08	1.07846e-07	1.16267e-07	1.25083e-07	1.34291e-07	1.43774e-07	1.53613e-07	1.63752e-07	1.74184e-07	1.84904e-07	1.95985e-07	2.07439e-07	2.19356e-07	2.31452e-07	2.43615e-07	2.55573e-07	2.67367e-07	2.79068e-07	2.90587e-07	3.01818e-07	3.12624e-07	3.228e-07
112202	1.0289e-12	1.0162e-10	3.87912e-10	9.04477e-10	1.63425e-09	2.59046e-09	3.78013e-09	5.20993e-09	6.88624e-09	8.81531e-09	1.10036e-08	1.34564e-08	1.61801e-08	1.91805e-08	2.24625e-08	2.60316e-08	2.9894e-08	3.40537e-08	3.8516e-08	4.32852e-08	4.8366e-08	5.37611e-08	5.94735e-08	6.5512e-08	7.18717e-08	7.85643e-08	8.59468e-08	9.2216e-08	1.00994e-07	1.08998e-07	1.17357e-07	1.26048e-07	1.34943e-07	1.44123e-07	1.5355e-07	1.63243e-07	1.73219e-07	1.8357e-07	1.94375e-07	2.05657e-07	2.1723e-07	2.28863e-07	2.40333e-07	2.51603e-07	2.62791e-07	2.73822e-07	2.84623e-07	2.95047e-07	3.04873e-07
125893	9.56292e-13	9.44508e-11	3.60548e-10	8.40685e-10	1.51901e-09	2.40783e-09	3.51371e-09	4.84288e-09	6.40131e-09	8.19491e-09	1.02297e-08	1.25106e-08	1.50438e-08	1.78346e-08	2.08879e-08	2.42088e-08	2.78031e-08	3.16749e-08	3.58284e-08	4.02672e-08	4.49954e-08	5.00146e-08	5.53265e-08	6.09393e-08	6.68478e-08	7.30634e-08	7.99202e-08	8.57436e-08	9.39114e-08	1.01383e-07	1.09222e-07	1.17417e-07	1.25863e-07	1.3463e-07	1.43661e-07	1.52939e-07	1.62422e-07	1.72126e-07	1.82196e-07	1.92611e-07	2.03399e-07	2.14226e-07	2.24995e-07	2.35621e-07	2.4623e-07	2.56738e-07	2.67079e-07	2.77075e-07	2.86533e-07
141254	8.66955e-13	8.56283e-11	3.2691e-10	7.624e-10	1.37792e-09	2.18494e-09	3.18976e-09	4.39857e-09	5.81722e-09	7.45173e-09	9.30851e-09	1.13931e-08	1.37125e-08	1.62732e-08	1.90823e-08	2.2148e-08	2.54809e-08	2.90926e-08	3.29993e-08	3.72221e-08	4.17758e-08	4.65294e-08	5.14651e-08	5.66827e-08	6.21764e-08	6.79574e-08	7.4335e-08	7.97489e-08	8.73389e-08	9.42721e-08	1.01536e-07	1.09123e-07	1.1694e-07	1.25059e-07	1.33442e-07	1.42095e-07	1.51014e-07	1.6021e-07	1.69859e-07	1.79897e-07	1.90337e-07	2.00683e-07	2.10793e-07	2.20557e-07	2.30234e-07	2.3984e-07	2.49407e-07	2.58801e-07	2.67784e-07
158489	7.97117e-13	7.87325e-11	3.00604e-10	7.01146e-10	1.26743e-09	2.01014e-09	2.93532e-09	4.04874e-09	5.35609e-09	6.8631e-09	8.57547e-09	1.04978e-08	1.26357e-08	1.49943e-08	1.75774e-08	2.0389e-08	2.34339e-08	2.67158e-08	3.02393e-08	3.40097e-08	3.80318e-08	4.2309e-08	4.68466e-08	5.16579e-08	5.67464e-08	6.21388e-08	6.81445e-08	7.33797e-08	8.08044e-08	8.76757e-08	9.43916e-08	1.01413e-07	1.08648e-07	1.16166e-07	1.23932e-07	1.31933e-07	1.40164e-07	1.48618e-07	1.57488e-07	1.66777e-07	1.76548e-07	1.8635e-07	1.96088e-07	2.05557e-07	2.14952e-07	2.24131e-07	2.32982e-07	2.41415e-07	2.49417e-07
177828	7.31064e-13	7.22111e-11	2.75736e-10	6.43259e-10	1.16309e-09	1.8452e-09	2.69549e-09	3.71948e-09	4.92298e-09	6.31142e-09	7.89062e-09	9.66575e-09	1.1643e-08	1.38278e-08	1.62251e-08	1.88398e-08	2.16756e-08	2.47364e-08	2.80224e-08	3.15351e-08	3.52746e-08	3.92382e-08	4.34255e-08	4.78463e-08	5.24973e-08	5.7384e-08	6.2771e-08	6.73481e-08	7.37724e-08	7.96603e-08	8.58599e-08	9.23763e-08	9.91658e-08	1.06359e-07	1.1407e-07	1.22401e-07	1.30025e-07	1.37797e-07	1.4593e-07	1.54533e-07	1.63564e-07	1.72615e-07	1.81574e-07	1.90216e-07	1.98847e-07	2.07423e-07	2.15908e-07	2.24216e-07	2.32092e-07
199526	6.63931e-13	6.55854e-11	2.50492e-10	5.84573e-10	1.05749e-09	1.67885e-09	2.45442e-09	3.38999e-09	4.49155e-09	5.76501e-09	7.21614e-09	8.85095e-09	1.06756e-08	1.26952e-08	1.49148e-08	1.7339e-08	1.99731e-08	2.28211e-08	2.58858e-08	2.91743e-08	3.26863e-08	3.64228e-08	4.03782e-08	4.45483e-08	4.89178e-08	5.34857e-08	5.84953e-08	6.27249e-08	6.86413e-08	7.4017e-08	7.96351e-08	8.54957e-08	9.15182e-08	9.77722e-08	1.04229e-07	1.10915e-07	1.17863e-07	1.25105e-07	1.32817e-07	1.41427e-07	1.51101e-07	1.59705e-07	1.67947e-07	1.75845e-07	1.83743e-07	1.91539e-07	1.99165e-07	2.06585e-07	2.1371e-07
223872	5.92854e-13	5.85689e-11	2.23754e-10	5.2241e-10	9.4561e-10	1.50234e-09	2.19859e-09	3.04001e-09	4.03336e-09	5.18453e-09	6.50122e-09	7.98965e-09	9.65676e-09	1.15097e-08	1.3555e-08	1.57984e-08	1.82463e-08	2.09013e-08	2.37663e-08	2.68457e-08	3.01379e-08	3.36441e-08	3.73611e-08	4.13019e-08	4.5458e-08	4.98259e-08	5.46121e-08	5.86477e-08	6.42215e-08	6.92505e-08	7.44678e-08	7.98661e-08	8.53818e-08	9.10711e-08	9.69065e-08	1.02888e-07	1.09018e-07	1.15312e-07	1.2185e-07	1.2896e-07	1.36431e-07	1.44158e-07	1.52012e-07	1.59772e-07	1.68277e-07	1.76553e-07	1.83367e-07	1.89995e-07	1.96325e-07
251189	5.19587e-13	5.13356e-11	1.96178e-10	4.58261e-10	8.30143e-10	1.32003e-09	1.93375e-09	2.67744e-09	3.55704e-09	4.57981e-09	5.75273e-09	7.08258e-09	8.57803e-09	1.02471e-08	1.20978e-08	1.41385e-08	1.63784e-08	1.88249e-08	2.14855e-08	2.43656e-08	2.74644e-08	3.07849e-08	3.43172e-08	3.8063e-08	4.20065e-08	4.61475e-08	5.07013e-08	5.46043e-08	5.99852e-08	6.4862e-08	6.98607e-08	7.4961e-08	8.01063e-08	8.53656e-08	9.07187e-08	9.61804e-08	1.0172e-07	1.07347e-07	1.13115e-07	1.19418e-07	1.25995e-07	1.32724e-07	1.39423e-07	1.4569e-07	1.51978e-07	1.58284e-07	1.64657e-07	1.7125e-07	1.78613e-07
281838	4.45032e-13	4.39741e-11	1.68092e-10	3.9281e-10	7.11989e-10	1.13323e-09	1.66199e-09	2.30395e-09	3.0661e-09	3.95458e-09	4.97816e-09	6.14434e-09	7.4615e-09	8.93957e-09	1.05875e-08	1.24143e-08	1.44296e-08	1.66418e-08	1.90601e-08	2.16927e-08	2.45486e-08	2.76397e-08	3.09669e-08	3.4539e-08	3.83361e-08	4.23513e-08	4.67524e-08	5.05329e-08	5.56672e-08	6.0374e-08	6.52748e-08	7.0309e-08	7.53184e-08	8.0314e-08	8.53082e-08	9.03351e-08	9.54175e-08	1.00523e-07	1.05658e-07	1.11283e-07	1.17155e-07	1.23125e-07	1.29041e-07	1.34429e-07	1.39758e-07	1.44993e-07	1.501e-07	1.55039e-07	1.59793e-07
316228	3.74869e-13	3.70434e-11	1.41625e-10	3.31066e-10	6.00319e-10	9.56002e-10	1.40311e-09	1.94672e-09	2.59335e-09	3.3489e-09	4.22182e-09	5.21905e-09	6.34995e-09	7.62454e-09	9.05296e-09	1.06463e-08	1.24165e-08	1.43762e-08	1.6538e-08	1.89141e-08	2.15137e-08	2.43418e-08	2.74074e-08	3.07134e-08	3.42731e-08	3.80952e-08	4.23509e-08	4.61281e-08	5.1188e-08	5.58271e-08	6.05848e-08	6.54751e-08	7.0447e-08	7.5471e-08	8.03789e-08	8.51362e-08	8.98293e-08	9.45089e-08	9.91548e-08	1.04173e-07	1.09431e-07	1.14725e-07	1.19974e-07	1.24645e-07	1.29223e-07	1.33675e-07	1.37951e-07	1.41983e-07	1.45759e-07
354813	3.12966e-13	3.09266e-11	1.18242e-10	2.76436e-10	5.01369e-10	7.98643e-10	1.17231e-09	1.62721e-09	2.16851e-09	2.80201e-09	3.53433e-09	4.37316e-09	5.3263e-09	6.40301e-09	7.61396e-09	8.97047e-09	1.04853e-08	1.21716e-08	1.40445e-08	1.61184e-08	1.84075e-08	2.09294e-08	2.36996e-08	2.67309e-08	3.00293e-08	3.35963e-08	3.75809e-08	4.11976e-08	4.60689e-08	5.0717e-08	5.55861e-08	6.05407e-08	6.54381e-08	7.0373e-08	7.53552e-08	8.02195e-08	8.47643e-08	8.91056e-08	9.33537e-08	9.78687e-08	1.02575e-07	1.07252e-07	1.11899e-07	1.15925e-07	1.19825e-07	1.23628e-07	1.27275e-07	1.30611e-07	1.33612e-07
398107	2.60218e-13	2.57147e-11	9.83241e-11	2.29891e-10	4.16982e-10	6.64245e-10	9.753e-10	1.35396e-09	1.80479e-09	2.33251e-09	2.94319e-09	3.64245e-09	4.43803e-09	5.33803e-09	6.35105e-09	7.48725e-09	8.7587e-09	1.01783e-08	1.17599e-08	1.35209e-08	1.54804e-08	1.76558e-08	2.00672e-08	2.27378e-08	2.56823e-08	2.892e-08	3.26066e-08	3.60476e-08	4.06352e-08	4.50724e-08	4.98178e-08	5.48573e-08	6.00417e-08	6.51681e-08	7.0101e-08	7.50014e-08	7.97912e-08	8.41215e-08	8.80582e-08	9.21589e-08	9.64201e-08	1.0051e-07	1.04632e-07	1.08026e-07	1.11371e-07	1.14545e-07	1.17538e-07	1.20285e-07	1.22674e-07
446684	2.15247e-13	2.1271e-11	8.13395e-11	1.90206e-10	3.45054e-10	5.49799e-10	8.07435e-10	1.12126e-09	1.49499e-09	1.93298e-09	2.43998e-09	3.02096e-09	3.68268e-09	4.4313e-09	5.27493e-09	6.22202e-09	7.28251e-09	8.46725e-09	9.7892e-09	1.12626e-08	1.29045e-08	1.47333e-08	1.67705e-08	1.90432e-08	2.15761e-08	2.4401e-08	2.76586e-08	3.07811e-08	3.49875e-08	3.91932e-08	4.37537e-08	4.86152e-08	5.37369e-08	5.91317e-08	6.45668e-08	6.9624e-08	7.44312e-08	7.90818e-08	8.31184e-08	8.68848e-08	9.08063e-08	9.4349e-08	9.80013e-08	1.0085e-07	1.03568e-07	1.06151e-07	1.08564e-07	1.10759e-07	1.12624e-07
501187	1.76208e-13	1.74142e-11	6.66011e-11	1.55786e-10	2.8271e-10	4.50712e-10	6.62289e-10	9.2028e-10	1.22803e-09	1.58899e-09	2.0076e-09	2.48785e-09	3.03527e-09	3.65547e-09	4.35512e-09	5.14142e-09	6.02262e-09	7.00808e-09	8.1092e-09	9.33817e-09	1.07093e-08	1.22368e-08	1.39411e-08	1.58433e-08	1.79695e-08	2.03495e-08	2.31165e-08	2.58173e-08	2.95022e-08	3.32843e-08	3.74991e-08	4.21462e-08	4.71365e-08	5.24067e-08	5.79583e-08	6.36657e-08	6.89348e-08	7.36313e-08	7.80591e-08	8.19022e-08	8.55625e-08	8.86807e-08	9.1845e-08	9.41755e-08	9.63351e-08	9.83347e-08	1.00218e-07	1.01895e-07	1.03327e-07
562341	1.41437e-13	1.39791e-11	5.34821e-11	1.25148e-10	2.27269e-10	3.62666e-10	5.33502e-10	7.42142e-10	9.91777e-10	1.28505e-09	1.62609e-09	2.01863e-09	2.46694e-09	2.9763e-09	3.55247e-09	4.20176e-09	4.93135e-09	5.74932e-09	6.66508e-09	7.68798e-09	8.82876e-09	1.01031e-08	1.15245e-08	1.31147e-08	1.48915e-08	1.68869e-08	1.92055e-08	2.1475e-08	2.45789e-08	2.78109e-08	3.14979e-08	3.56873e-08	4.03504e-08	4.54901e-08	5.09543e-08	5.66766e-08	6.26088e-08	6.80317e-08	7.25804e-08	7.68758e-08	8.05797e-08	8.33566e-08	8.6063e-08	8.78993e-08	8.95329e-08	9.10258e-08	9.23985e-08	9.36007e-08	9.45987e-08
630957	1.09779e-13	1.08514e-11	4.15267e-11	9.72393e-11	1.76771e-10	2.82472e-10	4.16043e-10	5.79904e-10	7.76491e-10	1.00865e-09	1.27957e-09	1.59342e-09	1.95384e-09	2.3651e-09	2.83302e-09	3.363e-09	3.96151e-09	4.63544e-09	5.39203e-09	6.23811e-09	7.18658e-09	8.24944e-09	9.43542e-09	1.07659e-08	1.22539e-08	1.39197e-08	1.58594e-08	1.77653e-08	2.03693e-08	2.30834e-08	2.61855e-08	2.97531e-08	3.38438e-08	3.85371e-08	4.38041e-08	4.94936e-08	5.53987e-08	6.15415e-08	6.69293e-08	7.13905e-08	7.56794e-08	7.82439e-08	8.05689e-08	8.19247e-08	8.30981e-08	8.41134e-08	8.49952e-08	8.57651e-08	8.63861e-08
707946	8.17575e-14	8.08341e-12	3.09558e-11	7.25767e-11	1.32131e-10	2.11355e-10	3.1201e-10	4.35994e-10	5.85191e-10	7.62542e-10	9.70621e-10	1.21231e-09	1.49203e-09	1.81365e-09	2.1816e-09	2.60089e-09	3.07758e-09	3.61841e-09	4.23139e-09	4.92568e-09	5.71055e-09	6.59168e-09	7.5855e-09	8.6961e-09	9.94202e-09	1.13434e-08	1.29739e-08	1.45803e-08	1.67615e-08	1.90396e-08	2.16478e-08	2.46502e-08	2.81017e-08	3.21069e-08	3.68118e-08	4.22215e-08	4.81635e-08	5.42708e-08	6.05374e-08	6.57366e-08	7.03673e-08	7.32566e-08	7.52716e-08	7.62059e-08	7.69517e-08	7.75144e-08	7.79906e-08	7.8316e-08	7.85795e-08
794328	5.79467e-14	5.72971e-12	2.1949e-11	5.14829e-11	9.38231e-11	1.50475e-10	2.22512e-10	3.11588e-10	4.19601e-10	5.48408e-10	7.0046e-10	8.79065e-10	1.08692e-09	1.32741e-09	1.6055e-09	1.92595e-09	2.2945e-09	2.71742e-09	3.20026e-09	3.74928e-09	4.37547e-09	5.08648e-09	5.89354e-09	6.81132e-09	7.85605e-09	9.038e-09	1.04148e-08	1.17801e-08	1.3618e-08	1.55452e-08	1.77423e-08	2.02692e-08	2.31825e-08	2.65682e-08	3.05444e-08	3.52759e-08	4.08803e-08	4.71005e-08	5.33965e-08	5.95643e-08	6.48257e-08	6.83206e-08	7.01356e-08	7.06746e-08	7.10169e-08	7.11721e-08	7.12518e-08	7.12212e-08	7.11381e-08
891251	3.85826e-14	3.81619e-12	1.46353e-11	3.43959e-11	6.28163e-11	1.0087e-10	1.49656e-10	2.10331e-10	2.84159e-10	3.73011e-10	4.78887e-10	6.03539e-10	7.50119e-10	9.21728e-10	1.12183e-09	1.35429e-09	1.62397e-09	1.93662e-09	2.29902e-09	2.71676e-09	3.19896e-09	3.7578e-09	4.39865e-09	5.13705e-09	5.98243e-09	6.94641e-09	8.08123e-09	9.23874e-09	1.08009e-08	1.24556e-08	1.43324e-08	1.64788e-08	1.89366e-08	2.18021e-08	2.51688e-08	2.91798e-08	3.40238e-08	3.99132e-08	4.63933e-08	5.29265e-08	5.90078e-08	6.30496e-08	6.51547e-08	6.53008e-08	6.52834e-08	6.51034e-08	6.48229e-08	6.45106e-08	6.41304e-08
1000000	2.33086e-14	2.30635e-12	8.85495e-12	2.08533e-11	3.81841e-11	6.16103e-11	9.18373e-11	1.29738e-10	1.76526e-10	2.33387e-10	3.01778e-10	3.83845e-10	4.81197e-10	5.96635e-10	7.3284e-10	8.93016e-10	1.08126e-09	1.30166e-09	1.56002e-09	1.86265e-09	2.21595e-09	2.62976e-09	3.11195e-09	3.67536e-09	4.33371e-09	5.10132e-09	6.02199e-09	6.97931e-09	8.25943e-09	9.63711e-09	1.12432e-08	1.31085e-08	1.52371e-08	1.76785e-08	2.05293e-08	2.39327e-08	2.80634e-08	3.3168e-08	3.94872e-08	4.61575e-08	5.27698e-08	5.75234e-08	6.02698e-08	6.0062e-08	5.97057e-08	5.92677e-08	5.86739e-08	5.80799e-08	5.74925e-08
1.12202e+06	1.1984e-14	1.18673e-12	4.57036e-12	1.08172e-11	1.99277e-11	3.23426e-11	4.86838e-11	6.94286e-11	9.5499e-11	1.27606e-10	1.67246e-10	2.15316e-10	2.73576e-10	3.43896e-10	4.28385e-10	5.29828e-10	6.519e-10	7.97319e-10	9.72562e-10	1.18099e-09	1.42881e-09	1.72208e-09	2.06966e-09	2.48122e-09	2.96798e-09	3.54503e-09	4.24679e-09	4.99954e-09	6.02089e-09	7.15935e-09	8.49938e-09	1.00557e-08	1.18738e-08	1.4016e-08	1.65038e-08	1.94025e-08	2.29057e-08	2.72828e-08	3.28755e-08	3.97547e-08	4.66505e-08	5.18236e-08	5.54137e-08	5.49861e-08	5.4319e-08	5.36018e-08	5.2788e-08	5.18573e-08	5.11484e-08
1.25893e+06	4.2363e-15	4.20671e-13	1.6343e-12	3.92359e-12	7.32e-12	1.20744e-11	1.86611e-11	2.71136e-11	3.84963e-11	5.27347e-11	7.10029e-11	9.44169e-11	1.23957e-10	1.60921e-10	2.06885e-10	2.64038e-10	3.35174e-10	4.23687e-10	5.30141e-10	6.61644e-10	8.18882e-10	1.01275e-09	1.24673e-09	1.53124e-09	1.87782e-09	2.29731e-09	2.81352e-09	3.37931e-09	4.14616e-09	5.02893e-09	6.08896e-09	7.38032e-09	8.91557e-09	1.072e-08	1.28651e-08	1.54336e-08	1.847e-08	2.2184e-08	2.70027e-08	3.35186e-08	4.09739e-08	4.5847e-08	5.06265e-08	4.99905e-08	4.90925e-08	4.80341e-08	4.71535e-08	4.62735e-08	4.53753e-08
1.41254e+06	7.68213e-16	7.68949e-14	3.04571e-13	7.63312e-13	1.4688e-12	2.5194e-12	4.15127e-12	6.24772e-12	9.38568e-12	1.34999e-11	1.90023e-11	2.64004e-11	3.61313e-11	4.87626e-11	6.51492e-11	8.70888e-11	1.2048e-10	1.62335e-10	2.18723e-10	2.88996e-10	3.81729e-10	4.96976e-10	6.42694e-10	8.25592e-10	1.05194e-09	1.33142e-09	1.6848e-09	2.08826e-09	2.65273e-09	3.30847e-09	4.11951e-09	5.11385e-09	6.33112e-09	7.83853e-09	9.67724e-09	1.18704e-08	1.45367e-08	1.77927e-08	2.18959e-08	2.76684e-08	3.5543e-08	4.00531e-08	4.58274e-08	4.50269e-08	4.40695e-08	4.30256e-08	4.18453e-08	4.06074e-08	3.94242e-08
1.58489e+06	6.61991e-19	1.08243e-16	9.11193e-16	4.07915e-15	1.23878e-14	3.00745e-14	6.29825e-14	1.18909e-13	2.08121e-13	3.44425e-13	5.48248e-13	8.59282e-13	1.39555e-12	2.62135e-12	6.91551e-12	1.49706e-11	2.52552e-11	4.02611e-11	6.00138e-11	8.76039e-11	1.21467e-10	1.66873e-10	2.31022e-10	3.31577e-10	4.62877e-10	6.37046e-10	8.64286e-10	1.13744e-09	1.51179e-09	1.96982e-09	2.55119e-09	3.29774e-09	4.23625e-09	5.41355e-09	6.89155e-09	8.76438e-09	1.10659e-08	1.39102e-08	1.75012e-08	2.24543e-08	3.04941e-08	3.47491e-08	4.09034e-08	4.0497e-08	3.91952e-08	3.7762e-08	3.63238e-08	3.51589e-08	3.41368e-08
1.77828e+06	1.49441e-19	4.64118e-17	5.4542e-16	2.71934e-15	8.63975e-15	2.14656e-14	4.55821e-14	8.68494e-14	1.52888e-13	2.53489e-13	4.01e-13	6.10983e-13	9.02963e-13	1.30116e-12	1.83577e-12	2.54407e-12	3.47251e-12	4.67864e-12	6.23891e-12	8.31596e-12	1.20904e-11	2.87967e-11	5.76337e-11	9.68243e-11	1.50204e-10	2.22683e-10	3.1746e-10	4.70542e-10	6.99483e-10	1.00048e-09	1.39978e-09	1.91312e-09	2.58386e-09	3.47235e-09	4.62843e-09	6.11661e-09	8.0636e-09	1.05277e-08	1.36719e-08	1.79521e-08	2.56373e-08	3.01051e-08	3.60103e-08	3.55638e-08	3.40943e-08	3.28011e-08	3.15179e-08	3.02309e-08	2.90657e-08
1.99526e+06	2.30383e-21	2.2067e-17	3.38577e-16	1.79118e-15	5.8223e-15	1.46421e-14	3.13417e-14	6.01038e-14	1.06415e-13	1.77437e-13	2.82319e-13	4.32853e-13	6.44012e-13	9.34553e-13	1.32829e-12	1.85522e-12	2.55315e-12	3.46903e-12	4.66154e-12	6.20337e-12	8.18658e-12	1.07229e-11	1.39571e-11	1.80725e-11	2.34276e-11	3.60534e-11	8.74644e-11	1.54901e-10	2.5364e-10	3.85707e-10	5.93244e-10	9.28661e-10	1.39224e-09	2.01359e-09	2.84848e-09	3.99621e-09	5.54664e-09	7.62978e-09	1.03616e-08	1.40696e-08	2.09658e-08	2.5673e-08	3.0964e-08	3.10193e-08	2.95998e-08	2.81484e-08	2.67732e-08	2.54778e-08	2.43754e-08
2.23872e+06	1.42049e-21	1.40585e-17	2.15995e-16	1.14473e-15	3.72978e-15	9.40975e-15	2.0219e-14	3.89395e-14	6.92859e-14	1.16152e-13	1.85895e-13	2.86807e-13	4.29527e-13	6.27694e-13	8.98875e-13	1.26543e-12	1.75602e-12	2.40702e-12	3.26527e-12	4.39128e-12	5.86035e-12	7.76993e-12	1.02439e-11	1.34413e-11	1.75557e-11	2.28345e-11	2.97106e-11	3.79418e-11	5.07296e-11	1.12843e-10	2.19519e-10	3.74177e-10	5.88761e-10	9.74319e-10	1.56717e-09	2.38508e-09	3.55347e-09	5.23004e-09	7.56343e-09	1.08024e-08	1.67818e-08	2.17197e-08	2.6272e-08	2.65833e-08	2.51291e-08	2.37332e-08	2.24781e-08	2.13547e-08	2.0402e-08
2.51189e+06	7.84265e-22	7.76588e-18	1.19545e-16	6.35487e-16	2.07941e-15	5.27368e-15	1.14063e-14	2.21307e-14	3.97186e-14	6.72127e-14	1.08717e-13	1.69626e-13	2.57141e-13	3.80704e-13	5.5258e-13	7.88773e-13	1.11011e-12	1.54316e-12	2.12247e-12	2.89261e-12	3.91223e-12	5.2568e-12	7.02546e-12	9.34816e-12	1.2393e-11	1.63809e-11	2.16939e-11	2.82186e-11	3.7516e-11	4.9165e-11	6.4372e-11	9.63354e-11	2.2784e-10	4.22727e-10	7.10847e-10	1.25513e-09	2.08632e-09	3.34426e-09	5.23339e-09	8.04611e-09	1.32106e-08	1.8004e-08	2.19746e-08	2.24533e-08	2.11597e-08	1.99493e-08	1.88015e-08	1.77779e-08	1.69159e-08
2.81838e+06	3.25322e-22	3.22707e-18	4.98887e-17	2.67213e-16	8.8297e-16	2.2683e-15	4.9822e-15	9.83427e-15	1.79995e-14	3.11124e-14	5.14491e-14	8.21728e-14	1.27622e-13	1.93579e-13	2.87851e-13	4.20807e-13	6.06252e-13	8.62412e-13	1.21317e-12	1.69238e-12	2.34309e-12	3.22532e-12	4.41369e-12	6.00631e-12	8.13116e-12	1.09618e-11	1.47999e-11	1.96319e-11	2.66297e-11	3.56869e-11	4.78834e-11	6.4257e-11	8.60587e-11	1.26124e-10	3.12059e-10	5.95374e-10	1.06485e-09	1.97433e-09	3.41507e-09	5.7897e-09	1.03074e-08	1.4706e-08	1.82489e-08	1.88269e-08	1.76558e-08	1.65904e-08	1.5608e-08	1.47995e-08	1.41388e-08
3.16228e+06	7.45802e-23	7.42387e-19	1.15922e-17	6.30247e-17	2.12765e-16	5.58687e-16	1.26324e-15	2.5669e-15	4.85196e-15	8.65784e-15	1.48254e-14	2.45946e-14	3.99836e-14	6.44277e-14	1.02597e-13	1.59862e-13	2.44633e-13	3.68346e-13	5.46858e-13	8.03713e-13	1.16823e-12	1.68067e-12	2.39438e-12	3.37829e-12	4.73041e-12	6.59336e-12	9.20318e-12	1.26026e-11	1.75944e-11	2.42316e-11	3.33576e-11	4.59593e-11	6.34093e-11	8.77828e-11	1.21687e-10	2.41364e-10	5.52627e-10	1.06665e-09	2.08156e-09	3.94508e-09	7.9905e-09	1.17622e-08	1.50846e-08	1.56883e-08	1.47553e-08	1.39692e-08	1.32227e-08	1.25095e-08	1.1869e-08
3.54813e+06	1.63819e-25	1.92674e-21	4.37749e-20	3.58504e-19	1.75716e-18	6.38973e-18	1.90482e-17	4.97505e-17	1.18984e-16	2.73211e-16	6.24668e-16	1.50443e-15	3.81412e-15	9.13831e-15	1.85268e-14	3.41729e-14	5.95556e-14	9.8911e-14	1.59646e-13	2.50386e-13	3.86909e-13	6.0142e-13	9.49863e-13	1.46581e-12	2.22381e-12	3.32769e-12	4.94022e-12	7.11934e-12	1.03876e-11	1.49142e-11	2.14092e-11	3.07075e-11	4.39115e-11	6.27463e-11	9.00963e-11	1.30755e-10	2.28592e-10	5.80741e-10	1.219e-09	2.58218e-09	6.09069e-09	9.435e-09	1.2604e-08	1.33136e-08	1.2492e-08	1.17506e-08	1.10095e-08	1.04377e-08	9.84751e-09
3.98107e+06	3.37059e-26	5.01134e-22	1.55227e-20	1.51964e-19	8.16655e-19	3.11857e-18	9.53654e-18	2.49635e-17	5.83175e-17	1.24992e-16	2.50392e-16	4.75322e-16	8.63854e-16	1.51456e-15	2.57698e-15	4.27392e-15	6.93455e-15	1.1049e-14	1.74396e-14	2.83209e-14	5.52459e-14	1.29248e-13	2.52489e-13	4.46232e-13	7.44839e-13	1.19629e-12	1.91646e-12	3.11245e-12	5.04815e-12	7.92808e-12	1.21975e-11	1.84548e-11	2.78072e-11	4.20296e-11	6.30943e-11	9.49459e-11	1.46459e-10	2.83091e-10	7.10746e-10	1.66697e-09	4.61879e-09	7.62359e-09	1.05148e-08	1.12135e-08	1.05028e-08	9.86014e-09	9.21132e-09	8.49886e-09	8.18825e-09
4.46684e+06	7.09689e-29	7.03902e-23	4.35893e-21	5.26335e-20	3.10084e-19	1.24872e-18	3.96494e-18	1.07069e-17	2.57482e-17	5.67226e-17	1.16752e-16	2.27879e-16	4.25835e-16	7.6727e-16	1.34057e-15	2.28059e-15	3.79294e-15	6.18887e-15	9.93454e-15	1.57374e-14	2.46582e-14	3.82916e-14	5.89552e-14	9.00862e-14	1.37791e-13	2.38811e-13	5.52455e-13	1.06378e-12	1.90924e-12	3.21967e-12	5.43447e-12	9.36412e-12	1.56338e-11	2.54278e-11	4.10376e-11	6.53688e-11	1.05417e-10	1.95068e-10	3.79501e-10	1.09183e-09	3.42604e-09	6.07194e-09	8.56116e-09	9.26125e-09	8.56199e-09	7.9821e-09	7.58456e-09	6.98386e-09	6.55149e-09
5.01187e+06	1.60817e-29	1.59954e-23	1.00059e-21	1.227e-20	7.37915e-20	3.0522e-19	9.97113e-19	2.78006e-18	6.91022e-18	1.57796e-17	3.37136e-17	6.84275e-17	1.33893e-16	2.55313e-16	4.76251e-16	8.64067e-16	1.52621e-15	2.63654e-15	4.47251e-15	7.47538e-15	1.23291e-14	2.00563e-14	3.2201e-14	5.10917e-14	8.0361e-14	1.25791e-13	1.97192e-13	3.03403e-13	4.80814e-13	9.72918e-13	2.10204e-12	4.01701e-12	7.16419e-12	1.30091e-11	2.39703e-11	4.23373e-11	7.1889e-11	1.30556e-10	2.56294e-10	6.78843e-10	2.61321e-09	4.92289e-09	7.06912e-09	7.66148e-09	7.09516e-09	6.46717e-09	6.03443e-09	5.78593e-09	5.13925e-09
5.62341e+06	8.94829e-32	9.52069e-26	7.09965e-24	1.09759e-22	8.43229e-22	4.43728e-21	1.81572e-20	6.26036e-20	1.91352e-19	5.41327e-19	1.47077e-18	4.01383e-18	1.11951e-17	3.11103e-17	7.88199e-17	1.75279e-16	3.6021e-16	6.99069e-16	1.30032e-15	2.34057e-15	4.11715e-15	7.1889e-15	1.26943e-14	2.21081e-14	3.7828e-14	6.38688e-14	1.06923e-13	1.73887e-13	2.86956e-13	4.67558e-13	7.65163e-13	1.27761e-12	2.91734e-12	6.21408e-12	1.21381e-11	2.46276e-11	4.7186e-11	8.84971e-11	2.22287e-10	3.86188e-10	2.06591e-09	3.8374e-09	5.59932e-09	6.16502e-09	5.71268e-09	5.35411e-09	4.786e-09	4.47168e-09	4.32192e-09
6.30957e+06	1.70476e-32	1.94023e-26	1.67445e-24	2.97943e-23	2.55495e-22	1.44831e-21	6.25656e-21	2.23024e-20	6.89369e-20	1.91048e-19	4.8595e-19	1.15385e-18	2.59078e-18	5.55422e-18	1.14523e-17	2.28415e-17	4.42572e-17	8.35771e-17	1.54592e-16	2.85737e-16	5.69192e-16	1.37577e-15	3.2453e-15	6.6845e-15	1.28151e-14	2.34927e-14	4.22524e-14	7.65088e-14	1.41395e-13	2.53624e-13	4.48566e-13	7.86691e-13	1.39341e-12	2.53543e-12	5.81705e-12	1.3289e-11	3.05126e-11	5.91838e-11	1.8541e-10	3.1388e-10	1.58875e-09	3.15319e-09	4.51579e-09	4.8714e-09	4.49306e-09	4.20383e-09	3.90615e-09	3.5414e-09	3.43551e-09
7.07946e+06	4.11594e-36	4.11708e-28	1.04289e-25	2.93976e-24	3.23063e-23	2.15639e-22	1.04949e-21	4.13602e-21	1.39421e-20	4.17869e-20	1.14314e-19	2.90629e-19	6.96908e-19	1.59474e-18	3.51176e-18	7.49702e-18	1.56782e-17	3.20308e-17	6.35873e-17	1.23213e-16	2.34219e-16	4.38707e-16	8.10649e-16	1.47807e-15	2.66559e-15	4.93566e-15	1.15048e-14	2.64529e-14	5.54756e-14	1.08747e-13	2.10455e-13	4.20467e-13	8.27768e-13	1.62675e-12	3.31307e-12	6.50114e-12	1.89513e-11	4.12584e-11	1.37317e-10	2.59566e-10	1.24125e-09	2.50227e-09	3.55856e-09	4.0048e-09	3.67489e-09	3.32326e-09	3.14165e-09	2.82587e-09	2.75723e-09
7.94328e+06	6.49082e-38	6.65868e-30	1.82067e-27	5.7236e-26	7.15366e-25	5.45522e-24	3.0391e-23	1.36027e-22	5.17593e-22	1.73864e-21	5.28901e-21	1.48687e-20	4.00647e-20	1.06787e-19	2.92581e-19	8.48342e-19	2.47235e-18	6.52304e-18	1.53968e-17	3.40502e-17	7.21762e-17	1.4805e-16	2.95922e-16	5.89367e-16	1.17711e-15	2.31057e-15	4.50972e-15	8.60074e-15	1.67365e-14	3.39709e-14	8.61186e-14	1.98086e-13	4.36774e-13	9.4039e-13	2.12017e-12	4.97277e-12	1.0314e-11	3.18275e-11	6.93431e-11	2.10822e-10	9.04105e-10	2.03192e-09	2.81553e-09	3.13504e-09	2.9732e-09	2.58883e-09	2.50049e-09	2.37043e-09	2.21158e-09
8.91251e+06	6.7388e-39	7.21982e-31	2.20324e-28	7.91888e-27	1.12913e-25	9.68514e-25	5.98227e-24	2.92794e-23	1.2053e-22	4.33936e-22	1.40719e-21	4.19286e-21	1.1664e-20	3.07254e-20	7.75944e-20	1.89614e-19	4.49519e-19	1.03299e-18	2.30695e-18	5.02457e-18	1.07176e-17	2.29945e-17	5.41439e-17	1.46662e-16	3.62794e-16	8.26723e-16	1.79985e-15	3.75845e-15	8.12722e-15	1.76576e-14	3.83998e-14	8.3882e-14	2.02392e-13	5.44769e-13	1.33644e-12	3.39945e-12	8.21152e-12	2.76067e-11	4.99365e-11	2.0358e-10	7.33568e-10	1.64124e-09	2.30434e-09	2.50074e-09	2.4068e-09	2.1564e-09	1.90964e-09	1.84545e-09	1.75187e-09
10000000	1.1253e-43	1.13573e-33	1.18278e-30	7.83004e-29	1.61953e-27	1.80257e-26	1.36357e-25	7.92278e-25	3.79906e-24	1.57383e-23	5.81326e-23	2.01421e-22	6.7867e-22	2.32498e-21	8.16309e-21	2.80791e-20	8.82485e-20	2.47572e-19	6.38606e-19	1.55604e-18	3.63473e-18	8.24812e-18	1.85462e-17	4.19105e-17	9.38486e-17	2.07848e-16	4.66481e-16	1.16979e-15	3.26819e-15	8.23828e-15	2.00128e-14	4.89485e-14	1.23363e-13	3.09941e-13	8.50817e-13	2.2882e-12	7.09675e-12	1.66209e-11	3.7313e-11	1.59936e-10	5.98429e-10	1.3055e-09	1.86504e-09	1.95481e-09	1.84047e-09	1.72603e-09	1.65115e-09	1.43012e-09	1.494e-09
[truncated: 42 more columns]

## Sheet: FigureS5 g
# FigureS5 g Bounce-averaged Daa distributions induced by both low and high frequency whislter-mode waves at M-shell=9.5
	Pitch angle unit of degree			Diffusion reates are unit of s^-1
Ek (eV)	0.1	1	2	3	4	5	6	7	8	9	10	11	12	13	14	15	16	17	18	19	20	21	22	23	24	25	26	27	28	29	30	31	32	33	34	35	36	37	38	39	40	41	42	43	44	45	46	47	48
1000	6.05749e-09	5.98458e-09	5.71654e-09	5.92916e-09	6.0323e-09	6.12772e-09	6.20461e-09	6.27968e-09	6.3388e-09	6.39248e-09	6.41532e-09	6.4068e-09	6.3697e-09	6.30034e-09	6.208e-09	6.09096e-09	5.9169e-09	6.40825e-09	6.9556e-09	7.48286e-09	7.9914e-09	8.41505e-09	8.87227e-09	9.16849e-09	9.56855e-09	9.81309e-09	1.0124e-08	1.01673e-08	1.05042e-08	1.05642e-08	1.05313e-08	1.04915e-08	1.03956e-08	1.01967e-08	9.98207e-09	9.56515e-09	9.08876e-09	8.43141e-09	7.6846e-09	6.81567e-09	5.92809e-09	5.05253e-09	4.42439e-09	3.96119e-09	3.68529e-09	3.66179e-09	3.60141e-09	3.28421e-09	3.02768e-09
1122.02	2.6272e-08	2.59269e-08	2.4683e-08	2.5475e-08	2.57444e-08	2.59243e-08	2.60168e-08	2.60425e-08	2.60024e-08	2.5901e-08	2.57088e-08	2.54502e-08	2.51151e-08	2.47009e-08	2.42427e-08	2.37548e-08	2.31652e-08	2.25267e-08	2.17668e-08	2.0878e-08	1.9878e-08	1.86733e-08	1.74252e-08	1.59202e-08	1.45236e-08	1.29759e-08	1.17716e-08	1.03873e-08	9.31949e-09	9.23606e-09	9.08608e-09	8.94668e-09	8.76327e-09	8.47727e-09	8.1869e-09	7.75482e-09	7.34891e-09	6.87776e-09	6.39515e-09	5.89036e-09	5.34616e-09	4.70528e-09	4.09792e-09	3.53738e-09	3.11321e-09	2.87596e-09	2.84734e-09	2.99381e-09	3.37672e-09
1258.93	5.39008e-08	5.31956e-08	5.06506e-08	5.22901e-08	5.28625e-08	5.32566e-08	5.3508e-08	5.36174e-08	5.36051e-08	5.34647e-08	5.32007e-08	5.27999e-08	5.22901e-08	5.16484e-08	5.08968e-08	4.99814e-08	4.89054e-08	4.76597e-08	4.62491e-08	4.46462e-08	4.28665e-08	4.08524e-08	3.87138e-08	3.63254e-08	3.39685e-08	3.14756e-08	2.9022e-08	2.58743e-08	2.33323e-08	2.02631e-08	1.71342e-08	1.41849e-08	1.16076e-08	9.25781e-09	6.93068e-09	6.34993e-09	5.90262e-09	5.39874e-09	4.89103e-09	4.4119e-09	3.98528e-09	3.62709e-09	3.36638e-09	3.16717e-09	3.03205e-09	2.95113e-09	2.96987e-09	3.15126e-09	3.54312e-09
1412.54	8.64387e-08	8.53212e-08	8.12781e-08	8.39753e-08	8.49873e-08	8.57418e-08	8.62972e-08	8.66591e-08	8.68455e-08	8.68538e-08	8.66809e-08	8.63144e-08	8.57628e-08	8.4996e-08	8.40433e-08	8.28672e-08	8.14842e-08	7.98662e-08	7.80335e-08	7.5965e-08	7.36737e-08	7.11307e-08	6.83833e-08	6.54275e-08	6.22943e-08	5.88449e-08	5.53632e-08	5.0702e-08	4.70764e-08	4.2567e-08	3.79005e-08	3.34698e-08	2.90474e-08	2.45019e-08	2.00354e-08	1.55602e-08	1.14412e-08	7.92352e-09	4.82322e-09	3.361e-09	2.94616e-09	2.60379e-09	2.39997e-09	2.35709e-09	2.50942e-09	2.81957e-09	3.23455e-09	3.72182e-09	4.32094e-09
1584.89	1.21213e-07	1.19658e-07	1.14023e-07	1.17868e-07	1.19376e-07	1.2055e-07	1.21467e-07	1.22156e-07	1.22638e-07	1.22906e-07	1.22968e-07	1.22833e-07	1.22489e-07	1.21901e-07	1.21087e-07	1.2e-07	1.18663e-07	1.17041e-07	1.15143e-07	1.1295e-07	1.10443e-07	1.07616e-07	1.04454e-07	1.00963e-07	9.71321e-08	9.29733e-08	8.88896e-08	8.30795e-08	7.89805e-08	7.36161e-08	6.80374e-08	6.22997e-08	5.62287e-08	4.98475e-08	4.33861e-08	3.68287e-08	3.07194e-08	2.48779e-08	1.92036e-08	1.37845e-08	8.80197e-09	4.69834e-09	1.84812e-09	1.88181e-09	2.14877e-09	2.63245e-09	3.33194e-09	4.18886e-09	5.16685e-09
1778.28	1.6055e-07	1.5849e-07	1.51025e-07	1.56117e-07	1.58115e-07	1.59665e-07	1.6089e-07	1.61826e-07	1.62511e-07	1.62931e-07	1.63138e-07	1.632e-07	1.63017e-07	1.62565e-07	1.61826e-07	1.60765e-07	1.59386e-07	1.57691e-07	1.5566e-07	1.5328e-07	1.50597e-07	1.47562e-07	1.44234e-07	1.40617e-07	1.36603e-07	1.32213e-07	1.27969e-07	1.21308e-07	1.17111e-07	1.11089e-07	1.0469e-07	9.79696e-08	9.08553e-08	8.34265e-08	7.57927e-08	6.79517e-08	6.00783e-08	5.19942e-08	4.38648e-08	3.59072e-08	2.85178e-08	2.19178e-08	1.57508e-08	1.01275e-08	5.39699e-09	2.77398e-09	3.67942e-09	4.81838e-09	6.09071e-09
1995.26	2.13521e-07	2.10774e-07	2.00827e-07	2.07563e-07	2.10171e-07	2.12179e-07	2.13734e-07	2.1489e-07	2.15663e-07	2.16065e-07	2.16144e-07	2.15916e-07	2.15477e-07	2.1467e-07	2.13478e-07	2.11856e-07	2.09814e-07	2.07363e-07	2.04509e-07	2.01214e-07	1.97603e-07	1.93685e-07	1.89643e-07	1.85539e-07	1.80975e-07	1.75991e-07	1.71307e-07	1.63501e-07	1.59195e-07	1.52675e-07	1.45912e-07	1.38789e-07	1.31163e-07	1.2317e-07	1.14767e-07	1.05931e-07	9.67526e-08	8.72933e-08	7.76712e-08	6.80177e-08	5.85817e-08	4.92631e-08	4.02103e-08	3.17095e-08	2.43638e-08	1.81285e-08	1.26184e-08	8.14725e-09	7.25007e-09
2238.72	2.87074e-07	2.83374e-07	2.69977e-07	2.78992e-07	2.82432e-07	2.85046e-07	2.87019e-07	2.88432e-07	2.89329e-07	2.89738e-07	2.89684e-07	2.89194e-07	2.8832e-07	2.87161e-07	2.85544e-07	2.83315e-07	2.80501e-07	2.77074e-07	2.73035e-07	2.68332e-07	2.63104e-07	2.57353e-07	2.51262e-07	2.45233e-07	2.38701e-07	2.31686e-07	2.25183e-07	2.14722e-07	2.09088e-07	2.01e-07	1.93144e-07	1.8492e-07	1.76193e-07	1.67171e-07	1.57863e-07	1.48444e-07	1.38712e-07	1.2863e-07	1.18193e-07	1.07411e-07	9.63328e-08	8.51664e-08	7.41327e-08	6.34592e-08	5.34729e-08	4.40576e-08	3.54019e-08	2.79588e-08	2.20592e-08
2511.89	3.8874e-07	3.83659e-07	3.6532e-07	3.77174e-07	3.81344e-07	3.84299e-07	3.86281e-07	3.87411e-07	3.87793e-07	3.87375e-07	3.86323e-07	3.84679e-07	3.82505e-07	3.79956e-07	3.77174e-07	3.74461e-07	3.7191e-07	3.70631e-07	3.68831e-07	3.60588e-07	3.52836e-07	3.45192e-07	3.37498e-07	3.29588e-07	3.21071e-07	3.11558e-07	3.02493e-07	2.87869e-07	2.79531e-07	2.67695e-07	2.56449e-07	2.44968e-07	2.33002e-07	2.20903e-07	2.08883e-07	1.97611e-07	1.86264e-07	1.74682e-07	1.62961e-07	1.51215e-07	1.39435e-07	1.27428e-07	1.15242e-07	1.02953e-07	9.07933e-08	7.90738e-08	6.80689e-08	5.79293e-08	4.86548e-08
2818.38	5.63448e-07	5.55888e-07	5.28752e-07	5.44943e-07	5.49622e-07	5.52078e-07	5.52735e-07	5.51749e-07	5.49213e-07	5.45204e-07	5.39904e-07	5.33315e-07	5.25622e-07	5.17035e-07	5.07789e-07	4.98284e-07	4.89469e-07	4.82122e-07	4.73861e-07	4.64592e-07	4.55385e-07	4.45227e-07	4.35522e-07	4.25543e-07	4.17118e-07	4.10946e-07	4.12843e-07	3.88039e-07	3.76466e-07	3.61834e-07	3.47361e-07	3.32007e-07	3.15432e-07	2.98244e-07	2.80907e-07	2.64561e-07	2.48636e-07	2.32741e-07	2.17066e-07	2.02302e-07	1.88433e-07	1.74554e-07	1.60769e-07	1.47284e-07	1.34067e-07	1.21036e-07	1.08346e-07	9.59872e-08	8.41579e-08
3162.28	8.799e-07	8.68028e-07	8.25468e-07	8.50427e-07	8.57272e-07	8.60586e-07	8.60966e-07	8.58607e-07	8.53583e-07	8.46048e-07	8.36119e-07	8.23739e-07	8.09135e-07	7.92523e-07	7.73888e-07	7.53419e-07	7.31654e-07	7.08919e-07	6.86714e-07	6.64607e-07	6.41796e-07	6.1771e-07	5.93502e-07	5.68799e-07	5.45721e-07	5.25679e-07	5.10897e-07	4.8839e-07	4.76126e-07	4.60955e-07	4.46692e-07	4.37123e-07	4.33081e-07	4.04057e-07	3.81834e-07	3.61059e-07	3.39667e-07	3.17332e-07	2.94774e-07	2.7312e-07	2.53358e-07	2.3407e-07	2.15476e-07	1.9851e-07	1.82866e-07	1.67689e-07	1.53206e-07	1.3968e-07	1.26363e-07
3548.13	1.31012e-06	1.29273e-06	1.23015e-06	1.2687e-06	1.28078e-06	1.28802e-06	1.29131e-06	1.29094e-06	1.28707e-06	1.27972e-06	1.26901e-06	1.25482e-06	1.2373e-06	1.21659e-06	1.19282e-06	1.16592e-06	1.13614e-06	1.10364e-06	1.06856e-06	1.03117e-06	9.9219e-07	9.52151e-07	9.09796e-07	8.66338e-07	8.21894e-07	7.77387e-07	7.37774e-07	6.90462e-07	6.59863e-07	6.21347e-07	5.86719e-07	5.53183e-07	5.28612e-07	5.04756e-07	4.81613e-07	4.61198e-07	4.4827e-07	4.36258e-07	4.02306e-07	3.75066e-07	3.48236e-07	3.20869e-07	2.93769e-07	2.68648e-07	2.46172e-07	2.24882e-07	2.05423e-07	1.89016e-07	1.73261e-07
3981.07	1.76773e-06	1.74469e-06	1.66148e-06	1.71571e-06	1.73512e-06	1.74896e-06	1.75836e-06	1.76377e-06	1.76534e-06	1.76316e-06	1.7573e-06	1.74763e-06	1.7342e-06	1.71688e-06	1.69544e-06	1.66945e-06	1.63956e-06	1.60578e-06	1.56831e-06	1.5271e-06	1.4822e-06	1.43359e-06	1.38141e-06	1.32538e-06	1.26664e-06	1.20553e-06	1.14677e-06	1.06937e-06	1.01702e-06	9.51777e-07	8.87157e-07	8.23726e-07	7.63035e-07	7.11051e-07	6.5875e-07	6.10702e-07	5.67776e-07	5.35744e-07	5.08021e-07	4.80485e-07	4.6093e-07	4.44388e-07	4.03289e-07	3.70452e-07	3.38663e-07	3.0738e-07	2.78183e-07	2.53434e-07	2.30758e-07
4466.84	2.19626e-06	2.16799e-06	2.06561e-06	2.13479e-06	2.16147e-06	2.18202e-06	2.19791e-06	2.20969e-06	2.21762e-06	2.22182e-06	2.2224e-06	2.21918e-06	2.21233e-06	2.20173e-06	2.18732e-06	2.16892e-06	2.14662e-06	2.12005e-06	2.08897e-06	2.05338e-06	2.01351e-06	1.96915e-06	1.92013e-06	1.86641e-06	1.80699e-06	1.74187e-06	1.67945e-06	1.5868e-06	1.52801e-06	1.44674e-06	1.36282e-06	1.27676e-06	1.18907e-06	1.10103e-06	1.01574e-06	9.30615e-07	8.4886e-07	7.72849e-07	7.07706e-07	6.46214e-07	5.89182e-07	5.48901e-07	5.13215e-07	4.82207e-07	4.62733e-07	4.23013e-07	3.8323e-07	3.47281e-07	3.13324e-07
5011.87	2.61623e-06	2.58274e-06	2.4613e-06	2.54464e-06	2.57773e-06	2.60394e-06	2.62502e-06	2.64168e-06	2.6542e-06	2.6628e-06	2.6677e-06	2.66879e-06	2.66635e-06	2.66051e-06	2.65136e-06	2.63851e-06	2.62187e-06	2.60129e-06	2.57675e-06	2.5481e-06	2.51543e-06	2.47864e-06	2.43748e-06	2.3918e-06	2.34118e-06	2.28557e-06	2.23388e-06	2.14062e-06	2.09298e-06	2.01473e-06	1.93149e-06	1.84124e-06	1.74422e-06	1.64351e-06	1.5386e-06	1.42983e-06	1.31916e-06	1.20816e-06	1.09901e-06	9.94475e-07	8.92769e-07	7.99917e-07	7.20596e-07	6.46163e-07	5.82432e-07	5.40026e-07	4.99017e-07	4.67975e-07	4.30399e-07
5623.41	3.089e-06	3.04933e-06	2.90563e-06	3.00349e-06	3.04187e-06	3.07205e-06	3.09626e-06	3.11548e-06	3.13041e-06	3.14155e-06	3.14873e-06	3.15158e-06	3.1504e-06	3.14521e-06	3.13604e-06	3.12298e-06	3.10633e-06	3.08638e-06	3.06377e-06	3.03757e-06	3.0073e-06	2.9729e-06	2.93442e-06	2.89243e-06	2.84721e-06	2.79792e-06	2.75542e-06	2.66418e-06	2.63145e-06	2.56254e-06	2.48925e-06	2.41067e-06	2.32387e-06	2.23e-06	2.12945e-06	2.02203e-06	1.90571e-06	1.78244e-06	1.65504e-06	1.52353e-06	1.38884e-06	1.2544e-06	1.12351e-06	9.99527e-07	8.80581e-07	7.77439e-07	6.8811e-07	6.10285e-07	5.52679e-07
6309.57	3.75514e-06	3.70671e-06	3.53145e-06	3.64934e-06	3.69443e-06	3.72895e-06	3.75543e-06	3.77494e-06	3.78794e-06	3.79483e-06	3.79601e-06	3.79146e-06	3.78179e-06	3.76732e-06	3.74866e-06	3.72669e-06	3.70084e-06	3.6704e-06	3.63572e-06	3.59731e-06	3.55619e-06	3.51431e-06	3.47226e-06	3.42632e-06	3.37611e-06	3.32259e-06	3.28065e-06	3.18419e-06	3.15879e-06	3.09157e-06	3.02219e-06	2.95062e-06	2.8718e-06	2.7877e-06	2.69776e-06	2.60151e-06	2.4981e-06	2.38628e-06	2.26548e-06	2.13701e-06	1.99885e-06	1.85031e-06	1.69698e-06	1.53977e-06	1.37995e-06	1.223e-06	1.07442e-06	9.33853e-07	8.08475e-07
7079.46	4.59733e-06	4.53824e-06	4.32422e-06	4.46956e-06	4.52613e-06	4.57012e-06	4.60458e-06	4.63074e-06	4.64909e-06	4.65997e-06	4.66373e-06	4.66008e-06	4.6494e-06	4.63166e-06	4.60709e-06	4.57579e-06	4.53812e-06	4.49415e-06	4.44427e-06	4.38908e-06	4.32901e-06	4.26352e-06	4.19311e-06	4.11931e-06	4.04376e-06	3.96871e-06	3.9067e-06	3.77992e-06	3.74323e-06	3.66701e-06	3.58998e-06	3.51029e-06	3.42667e-06	3.34271e-06	3.2533e-06	3.15936e-06	3.06261e-06	2.95974e-06	2.85006e-06	2.73364e-06	2.60879e-06	2.47413e-06	2.32819e-06	2.17241e-06	2.00479e-06	1.82696e-06	1.64439e-06	1.45886e-06	1.2757e-06
7943.28	5.4688e-06	5.39901e-06	5.14581e-06	5.32119e-06	5.392e-06	5.44889e-06	5.4956e-06	5.53349e-06	5.56319e-06	5.58516e-06	5.59976e-06	5.60666e-06	5.6062e-06	5.59829e-06	5.58269e-06	5.55929e-06	5.52813e-06	5.48867e-06	5.44061e-06	5.38444e-06	5.32041e-06	5.24828e-06	5.16791e-06	5.0796e-06	4.98346e-06	4.88112e-06	4.79316e-06	4.62467e-06	4.56268e-06	4.44252e-06	4.32308e-06	4.20883e-06	4.09283e-06	3.9767e-06	3.86553e-06	3.76063e-06	3.65173e-06	3.54163e-06	3.43105e-06	3.31457e-06	3.19426e-06	3.06854e-06	2.93423e-06	2.79154e-06	2.6385e-06	2.47246e-06	2.29403e-06	2.10289e-06	1.89686e-06
8912.51	6.32034e-06	6.24017e-06	5.94895e-06	6.15415e-06	6.23951e-06	6.30984e-06	6.3694e-06	6.41978e-06	6.4617e-06	6.49558e-06	6.52197e-06	6.54051e-06	6.5517e-06	6.55536e-06	6.55133e-06	6.53943e-06	6.51978e-06	6.49198e-06	6.45606e-06	6.41181e-06	6.35925e-06	6.29806e-06	6.22811e-06	6.14954e-06	6.06109e-06	5.96323e-06	5.87937e-06	5.69131e-06	5.62939e-06	5.49147e-06	5.34699e-06	5.19667e-06	5.03789e-06	4.8772e-06	4.71422e-06	4.55005e-06	4.39205e-06	4.23952e-06	4.08879e-06	3.95086e-06	3.8148e-06	3.67651e-06	3.53921e-06	3.39516e-06	3.24704e-06	3.0908e-06	2.9246e-06	2.74689e-06	2.55449e-06
10000	7.08765e-06	6.99836e-06	6.67353e-06	6.90679e-06	7.00695e-06	7.09159e-06	7.16547e-06	7.23047e-06	7.2873e-06	7.33661e-06	7.3789e-06	7.41373e-06	7.44159e-06	7.46221e-06	7.47523e-06	7.48024e-06	7.47712e-06	7.46576e-06	7.44625e-06	7.41817e-06	7.38125e-06	7.33456e-06	7.27791e-06	7.21238e-06	7.13673e-06	7.05157e-06	6.98544e-06	6.79748e-06	6.76075e-06	6.63391e-06	6.49959e-06	6.35557e-06	6.19495e-06	6.0224e-06	5.8387e-06	5.64435e-06	5.44082e-06	5.23208e-06	5.02273e-06	4.81325e-06	4.608e-06	4.41627e-06	4.2279e-06	4.05643e-06	3.88785e-06	3.71898e-06	3.54813e-06	3.36993e-06	3.18457e-06
11220.2	7.70742e-06	7.61089e-06	7.25927e-06	7.51585e-06	7.62891e-06	7.72641e-06	7.81367e-06	7.89273e-06	7.96446e-06	8.02956e-06	8.08857e-06	8.14103e-06	8.18755e-06	8.22786e-06	8.26163e-06	8.28856e-06	8.30863e-06	8.32146e-06	8.32682e-06	8.32409e-06	8.31272e-06	8.29145e-06	8.26036e-06	8.22019e-06	8.16895e-06	8.10645e-06	8.06622e-06	7.88566e-06	7.88038e-06	7.7693e-06	7.65017e-06	7.52125e-06	7.37523e-06	7.21788e-06	7.04726e-06	6.86412e-06	6.66687e-06	6.45369e-06	6.22472e-06	5.98347e-06	5.72967e-06	5.46931e-06	5.20849e-06	4.94953e-06	4.70016e-06	4.46634e-06	4.24294e-06	4.03884e-06	3.83083e-06
12589.3	8.20439e-06	8.102e-06	7.72876e-06	8.00378e-06	8.12683e-06	8.23422e-06	8.33165e-06	8.42137e-06	8.50439e-06	8.58152e-06	8.65339e-06	8.71953e-06	8.78072e-06	8.83679e-06	8.88755e-06	8.93293e-06	8.97315e-06	9.00764e-06	9.03609e-06	9.05804e-06	9.07327e-06	9.08092e-06	9.08044e-06	9.07222e-06	9.05423e-06	9.02662e-06	9.02635e-06	8.86991e-06	8.91133e-06	8.83426e-06	8.74854e-06	8.65073e-06	8.53147e-06	8.39911e-06	8.24971e-06	8.08366e-06	7.90247e-06	7.7051e-06	7.49192e-06	7.26334e-06	7.01808e-06	6.75425e-06	6.46947e-06	6.16923e-06	5.8549e-06	5.53459e-06	5.21825e-06	4.90711e-06	4.6176e-06
14125.4	8.62634e-06	8.51897e-06	8.12731e-06	8.41789e-06	8.54925e-06	8.66475e-06	8.77045e-06	8.86868e-06	8.9605e-06	9.04684e-06	9.12835e-06	9.20471e-06	9.27667e-06	9.34421e-06	9.40712e-06	9.46544e-06	9.51949e-06	9.5688e-06	9.61323e-06	9.6525e-06	9.68665e-06	9.7152e-06	9.73774e-06	9.75451e-06	9.76379e-06	9.76654e-06	9.80258e-06	9.672e-06	9.76137e-06	9.72614e-06	9.68423e-06	9.6322e-06	9.55983e-06	9.47383e-06	9.36841e-06	9.24411e-06	9.10085e-06	8.93529e-06	8.75014e-06	8.54308e-06	8.31512e-06	8.06739e-06	7.79888e-06	7.51045e-06	7.20124e-06	6.86668e-06	6.50912e-06	6.13251e-06	5.74269e-06
15848.9	8.97784e-06	8.86635e-06	8.4595e-06	8.76328e-06	8.90195e-06	9.02474e-06	9.1379e-06	9.24393e-06	9.344e-06	9.439e-06	9.52967e-06	9.61567e-06	9.69781e-06	9.77608e-06	9.85033e-06	9.92053e-06	9.98709e-06	1.00495e-05	1.01077e-05	1.01615e-05	1.02107e-05	1.0255e-05	1.0294e-05	1.03283e-05	1.03564e-05	1.03793e-05	1.044e-05	1.03259e-05	1.045e-05	1.04455e-05	1.04377e-05	1.04242e-05	1.03944e-05	1.03545e-05	1.02997e-05	1.02295e-05	1.01418e-05	1.00337e-05	9.90413e-06	9.74839e-06	9.56717e-06	9.35777e-06	9.12094e-06	8.85514e-06	8.5626e-06	8.24335e-06	7.89839e-06	7.52754e-06	7.1241e-06
17782.8	9.24723e-06	9.13268e-06	8.71438e-06	9.02871e-06	9.17355e-06	9.30266e-06	9.42252e-06	9.53571e-06	9.64349e-06	9.74676e-06	9.84631e-06	9.94183e-06	1.00342e-05	1.01233e-05	1.02091e-05	1.02914e-05	1.03708e-05	1.04468e-05	1.05191e-05	1.05875e-05	1.06519e-05	1.07121e-05	1.07677e-05	1.08193e-05	1.08652e-05	1.0907e-05	1.09895e-05	1.08889e-05	1.1041e-05	1.10583e-05	1.10743e-05	1.10864e-05	1.10845e-05	1.10757e-05	1.10563e-05	1.10267e-05	1.09847e-05	1.09285e-05	1.08556e-05	1.07626e-05	1.06466e-05	1.05045e-05	1.03329e-05	1.0126e-05	9.88476e-06	9.60448e-06	9.28886e-06	8.93441e-06	8.5423e-06
19952.6	9.45522e-06	9.33821e-06	8.91087e-06	9.23293e-06	9.38196e-06	9.51522e-06	9.63937e-06	9.75712e-06	9.86979e-06	9.97838e-06	1.00839e-05	1.0186e-05	1.02858e-05	1.0383e-05	1.04778e-05	1.05699e-05	1.06601e-05	1.07479e-05	1.08333e-05	1.09157e-05	1.09956e-05	1.10723e-05	1.11454e-05	1.12155e-05	1.12808e-05	1.13426e-05	1.14479e-05	1.13631e-05	1.15424e-05	1.15823e-05	1.16218e-05	1.16586e-05	1.16818e-05	1.16992e-05	1.17069e-05	1.17054e-05	1.16937e-05	1.16711e-05	1.1636e-05	1.15873e-05	1.15222e-05	1.14388e-05	1.13327e-05	1.11982e-05	1.10322e-05	1.08281e-05	1.05829e-05	1.0288e-05	9.9404e-06
22387.2	9.68506e-06	9.56512e-06	9.12713e-06	9.45655e-06	9.60856e-06	9.74426e-06	9.87046e-06	9.98999e-06	1.01042e-05	1.02142e-05	1.03209e-05	1.04239e-05	1.05244e-05	1.06227e-05	1.07188e-05	1.08132e-05	1.0906e-05	1.09971e-05	1.10868e-05	1.11755e-05	1.12632e-05	1.13488e-05	1.14325e-05	1.15157e-05	1.15958e-05	1.16743e-05	1.17997e-05	1.17313e-05	1.19378e-05	1.20019e-05	1.20672e-05	1.21309e-05	1.21813e-05	1.22267e-05	1.22625e-05	1.22899e-05	1.23079e-05	1.23158e-05	1.23122e-05	1.22958e-05	1.22648e-05	1.22189e-05	1.21554e-05	1.20715e-05	1.19645e-05	1.18293e-05	1.16605e-05	1.14486e-05	1.11842e-05
25118.9	9.97325e-06	9.84963e-06	9.3983e-06	9.73698e-06	9.89278e-06	1.00315e-05	1.01603e-05	1.02819e-05	1.03979e-05	1.05091e-05	1.06169e-05	1.07209e-05	1.08224e-05	1.09215e-05	1.10181e-05	1.11122e-05	1.12044e-05	1.12945e-05	1.13828e-05	1.14692e-05	1.1554e-05	1.16373e-05	1.17191e-05	1.18003e-05	1.188e-05	1.19605e-05	1.2091e-05	1.2026e-05	1.22467e-05	1.23244e-05	1.24075e-05	1.2492e-05	1.25665e-05	1.26389e-05	1.27045e-05	1.27636e-05	1.28147e-05	1.28563e-05	1.28866e-05	1.2904e-05	1.29076e-05	1.28969e-05	1.28695e-05	1.28223e-05	1.2754e-05	1.26617e-05	1.25431e-05	1.23919e-05	1.21982e-05
28183.8	1.03562e-05	1.02277e-05	9.75867e-06	1.01097e-05	1.02705e-05	1.04133e-05	1.05453e-05	1.06695e-05	1.07874e-05	1.08999e-05	1.10081e-05	1.11118e-05	1.1212e-05	1.1309e-05	1.14027e-05	1.14934e-05	1.1582e-05	1.16684e-05	1.17525e-05	1.18349e-05	1.19163e-05	1.19964e-05	1.20746e-05	1.21532e-05	1.22304e-05	1.2307e-05	1.24346e-05	1.23602e-05	1.25782e-05	1.26509e-05	1.27294e-05	1.28131e-05	1.28903e-05	1.29705e-05	1.30501e-05	1.31279e-05	1.32036e-05	1.32741e-05	1.33377e-05	1.33919e-05	1.34344e-05	1.34631e-05	1.34754e-05	1.34672e-05	1.34381e-05	1.33856e-05	1.33069e-05	1.31963e-05	1.30459e-05
31622.8	1.07662e-05	1.06327e-05	1.01453e-05	1.05107e-05	1.06785e-05	1.08278e-05	1.0966e-05	1.10964e-05	1.12203e-05	1.13389e-05	1.14532e-05	1.15629e-05	1.16691e-05	1.17716e-05	1.18706e-05	1.1966e-05	1.20585e-05	1.21477e-05	1.22334e-05	1.23155e-05	1.23943e-05	1.24696e-05	1.25416e-05	1.26116e-05	1.26784e-05	1.27444e-05	1.28636e-05	1.27744e-05	1.29893e-05	1.30545e-05	1.31268e-05	1.32049e-05	1.32745e-05	1.33458e-05	1.34153e-05	1.34852e-05	1.35556e-05	1.36275e-05	1.36998e-05	1.37712e-05	1.38389e-05	1.38994e-05	1.39495e-05	1.39838e-05	1.39996e-05	1.39921e-05	1.39574e-05	1.389e-05	1.37816e-05
35481.3	1.12183e-05	1.1079e-05	1.05707e-05	1.09504e-05	1.11239e-05	1.12778e-05	1.14199e-05	1.15536e-05	1.16806e-05	1.18021e-05	1.19196e-05	1.20326e-05	1.21421e-05	1.22481e-05	1.23507e-05	1.24504e-05	1.25478e-05	1.26421e-05	1.27336e-05	1.28223e-05	1.29086e-05	1.29913e-05	1.30707e-05	1.31479e-05	1.32206e-05	1.32906e-05	1.34133e-05	1.33151e-05	1.35292e-05	1.3583e-05	1.36409e-05	1.37015e-05	1.37544e-05	1.38101e-05	1.38668e-05	1.39252e-05	1.39865e-05	1.4047e-05	1.41062e-05	1.41635e-05	1.422e-05	1.4277e-05	1.43327e-05	1.43851e-05	1.44296e-05	1.44592e-05	1.44691e-05	1.44506e-05	1.43917e-05
39810.7	1.18379e-05	1.16908e-05	1.1154e-05	1.15539e-05	1.17359e-05	1.18966e-05	1.20444e-05	1.21825e-05	1.23124e-05	1.24354e-05	1.25523e-05	1.26629e-05	1.27685e-05	1.28692e-05	1.29654e-05	1.30572e-05	1.31456e-05	1.32305e-05	1.33127e-05	1.33929e-05	1.3472e-05	1.35492e-05	1.36257e-05	1.3703e-05	1.37771e-05	1.38507e-05	1.39808e-05	1.38827e-05	1.41121e-05	1.41745e-05	1.42409e-05	1.43077e-05	1.43621e-05	1.44136e-05	1.44582e-05	1.44981e-05	1.45352e-05	1.45714e-05	1.46082e-05	1.46477e-05	1.46885e-05	1.47306e-05	1.47691e-05	1.48017e-05	1.48304e-05	1.48551e-05	1.48739e-05	1.48788e-05	1.48569e-05
44668.4	1.2377e-05	1.22238e-05	1.16643e-05	1.20856e-05	1.22803e-05	1.24541e-05	1.26157e-05	1.27685e-05	1.29141e-05	1.30537e-05	1.31882e-05	1.33172e-05	1.34415e-05	1.35611e-05	1.36757e-05	1.37849e-05	1.38889e-05	1.39869e-05	1.40788e-05	1.4164e-05	1.42419e-05	1.43132e-05	1.43777e-05	1.44369e-05	1.44906e-05	1.45419e-05	1.46526e-05	1.45267e-05	1.47476e-05	1.47992e-05	1.4862e-05	1.49289e-05	1.49872e-05	1.50452e-05	1.50995e-05	1.5149e-05	1.51936e-05	1.52314e-05	1.52608e-05	1.52811e-05	1.52937e-05	1.5302e-05	1.53092e-05	1.53164e-05	1.53233e-05	1.53269e-05	1.53207e-05	1.53013e-05	1.52634e-05
50118.7	1.27643e-05	1.26066e-05	1.20304e-05	1.24664e-05	1.26693e-05	1.28514e-05	1.30216e-05	1.31838e-05	1.33394e-05	1.34899e-05	1.36365e-05	1.37787e-05	1.39179e-05	1.40541e-05	1.41872e-05	1.4317e-05	1.44442e-05	1.45682e-05	1.46889e-05	1.48053e-05	1.49175e-05	1.50244e-05	1.51249e-05	1.52194e-05	1.53052e-05	1.53834e-05	1.55165e-05	1.53887e-05	1.56145e-05	1.56496e-05	1.56836e-05	1.5717e-05	1.57395e-05	1.57654e-05	1.57951e-05	1.58296e-05	1.58693e-05	1.59084e-05	1.59438e-05	1.5974e-05	1.59959e-05	1.6008e-05	1.60075e-05	1.59907e-05	1.59607e-05	1.59205e-05	1.58747e-05	1.58233e-05	1.57581e-05
56234.1	1.30723e-05	1.29111e-05	1.23218e-05	1.27699e-05	1.29798e-05	1.31691e-05	1.33469e-05	1.3517e-05	1.36811e-05	1.38406e-05	1.39966e-05	1.41487e-05	1.42982e-05	1.44452e-05	1.45894e-05	1.4731e-05	1.48706e-05	1.50077e-05	1.51423e-05	1.52742e-05	1.54036e-05	1.55299e-05	1.56529e-05	1.57736e-05	1.58902e-05	1.60041e-05	1.61815e-05	1.60921e-05	1.63777e-05	1.64655e-05	1.65508e-05	1.6629e-05	1.6683e-05	1.67232e-05	1.67437e-05	1.67492e-05	1.6743e-05	1.67322e-05	1.67221e-05	1.67187e-05	1.67229e-05	1.67294e-05	1.67314e-05	1.67232e-05	1.67016e-05	1.66614e-05	1.65989e-05	1.65087e-05	1.63894e-05
63095.7	1.32558e-05	1.30927e-05	1.24961e-05	1.29523e-05	1.31678e-05	1.33632e-05	1.35478e-05	1.37253e-05	1.38978e-05	1.40664e-05	1.42325e-05	1.43956e-05	1.45571e-05	1.47169e-05	1.48749e-05	1.50313e-05	1.51866e-05	1.53402e-05	1.5492e-05	1.56419e-05	1.57897e-05	1.59348e-05	1.60765e-05	1.62162e-05	1.63514e-05	1.64844e-05	1.66838e-05	1.66095e-05	1.69258e-05	1.70424e-05	1.71632e-05	1.7285e-05	1.73911e-05	1.74926e-05	1.75816e-05	1.76563e-05	1.77129e-05	1.77476e-05	1.77562e-05	1.77363e-05	1.76932e-05	1.76355e-05	1.75736e-05	1.75162e-05	1.74672e-05	1.74172e-05	1.73556e-05	1.72723e-05	1.7155e-05
70794.6	1.32827e-05	1.31197e-05	1.25231e-05	1.29823e-05	1.32012e-05	1.34008e-05	1.35907e-05	1.37745e-05	1.39542e-05	1.41312e-05	1.43068e-05	1.44806e-05	1.46538e-05	1.48266e-05	1.49987e-05	1.51701e-05	1.53415e-05	1.55123e-05	1.56822e-05	1.5851e-05	1.6019e-05	1.61854e-05	1.63498e-05	1.65134e-05	1.66738e-05	1.68331e-05	1.70612e-05	1.701e-05	1.73588e-05	1.7503e-05	1.76506e-05	1.77984e-05	1.79304e-05	1.80591e-05	1.81796e-05	1.82928e-05	1.83984e-05	1.84952e-05	1.85795e-05	1.86453e-05	1.86866e-05	1.86976e-05	1.86708e-05	1.86008e-05	1.84937e-05	1.8361e-05	1.82196e-05	1.80798e-05	1.79359e-05
79432.8	1.32388e-05	1.30761e-05	1.2481e-05	1.29378e-05	1.31548e-05	1.33524e-05	1.354e-05	1.37216e-05	1.38992e-05	1.40743e-05	1.42486e-05	1.44219e-05	1.45959e-05	1.47711e-05	1.49483e-05	1.51273e-05	1.53085e-05	1.54915e-05	1.56767e-05	1.58632e-05	1.6051e-05	1.62397e-05	1.64281e-05	1.66177e-05	1.68055e-05	1.69934e-05	1.7252e-05	1.72286e-05	1.76113e-05	1.77883e-05	1.79705e-05	1.81545e-05	1.83236e-05	1.849e-05	1.86476e-05	1.87966e-05	1.89358e-05	1.90646e-05	1.91816e-05	1.92859e-05	1.93762e-05	1.94525e-05	1.95099e-05	1.954e-05	1.95338e-05	1.94799e-05	1.93687e-05	1.91917e-05	1.89553e-05
89125.1	1.31059e-05	1.29459e-05	1.23596e-05	1.28169e-05	1.30387e-05	1.32431e-05	1.34394e-05	1.36311e-05	1.38199e-05	1.40069e-05	1.41933e-05	1.43783e-05	1.45628e-05	1.47462e-05	1.49278e-05	1.51085e-05	1.52884e-05	1.54664e-05	1.56434e-05	1.58205e-05	1.5998e-05	1.61772e-05	1.63592e-05	1.65471e-05	1.674e-05	1.69417e-05	1.722e-05	1.72234e-05	1.76373e-05	1.78494e-05	1.80697e-05	1.82939e-05	1.85042e-05	1.87125e-05	1.89123e-05	1.91051e-05	1.92902e-05	1.9466e-05	1.96304e-05	1.9781e-05	1.99144e-05	2.00302e-05	2.01254e-05	2.01974e-05	2.0246e-05	2.02678e-05	2.02571e-05	2.01981e-05	2.00689e-05
100000	1.25279e-05	1.23755e-05	1.18167e-05	1.22568e-05	1.24732e-05	1.26746e-05	1.287e-05	1.30632e-05	1.32561e-05	1.34502e-05	1.36469e-05	1.3846e-05	1.40491e-05	1.42564e-05	1.44679e-05	1.46835e-05	1.49038e-05	1.51281e-05	1.53555e-05	1.55848e-05	1.58151e-05	1.60444e-05	1.62699e-05	1.64919e-05	1.67062e-05	1.6914e-05	1.71878e-05	1.71775e-05	1.75738e-05	1.77699e-05	1.79821e-05	1.82104e-05	1.84411e-05	1.86813e-05	1.89228e-05	1.9163e-05	1.93993e-05	1.96283e-05	1.98464e-05	2.00504e-05	2.02387e-05	2.04113e-05	2.0564e-05	2.0692e-05	2.07922e-05	2.08596e-05	2.08917e-05	2.08821e-05	2.08216e-05
112202	1.18233e-05	1.16798e-05	1.11534e-05	1.15705e-05	1.17772e-05	1.19704e-05	1.21586e-05	1.23454e-05	1.25323e-05	1.27209e-05	1.29125e-05	1.31068e-05	1.33055e-05	1.35086e-05	1.37163e-05	1.3929e-05	1.41477e-05	1.43722e-05	1.46029e-05	1.48398e-05	1.50838e-05	1.53342e-05	1.55914e-05	1.58569e-05	1.61287e-05	1.64086e-05	1.6764e-05	1.68497e-05	1.73335e-05	1.7613e-05	1.78896e-05	1.81573e-05	1.83965e-05	1.8624e-05	1.88415e-05	1.90585e-05	1.92853e-05	1.9528e-05	1.97821e-05	2.00379e-05	2.02862e-05	2.05237e-05	2.07422e-05	2.09352e-05	2.11007e-05	2.12353e-05	2.13346e-05	2.13887e-05	2.13839e-05
125893	1.09718e-05	1.08395e-05	1.03515e-05	1.07393e-05	1.09323e-05	1.11133e-05	1.12904e-05	1.1467e-05	1.1645e-05	1.1826e-05	1.20114e-05	1.2201e-05	1.23963e-05	1.25977e-05	1.28055e-05	1.302e-05	1.32417e-05	1.34703e-05	1.37059e-05	1.39479e-05	1.41965e-05	1.44508e-05	1.47104e-05	1.49766e-05	1.52489e-05	1.55293e-05	1.58846e-05	1.59901e-05	1.64841e-05	1.67991e-05	1.71323e-05	1.74809e-05	1.78282e-05	1.81824e-05	1.85308e-05	1.88656e-05	1.91762e-05	1.94552e-05	1.9703e-05	1.9928e-05	2.01455e-05	2.03745e-05	2.06207e-05	2.0869e-05	2.11049e-05	2.13168e-05	2.14946e-05	2.1625e-05	2.16965e-05
141254	1.01746e-05	1.00502e-05	9.59599e-06	9.95222e-06	1.01258e-05	1.02877e-05	1.04379e-05	1.05952e-05	1.07455e-05	1.08943e-05	1.10466e-05	1.11962e-05	1.13421e-05	1.14908e-05	1.1641e-05	1.17985e-05	1.19652e-05	1.21529e-05	1.23763e-05	1.2664e-05	1.30418e-05	1.33774e-05	1.36306e-05	1.38978e-05	1.4176e-05	1.44673e-05	1.48317e-05	1.49645e-05	1.54606e-05	1.5787e-05	1.61268e-05	1.64784e-05	1.6829e-05	1.71918e-05	1.75628e-05	1.79441e-05	1.83361e-05	1.87378e-05	1.91436e-05	1.95412e-05	1.99118e-05	2.024e-05	2.05114e-05	2.07325e-05	2.09268e-05	2.11206e-05	2.13288e-05	2.15273e-05	2.16845e-05
158489	9.65116e-06	9.53428e-06	9.10448e-06	9.44567e-06	9.613e-06	9.76391e-06	9.91735e-06	1.00668e-05	1.02191e-05	1.03724e-05	1.05243e-05	1.06743e-05	1.08249e-05	1.09809e-05	1.11386e-05	1.12993e-05	1.14644e-05	1.16342e-05	1.18082e-05	1.19857e-05	1.21673e-05	1.23534e-05	1.25408e-05	1.27313e-05	1.29073e-05	1.30873e-05	1.33472e-05	1.34511e-05	1.40186e-05	1.45625e-05	1.48964e-05	1.52557e-05	1.56241e-05	1.60095e-05	1.64038e-05	1.6804e-05	1.72072e-05	1.76148e-05	1.80291e-05	1.8451e-05	1.888e-05	1.93184e-05	1.97607e-05	2.01934e-05	2.05916e-05	2.09246e-05	2.1171e-05	2.13346e-05	2.14443e-05
177828	9.12558e-06	9.0136e-06	8.60526e-06	8.92421e-06	9.07508e-06	9.21276e-06	9.34991e-06	9.485e-06	9.62191e-06	9.75897e-06	9.89772e-06	1.00405e-05	1.01871e-05	1.03389e-05	1.04959e-05	1.06575e-05	1.08238e-05	1.09951e-05	1.11658e-05	1.13419e-05	1.15257e-05	1.17155e-05	1.19092e-05	1.21037e-05	1.22969e-05	1.24949e-05	1.27561e-05	1.28162e-05	1.31854e-05	1.34106e-05	1.36453e-05	1.38785e-05	1.40856e-05	1.43301e-05	1.47113e-05	1.5403e-05	1.58316e-05	1.62546e-05	1.66978e-05	1.71527e-05	1.76094e-05	1.80639e-05	1.85149e-05	1.89658e-05	1.94182e-05	1.987e-05	2.03178e-05	2.07385e-05	2.10852e-05
199526	9.06858e-06	8.95641e-06	8.54772e-06	8.85825e-06	9.00235e-06	9.134e-06	9.25736e-06	9.37566e-06	9.49138e-06	9.60464e-06	9.71419e-06	9.82409e-06	9.93464e-06	1.00461e-05	1.01574e-05	1.02705e-05	1.03882e-05	1.05086e-05	1.06332e-05	1.07787e-05	1.09164e-05	1.10634e-05	1.12192e-05	1.13858e-05	1.15961e-05	1.17841e-05	1.20334e-05	1.20891e-05	1.24578e-05	1.26809e-05	1.29288e-05	1.31629e-05	1.33976e-05	1.36513e-05	1.39067e-05	1.4169e-05	1.44348e-05	1.46878e-05	1.4923e-05	1.52611e-05	1.59905e-05	1.65441e-05	1.70201e-05	1.75125e-05	1.80062e-05	1.84862e-05	1.89484e-05	1.93946e-05	1.98188e-05
223872	9.33505e-06	9.21973e-06	8.79795e-06	9.11607e-06	9.2614e-06	9.39013e-06	9.51346e-06	9.62765e-06	9.74002e-06	9.84504e-06	9.94889e-06	1.00499e-05	1.01473e-05	1.02429e-05	1.03369e-05	1.04302e-05	1.05237e-05	1.06145e-05	1.07031e-05	1.07944e-05	1.08835e-05	1.09753e-05	1.10654e-05	1.11612e-05	1.12662e-05	1.13738e-05	1.15361e-05	1.15336e-05	1.18117e-05	1.19833e-05	1.21689e-05	1.23892e-05	1.26292e-05	1.28677e-05	1.31013e-05	1.3373e-05	1.36298e-05	1.38842e-05	1.41562e-05	1.44336e-05	1.47185e-05	1.50052e-05	1.52644e-05	1.551e-05	1.60132e-05	1.68255e-05	1.73137e-05	1.78132e-05	1.82921e-05
251189	9.7923e-06	9.67044e-06	9.22729e-06	9.55951e-06	9.71182e-06	9.8429e-06	9.96806e-06	1.00867e-05	1.01966e-05	1.03049e-05	1.04077e-05	1.05049e-05	1.06e-05	1.0692e-05	1.07811e-05	1.0866e-05	1.09487e-05	1.1028e-05	1.11057e-05	1.11854e-05	1.12551e-05	1.13254e-05	1.13896e-05	1.14558e-05	1.1524e-05	1.15854e-05	1.16987e-05	1.16251e-05	1.18316e-05	1.19025e-05	1.19808e-05	1.20758e-05	1.21762e-05	1.2295e-05	1.24414e-05	1.26225e-05	1.28348e-05	1.30754e-05	1.33078e-05	1.35661e-05	1.38447e-05	1.41094e-05	1.43713e-05	1.46511e-05	1.49358e-05	1.52174e-05	1.54775e-05	1.56809e-05	1.61756e-05
281838	1.04156e-05	1.02866e-05	9.81422e-06	1.01655e-05	1.03241e-05	1.04606e-05	1.05919e-05	1.07132e-05	1.08317e-05	1.09398e-05	1.10453e-05	1.11447e-05	1.12375e-05	1.13273e-05	1.14137e-05	1.14952e-05	1.15737e-05	1.16491e-05	1.17205e-05	1.17932e-05	1.18544e-05	1.19152e-05	1.19682e-05	1.20219e-05	1.20753e-05	1.21182e-05	1.22104e-05	1.21051e-05	1.22839e-05	1.23163e-05	1.23538e-05	1.23949e-05	1.24281e-05	1.24657e-05	1.25014e-05	1.25485e-05	1.26045e-05	1.26726e-05	1.27616e-05	1.28893e-05	1.30567e-05	1.32908e-05	1.35229e-05	1.37536e-05	1.4012e-05	1.42493e-05	1.44854e-05	1.47373e-05	1.49807e-05
316228	1.10288e-05	1.08924e-05	1.03942e-05	1.07695e-05	1.09386e-05	1.10795e-05	1.12312e-05	1.13674e-05	1.15014e-05	1.16238e-05	1.17485e-05	1.18657e-05	1.19774e-05	1.20842e-05	1.21854e-05	1.22801e-05	1.23685e-05	1.24505e-05	1.25254e-05	1.26001e-05	1.26616e-05	1.27132e-05	1.27611e-05	1.27994e-05	1.28457e-05	1.28758e-05	1.29532e-05	1.28234e-05	1.2993e-05	1.30059e-05	1.30207e-05	1.3034e-05	1.30369e-05	1.30368e-05	1.30299e-05	1.30262e-05	1.30155e-05	1.30044e-05	1.29921e-05	1.29874e-05	1.29928e-05	1.30118e-05	1.30448e-05	1.31123e-05	1.32433e-05	1.3416e-05	1.36103e-05	1.38161e-05	1.40127e-05
354813	1.14057e-05	1.12647e-05	1.07504e-05	1.11411e-05	1.13171e-05	1.14708e-05	1.16439e-05	1.17934e-05	1.19397e-05	1.20628e-05	1.22029e-05	1.23403e-05	1.24736e-05	1.26036e-05	1.27297e-05	1.28524e-05	1.29833e-05	1.30955e-05	1.3203e-05	1.33106e-05	1.34038e-05	1.34933e-05	1.35713e-05	1.36552e-05	1.37268e-05	1.37874e-05	1.38829e-05	1.37522e-05	1.39297e-05	1.39326e-05	1.39311e-05	1.39229e-05	1.39033e-05	1.3872e-05	1.38364e-05	1.37973e-05	1.37539e-05	1.37019e-05	1.36397e-05	1.35784e-05	1.35131e-05	1.34534e-05	1.33787e-05	1.33072e-05	1.32394e-05	1.31891e-05	1.31565e-05	1.3165e-05	1.32332e-05
398107	1.16422e-05	1.1499e-05	1.09747e-05	1.13752e-05	1.15593e-05	1.17221e-05	1.18934e-05	1.20484e-05	1.21996e-05	1.23348e-05	1.24804e-05	1.26213e-05	1.27602e-05	1.28983e-05	1.30325e-05	1.31644e-05	1.33091e-05	1.34374e-05	1.35621e-05	1.36913e-05	1.38119e-05	1.39431e-05	1.4054e-05	1.41877e-05	1.43025e-05	1.44199e-05	1.45749e-05	1.4499e-05	1.47393e-05	1.4806e-05	1.48626e-05	1.4904e-05	1.49224e-05	1.49153e-05	1.48797e-05	1.48308e-05	1.47607e-05	1.46763e-05	1.45707e-05	1.44647e-05	1.43514e-05	1.42432e-05	1.4113e-05	1.39747e-05	1.38337e-05	1.36878e-05	1.35306e-05	1.33688e-05	1.3202e-05
446684	1.15186e-05	1.1378e-05	1.08617e-05	1.12635e-05	1.1454e-05	1.16249e-05	1.18018e-05	1.19684e-05	1.2134e-05	1.22912e-05	1.24548e-05	1.26164e-05	1.2778e-05	1.29384e-05	1.30974e-05	1.32553e-05	1.34178e-05	1.35718e-05	1.37227e-05	1.38744e-05	1.4018e-05	1.4166e-05	1.42994e-05	1.44454e-05	1.45795e-05	1.47165e-05	1.49046e-05	1.48594e-05	1.51412e-05	1.52619e-05	1.53922e-05	1.55047e-05	1.56014e-05	1.56777e-05	1.57222e-05	1.57608e-05	1.5762e-05	1.57385e-05	1.56724e-05	1.55797e-05	1.54586e-05	1.53221e-05	1.5148e-05	1.49554e-05	1.47538e-05	1.45417e-05	1.43174e-05	1.40813e-05	1.38203e-05
501187	1.08822e-05	1.07501e-05	1.02652e-05	1.0648e-05	1.0833e-05	1.10004e-05	1.11807e-05	1.13499e-05	1.15206e-05	1.16813e-05	1.18557e-05	1.20303e-05	1.22079e-05	1.23872e-05	1.25691e-05	1.2753e-05	1.29465e-05	1.31337e-05	1.33228e-05	1.35152e-05	1.37058e-05	1.39004e-05	1.40885e-05	1.42885e-05	1.44774e-05	1.46688e-05	1.4911e-05	1.4915e-05	1.52523e-05	1.54158e-05	1.55845e-05	1.57391e-05	1.58765e-05	1.60077e-05	1.61118e-05	1.62258e-05	1.63095e-05	1.63802e-05	1.64167e-05	1.64305e-05	1.64068e-05	1.63559e-05	1.6247e-05	1.60963e-05	1.5913e-05	1.56892e-05	1.54215e-05	1.51214e-05	1.47825e-05
562341	9.95157e-06	9.83112e-06	9.38898e-06	9.74099e-06	9.91294e-06	1.00698e-05	1.02445e-05	1.04053e-05	1.05697e-05	1.07224e-05	1.08921e-05	1.1065e-05	1.12402e-05	1.14202e-05	1.16038e-05	1.17918e-05	1.19947e-05	1.21911e-05	1.23922e-05	1.25977e-05	1.28064e-05	1.30281e-05	1.3244e-05	1.34835e-05	1.37069e-05	1.39503e-05	1.4244e-05	1.4317e-05	1.47162e-05	1.49557e-05	1.5203e-05	1.54429e-05	1.56674e-05	1.5886e-05	1.60779e-05	1.62722e-05	1.64367e-05	1.65832e-05	1.6696e-05	1.67869e-05	1.6848e-05	1.68975e-05	1.68961e-05	1.68732e-05	1.68039e-05	1.66798e-05	1.6497e-05	1.62664e-05	1.59619e-05
630957	8.84786e-06	8.74089e-06	8.3486e-06	8.66362e-06	8.81893e-06	8.96149e-06	9.12393e-06	9.27351e-06	9.42525e-06	9.56697e-06	9.7268e-06	9.89131e-06	1.00602e-05	1.0233e-05	1.04108e-05	1.05935e-05	1.07941e-05	1.09876e-05	1.1187e-05	1.13862e-05	1.15955e-05	1.18217e-05	1.20396e-05	1.22894e-05	1.25139e-05	1.27705e-05	1.30757e-05	1.31835e-05	1.35924e-05	1.38665e-05	1.41555e-05	1.44474e-05	1.47337e-05	1.50227e-05	1.53033e-05	1.55899e-05	1.58578e-05	1.61194e-05	1.63541e-05	1.6565e-05	1.67486e-05	1.69237e-05	1.70474e-05	1.71313e-05	1.71631e-05	1.71535e-05	1.70978e-05	1.69924e-05	1.68087e-05
707946	7.67296e-06	7.58065e-06	7.24148e-06	7.51643e-06	7.65275e-06	7.77914e-06	7.92538e-06	8.05893e-06	8.19217e-06	8.31913e-06	8.46481e-06	8.61388e-06	8.76853e-06	8.92835e-06	9.09188e-06	9.26193e-06	9.45132e-06	9.63294e-06	9.82029e-06	1.00106e-05	1.02118e-05	1.04298e-05	1.06435e-05	1.08882e-05	1.11053e-05	1.13635e-05	1.16635e-05	1.17883e-05	1.21813e-05	1.24586e-05	1.27551e-05	1.30535e-05	1.33503e-05	1.36592e-05	1.39678e-05	1.42932e-05	1.46091e-05	1.49325e-05	1.52466e-05	1.55509e-05	1.58407e-05	1.61305e-05	1.63922e-05	1.66323e-05	1.68409e-05	1.70045e-05	1.71188e-05	1.71665e-05	1.71231e-05
794328	5.43348e-06	5.3701e-06	5.13497e-06	5.33809e-06	5.44583e-06	5.55877e-06	5.68545e-06	5.81155e-06	5.93897e-06	6.07194e-06	6.23204e-06	6.40572e-06	6.59419e-06	6.80102e-06	7.01976e-06	7.26701e-06	7.54932e-06	7.84491e-06	8.162e-06	8.48963e-06	8.78075e-06	8.98084e-06	9.17671e-06	9.40335e-06	9.60592e-06	9.8479e-06	1.01266e-05	1.02569e-05	1.062e-05	1.08885e-05	1.11785e-05	1.14699e-05	1.17605e-05	1.20694e-05	1.23757e-05	1.27065e-05	1.30279e-05	1.33628e-05	1.36982e-05	1.40309e-05	1.43587e-05	1.46915e-05	1.50154e-05	1.53398e-05	1.56494e-05	1.59468e-05	1.62209e-05	1.64655e-05	1.66411e-05
891251	4.06327e-06	4.01426e-06	3.83592e-06	3.98403e-06	4.05761e-06	4.13989e-06	4.22341e-06	4.30217e-06	4.37698e-06	4.4527e-06	4.54305e-06	4.6364e-06	4.73715e-06	4.84563e-06	4.95798e-06	5.08685e-06	5.23414e-06	5.38195e-06	5.54039e-06	5.71346e-06	5.89596e-06	6.10536e-06	6.32276e-06	6.57966e-06	6.8382e-06	7.16127e-06	7.55321e-06	7.8792e-06	8.43071e-06	8.95908e-06	9.50941e-06	9.82981e-06	1.00971e-05	1.03885e-05	1.06755e-05	1.09917e-05	1.13018e-05	1.16304e-05	1.19636e-05	1.22949e-05	1.2626e-05	1.29607e-05	1.32957e-05	1.36391e-05	1.39741e-05	1.4311e-05	1.46432e-05	1.49676e-05	1.52605e-05
1000000	3.23484e-06	3.19636e-06	3.05445e-06	3.17232e-06	3.23289e-06	3.29841e-06	3.36119e-06	3.42341e-06	3.48388e-06	3.54831e-06	3.61909e-06	3.69243e-06	3.76903e-06	3.849e-06	3.92806e-06	4.01453e-06	4.10943e-06	4.20264e-06	4.29913e-06	4.38949e-06	4.49375e-06	4.61445e-06	4.73461e-06	4.87943e-06	5.00458e-06	5.17527e-06	5.37089e-06	5.50652e-06	5.78393e-06	6.02716e-06	6.30734e-06	6.60315e-06	6.92513e-06	7.30248e-06	7.73757e-06	8.28491e-06	8.91632e-06	9.64317e-06	1.0185e-05	1.04952e-05	1.08083e-05	1.113e-05	1.14562e-05	1.1794e-05	1.21239e-05	1.24623e-05	1.27989e-05	1.31345e-05	1.34533e-05
1.12202e+06	2.49243e-06	2.46277e-06	2.3534e-06	2.44435e-06	2.49023e-06	2.54308e-06	2.58769e-06	2.63567e-06	2.67955e-06	2.73246e-06	2.7874e-06	2.84411e-06	2.90398e-06	2.9671e-06	3.02839e-06	3.09828e-06	3.17333e-06	3.25093e-06	3.3341e-06	3.42602e-06	3.51718e-06	3.61846e-06	3.72326e-06	3.838e-06	3.94785e-06	4.07676e-06	4.22468e-06	4.30276e-06	4.48706e-06	4.62153e-06	4.78092e-06	4.93562e-06	5.10173e-06	5.2912e-06	5.49851e-06	5.74749e-06	6.02202e-06	6.33389e-06	6.68195e-06	7.06973e-06	7.51955e-06	8.0913e-06	8.80823e-06	9.67201e-06	1.02513e-05	1.05722e-05	1.08959e-05	1.12231e-05	1.15383e-05
1.25893e+06	1.93117e-06	1.90797e-06	1.82338e-06	1.89378e-06	1.92888e-06	1.97241e-06	2.0049e-06	2.04149e-06	2.07306e-06	2.11537e-06	2.15662e-06	2.20063e-06	2.24625e-06	2.29369e-06	2.33764e-06	2.39003e-06	2.44333e-06	2.50105e-06	2.56199e-06	2.63287e-06	2.69922e-06	2.77271e-06	2.85083e-06	2.93136e-06	3.01852e-06	3.11348e-06	3.22493e-06	3.29146e-06	3.44182e-06	3.56204e-06	3.69969e-06	3.83938e-06	3.98274e-06	4.14127e-06	4.29236e-06	4.45347e-06	4.60446e-06	4.76301e-06	4.93991e-06	5.13261e-06	5.33267e-06	5.57468e-06	5.87036e-06	6.21246e-06	6.58788e-06	7.03964e-06	7.5997e-06	8.36115e-06	9.31381e-06
1.41254e+06	1.52099e-06	1.50265e-06	1.43563e-06	1.49011e-06	1.51597e-06	1.55509e-06	1.57831e-06	1.60452e-06	1.62441e-06	1.65534e-06	1.6849e-06	1.71575e-06	1.74861e-06	1.78273e-06	1.81217e-06	1.85034e-06	1.89024e-06	1.93384e-06	1.97988e-06	2.03628e-06	2.08683e-06	2.14159e-06	2.20145e-06	2.26063e-06	2.32757e-06	2.39728e-06	2.47837e-06	2.52442e-06	2.63828e-06	2.72272e-06	2.82019e-06	2.91916e-06	3.02313e-06	3.13764e-06	3.25539e-06	3.38534e-06	3.51947e-06	3.6646e-06	3.81441e-06	3.97033e-06	4.12249e-06	4.26684e-06	4.41499e-06	4.57442e-06	4.74833e-06	4.94369e-06	5.19608e-06	5.50924e-06	5.86053e-06
1.58489e+06	1.26371e-06	1.24827e-06	1.19197e-06	1.23661e-06	1.25944e-06	1.29375e-06	1.30256e-06	1.32284e-06	1.33622e-06	1.36636e-06	1.38653e-06	1.4069e-06	1.42777e-06	1.44918e-06	1.46619e-06	1.49092e-06	1.51106e-06	1.53873e-06	1.5678e-06	1.60804e-06	1.63961e-06	1.67558e-06	1.71679e-06	1.75265e-06	1.80307e-06	1.85301e-06	1.91359e-06	1.94765e-06	2.03614e-06	2.09981e-06	2.1734e-06	2.24749e-06	2.32569e-06	2.40937e-06	2.49399e-06	2.58442e-06	2.67769e-06	2.77696e-06	2.88021e-06	2.9866e-06	3.09643e-06	3.21317e-06	3.34045e-06	3.48068e-06	3.62145e-06	3.77608e-06	3.92514e-06	4.06942e-06	4.2345e-06
1.77828e+06	1.02994e-06	1.01752e-06	9.7204e-07	1.00905e-06	1.02746e-06	1.05349e-06	1.0656e-06	1.08476e-06	1.09877e-06	1.12433e-06	1.14509e-06	1.16625e-06	1.18784e-06	1.20882e-06	1.22544e-06	1.24749e-06	1.26176e-06	1.28396e-06	1.30661e-06	1.33885e-06	1.36192e-06	1.38286e-06	1.41438e-06	1.43111e-06	1.46657e-06	1.48994e-06	1.52563e-06	1.53828e-06	1.60259e-06	1.64125e-06	1.69132e-06	1.74193e-06	1.79837e-06	1.86073e-06	1.92646e-06	1.99528e-06	2.06532e-06	2.13872e-06	2.21167e-06	2.285e-06	2.35838e-06	2.43087e-06	2.5094e-06	2.59668e-06	2.68895e-06	2.79604e-06	2.91549e-06	3.05161e-06	3.19673e-06
1.99526e+06	7.91626e-07	7.82213e-07	7.47503e-07	7.76405e-07	7.90262e-07	8.09324e-07	8.23159e-07	8.38673e-07	8.518e-07	8.68705e-07	8.87052e-07	9.05951e-07	9.25457e-07	9.44714e-07	9.61444e-07	9.8259e-07	1.0026e-06	1.02472e-06	1.04712e-06	1.0783e-06	1.10195e-06	1.12567e-06	1.15403e-06	1.176e-06	1.20654e-06	1.23118e-06	1.26148e-06	1.27091e-06	1.32346e-06	1.34768e-06	1.37515e-06	1.40891e-06	1.44596e-06	1.48338e-06	1.52641e-06	1.5669e-06	1.61511e-06	1.66312e-06	1.71377e-06	1.76803e-06	1.82158e-06	1.87044e-06	1.92113e-06	1.97491e-06	2.03059e-06	2.09508e-06	2.16894e-06	2.25609e-06	2.35643e-06
2.23872e+06	6.04122e-07	5.9693e-07	5.70364e-07	5.92458e-07	6.03586e-07	6.17113e-07	6.27995e-07	6.39926e-07	6.50662e-07	6.63261e-07	6.77136e-07	6.91712e-07	7.06744e-07	7.21517e-07	7.35473e-07	7.51852e-07	7.68213e-07	7.85517e-07	8.03907e-07	8.28455e-07	8.47805e-07	8.69676e-07	8.92996e-07	9.15292e-07	9.41892e-07	9.67613e-07	9.95408e-07	1.00879e-06	1.05239e-06	1.08039e-06	1.11332e-06	1.14602e-06	1.18036e-06	1.21314e-06	1.25095e-06	1.28123e-06	1.31464e-06	1.34666e-06	1.37622e-06	1.40703e-06	1.43744e-06	1.46312e-06	1.49118e-06	1.52399e-06	1.55996e-06	1.60038e-06	1.64625e-06	1.69987e-06	1.76315e-06
2.51189e+06	4.63727e-07	4.58405e-07	4.38136e-07	4.55126e-07	4.63669e-07	4.73874e-07	4.82252e-07	4.91548e-07	5.00443e-07	5.09784e-07	5.20651e-07	5.32039e-07	5.4375e-07	5.54737e-07	5.65959e-07	5.7896e-07	5.91613e-07	6.05068e-07	6.19624e-07	6.3803e-07	6.53461e-07	6.70535e-07	6.88218e-07	7.05629e-07	7.26606e-07	7.46442e-07	7.69141e-07	7.80477e-07	8.15309e-07	8.36285e-07	8.62279e-07	8.87347e-07	9.17734e-07	9.47934e-07	9.7985e-07	1.01399e-06	1.05005e-06	1.08721e-06	1.1213e-06	1.15368e-06	1.18139e-06	1.19568e-06	1.20749e-06	1.21734e-06	1.23236e-06	1.24737e-06	1.27086e-06	1.30531e-06	1.34734e-06
2.81838e+06	3.58707e-07	3.54362e-07	3.38732e-07	3.51881e-07	3.59083e-07	3.65935e-07	3.72389e-07	3.79638e-07	3.87774e-07	3.94464e-07	4.02826e-07	4.11552e-07	4.20769e-07	4.28809e-07	4.38455e-07	4.48576e-07	4.58512e-07	4.69134e-07	4.80628e-07	4.94848e-07	5.0695e-07	5.20019e-07	5.34036e-07	5.47199e-07	5.63678e-07	5.7856e-07	5.96225e-07	6.05007e-07	6.32387e-07	6.49127e-07	6.6917e-07	6.88942e-07	7.10298e-07	7.31734e-07	7.57689e-07	7.83413e-07	8.11356e-07	8.44868e-07	8.76522e-07	9.08364e-07	9.37879e-07	9.59803e-07	9.74695e-07	9.84892e-07	9.94196e-07	1.00532e-06	1.02046e-06	1.03724e-06	1.05503e-06
3.16228e+06	2.85255e-07	2.81817e-07	2.69329e-07	2.79679e-07	2.86139e-07	2.89806e-07	2.94942e-07	3.00414e-07	3.07997e-07	3.1244e-07	3.18609e-07	3.24955e-07	3.3175e-07	3.37372e-07	3.46234e-07	3.53669e-07	3.61097e-07	3.69279e-07	3.78326e-07	3.88088e-07	3.97903e-07	4.07878e-07	4.18542e-07	4.29092e-07	4.41563e-07	4.52861e-07	4.6663e-07	4.73108e-07	4.94021e-07	5.06622e-07	5.2088e-07	5.35663e-07	5.51726e-07	5.67124e-07	5.84353e-07	6.02676e-07	6.25277e-07	6.49386e-07	6.75014e-07	7.03618e-07	7.32161e-07	7.54779e-07	7.73406e-07	7.8818e-07	8.00086e-07	8.09946e-07	8.17601e-07	8.21557e-07	8.29725e-07
3.54813e+06	2.29327e-07	2.26629e-07	2.16588e-07	2.25064e-07	2.30779e-07	2.33578e-07	2.37938e-07	2.42631e-07	2.48106e-07	2.51951e-07	2.57307e-07	2.62806e-07	2.68397e-07	2.72936e-07	2.7984e-07	2.86058e-07	2.9221e-07	2.98768e-07	3.06328e-07	3.12781e-07	3.2075e-07	3.28088e-07	3.35701e-07	3.43901e-07	3.52543e-07	3.60517e-07	3.71558e-07	3.76223e-07	3.92099e-07	4.01673e-07	4.11957e-07	4.23323e-07	4.35087e-07	4.46151e-07	4.58632e-07	4.69943e-07	4.83588e-07	5.00221e-07	5.169e-07	5.37166e-07	5.60207e-07	5.81176e-07	5.99619e-07	6.15626e-07	6.31311e-07	6.46206e-07	6.58406e-07	6.68856e-07	6.77671e-07
3.98107e+06	1.78301e-07	1.76213e-07	1.68437e-07	1.75166e-07	1.79492e-07	1.82587e-07	1.86152e-07	1.90247e-07	1.94657e-07	1.98158e-07	2.03069e-07	2.08264e-07	2.13406e-07	2.17853e-07	2.23603e-07	2.29416e-07	2.35151e-07	2.41235e-07	2.48312e-07	2.54662e-07	2.62004e-07	2.68121e-07	2.75495e-07	2.82149e-07	2.89329e-07	2.95383e-07	3.0415e-07	3.0763e-07	3.19222e-07	3.26463e-07	3.3304e-07	3.41337e-07	3.49391e-07	3.57026e-07	3.66162e-07	3.7405e-07	3.83423e-07	3.9319e-07	4.04805e-07	4.17978e-07	4.34347e-07	4.48919e-07	4.62593e-07	4.73492e-07	4.86074e-07	4.98803e-07	5.11846e-07	5.25351e-07	5.40753e-07
4.46684e+06	1.35656e-07	1.34085e-07	1.28225e-07	1.3334e-07	1.36634e-07	1.39119e-07	1.41872e-07	1.45043e-07	1.48644e-07	1.51518e-07	1.55537e-07	1.59724e-07	1.63877e-07	1.67789e-07	1.72671e-07	1.77627e-07	1.82723e-07	1.88058e-07	1.94314e-07	2.00532e-07	2.07224e-07	2.13471e-07	2.20384e-07	2.27425e-07	2.34752e-07	2.41403e-07	2.49512e-07	2.539e-07	2.64205e-07	2.71192e-07	2.76693e-07	2.83362e-07	2.89359e-07	2.94436e-07	3.00673e-07	3.05245e-07	3.11299e-07	3.16723e-07	3.22914e-07	3.32128e-07	3.42291e-07	3.52608e-07	3.62147e-07	3.69842e-07	3.78382e-07	3.8774e-07	3.97914e-07	4.07658e-07	4.19616e-07
5.01187e+06	1.03407e-07	1.02242e-07	9.77872e-08	1.01652e-07	1.04136e-07	1.05969e-07	1.0818e-07	1.10574e-07	1.13267e-07	1.15646e-07	1.18626e-07	1.21868e-07	1.25046e-07	1.2823e-07	1.32041e-07	1.35912e-07	1.39908e-07	1.44198e-07	1.49177e-07	1.54075e-07	1.59571e-07	1.64958e-07	1.70625e-07	1.76897e-07	1.83375e-07	1.89672e-07	1.97252e-07	2.02311e-07	2.12115e-07	2.19517e-07	2.26324e-07	2.33524e-07	2.40055e-07	2.45532e-07	2.51702e-07	2.55596e-07	2.59971e-07	2.63377e-07	2.66637e-07	2.71429e-07	2.77837e-07	2.83176e-07	2.89476e-07	2.93778e-07	2.99641e-07	3.05464e-07	3.12238e-07	3.20065e-07	3.27631e-07
5.62341e+06	7.97637e-08	7.88173e-08	7.53835e-08	7.84005e-08	8.02334e-08	8.17094e-08	8.33763e-08	8.52057e-08	8.72863e-08	8.91565e-08	9.14812e-08	9.38974e-08	9.62695e-08	9.88635e-08	1.01841e-07	1.04827e-07	1.07932e-07	1.11298e-07	1.15181e-07	1.18831e-07	1.23247e-07	1.27416e-07	1.31874e-07	1.36803e-07	1.42031e-07	1.47049e-07	1.533e-07	1.57645e-07	1.65933e-07	1.72502e-07	1.78967e-07	1.86017e-07	1.92749e-07	1.99012e-07	2.05642e-07	2.10746e-07	2.15575e-07	2.19346e-07	2.22492e-07	2.25514e-07	2.30544e-07	2.32553e-07	2.35895e-07	2.374e-07	2.40844e-07	2.44779e-07	2.48611e-07	2.54177e-07	2.61334e-07
6.30957e+06	6.25008e-08	6.17764e-08	5.90659e-08	6.14387e-08	6.27767e-08	6.3906e-08	6.52403e-08	6.66558e-08	6.82178e-08	6.98019e-08	7.15289e-08	7.33762e-08	7.5116e-08	7.72982e-08	7.95802e-08	8.18978e-08	8.43617e-08	8.70454e-08	9.00022e-08	9.27814e-08	9.62574e-08	9.95021e-08	1.03071e-07	1.06905e-07	1.10985e-07	1.14899e-07	1.19883e-07	1.23359e-07	1.30037e-07	1.35464e-07	1.40816e-07	1.46944e-07	1.52888e-07	1.58662e-07	1.64997e-07	1.70196e-07	1.75257e-07	1.79509e-07	1.8298e-07	1.86002e-07	1.89924e-07	1.91753e-07	1.9392e-07	1.93882e-07	1.94916e-07	1.9657e-07	1.99216e-07	2.02515e-07	2.07984e-07
7.07946e+06	4.98748e-08	4.92809e-08	4.71397e-08	4.90087e-08	5.00261e-08	5.09566e-08	5.20193e-08	5.31517e-08	5.43758e-08	5.56714e-08	5.70348e-08	5.84504e-08	5.96981e-08	6.15583e-08	6.33728e-08	6.51671e-08	6.7068e-08	6.92067e-08	7.14259e-08	7.34023e-08	7.61547e-08	7.86981e-08	8.14223e-08	8.44373e-08	8.75824e-08	9.06905e-08	9.46304e-08	9.73854e-08	1.02723e-07	1.07173e-07	1.11601e-07	1.16793e-07	1.21877e-07	1.26943e-07	1.32573e-07	1.37381e-07	1.4213e-07	1.46097e-07	1.493e-07	1.5221e-07	1.55584e-07	1.57219e-07	1.58311e-07	1.58007e-07	1.58202e-07	1.58529e-07	1.60302e-07	1.62133e-07	1.65847e-07
7.94328e+06	3.96249e-08	3.9159e-08	3.74755e-08	3.89793e-08	3.97899e-08	4.05992e-08	4.14969e-08	4.247e-08	4.35135e-08	4.45042e-08	4.56898e-08	4.69284e-08	4.79993e-08	4.95256e-08	5.10393e-08	5.25804e-08	5.41934e-08	5.60206e-08	5.77594e-08	5.93149e-08	6.15405e-08	6.34615e-08	6.55964e-08	6.78403e-08	7.01589e-08	7.23903e-08	7.54419e-08	7.74168e-08	8.14677e-08	8.49692e-08	8.84918e-08	9.2828e-08	9.72057e-08	1.01745e-07	1.06855e-07	1.11419e-07	1.1577e-07	1.1951e-07	1.22355e-07	1.24959e-07	1.27415e-07	1.28725e-07	1.28915e-07	1.27944e-07	1.2752e-07	1.26595e-07	1.278e-07	1.29897e-07	1.33026e-07
8.91251e+06	3.0628e-08	3.02743e-08	2.89676e-08	3.01554e-08	3.08676e-08	3.14884e-08	3.22109e-08	3.30264e-08	3.39281e-08	3.47411e-08	3.57901e-08	3.68995e-08	3.7868e-08	3.91722e-08	4.04897e-08	4.18765e-08	4.33299e-08	4.49807e-08	4.64726e-08	4.80308e-08	4.99575e-08	5.15575e-08	5.35542e-08	5.54215e-08	5.72659e-08	5.90554e-08	6.14076e-08	6.27684e-08	6.57731e-08	6.83452e-08	7.08628e-08	7.41545e-08	7.75134e-08	8.1234e-08	8.55345e-08	8.96358e-08	9.36725e-08	9.72193e-08	9.9952e-08	1.0251e-07	1.04663e-07	1.05772e-07	1.05711e-07	1.03996e-07	1.02986e-07	1.01342e-07	1.00764e-07	1.02157e-07	1.04795e-07
10000000	2.31966e-08	2.29415e-08	2.19496e-08	2.28673e-08	2.34432e-08	2.38998e-08	2.44861e-08	2.51378e-08	2.58701e-08	2.65359e-08	2.74039e-08	2.83247e-08	2.91491e-08	3.02264e-08	3.13643e-08	3.25429e-08	3.37884e-08	3.52359e-08	3.65834e-08	3.80274e-08	3.97707e-08	4.12339e-08	4.30696e-08	4.48151e-08	4.64273e-08	4.80519e-08	5.00863e-08	5.12728e-08	5.37032e-08	5.5766e-08	5.77206e-08	6.02327e-08	6.28678e-08	6.58141e-08	6.92589e-08	7.25754e-08	7.5922e-08	7.88141e-08	8.10557e-08	8.30816e-08	8.47652e-08	8.55918e-08	8.5617e-08	8.40115e-08	8.2856e-08	8.13595e-08	8.06934e-08	8.05154e-08	8.27188e-08
[truncated: 42 more columns]

## Sheet: FigureS5 h
# FigureS5 h Bounce-averaged Dap distributions induced by both low and high frequency whislter-mode waves at M-shell=9.5
	Pitch angle unit of degree			Diffusion reates are unit of s^-1
Ek (eV)	0.1	1	2	3	4	5	6	7	8	9	10	11	12	13	14	15	16	17	18	19	20	21	22	23	24	25	26	27	28	29	30	31	32	33	34	35	36	37	38	39	40	41	42	43	44	45	46	47	48
1000	-5.90993e-11	-5.8296e-10	-1.10895e-09	-1.71036e-09	-2.32006e-09	-2.93568e-09	-3.41217e-09	-3.94381e-09	-4.4534e-09	-5.01977e-09	-5.42887e-09	-5.7741e-09	-6.0589e-09	-6.2572e-09	-6.4346e-09	-6.5238e-09	-6.3699e-09	-6.367e-09	-6.3519e-09	-6.291e-09	-6.199e-09	-5.9174e-09	-5.7752e-09	-5.299e-09	-5.1387e-09	-4.6997e-09	-4.4124e-09	-3.9332e-09	-3.7499e-09	-3.3051e-09	-2.7633e-09	-2.2853e-09	-1.8067e-09	-1.2757e-09	-8.552e-10	-2.998e-10	1.929e-10	8.449e-10	1.53696e-09	2.29554e-09	2.95888e-09	3.4267e-09	3.41771e-09	3.13508e-09	2.58351e-09	1.68817e-09	6.8887e-10	-8.329e-11	-8.2637e-10
1122.02	-4.48907e-11	-4.43393e-10	-8.4362e-10	-1.30647e-09	-1.77523e-09	-2.23181e-09	-2.64471e-09	-3.08431e-09	-3.52821e-09	-3.98626e-09	-4.36904e-09	-4.7256e-09	-5.0322e-09	-5.2633e-09	-5.492e-09	-5.6413e-09	-5.5631e-09	-5.5631e-09	-5.4923e-09	-5.2988e-09	-5.0453e-09	-4.4944e-09	-4.0665e-09	-3.18e-09	-2.657e-09	-1.7648e-09	-1.166e-09	-4.638e-10	-3.71e-11	5.613e-10	1.1881e-09	1.706e-09	2.1986e-09	2.7575e-09	3.206e-09	3.7946e-09	4.2853e-09	4.7906e-09	5.20268e-09	5.50781e-09	5.70909e-09	5.95909e-09	6.1366e-09	6.21672e-09	6.0632e-09	5.53701e-09	4.69323e-09	3.65035e-09	2.34969e-09
1258.93	-3.12188e-11	-3.08329e-10	-5.8685e-10	-9.1065e-10	-1.23998e-09	-1.54882e-09	-1.86431e-09	-2.18677e-09	-2.52382e-09	-2.81628e-09	-3.13041e-09	-3.3996e-09	-3.6676e-09	-3.8904e-09	-4.1121e-09	-4.2801e-09	-4.3527e-09	-4.4079e-09	-4.4353e-09	-4.3529e-09	-4.2454e-09	-3.9201e-09	-3.627e-09	-2.9774e-09	-2.4881e-09	-1.6244e-09	-8.226e-10	2.23e-10	1.0658e-09	2.1667e-09	3.3131e-09	4.2182e-09	4.9111e-09	5.5024e-09	5.9667e-09	6.52236e-09	6.98384e-09	7.45772e-09	7.84747e-09	8.13005e-09	8.33103e-09	8.43041e-09	8.35915e-09	8.12493e-09	7.71782e-09	7.26147e-09	6.71899e-09	5.98554e-09	4.90822e-09
1412.54	-1.95369e-11	-1.92653e-10	-3.6776e-10	-5.7404e-10	-7.871e-10	-9.864e-10	-1.20401e-09	-1.42555e-09	-1.66923e-09	-1.88749e-09	-2.11658e-09	-2.35862e-09	-2.59395e-09	-2.7993e-09	-3.0364e-09	-3.2477e-09	-3.4186e-09	-3.5686e-09	-3.6877e-09	-3.7248e-09	-3.7467e-09	-3.6217e-09	-3.4492e-09	-3.1339e-09	-2.7695e-09	-2.1844e-09	-1.5548e-09	-7.332e-10	4.8e-12	1.0209e-09	2.2495e-09	3.3118e-09	4.3662e-09	5.5031e-09	6.47335e-09	7.49864e-09	8.24069e-09	8.75324e-09	9.06092e-09	9.30301e-09	9.48481e-09	9.57799e-09	9.47307e-09	9.16913e-09	8.71012e-09	8.12173e-09	7.40963e-09	6.54235e-09	5.57893e-09
1584.89	-5.5732e-12	-5.5379e-11	-1.0872e-10	-1.7665e-10	-2.6292e-10	-3.3547e-10	-4.3984e-10	-5.5921e-10	-7.3603e-10	-8.8325e-10	-1.06576e-09	-1.27371e-09	-1.49695e-09	-1.7315e-09	-2.00029e-09	-2.2645e-09	-2.5227e-09	-2.7609e-09	-3.003e-09	-3.1925e-09	-3.3607e-09	-3.4876e-09	-3.5666e-09	-3.6055e-09	-3.5713e-09	-3.4264e-09	-3.2248e-09	-2.7915e-09	-2.3252e-09	-1.6131e-09	-6.552e-10	3.192e-10	1.377e-09	2.57367e-09	3.68392e-09	4.95584e-09	5.97587e-09	6.93522e-09	7.78524e-09	8.49804e-09	9.02163e-09	9.20306e-09	9.04546e-09	8.7514e-09	8.29248e-09	7.67415e-09	6.83549e-09	5.93295e-09	5.00301e-09
1778.28	2.69048e-11	2.64628e-10	4.9578e-10	7.5154e-10	9.6475e-10	1.20661e-09	1.37159e-09	1.49908e-09	1.51543e-09	1.54189e-09	1.49714e-09	1.36477e-09	1.17401e-09	8.9257e-10	4.8664e-10	7.64e-11	-3.827e-10	-8.865e-10	-1.4375e-09	-1.93117e-09	-2.48191e-09	-2.97575e-09	-3.44693e-09	-3.8817e-09	-4.23589e-09	-4.51736e-09	-4.72289e-09	-4.74853e-09	-4.76065e-09	-4.64271e-09	-4.38031e-09	-4.00932e-09	-3.45367e-09	-2.66222e-09	-1.7326e-09	-5.4471e-10	6.4027e-10	1.8856e-09	3.06152e-09	4.12952e-09	4.9831e-09	5.57154e-09	6.02302e-09	6.3005e-09	6.24384e-09	5.63296e-09	4.79428e-09	3.8929e-09	2.99159e-09
1995.26	9.14598e-11	9.00094e-10	1.7015e-09	2.59901e-09	3.42097e-09	4.25425e-09	4.96772e-09	5.59737e-09	6.06365e-09	6.47893e-09	6.75141e-09	6.88405e-09	6.8629e-09	6.69341e-09	6.28668e-09	5.84743e-09	5.29159e-09	4.61044e-09	3.80565e-09	3.01007e-09	2.00876e-09	9.4414e-10	-2.0715e-10	-1.48973e-09	-2.71797e-09	-3.891e-09	-4.98476e-09	-5.8344e-09	-6.6378e-09	-7.24404e-09	-7.68435e-09	-6.68375e-09	-5.59657e-09	-4.66558e-09	-3.8634e-09	-3.18167e-09	-2.62428e-09	-2.21313e-09	-1.97471e-09	-1.95485e-09	-2.09774e-09	-1.48252e-09	-5.5802e-10	1.7223e-10	5.1864e-10	5.3266e-10	4.4352e-10	1.0447e-10	-6.2563e-10
2238.72	1.55069e-10	1.52427e-09	2.86535e-09	4.35103e-09	5.70942e-09	7.01829e-09	8.22073e-09	9.36112e-09	1.04457e-08	1.15621e-08	1.27021e-08	1.38247e-08	1.48537e-08	1.56315e-08	1.60305e-08	1.61276e-08	1.58901e-08	1.5327e-08	1.44314e-08	1.33734e-08	1.18225e-08	1.00686e-08	8.13089e-09	5.94579e-09	3.78717e-09	1.64666e-09	-4.8996e-10	-2.5308e-09	-4.54211e-09	-6.06308e-09	-3.31084e-09	-7.854e-10	1.47076e-09	3.40106e-09	4.99251e-09	6.31428e-09	7.30978e-09	7.98055e-09	8.34877e-09	8.44649e-09	8.22716e-09	7.65439e-09	6.62212e-09	5.1282e-09	3.22884e-09	8.5516e-10	-1.90867e-09	-4.89274e-09	-7.51543e-09
2511.89	-6.5227e-12	-7.7069e-11	-1.71848e-10	-3.5838e-10	-4.6188e-10	-8.5657e-10	-1.23327e-09	-1.71164e-09	-2.77365e-09	-3.54339e-09	-4.71761e-09	-6.35837e-09	-5.14613e-09	-3.26717e-09	-8.0498e-10	2.53453e-09	8.37967e-09	1.98704e-08	3.04523e-08	2.33163e-08	1.97404e-08	1.83965e-08	1.8197e-08	1.76366e-08	1.59974e-08	1.35173e-08	1.05052e-08	6.98009e-09	3.39314e-09	-3.5502e-10	-4.04342e-09	-6.0052e-10	3.16804e-09	6.58027e-09	9.68532e-09	1.26196e-08	1.50595e-08	1.69e-08	1.81255e-08	1.88403e-08	1.90929e-08	1.88183e-08	1.80056e-08	1.66353e-08	1.45996e-08	1.18389e-08	8.36045e-09	4.50755e-09	2.8445e-10
2818.38	2.19883e-10	2.17338e-09	4.07952e-09	6.35305e-09	8.43701e-09	1.05364e-08	1.23761e-08	1.40621e-08	1.56651e-08	1.72557e-08	1.8244e-08	1.91347e-08	1.98444e-08	2.00629e-08	2.0039e-08	1.96987e-08	1.98543e-08	1.86455e-08	1.76032e-08	1.70834e-08	1.41714e-08	1.20457e-08	7.4108e-09	2.93059e-09	-4.29221e-09	3.93259e-09	2.96555e-08	1.45569e-08	9.61338e-09	7.94818e-09	5.55669e-09	1.46703e-09	-1.99316e-09	3.56756e-09	8.92589e-09	1.3904e-08	1.81392e-08	2.15549e-08	2.4272e-08	2.65158e-08	2.82432e-08	2.9081e-08	2.90512e-08	2.82669e-08	2.6709e-08	2.42482e-08	2.08652e-08	1.6684e-08	1.18248e-08
3162.28	5.20621e-10	5.13696e-09	9.77016e-09	1.50256e-08	2.0151e-08	2.52389e-08	3.01941e-08	3.48157e-08	3.94491e-08	4.36821e-08	4.74434e-08	5.11086e-08	5.43471e-08	5.66598e-08	5.87298e-08	6.06866e-08	6.1724e-08	6.23575e-08	6.18957e-08	6.22396e-08	6.07869e-08	5.98545e-08	5.73731e-08	5.58153e-08	5.21463e-08	4.93243e-08	4.7702e-08	4.29539e-08	4.06929e-08	3.20995e-08	2.29822e-08	8.92971e-09	1.00078e-08	2.64894e-09	7.44929e-09	1.06038e-08	1.57327e-08	2.11096e-08	2.61908e-08	3.05698e-08	3.41107e-08	3.64026e-08	3.76527e-08	3.8215e-08	3.79059e-08	3.63096e-08	3.35015e-08	2.96346e-08	2.49463e-08
3548.13	8.82537e-10	8.70177e-09	1.65499e-08	2.55862e-08	3.44527e-08	4.32135e-08	5.20061e-08	6.05304e-08	6.87861e-08	7.67959e-08	8.44057e-08	9.15528e-08	9.83112e-08	1.04424e-07	1.09596e-07	1.14394e-07	1.18293e-07	1.21268e-07	1.23454e-07	1.24853e-07	1.25484e-07	1.24635e-07	1.23913e-07	1.21536e-07	1.18363e-07	1.14642e-07	1.10485e-07	1.05227e-07	1.01204e-07	9.58208e-08	8.66615e-08	8.29376e-08	7.82987e-08	7.25783e-08	6.52268e-08	5.44928e-08	3.67279e-08	1.91925e-08	3.03733e-08	3.26614e-08	3.64555e-08	4.06308e-08	4.40718e-08	4.64056e-08	4.74775e-08	4.68965e-08	4.50025e-08	4.21155e-08	3.80088e-08
3981.07	1.23617e-09	1.21997e-08	2.32364e-08	3.59975e-08	4.85458e-08	6.11405e-08	7.37748e-08	8.63059e-08	9.86767e-08	1.10799e-07	1.22659e-07	1.34108e-07	1.45136e-07	1.55572e-07	1.65265e-07	1.7417e-07	1.82044e-07	1.89384e-07	1.95472e-07	2.00494e-07	2.04368e-07	2.07047e-07	2.07859e-07	2.08126e-07	2.06317e-07	2.03082e-07	2.00231e-07	1.91616e-07	1.87884e-07	1.80664e-07	1.71694e-07	1.62052e-07	1.52429e-07	1.41884e-07	1.33256e-07	1.21697e-07	1.11399e-07	1.04174e-07	9.22855e-08	8.0648e-08	6.22384e-08	4.37713e-08	5.32656e-08	5.37717e-08	5.57951e-08	5.70012e-08	5.65848e-08	5.45889e-08	5.08106e-08
4466.84	1.5443e-09	1.52445e-08	2.9051e-08	4.50419e-08	6.08096e-08	7.6744e-08	9.2768e-08	1.08842e-07	1.24848e-07	1.40725e-07	1.56436e-07	1.71871e-07	1.86972e-07	2.01588e-07	2.15655e-07	2.29182e-07	2.41901e-07	2.53897e-07	2.64848e-07	2.74735e-07	2.83472e-07	2.90998e-07	2.97148e-07	3.01699e-07	3.04521e-07	3.05189e-07	3.05911e-07	2.99543e-07	2.98422e-07	2.91845e-07	2.82952e-07	2.72907e-07	2.60227e-07	2.47032e-07	2.32262e-07	2.17322e-07	2.00229e-07	1.84293e-07	1.69333e-07	1.53049e-07	1.39183e-07	1.26045e-07	1.13414e-07	9.66006e-08	7.21982e-08	7.10463e-08	7.00459e-08	6.80127e-08	6.51652e-08
5011.87	1.82515e-09	1.80172e-08	3.43398e-08	5.32554e-08	7.19422e-08	9.08535e-08	1.09919e-07	1.29077e-07	1.48266e-07	1.67361e-07	1.8635e-07	2.05141e-07	2.23688e-07	2.4186e-07	2.59659e-07	2.76976e-07	2.93694e-07	3.09745e-07	3.25e-07	3.39387e-07	3.52775e-07	3.65115e-07	3.76258e-07	3.86098e-07	3.94309e-07	4.01093e-07	4.07537e-07	4.05566e-07	4.11142e-07	4.09657e-07	4.05883e-07	3.99137e-07	3.89835e-07	3.77976e-07	3.63798e-07	3.46784e-07	3.27367e-07	3.05974e-07	2.83776e-07	2.60448e-07	2.3658e-07	2.11662e-07	1.91221e-07	1.71431e-07	1.52209e-07	1.35051e-07	1.18552e-07	9.57877e-08	8.4028e-08
5623.41	2.12143e-09	2.0942e-08	3.99116e-08	6.18871e-08	8.35839e-08	1.05526e-07	1.27648e-07	1.49869e-07	1.72141e-07	1.94399e-07	2.16543e-07	2.38488e-07	2.60171e-07	2.81466e-07	3.02349e-07	3.22751e-07	3.42574e-07	3.6183e-07	3.80509e-07	3.9844e-07	4.15454e-07	4.31469e-07	4.46388e-07	4.60238e-07	4.72953e-07	4.84276e-07	4.96175e-07	4.98276e-07	5.10382e-07	5.14754e-07	5.1716e-07	5.17298e-07	5.14625e-07	5.08816e-07	5.00188e-07	4.88292e-07	4.72482e-07	4.53031e-07	4.30444e-07	4.04899e-07	3.7644e-07	3.45974e-07	3.14284e-07	2.82211e-07	2.50711e-07	2.20644e-07	1.94316e-07	1.67264e-07	1.47693e-07
6309.57	2.52123e-09	2.48876e-08	4.74241e-08	7.35168e-08	9.92447e-08	1.25235e-07	1.51373e-07	1.77559e-07	2.03671e-07	2.2961e-07	2.55285e-07	2.80576e-07	3.05423e-07	3.29748e-07	3.53518e-07	3.76719e-07	3.99258e-07	4.20926e-07	4.41749e-07	4.61662e-07	4.80701e-07	4.99104e-07	5.16929e-07	5.33595e-07	5.48935e-07	5.63053e-07	5.78438e-07	5.83229e-07	6.00156e-07	6.08408e-07	6.15247e-07	6.20612e-07	6.23331e-07	6.23755e-07	6.21544e-07	6.1653e-07	6.08148e-07	5.96268e-07	5.80114e-07	5.59914e-07	5.35582e-07	5.06192e-07	4.73503e-07	4.36894e-07	3.97776e-07	3.56409e-07	3.15198e-07	2.74347e-07	2.34685e-07
7079.46	3.00078e-09	2.96225e-08	5.64541e-08	8.75331e-08	1.18201e-07	1.49207e-07	1.80425e-07	2.11733e-07	2.42997e-07	2.74082e-07	3.04873e-07	3.35216e-07	3.64987e-07	3.9406e-07	4.22323e-07	4.49638e-07	4.75929e-07	5.01057e-07	5.24973e-07	5.47617e-07	5.6895e-07	5.88801e-07	6.07109e-07	6.24046e-07	6.39761e-07	6.5455e-07	6.7058e-07	6.74211e-07	6.92728e-07	7.03043e-07	7.12092e-07	7.19496e-07	7.24909e-07	7.29036e-07	7.30705e-07	7.30016e-07	7.27176e-07	7.21357e-07	7.12108e-07	6.99471e-07	6.82777e-07	6.61941e-07	6.35811e-07	6.05138e-07	5.68494e-07	5.26494e-07	4.81131e-07	4.31411e-07	3.79213e-07
7943.28	3.4607e-09	3.41656e-08	6.5129e-08	1.01028e-07	1.36506e-07	1.72451e-07	2.08735e-07	2.45237e-07	2.8182e-07	3.18358e-07	3.54733e-07	3.90783e-07	4.26386e-07	4.61406e-07	4.9568e-07	5.29051e-07	5.61385e-07	5.92474e-07	6.22133e-07	6.50252e-07	6.76714e-07	7.01344e-07	7.23957e-07	7.44475e-07	7.62749e-07	7.78858e-07	7.96118e-07	7.98379e-07	8.17485e-07	8.24977e-07	8.30972e-07	8.36311e-07	8.39703e-07	8.41475e-07	8.42632e-07	8.4351e-07	8.41974e-07	8.38434e-07	8.3291e-07	8.24234e-07	8.12761e-07	7.98189e-07	7.79588e-07	7.56856e-07	7.29074e-07	6.95708e-07	6.55973e-07	6.10372e-07	5.56804e-07
8912.51	3.8711e-09	3.82203e-08	7.2874e-08	1.13084e-07	1.52878e-07	1.93262e-07	2.34113e-07	2.75317e-07	3.16733e-07	3.58233e-07	3.99708e-07	4.40998e-07	4.81989e-07	5.22548e-07	5.62521e-07	6.0175e-07	6.40102e-07	6.77401e-07	7.13496e-07	7.48211e-07	7.81401e-07	8.12869e-07	8.42435e-07	8.69982e-07	8.95165e-07	9.17883e-07	9.41722e-07	9.47277e-07	9.72303e-07	9.82979e-07	9.9072e-07	9.95551e-07	9.96809e-07	9.95646e-07	9.91903e-07	9.85812e-07	9.78735e-07	9.70649e-07	9.60647e-07	9.51272e-07	9.4022e-07	9.26673e-07	9.11519e-07	8.92593e-07	8.70511e-07	8.4417e-07	8.12753e-07	7.75729e-07	7.31275e-07
10000	4.19884e-09	4.14593e-08	7.90698e-08	1.2275e-07	1.6604e-07	2.10055e-07	2.54685e-07	2.99829e-07	3.4536e-07	3.91162e-07	4.3714e-07	4.83139e-07	5.29051e-07	5.74755e-07	6.20086e-07	6.64873e-07	7.08971e-07	7.52224e-07	7.94483e-07	8.35572e-07	8.75302e-07	9.13404e-07	9.49675e-07	9.84093e-07	1.01632e-06	1.04629e-06	1.07823e-06	1.0899e-06	1.12449e-06	1.14312e-06	1.15887e-06	1.17122e-06	1.17873e-06	1.18203e-06	1.18101e-06	1.1756e-06	1.16588e-06	1.15245e-06	1.13602e-06	1.11664e-06	1.09541e-06	1.07446e-06	1.05193e-06	1.03086e-06	1.00812e-06	9.82984e-07	9.54927e-07	9.22416e-07	8.84712e-07
11220.2	4.41692e-09	4.36157e-08	8.31995e-08	1.29206e-07	1.74859e-07	2.21352e-07	2.68595e-07	3.16506e-07	3.64978e-07	4.13915e-07	4.63237e-07	5.12811e-07	5.62551e-07	6.12361e-07	6.62096e-07	7.11618e-07	7.60808e-07	8.09518e-07	8.57585e-07	9.04829e-07	9.51048e-07	9.95947e-07	1.03937e-06	1.08123e-06	1.12112e-06	1.15885e-06	1.1992e-06	1.21744e-06	1.2617e-06	1.28834e-06	1.31228e-06	1.33306e-06	1.3492e-06	1.36154e-06	1.36948e-06	1.37291e-06	1.37135e-06	1.36417e-06	1.35097e-06	1.3321e-06	1.30751e-06	1.27817e-06	1.24574e-06	1.21044e-06	1.17421e-06	1.13854e-06	1.1024e-06	1.0683e-06	1.02967e-06
12589.3	4.54673e-09	4.48994e-08	8.56594e-08	1.33055e-07	1.80123e-07	2.28108e-07	2.7693e-07	3.26522e-07	3.76795e-07	4.27672e-07	4.79087e-07	5.30921e-07	5.83117e-07	6.35599e-07	6.88254e-07	7.40987e-07	7.9372e-07	8.46324e-07	8.98651e-07	9.50566e-07	1.00193e-06	1.05253e-06	1.10217e-06	1.15078e-06	1.19796e-06	1.24359e-06	1.2928e-06	1.31877e-06	1.3735e-06	1.40974e-06	1.44362e-06	1.47443e-06	1.50035e-06	1.52256e-06	1.54013e-06	1.55282e-06	1.56066e-06	1.56319e-06	1.56005e-06	1.55093e-06	1.53552e-06	1.51298e-06	1.48307e-06	1.44629e-06	1.40275e-06	1.3543e-06	1.30284e-06	1.24923e-06	1.19649e-06
14125.4	4.61875e-09	4.56122e-08	8.70268e-08	1.35199e-07	1.83064e-07	2.319e-07	2.81631e-07	3.32197e-07	3.83517e-07	4.35538e-07	4.88183e-07	5.41365e-07	5.95039e-07	6.49141e-07	7.03571e-07	7.58256e-07	8.13141e-07	8.68117e-07	9.23061e-07	9.77882e-07	1.03249e-06	1.08673e-06	1.14047e-06	1.19365e-06	1.24596e-06	1.29739e-06	1.35336e-06	1.38575e-06	1.44936e-06	1.49462e-06	1.5383e-06	1.5797e-06	1.61698e-06	1.65106e-06	1.68072e-06	1.70573e-06	1.72578e-06	1.73998e-06	1.74837e-06	1.74999e-06	1.74488e-06	1.73274e-06	1.71363e-06	1.68712e-06	1.65264e-06	1.60913e-06	1.55667e-06	1.49592e-06	1.42775e-06
15848.9	4.64026e-09	4.58256e-08	8.74421e-08	1.35864e-07	1.84001e-07	2.33148e-07	2.83239e-07	3.3422e-07	3.8602e-07	4.38598e-07	4.91883e-07	5.45801e-07	6.00324e-07	6.55388e-07	7.10914e-07	7.66832e-07	8.2311e-07	8.79653e-07	9.36346e-07	9.93114e-07	1.04988e-06	1.10646e-06	1.16277e-06	1.21881e-06	1.27428e-06	1.32925e-06	1.38937e-06	1.42584e-06	1.49509e-06	1.54638e-06	1.5969e-06	1.64614e-06	1.69235e-06	1.73637e-06	1.7773e-06	1.81474e-06	1.84815e-06	1.87674e-06	1.89996e-06	1.91639e-06	1.92592e-06	1.92749e-06	1.92133e-06	1.90655e-06	1.88305e-06	1.8505e-06	1.80907e-06	1.75787e-06	1.69574e-06
17782.8	4.61189e-09	4.5547e-08	8.69173e-08	1.35068e-07	1.82957e-07	2.31884e-07	2.81791e-07	3.32634e-07	3.84353e-07	4.36916e-07	4.90266e-07	5.44338e-07	5.99122e-07	6.54553e-07	7.10578e-07	7.67131e-07	8.2419e-07	8.8168e-07	9.39499e-07	9.97568e-07	1.05581e-06	1.11409e-06	1.17231e-06	1.23046e-06	1.28827e-06	1.34586e-06	1.40893e-06	1.44831e-06	1.52137e-06	1.57653e-06	1.63141e-06	1.68553e-06	1.73728e-06	1.78759e-06	1.83585e-06	1.88189e-06	1.92516e-06	1.96523e-06	2.00138e-06	2.03249e-06	2.05795e-06	2.07663e-06	2.08799e-06	2.09047e-06	2.08356e-06	2.06586e-06	2.03791e-06	1.99823e-06	1.94694e-06
19952.6	4.54784e-09	4.49148e-08	8.57148e-08	1.33208e-07	1.80456e-07	2.28742e-07	2.78016e-07	3.28241e-07	3.79364e-07	4.3136e-07	4.84191e-07	5.37797e-07	5.92193e-07	6.47313e-07	7.03122e-07	7.59578e-07	8.16677e-07	8.74365e-07	9.32568e-07	9.91223e-07	1.05028e-06	1.10961e-06	1.16912e-06	1.22879e-06	1.28838e-06	1.34797e-06	1.41333e-06	1.45514e-06	1.53107e-06	1.58934e-06	1.6477e-06	1.70565e-06	1.76161e-06	1.81653e-06	1.86984e-06	1.92141e-06	1.97091e-06	2.01806e-06	2.06249e-06	2.10341e-06	2.14028e-06	2.17247e-06	2.19907e-06	2.21903e-06	2.23103e-06	2.2334e-06	2.22516e-06	2.2045e-06	2.1695e-06
22387.2	4.48331e-09	4.42773e-08	8.44967e-08	1.31312e-07	1.77882e-07	2.25468e-07	2.74027e-07	3.23514e-07	3.73882e-07	4.251e-07	4.77133e-07	5.29919e-07	5.83471e-07	6.37748e-07	6.92727e-07	7.48386e-07	8.04719e-07	8.61685e-07	9.19266e-07	9.77464e-07	1.03624e-06	1.09545e-06	1.15507e-06	1.21517e-06	1.27544e-06	1.336e-06	1.40263e-06	1.44623e-06	1.52413e-06	1.58487e-06	1.64608e-06	1.70727e-06	1.7668e-06	1.82563e-06	1.88319e-06	1.93941e-06	1.99402e-06	2.04675e-06	2.09729e-06	2.1449e-06	2.18906e-06	2.22968e-06	2.26593e-06	2.29752e-06	2.32331e-06	2.34206e-06	2.35233e-06	2.35263e-06	2.33949e-06
25118.9	4.4306e-09	4.37565e-08	8.35016e-08	1.29762e-07	1.75777e-07	2.22789e-07	2.70757e-07	3.19633e-07	3.69368e-07	4.19924e-07	4.7128e-07	5.23369e-07	5.76207e-07	6.29754e-07	6.83966e-07	7.38806e-07	7.94278e-07	8.50343e-07	9.0698e-07	9.64143e-07	1.02183e-06	1.07998e-06	1.13857e-06	1.19761e-06	1.25696e-06	1.31683e-06	1.38285e-06	1.42653e-06	1.50446e-06	1.56584e-06	1.62827e-06	1.69119e-06	1.75301e-06	1.81474e-06	1.87578e-06	1.93606e-06	1.99521e-06	2.05291e-06	2.10881e-06	2.1623e-06	2.21269e-06	2.26022e-06	2.3038e-06	2.34338e-06	2.37801e-06	2.40687e-06	2.42912e-06	2.44382e-06	2.44811e-06
28183.8	4.39923e-09	4.34465e-08	8.29086e-08	1.28836e-07	1.74515e-07	2.21175e-07	2.68775e-07	3.17263e-07	3.66584e-07	4.1669e-07	4.67565e-07	5.19127e-07	5.71373e-07	6.24262e-07	6.77751e-07	7.3181e-07	7.86451e-07	8.41636e-07	8.97331e-07	9.53524e-07	1.01024e-06	1.06743e-06	1.12499e-06	1.18305e-06	1.24143e-06	1.30019e-06	1.36497e-06	1.40758e-06	1.48387e-06	1.54392e-06	1.60504e-06	1.66702e-06	1.72832e-06	1.79014e-06	1.85206e-06	1.91395e-06	1.97563e-06	2.03671e-06	2.09681e-06	2.15546e-06	2.21156e-06	2.26549e-06	2.31576e-06	2.36249e-06	2.40482e-06	2.44196e-06	2.47313e-06	2.49713e-06	2.51243e-06
31622.8	4.36453e-09	4.31042e-08	8.2258e-08	1.27832e-07	1.73167e-07	2.19482e-07	2.66749e-07	3.14912e-07	3.63921e-07	4.13724e-07	4.6432e-07	5.15623e-07	5.67619e-07	6.20273e-07	6.73527e-07	7.27343e-07	7.81716e-07	8.3658e-07	8.9189e-07	9.47598e-07	1.00368e-06	1.06006e-06	1.11668e-06	1.1736e-06	1.23063e-06	1.28799e-06	1.35128e-06	1.39262e-06	1.46738e-06	1.52609e-06	1.58592e-06	1.64663e-06	1.70644e-06	1.76662e-06	1.82666e-06	1.88695e-06	1.94728e-06	2.00782e-06	2.06835e-06	2.12872e-06	2.18774e-06	2.24588e-06	2.30145e-06	2.35461e-06	2.40419e-06	2.44918e-06	2.48862e-06	2.52115e-06	2.54581e-06
35481.3	4.33034e-09	4.27662e-08	8.16105e-08	1.26819e-07	1.71785e-07	2.17713e-07	2.64579e-07	3.12323e-07	3.60902e-07	4.10263e-07	4.60422e-07	5.11296e-07	5.62861e-07	6.15092e-07	6.67942e-07	7.21383e-07	7.75418e-07	8.29979e-07	8.85038e-07	9.40567e-07	9.9655e-07	1.05288e-06	1.10951e-06	1.16645e-06	1.22348e-06	1.28072e-06	1.34367e-06	1.38453e-06	1.45823e-06	1.5156e-06	1.57374e-06	1.6324e-06	1.69014e-06	1.74829e-06	1.80646e-06	1.86497e-06	1.92374e-06	1.98238e-06	2.04082e-06	2.09896e-06	2.15613e-06	2.21342e-06	2.26932e-06	2.32467e-06	2.37814e-06	2.42863e-06	2.47511e-06	2.51587e-06	2.54948e-06
39810.7	4.32936e-09	4.27562e-08	8.15898e-08	1.26783e-07	1.71727e-07	2.17623e-07	2.64444e-07	3.1212e-07	3.60599e-07	4.09815e-07	4.59765e-07	5.1035e-07	5.6155e-07	6.13335e-07	6.65649e-07	7.18451e-07	7.7174e-07	8.25473e-07	8.7965e-07	9.34281e-07	9.89386e-07	1.04489e-06	1.10082e-06	1.15725e-06	1.21384e-06	1.2708e-06	1.33358e-06	1.37461e-06	1.44843e-06	1.50612e-06	1.56462e-06	1.62353e-06	1.68115e-06	1.73872e-06	1.79546e-06	1.85192e-06	1.90795e-06	1.96372e-06	2.01942e-06	2.07515e-06	2.13025e-06	2.18548e-06	2.23899e-06	2.2916e-06	2.3429e-06	2.39263e-06	2.44041e-06	2.48476e-06	2.52405e-06
44668.4	4.29374e-09	4.2406e-08	8.0931e-08	1.25784e-07	1.7042e-07	2.1604e-07	2.62629e-07	3.10131e-07	3.585e-07	4.07683e-07	4.57688e-07	5.08422e-07	5.59859e-07	6.11967e-07	6.64674e-07	7.1791e-07	7.71641e-07	8.25778e-07	8.80264e-07	9.3501e-07	9.89944e-07	1.04502e-06	1.10016e-06	1.15538e-06	1.21053e-06	1.26582e-06	1.32678e-06	1.36619e-06	1.4384e-06	1.49487e-06	1.55266e-06	1.61118e-06	1.66877e-06	1.72663e-06	1.78393e-06	1.84108e-06	1.8977e-06	1.95349e-06	2.00839e-06	2.06203e-06	2.11417e-06	2.16566e-06	2.21561e-06	2.26526e-06	2.31393e-06	2.36113e-06	2.40585e-06	2.44733e-06	2.48459e-06
50118.7	4.21134e-09	4.15929e-08	7.93836e-08	1.23391e-07	1.67198e-07	2.11993e-07	2.57764e-07	3.04464e-07	3.5206e-07	4.0051e-07	4.49831e-07	4.9995e-07	5.50858e-07	6.02544e-07	6.54955e-07	7.08047e-07	7.6182e-07	8.16213e-07	8.71184e-07	9.26665e-07	9.82625e-07	1.03896e-06	1.09557e-06	1.15242e-06	1.2092e-06	1.26594e-06	1.32801e-06	1.36794e-06	1.43985e-06	1.49521e-06	1.5509e-06	1.60687e-06	1.66162e-06	1.71677e-06	1.77181e-06	1.82745e-06	1.88341e-06	1.9391e-06	1.99439e-06	2.04892e-06	2.10206e-06	2.15408e-06	2.20351e-06	2.25086e-06	2.29576e-06	2.33831e-06	2.3788e-06	2.41687e-06	2.45111e-06
56234.1	4.10527e-09	4.05461e-08	7.73892e-08	1.20301e-07	1.63031e-07	2.06743e-07	2.51425e-07	2.97041e-07	3.43564e-07	3.90956e-07	4.39239e-07	4.88345e-07	5.38273e-07	5.89014e-07	6.40518e-07	6.92757e-07	7.45735e-07	7.99396e-07	8.53714e-07	9.08653e-07	9.64208e-07	1.02032e-06	1.07695e-06	1.13411e-06	1.19158e-06	1.24944e-06	1.31307e-06	1.35529e-06	1.42977e-06	1.48818e-06	1.54708e-06	1.6061e-06	1.66322e-06	1.71962e-06	1.77417e-06	1.82771e-06	1.88008e-06	1.93171e-06	1.98298e-06	2.03454e-06	2.08598e-06	2.13752e-06	2.1874e-06	2.23588e-06	2.28209e-06	2.32519e-06	2.36454e-06	2.39907e-06	2.42796e-06
63095.7	3.97055e-09	3.92162e-08	7.48555e-08	1.16372e-07	1.57729e-07	2.00055e-07	2.43344e-07	2.87565e-07	3.32702e-07	3.78725e-07	4.2566e-07	4.73447e-07	5.22101e-07	5.71609e-07	6.2194e-07	6.7307e-07	7.25009e-07	7.77704e-07	8.31134e-07	8.85263e-07	9.40089e-07	9.9555e-07	1.0516e-06	1.10827e-06	1.16533e-06	1.22286e-06	1.28618e-06	1.32866e-06	1.40309e-06	1.46217e-06	1.52225e-06	1.58316e-06	1.64308e-06	1.70316e-06	1.76225e-06	1.82077e-06	1.878e-06	1.93344e-06	1.98655e-06	2.03718e-06	2.08496e-06	2.13124e-06	2.17572e-06	2.21996e-06	2.26389e-06	2.30651e-06	2.34657e-06	2.38268e-06	2.41289e-06
70794.6	3.80654e-09	3.75971e-08	7.17693e-08	1.11586e-07	1.51263e-07	1.91892e-07	2.33468e-07	2.75971e-07	3.19388e-07	3.6371e-07	4.08948e-07	4.55067e-07	5.02088e-07	5.5e-07	5.98787e-07	6.48431e-07	6.98947e-07	7.50289e-07	8.0244e-07	8.5537e-07	9.0909e-07	9.63554e-07	1.01873e-06	1.07468e-06	1.13117e-06	1.18826e-06	1.25114e-06	1.29386e-06	1.36783e-06	1.42696e-06	1.48714e-06	1.54821e-06	1.60851e-06	1.66911e-06	1.7292e-06	1.78937e-06	1.84923e-06	1.90856e-06	1.96693e-06	2.02405e-06	2.07869e-06	2.13102e-06	2.17914e-06	2.22303e-06	2.26257e-06	2.29843e-06	2.33186e-06	2.36341e-06	2.39202e-06
79432.8	3.63332e-09	3.58859e-08	6.85014e-08	1.06503e-07	1.44365e-07	1.83132e-07	2.22795e-07	2.63339e-07	3.04754e-07	3.47032e-07	3.90193e-07	4.34209e-07	4.79114e-07	5.2492e-07	5.71636e-07	6.19262e-07	6.67816e-07	7.17277e-07	7.67656e-07	8.18922e-07	8.71087e-07	9.24124e-07	9.78011e-07	1.03281e-06	1.08832e-06	1.14456e-06	1.2065e-06	1.24916e-06	1.32216e-06	1.38104e-06	1.44117e-06	1.50239e-06	1.56315e-06	1.62431e-06	1.68517e-06	1.74612e-06	1.80685e-06	1.86708e-06	1.9266e-06	1.98542e-06	2.04292e-06	2.09958e-06	2.1541e-06	2.2062e-06	2.25465e-06	2.29806e-06	2.33521e-06	2.36472e-06	2.38624e-06
89125.1	3.4512e-09	3.40888e-08	6.508e-08	1.01205e-07	1.37228e-07	1.74145e-07	2.11958e-07	2.50658e-07	2.90234e-07	3.30683e-07	3.72015e-07	4.14196e-07	4.57246e-07	5.01139e-07	5.45851e-07	5.91382e-07	6.37742e-07	6.8487e-07	7.3278e-07	7.81484e-07	8.30999e-07	8.81348e-07	9.32602e-07	9.84897e-07	1.03815e-06	1.09247e-06	1.15256e-06	1.19455e-06	1.26588e-06	1.32401e-06	1.38361e-06	1.44453e-06	1.50527e-06	1.56655e-06	1.62778e-06	1.6893e-06	1.75093e-06	1.81235e-06	1.87329e-06	1.9336e-06	1.99276e-06	2.05091e-06	2.10716e-06	2.16159e-06	2.21368e-06	2.2629e-06	2.30847e-06	2.34859e-06	2.38059e-06
100000	3.21126e-09	3.17197e-08	6.05615e-08	9.41913e-08	1.2774e-07	1.62147e-07	1.97419e-07	2.33557e-07	2.70568e-07	3.08464e-07	3.47271e-07	3.8698e-07	4.27637e-07	4.69257e-07	5.11848e-07	5.55422e-07	6.00016e-07	6.45615e-07	6.92209e-07	7.39763e-07	7.88262e-07	8.3764e-07	8.8782e-07	9.38819e-07	9.90421e-07	1.04255e-06	1.09981e-06	1.13936e-06	1.20679e-06	1.26163e-06	1.3182e-06	1.3766e-06	1.43567e-06	1.4959e-06	1.55676e-06	1.61828e-06	1.68032e-06	1.74249e-06	1.80439e-06	1.8658e-06	1.92652e-06	1.98646e-06	2.04503e-06	2.10193e-06	2.1565e-06	2.20808e-06	2.25617e-06	2.29979e-06	2.33745e-06
112202	2.96798e-09	2.9317e-08	5.59765e-08	8.70662e-08	1.18088e-07	1.49912e-07	1.82547e-07	2.15997e-07	2.50266e-07	2.85368e-07	3.21329e-07	3.58143e-07	3.95854e-07	4.34472e-07	4.74015e-07	5.14503e-07	5.55985e-07	5.98461e-07	6.41963e-07	6.86508e-07	7.32137e-07	7.78859e-07	8.26724e-07	8.75836e-07	9.26124e-07	9.77584e-07	1.03448e-06	1.07524e-06	1.14254e-06	1.19794e-06	1.25444e-06	1.3118e-06	1.36858e-06	1.42553e-06	1.48256e-06	1.54013e-06	1.59891e-06	1.659e-06	1.7201e-06	1.78167e-06	1.84337e-06	1.90459e-06	1.96496e-06	2.02389e-06	2.08089e-06	2.13543e-06	2.18693e-06	2.23414e-06	2.27536e-06
125893	2.72141e-09	2.68825e-08	5.13289e-08	7.98391e-08	1.0829e-07	1.37481e-07	1.67422e-07	1.98122e-07	2.29589e-07	2.61843e-07	2.94912e-07	3.28796e-07	3.63542e-07	3.99169e-07	4.35702e-07	4.73164e-07	5.11597e-07	5.51009e-07	5.91425e-07	6.32847e-07	6.75304e-07	7.18791e-07	7.6333e-07	8.09027e-07	8.55849e-07	9.03805e-07	9.5692e-07	9.95312e-07	1.05871e-06	1.11176e-06	1.16676e-06	1.22373e-06	1.28153e-06	1.34056e-06	1.40028e-06	1.46019e-06	1.51998e-06	1.57899e-06	1.6369e-06	1.69398e-06	1.75118e-06	1.80888e-06	1.86803e-06	1.92743e-06	1.98609e-06	2.04309e-06	2.09751e-06	2.14804e-06	2.19314e-06
141254	2.49674e-09	2.46611e-08	4.70838e-08	7.32254e-08	9.92965e-08	1.26032e-07	1.53385e-07	1.81465e-07	2.10156e-07	2.39485e-07	2.69509e-07	3.00148e-07	3.31385e-07	3.63299e-07	3.95875e-07	4.29214e-07	4.63378e-07	4.98617e-07	5.3529e-07	5.74119e-07	6.15887e-07	6.57792e-07	6.98743e-07	7.40969e-07	7.84417e-07	8.29101e-07	8.78659e-07	9.14784e-07	9.7391e-07	1.02353e-06	1.07486e-06	1.12795e-06	1.18188e-06	1.23721e-06	1.29386e-06	1.35167e-06	1.41107e-06	1.47184e-06	1.53351e-06	1.59546e-06	1.65707e-06	1.7166e-06	1.77409e-06	1.82907e-06	1.88248e-06	1.93558e-06	1.98908e-06	2.04128e-06	2.08965e-06
158489	2.30891e-09	2.28075e-08	4.35497e-08	6.77454e-08	9.18874e-08	1.16626e-07	1.42037e-07	1.68068e-07	1.94769e-07	2.22123e-07	2.50107e-07	2.78693e-07	3.07914e-07	3.37839e-07	3.68415e-07	3.9966e-07	4.31615e-07	4.64282e-07	4.97663e-07	5.31751e-07	5.66569e-07	6.02126e-07	6.38372e-07	6.75405e-07	7.12755e-07	7.50815e-07	7.93448e-07	8.25277e-07	8.81819e-07	9.33959e-07	9.81121e-07	1.03038e-06	1.08083e-06	1.1328e-06	1.18619e-06	1.24046e-06	1.29602e-06	1.35271e-06	1.41038e-06	1.46903e-06	1.52898e-06	1.58942e-06	1.65129e-06	1.71325e-06	1.77384e-06	1.83121e-06	1.88384e-06	1.93127e-06	1.97433e-06
177828	2.12067e-09	2.09466e-08	3.9994e-08	6.22082e-08	8.43549e-08	1.07059e-07	1.30359e-07	1.54241e-07	1.78733e-07	2.03822e-07	2.29531e-07	2.55886e-07	2.82909e-07	3.10628e-07	3.39056e-07	3.68192e-07	3.98049e-07	4.28627e-07	4.59802e-07	4.91681e-07	5.24321e-07	5.57675e-07	5.91709e-07	6.2641e-07	6.61734e-07	6.97762e-07	7.37684e-07	7.66102e-07	8.13452e-07	8.52748e-07	8.93212e-07	9.3454e-07	9.75582e-07	1.01838e-06	1.06672e-06	1.12648e-06	1.17851e-06	1.23133e-06	1.28566e-06	1.34107e-06	1.39762e-06	1.45405e-06	1.51166e-06	1.56979e-06	1.62842e-06	1.68729e-06	1.74609e-06	1.80333e-06	1.85596e-06
199526	1.98257e-09	1.95823e-08	3.73861e-08	5.81402e-08	7.88317e-08	1.00054e-07	1.21787e-07	1.44036e-07	1.66809e-07	1.90099e-07	2.13885e-07	2.38206e-07	2.63071e-07	2.88482e-07	3.14418e-07	3.40906e-07	3.68002e-07	3.95672e-07	4.23946e-07	4.53182e-07	4.82819e-07	5.13198e-07	5.44308e-07	5.76239e-07	6.09868e-07	6.43442e-07	6.80577e-07	7.06954e-07	7.51318e-07	7.87926e-07	8.26062e-07	8.64519e-07	9.03553e-07	9.4365e-07	9.84607e-07	1.02591e-06	1.06815e-06	1.11048e-06	1.15252e-06	1.19854e-06	1.26038e-06	1.31581e-06	1.36967e-06	1.42472e-06	1.48026e-06	1.53552e-06	1.59016e-06	1.64391e-06	1.69597e-06
223872	1.86676e-09	1.84393e-08	3.52059e-08	5.47553e-08	7.42488e-08	9.4232e-08	1.14729e-07	1.35699e-07	1.57193e-07	1.79148e-07	2.01629e-07	2.2461e-07	2.48078e-07	2.72052e-07	2.9653e-07	3.21515e-07	3.47022e-07	3.72969e-07	3.99342e-07	4.26182e-07	4.53458e-07	4.81218e-07	5.09342e-07	5.38075e-07	5.67421e-07	5.9733e-07	6.30251e-07	6.5361e-07	6.92758e-07	7.25601e-07	7.59405e-07	7.9499e-07	8.31727e-07	8.68686e-07	9.06229e-07	9.45013e-07	9.83871e-07	1.02303e-06	1.0632e-06	1.10361e-06	1.14499e-06	1.1859e-06	1.22658e-06	1.2668e-06	1.31738e-06	1.38088e-06	1.43171e-06	1.48288e-06	1.53261e-06
251189	1.75798e-09	1.73644e-08	3.31556e-08	5.15714e-08	6.99505e-08	8.87826e-08	1.0811e-07	1.27924e-07	1.48189e-07	1.68975e-07	1.9024e-07	2.1197e-07	2.34219e-07	2.56972e-07	2.80233e-07	3.03972e-07	3.2823e-07	3.52966e-07	3.78204e-07	4.03947e-07	4.29997e-07	4.56511e-07	4.83271e-07	5.1049e-07	5.38043e-07	5.65862e-07	5.9643e-07	6.1747e-07	6.53274e-07	6.82107e-07	7.11316e-07	7.41211e-07	7.71371e-07	8.02104e-07	8.34352e-07	8.6745e-07	9.02201e-07	9.38317e-07	9.74375e-07	1.01128e-06	1.04949e-06	1.08644e-06	1.12388e-06	1.16209e-06	1.20044e-06	1.23847e-06	1.27527e-06	1.30905e-06	1.35406e-06
281838	1.65409e-09	1.63395e-08	3.11988e-08	4.85268e-08	6.58185e-08	8.35434e-08	1.01755e-07	1.20414e-07	1.39583e-07	1.59179e-07	1.79293e-07	1.99883e-07	2.20937e-07	2.42516e-07	2.64615e-07	2.87203e-07	3.10314e-07	3.33936e-07	3.58042e-07	3.82668e-07	4.07647e-07	4.3318e-07	4.59033e-07	4.85436e-07	5.1217e-07	5.39152e-07	5.68551e-07	5.88741e-07	6.22642e-07	6.49828e-07	6.77449e-07	7.05318e-07	7.32751e-07	7.59891e-07	7.87223e-07	8.1415e-07	8.41602e-07	8.69413e-07	8.97968e-07	9.27526e-07	9.58934e-07	9.92321e-07	1.02622e-06	1.05996e-06	1.09464e-06	1.12794e-06	1.16052e-06	1.19302e-06	1.22417e-06
316228	1.5438e-09	1.52503e-08	2.9124e-08	4.53115e-08	6.14592e-08	7.79794e-08	9.50846e-08	1.12587e-07	1.30603e-07	1.49027e-07	1.68044e-07	1.87535e-07	2.07535e-07	2.28065e-07	2.4912e-07	2.70692e-07	2.9279e-07	3.15416e-07	3.38552e-07	3.62253e-07	3.86381e-07	4.10876e-07	4.35865e-07	4.61166e-07	4.87124e-07	5.13419e-07	5.42048e-07	5.6216e-07	5.95255e-07	6.21729e-07	6.48276e-07	6.74898e-07	7.01211e-07	7.27083e-07	7.52694e-07	7.77204e-07	8.01404e-07	8.25425e-07	8.49237e-07	8.72612e-07	8.96366e-07	9.19569e-07	9.43677e-07	9.68893e-07	9.96281e-07	1.02492e-06	1.05392e-06	1.08245e-06	1.10933e-06
354813	1.42072e-09	1.40341e-08	2.68016e-08	4.1702e-08	5.65569e-08	7.17947e-08	8.76548e-08	1.03829e-07	1.20473e-07	1.3734e-07	1.54936e-07	1.73057e-07	1.91691e-07	2.10872e-07	2.30614e-07	2.50945e-07	2.72164e-07	2.93676e-07	3.15808e-07	3.38568e-07	3.61836e-07	3.85793e-07	4.10216e-07	4.35637e-07	4.61247e-07	4.87622e-07	5.15844e-07	5.36147e-07	5.68701e-07	5.95131e-07	6.21628e-07	6.47816e-07	6.733e-07	6.98e-07	7.22866e-07	7.46269e-07	7.6894e-07	7.908e-07	8.12049e-07	8.32551e-07	8.52715e-07	8.7208e-07	8.91102e-07	9.09961e-07	9.28259e-07	9.4653e-07	9.64684e-07	9.83517e-07	1.00364e-06
398107	1.3066e-09	1.29075e-08	2.4649e-08	3.83536e-08	5.20275e-08	6.60648e-08	8.05778e-08	9.54295e-08	1.10694e-07	1.26247e-07	1.4237e-07	1.58922e-07	1.75956e-07	1.93514e-07	2.11563e-07	2.30157e-07	2.49644e-07	2.69452e-07	2.89847e-07	3.10929e-07	3.32686e-07	3.55547e-07	3.78654e-07	4.03317e-07	4.28069e-07	4.54282e-07	4.82494e-07	5.03815e-07	5.36381e-07	5.63768e-07	5.91376e-07	6.18987e-07	6.45975e-07	6.71555e-07	6.96053e-07	7.19046e-07	7.41105e-07	7.61732e-07	7.80915e-07	7.99239e-07	8.16902e-07	8.33736e-07	8.49892e-07	8.65517e-07	8.80373e-07	8.94373e-07	9.0717e-07	9.18667e-07	9.28539e-07
446684	1.18988e-09	1.1755e-08	2.24496e-08	3.494e-08	4.74157e-08	6.02332e-08	7.34458e-08	8.70133e-08	1.00982e-07	1.15315e-07	1.30106e-07	1.45313e-07	1.60983e-07	1.77114e-07	1.93726e-07	2.10849e-07	2.28576e-07	2.46786e-07	2.65546e-07	2.8488e-07	3.04827e-07	3.2563e-07	3.46883e-07	3.69281e-07	3.92157e-07	4.16433e-07	4.4309e-07	4.63713e-07	4.94911e-07	5.22223e-07	5.50665e-07	5.78996e-07	6.07291e-07	6.35187e-07	6.62269e-07	6.87519e-07	7.10979e-07	7.33235e-07	7.53003e-07	7.70554e-07	7.86813e-07	8.01724e-07	8.15562e-07	8.28614e-07	8.4082e-07	8.51977e-07	8.62012e-07	8.70602e-07	8.76887e-07
501187	1.05772e-09	1.04498e-08	1.99618e-08	3.1072e-08	4.21779e-08	5.35914e-08	6.54047e-08	7.75363e-08	9.00539e-08	1.02874e-07	1.16186e-07	1.29897e-07	1.44062e-07	1.58675e-07	1.73779e-07	1.89382e-07	2.0559e-07	2.22263e-07	2.39514e-07	2.57328e-07	2.75786e-07	2.94919e-07	3.14681e-07	3.35362e-07	3.56609e-07	3.79019e-07	4.03674e-07	4.2291e-07	4.52222e-07	4.7788e-07	5.04834e-07	5.32328e-07	5.60068e-07	5.88125e-07	6.15998e-07	6.43541e-07	6.69028e-07	6.92924e-07	7.15167e-07	7.35016e-07	7.52681e-07	7.68501e-07	7.82549e-07	7.95259e-07	8.06656e-07	8.16512e-07	8.24607e-07	8.30847e-07	8.34673e-07
562341	9.21434e-10	9.10357e-09	1.73925e-08	2.70757e-08	3.67588e-08	4.67212e-08	5.70721e-08	6.76839e-08	7.86615e-08	8.98852e-08	1.01583e-07	1.13678e-07	1.26156e-07	1.39089e-07	1.52471e-07	1.66337e-07	1.80844e-07	1.95752e-07	2.11219e-07	2.27216e-07	2.43815e-07	2.61209e-07	2.79116e-07	2.98114e-07	3.17462e-07	3.38226e-07	3.6094e-07	3.78983e-07	4.06125e-07	4.30199e-07	4.55583e-07	4.81942e-07	5.0892e-07	5.36565e-07	5.64247e-07	5.91622e-07	6.18382e-07	6.43555e-07	6.66395e-07	6.87506e-07	7.0607e-07	7.23106e-07	7.38427e-07	7.53473e-07	7.66519e-07	7.77522e-07	7.86466e-07	7.93555e-07	7.97632e-07
630957	7.86894e-10	7.77408e-09	1.48531e-08	2.31276e-08	3.14087e-08	3.99412e-08	4.8812e-08	5.79309e-08	6.73486e-08	7.70181e-08	8.71046e-08	9.75725e-08	1.08423e-07	1.19659e-07	1.31323e-07	1.43433e-07	1.56174e-07	1.6927e-07	1.82897e-07	1.96907e-07	2.11574e-07	2.27054e-07	2.42879e-07	2.599e-07	2.77073e-07	2.95673e-07	3.16026e-07	3.32495e-07	3.56835e-07	3.78758e-07	4.01999e-07	4.26369e-07	4.5176e-07	4.78143e-07	5.05577e-07	5.32728e-07	5.59427e-07	5.85776e-07	6.09843e-07	6.31078e-07	6.50303e-07	6.67821e-07	6.84086e-07	6.99794e-07	7.13709e-07	7.2653e-07	7.37968e-07	7.47287e-07	7.53448e-07
707946	6.59225e-10	6.51345e-09	1.24477e-08	1.93893e-08	2.63418e-08	3.35172e-08	4.09864e-08	4.86713e-08	5.65709e-08	6.47536e-08	7.33099e-08	8.21728e-08	9.13972e-08	1.0099e-07	1.10924e-07	1.21293e-07	1.32243e-07	1.43519e-07	1.55261e-07	1.67483e-07	1.80304e-07	1.93784e-07	2.07753e-07	2.22649e-07	2.37699e-07	2.54232e-07	2.72245e-07	2.86964e-07	3.08338e-07	3.27768e-07	3.48498e-07	3.70146e-07	3.92857e-07	4.16708e-07	4.42111e-07	4.68096e-07	4.94171e-07	5.19927e-07	5.44821e-07	5.66789e-07	5.85905e-07	6.03066e-07	6.18794e-07	6.34452e-07	6.49662e-07	6.63933e-07	6.7734e-07	6.88887e-07	6.97877e-07
794328	5.07789e-10	5.01792e-09	9.59259e-09	1.49494e-08	2.03167e-08	2.59484e-08	3.17611e-08	3.78002e-08	4.40036e-08	5.05302e-08	5.74219e-08	6.46715e-08	7.22818e-08	8.0291e-08	8.86012e-08	9.75496e-08	1.07153e-07	1.1726e-07	1.27953e-07	1.39254e-07	1.50802e-07	1.62348e-07	1.74352e-07	1.87211e-07	2.00387e-07	2.14806e-07	2.30474e-07	2.435e-07	2.62087e-07	2.79166e-07	2.97393e-07	3.16408e-07	3.3637e-07	3.57496e-07	3.79849e-07	4.03322e-07	4.27494e-07	4.52096e-07	4.75811e-07	4.97909e-07	5.16674e-07	5.33009e-07	5.47061e-07	5.61366e-07	5.753e-07	5.89213e-07	6.03084e-07	6.16702e-07	6.28668e-07
891251	3.97534e-10	3.92767e-09	7.50689e-09	1.16982e-08	1.58858e-08	2.02962e-08	2.48101e-08	2.9494e-08	3.42974e-08	3.93363e-08	4.46184e-08	5.0115e-08	5.58744e-08	6.19156e-08	6.81484e-08	7.4823e-08	8.19137e-08	8.93448e-08	9.72094e-08	1.05725e-07	1.14496e-07	1.24015e-07	1.34081e-07	1.4494e-07	1.56419e-07	1.69232e-07	1.83403e-07	1.962e-07	2.13994e-07	2.31175e-07	2.49486e-07	2.66437e-07	2.83665e-07	3.02125e-07	3.21527e-07	3.41992e-07	3.63319e-07	3.85931e-07	4.08305e-07	4.29111e-07	4.47245e-07	4.62465e-07	4.74789e-07	4.87057e-07	4.98968e-07	5.11071e-07	5.23245e-07	5.35528e-07	5.47356e-07
1000000	3.18879e-10	3.15074e-09	6.022e-09	9.3815e-09	1.27473e-08	1.62797e-08	1.98763e-08	2.36177e-08	2.74597e-08	3.15154e-08	3.57225e-08	4.01114e-08	4.46895e-08	4.94703e-08	5.43965e-08	5.96221e-08	6.51195e-08	7.08804e-08	7.69322e-08	8.34228e-08	9.01258e-08	9.74265e-08	1.05059e-07	1.13339e-07	1.22077e-07	1.31869e-07	1.42535e-07	1.52093e-07	1.653e-07	1.77754e-07	1.91542e-07	2.05961e-07	2.21332e-07	2.3791e-07	2.55999e-07	2.75861e-07	2.97618e-07	3.21587e-07	3.44402e-07	3.63468e-07	3.80115e-07	3.94513e-07	4.05398e-07	4.15512e-07	4.25341e-07	4.3551e-07	4.45616e-07	4.55965e-07	4.65918e-07
1.12202e+06	2.53572e-10	2.50531e-09	4.78794e-09	7.45993e-09	1.01333e-08	1.29485e-08	1.57926e-08	1.876e-08	2.17768e-08	2.50022e-08	2.83349e-08	3.17928e-08	3.53998e-08	3.91642e-08	4.30026e-08	4.71189e-08	5.14168e-08	5.59611e-08	6.07831e-08	6.60275e-08	7.13915e-08	7.71279e-08	8.32519e-08	8.9756e-08	9.68096e-08	1.04578e-07	1.1313e-07	1.20704e-07	1.31281e-07	1.41075e-07	1.52041e-07	1.63294e-07	1.75457e-07	1.88526e-07	2.02458e-07	2.16912e-07	2.3232e-07	2.49038e-07	2.66819e-07	2.8479e-07	3.00837e-07	3.16652e-07	3.30596e-07	3.45004e-07	3.55986e-07	3.64319e-07	3.72792e-07	3.81564e-07	3.89982e-07
1.25893e+06	2.02338e-10	1.99902e-09	3.82095e-09	5.95146e-09	8.07579e-09	1.03298e-08	1.25884e-08	1.49408e-08	1.73228e-08	1.98812e-08	2.25061e-08	2.52446e-08	2.80931e-08	3.10566e-08	3.40347e-08	3.72544e-08	4.05766e-08	4.41334e-08	4.78488e-08	5.19735e-08	5.60767e-08	6.04811e-08	6.52334e-08	7.0167e-08	7.5725e-08	8.17732e-08	8.8415e-08	9.44607e-08	1.02798e-07	1.10766e-07	1.19686e-07	1.29317e-07	1.39707e-07	1.50799e-07	1.62631e-07	1.7483e-07	1.87312e-07	2.00428e-07	2.14117e-07	2.28346e-07	2.39986e-07	2.50034e-07	2.57814e-07	2.63746e-07	2.69971e-07	2.7772e-07	2.87303e-07	3.00128e-07	3.15645e-07
1.41254e+06	1.66965e-10	1.6492e-09	3.15061e-09	4.90239e-09	6.64046e-09	8.49992e-09	1.03368e-08	1.2238e-08	1.41362e-08	1.6179e-08	1.8253e-08	2.03928e-08	2.25995e-08	2.48704e-08	2.7095e-08	2.95161e-08	3.20735e-08	3.47761e-08	3.76314e-08	4.08335e-08	4.40053e-08	4.73679e-08	5.10336e-08	5.48114e-08	5.91226e-08	6.37992e-08	6.8872e-08	7.35875e-08	8.01739e-08	8.62903e-08	9.32323e-08	1.00666e-07	1.08887e-07	1.17912e-07	1.27909e-07	1.38168e-07	1.49078e-07	1.60646e-07	1.72384e-07	1.84763e-07	1.95126e-07	2.02568e-07	2.07962e-07	2.10049e-07	2.12193e-07	2.15128e-07	2.19195e-07	2.24699e-07	2.3101e-07
1.58489e+06	1.44813e-10	1.43008e-09	2.72985e-09	4.24342e-09	5.74658e-09	7.34916e-09	8.89235e-09	1.05098e-08	1.21067e-08	1.38322e-08	1.55471e-08	1.72905e-08	1.90585e-08	2.08473e-08	2.26186e-08	2.45448e-08	2.64333e-08	2.8453e-08	3.05189e-08	3.28919e-08	3.50605e-08	3.73743e-08	3.9911e-08	4.26208e-08	4.58596e-08	4.94336e-08	5.32579e-08	5.69506e-08	6.19464e-08	6.66568e-08	7.20641e-08	7.79299e-08	8.45351e-08	9.17166e-08	9.9753e-08	1.08127e-07	1.17212e-07	1.26813e-07	1.3672e-07	1.46882e-07	1.56131e-07	1.61893e-07	1.66467e-07	1.67395e-07	1.68318e-07	1.6972e-07	1.71323e-07	1.73396e-07	1.76098e-07
1.77828e+06	1.25e-10	1.23463e-09	2.35689e-09	3.66504e-09	4.96559e-09	6.33929e-09	7.69074e-09	9.10203e-09	1.05106e-08	1.1988e-08	1.35028e-08	1.50464e-08	1.66146e-08	1.81612e-08	1.96851e-08	2.12793e-08	2.28061e-08	2.44052e-08	2.6001e-08	2.78041e-08	2.93867e-08	3.10855e-08	3.29991e-08	3.47687e-08	3.69729e-08	3.92401e-08	4.15938e-08	4.41063e-08	4.77352e-08	5.10903e-08	5.51446e-08	5.94675e-08	6.45269e-08	7.0219e-08	7.68081e-08	8.36121e-08	9.12232e-08	9.94057e-08	1.07782e-07	1.16386e-07	1.24431e-07	1.2881e-07	1.31908e-07	1.31362e-07	1.30851e-07	1.30865e-07	1.31281e-07	1.32551e-07	1.34301e-07
1.99526e+06	1.04624e-10	1.03342e-09	1.97325e-09	3.06895e-09	4.1624e-09	5.29898e-09	6.44424e-09	7.62751e-09	8.82624e-09	1.00414e-08	1.13228e-08	1.26306e-08	1.39647e-08	1.52646e-08	1.6581e-08	1.79492e-08	1.93127e-08	2.06964e-08	2.20897e-08	2.366e-08	2.50243e-08	2.6395e-08	2.78215e-08	2.91538e-08	3.06694e-08	3.22873e-08	3.40981e-08	3.58007e-08	3.81597e-08	4.00764e-08	4.25455e-08	4.56202e-08	4.93265e-08	5.34454e-08	5.83938e-08	6.36349e-08	6.97505e-08	7.65757e-08	8.37409e-08	9.1153e-08	9.81415e-08	1.01922e-07	1.04012e-07	1.02713e-07	1.01273e-07	1.00085e-07	9.92965e-08	9.91791e-08	9.98276e-08
2.23872e+06	8.81002e-11	8.70191e-10	1.66104e-09	2.5829e-09	3.50532e-09	4.44993e-09	5.4084e-09	6.39505e-09	7.40014e-09	8.41595e-09	9.47361e-09	1.05526e-08	1.16488e-08	1.27243e-08	1.38168e-08	1.49313e-08	1.6044e-08	1.71684e-08	1.83256e-08	1.95863e-08	2.07117e-08	2.185e-08	2.30121e-08	2.41625e-08	2.53976e-08	2.67704e-08	2.80092e-08	2.91844e-08	3.05902e-08	3.19615e-08	3.37174e-08	3.55523e-08	3.7715e-08	4.05498e-08	4.43479e-08	4.82064e-08	5.29166e-08	5.84394e-08	6.4371e-08	7.06827e-08	7.6536e-08	7.97682e-08	8.09937e-08	7.93664e-08	7.75818e-08	7.58507e-08	7.43438e-08	7.33746e-08	7.29956e-08
2.51189e+06	7.53504e-11	7.44365e-10	1.42078e-09	2.20834e-09	2.99463e-09	3.79901e-09	4.61595e-09	5.45419e-09	6.30855e-09	7.15931e-09	8.04848e-09	8.94995e-09	9.86056e-09	1.07437e-08	1.16485e-08	1.2559e-08	1.34615e-08	1.4366e-08	1.53042e-08	1.62677e-08	1.71704e-08	1.80669e-08	1.89334e-08	1.98275e-08	2.08097e-08	2.18899e-08	2.28714e-08	2.38778e-08	2.49279e-08	2.57181e-08	2.66315e-08	2.74992e-08	2.90383e-08	3.07203e-08	3.28468e-08	3.55627e-08	3.91334e-08	4.35933e-08	4.86241e-08	5.42149e-08	5.92147e-08	6.21811e-08	6.29539e-08	6.08152e-08	5.86688e-08	5.66237e-08	5.47559e-08	5.34457e-08	5.25802e-08
2.81838e+06	6.47881e-11	6.39823e-10	1.22136e-09	1.89809e-09	2.57619e-09	3.26216e-09	3.96051e-09	4.67845e-09	5.41766e-09	6.13733e-09	6.894e-09	7.65777e-09	8.42921e-09	9.1606e-09	9.92449e-09	1.06804e-08	1.14225e-08	1.2164e-08	1.29166e-08	1.36817e-08	1.43837e-08	1.50564e-08	1.57177e-08	1.63725e-08	1.71113e-08	1.79386e-08	1.86587e-08	1.94627e-08	2.02037e-08	2.07669e-08	2.1405e-08	2.19734e-08	2.26102e-08	2.3243e-08	2.47357e-08	2.61075e-08	2.80081e-08	3.1333e-08	3.52462e-08	4.0118e-08	4.45448e-08	4.73969e-08	4.79626e-08	4.61259e-08	4.40268e-08	4.19686e-08	4.00212e-08	3.85551e-08	3.7141e-08
3.16228e+06	5.61936e-11	5.54943e-10	1.05894e-09	1.64538e-09	2.2356e-09	2.82209e-09	3.42525e-09	4.04262e-09	4.68507e-09	5.29648e-09	5.94189e-09	6.59059e-09	7.24258e-09	7.84914e-09	8.50652e-09	9.13003e-09	9.74147e-09	1.03478e-08	1.09634e-08	1.15582e-08	1.21178e-08	1.26272e-08	1.31241e-08	1.36153e-08	1.41452e-08	1.47771e-08	1.52898e-08	1.59156e-08	1.6375e-08	1.67345e-08	1.71142e-08	1.74626e-08	1.78461e-08	1.81765e-08	1.86806e-08	1.91872e-08	2.03778e-08	2.2072e-08	2.47348e-08	2.85666e-08	3.2534e-08	3.48493e-08	3.56468e-08	3.40192e-08	3.22378e-08	3.04997e-08	2.86519e-08	2.70149e-08	2.55923e-08
3.54813e+06	4.87959e-11	4.81872e-10	9.19372e-10	1.42874e-09	1.9424e-09	2.45053e-09	2.97386e-09	3.50978e-09	4.05886e-09	4.58873e-09	5.14674e-09	5.70705e-09	6.26363e-09	6.78111e-09	7.32981e-09	7.85313e-09	8.36222e-09	8.85938e-09	9.36918e-09	9.82635e-09	1.02693e-08	1.06453e-08	1.09979e-08	1.13627e-08	1.17298e-08	1.21996e-08	1.25547e-08	1.3045e-08	1.32824e-08	1.3474e-08	1.36648e-08	1.38468e-08	1.40358e-08	1.41769e-08	1.44619e-08	1.4428e-08	1.4632e-08	1.56292e-08	1.70962e-08	1.9637e-08	2.28186e-08	2.48057e-08	2.57065e-08	2.42947e-08	2.28004e-08	2.14997e-08	1.99491e-08	1.85728e-08	1.75708e-08
3.98107e+06	4.16013e-11	4.10865e-10	7.83922e-10	1.21815e-09	1.65468e-09	2.0915e-09	2.53752e-09	2.99701e-09	3.46542e-09	3.91666e-09	4.39686e-09	4.87952e-09	5.34852e-09	5.79611e-09	6.25436e-09	6.69522e-09	7.12126e-09	7.53249e-09	7.95681e-09	8.32826e-09	8.68721e-09	8.96598e-09	9.23844e-09	9.49514e-09	9.75741e-09	1.01109e-08	1.03375e-08	1.07289e-08	1.07924e-08	1.08602e-08	1.0893e-08	1.09298e-08	1.09586e-08	1.09524e-08	1.10849e-08	1.09379e-08	1.08742e-08	1.09357e-08	1.18416e-08	1.33243e-08	1.56306e-08	1.69738e-08	1.77986e-08	1.65149e-08	1.53445e-08	1.40909e-08	1.30479e-08	1.22276e-08	1.10341e-08
4.46684e+06	3.49814e-11	3.45461e-10	6.59234e-10	1.02412e-09	1.39093e-09	1.75614e-09	2.12984e-09	2.51448e-09	2.90944e-09	3.28575e-09	3.68955e-09	4.09396e-09	4.47538e-09	4.85375e-09	5.23379e-09	5.59554e-09	5.94227e-09	6.277e-09	6.61342e-09	6.90723e-09	7.18929e-09	7.39962e-09	7.59197e-09	7.78338e-09	7.98587e-09	8.27705e-09	8.41883e-09	8.75554e-09	8.72124e-09	8.72693e-09	8.67884e-09	8.63231e-09	8.56e-09	8.44097e-09	8.44112e-09	8.19111e-09	8.04182e-09	7.89072e-09	8.02526e-09	9.10476e-09	1.02979e-08	1.1383e-08	1.2e-08	1.1123e-08	1.00598e-08	9.0467e-09	7.85721e-09	7.21211e-09	6.54674e-09
5.01187e+06	2.95171e-11	2.91534e-10	5.56148e-10	8.63539e-10	1.17188e-09	1.47692e-09	1.79024e-09	2.10968e-09	2.43594e-09	2.75372e-09	3.08383e-09	3.41508e-09	3.72601e-09	4.03507e-09	4.33813e-09	4.62363e-09	4.89397e-09	5.15832e-09	5.41177e-09	5.62339e-09	5.83275e-09	5.96713e-09	6.0885e-09	6.21146e-09	6.33801e-09	6.56208e-09	6.63769e-09	6.92355e-09	6.83141e-09	6.79952e-09	6.73693e-09	6.66878e-09	6.56913e-09	6.42436e-09	6.3735e-09	6.09902e-09	5.91719e-09	5.75339e-09	5.57089e-09	6.07541e-09	6.98935e-09	7.22187e-09	7.62854e-09	6.93006e-09	6.26556e-09	5.67912e-09	4.74988e-09	3.6362e-09	3.60223e-09
5.62341e+06	2.53614e-11	2.50344e-10	4.77444e-10	7.40804e-10	1.00322e-09	1.26474e-09	1.53054e-09	1.7996e-09	2.07257e-09	2.33731e-09	2.60958e-09	2.87808e-09	3.12864e-09	3.37697e-09	3.6129e-09	3.82956e-09	4.0316e-09	4.23271e-09	4.4092e-09	4.55102e-09	4.69211e-09	4.75337e-09	4.81561e-09	4.86964e-09	4.93739e-09	5.09179e-09	5.09686e-09	5.3176e-09	5.16582e-09	5.09718e-09	5.01089e-09	4.9271e-09	4.82181e-09	4.67619e-09	4.60633e-09	4.35539e-09	4.19567e-09	4.07106e-09	3.89392e-09	4.00958e-09	4.57191e-09	4.6234e-09	4.83096e-09	4.17861e-09	3.51098e-09	2.91105e-09	2.49391e-09	1.73769e-09	1.30359e-09
6.30957e+06	2.20971e-11	2.1818e-10	4.15763e-10	6.44815e-10	8.71554e-10	1.09771e-09	1.32683e-09	1.55722e-09	1.78828e-09	2.01272e-09	2.23876e-09	2.45913e-09	2.65933e-09	2.85865e-09	3.04044e-09	3.20161e-09	3.34798e-09	3.48956e-09	3.60286e-09	3.68535e-09	3.76367e-09	3.76481e-09	3.78204e-09	3.77902e-09	3.78811e-09	3.89101e-09	3.84388e-09	4.00799e-09	3.81205e-09	3.71495e-09	3.61109e-09	3.52062e-09	3.41319e-09	3.25756e-09	3.17778e-09	2.95935e-09	2.82561e-09	2.7351e-09	2.57426e-09	2.58487e-09	2.82874e-09	2.79852e-09	2.80554e-09	2.41596e-09	2.03901e-09	1.41333e-09	7.63036e-10	6.65726e-10	2.83171e-10
7.07946e+06	1.93788e-11	1.91225e-10	3.644e-10	5.64621e-10	7.62219e-10	9.58879e-10	1.15695e-09	1.35537e-09	1.55288e-09	1.74339e-09	1.93329e-09	2.11549e-09	2.27544e-09	2.43562e-09	2.57491e-09	2.69146e-09	2.7915e-09	2.88628e-09	2.94816e-09	2.97827e-09	3.00693e-09	2.96375e-09	2.93563e-09	2.89392e-09	2.86269e-09	2.92826e-09	2.84454e-09	2.95822e-09	2.73918e-09	2.6296e-09	2.52472e-09	2.44077e-09	2.34737e-09	2.20849e-09	2.13378e-09	1.93745e-09	1.83888e-09	1.77054e-09	1.64613e-09	1.65891e-09	1.6651e-09	1.67982e-09	1.45517e-09	1.13168e-09	7.48235e-10	5.74548e-10	3.13044e-10	-2.10291e-11	3.47916e-10
7.94328e+06	1.69487e-11	1.67281e-10	3.1866e-10	4.93551e-10	6.65493e-10	8.3659e-10	1.00839e-09	1.17943e-09	1.34858e-09	1.50863e-09	1.66848e-09	1.81958e-09	1.94975e-09	2.07428e-09	2.17852e-09	2.26021e-09	2.3249e-09	2.38477e-09	2.40749e-09	2.40155e-09	2.39303e-09	2.31475e-09	2.25691e-09	2.18577e-09	2.12573e-09	2.15741e-09	2.05173e-09	2.12624e-09	1.89863e-09	1.79202e-09	1.69563e-09	1.62523e-09	1.55845e-09	1.44219e-09	1.39339e-09	1.24422e-09	1.17225e-09	1.1231e-09	1.09063e-09	1.03898e-09	9.8634e-10	8.60564e-10	7.65547e-10	5.79613e-10	5.64211e-10	2.96223e-10	3.08533e-10	2.72818e-10	3.27903e-10
8.91251e+06	1.46735e-11	1.44783e-10	2.75659e-10	4.26693e-10	5.7537e-10	7.21778e-10	8.68583e-10	1.01446e-09	1.15825e-09	1.29169e-09	1.42514e-09	1.54969e-09	1.65346e-09	1.74913e-09	1.82391e-09	1.87835e-09	1.91424e-09	1.94463e-09	1.93813e-09	1.91099e-09	1.87514e-09	1.77542e-09	1.70634e-09	1.62045e-09	1.54877e-09	1.56396e-09	1.45097e-09	1.49296e-09	1.27654e-09	1.18003e-09	1.09812e-09	1.04741e-09	1.00304e-09	9.07867e-10	8.81224e-10	7.69921e-10	7.3242e-10	7.19195e-10	6.81897e-10	7.3379e-10	8.19708e-10	7.17609e-10	7.36262e-10	5.28417e-10	5.56082e-10	3.38478e-10	3.31123e-10	4.29978e-10	5.28116e-10
10000000	1.25044e-11	1.23408e-10	2.3485e-10	3.63426e-10	4.89771e-10	6.12556e-10	7.37749e-10	8.60612e-10	9.81652e-10	1.08972e-09	1.2001e-09	1.30105e-09	1.38016e-09	1.45135e-09	1.50302e-09	1.53271e-09	1.54451e-09	1.55015e-09	1.52385e-09	1.47676e-09	1.4235e-09	1.31423e-09	1.23602e-09	1.14962e-09	1.07514e-09	1.08415e-09	9.81557e-10	1.00893e-09	8.19876e-10	7.46743e-10	6.91091e-10	6.62994e-10	6.47119e-10	5.81232e-10	5.79238e-10	4.98189e-10	4.84292e-10	4.70718e-10	4.58846e-10	5.27206e-10	6.85866e-10	6.01511e-10	7.40533e-10	3.97366e-10	4.87174e-10	4.66704e-10	5.27598e-10	3.82223e-10	7.79341e-10
[truncated: 42 more columns]

## Sheet: FigureS5 i
# FigureS5 i Bounce-averaged Dpp distributions induced by both low and high frequency whislter-mode waves at M-shell=9.5
	Pitch angle unit of degree			Diffusion reates are unit of s^-1
Ek (eV)	0.1	1	2	3	4	5	6	7	8	9	10	11	12	13	14	15	16	17	18	19	20	21	22	23	24	25	26	27	28	29	30	31	32	33	34	35	36	37	38	39	40	41	42	43	44	45	46	47	48
1000	1.47757e-07	1.45759e-07	1.38612e-07	1.42733e-07	1.44175e-07	1.44991e-07	1.43958e-07	1.4332e-07	1.42267e-07	1.41339e-07	1.39196e-07	1.36582e-07	1.33572e-07	1.30089e-07	1.26455e-07	1.22397e-07	1.17424e-07	1.12934e-07	1.08299e-07	1.03481e-07	9.85684e-08	9.31665e-08	8.81731e-08	8.24371e-08	7.75291e-08	7.20919e-08	6.73393e-08	6.14106e-08	5.74533e-08	5.25353e-08	4.76833e-08	4.31694e-08	3.88153e-08	3.45044e-08	3.04433e-08	2.62631e-08	2.23417e-08	1.84944e-08	1.49361e-08	1.16213e-08	8.70066e-09	6.68625e-09	5.45731e-09	4.55527e-09	3.95183e-09	3.66179e-09	3.35851e-09	2.8559e-09	2.45462e-09
1122.02	1.54549e-07	1.52502e-07	1.45057e-07	1.49533e-07	1.51059e-07	1.51739e-07	1.51532e-07	1.51237e-07	1.50595e-07	1.49673e-07	1.47963e-07	1.45836e-07	1.43227e-07	1.40077e-07	1.36739e-07	1.32905e-07	1.28142e-07	1.23613e-07	1.18821e-07	1.13643e-07	1.08307e-07	1.02213e-07	9.65092e-08	8.97709e-08	8.3973e-08	7.74143e-08	7.17783e-08	6.49144e-08	6.02594e-08	5.46995e-08	4.93106e-08	4.43225e-08	3.955e-08	3.48878e-08	3.05968e-08	2.63691e-08	2.2559e-08	1.89547e-08	1.56195e-08	1.25274e-08	9.6952e-09	7.06967e-09	5.05462e-09	4.0679e-09	3.33837e-09	2.87596e-09	2.6553e-09	2.60337e-09	2.7376e-09
1258.93	1.54512e-07	1.52467e-07	1.45063e-07	1.49621e-07	1.51196e-07	1.51878e-07	1.52213e-07	1.52223e-07	1.5196e-07	1.51043e-07	1.49971e-07	1.48362e-07	1.46488e-07	1.44163e-07	1.41584e-07	1.38559e-07	1.34958e-07	1.31087e-07	1.26902e-07	1.2217e-07	1.17202e-07	1.1152e-07	1.05866e-07	9.93512e-08	9.32451e-08	8.63611e-08	8.01208e-08	7.23689e-08	6.69535e-08	6.03908e-08	5.39738e-08	4.81474e-08	4.26825e-08	3.74968e-08	3.27431e-08	2.81126e-08	2.38892e-08	1.99125e-08	1.62976e-08	1.30841e-08	1.02636e-08	7.81182e-09	5.70806e-09	3.89186e-09	3.25134e-09	2.95113e-09	2.76956e-09	2.74029e-09	2.8725e-09
1412.54	1.56957e-07	1.54844e-07	1.47317e-07	1.51926e-07	1.53435e-07	1.54091e-07	1.54439e-07	1.54341e-07	1.53951e-07	1.5295e-07	1.51635e-07	1.50013e-07	1.47998e-07	1.4553e-07	1.42896e-07	1.39894e-07	1.36518e-07	1.32901e-07	1.29037e-07	1.24823e-07	1.20513e-07	1.15775e-07	1.10912e-07	1.05699e-07	1.00317e-07	9.43914e-08	8.86555e-08	8.11315e-08	7.56654e-08	6.88277e-08	6.18248e-08	5.52901e-08	4.8984e-08	4.28762e-08	3.73028e-08	3.19007e-08	2.70978e-08	2.26804e-08	1.87089e-08	1.51196e-08	1.19078e-08	9.09035e-09	6.75044e-09	4.87639e-09	3.42901e-09	2.81957e-09	3.0164e-09	3.23643e-09	3.50311e-09
1584.89	1.66499e-07	1.6424e-07	1.56183e-07	1.60898e-07	1.6232e-07	1.62709e-07	1.62784e-07	1.62345e-07	1.61726e-07	1.60307e-07	1.58606e-07	1.5654e-07	1.54101e-07	1.5132e-07	1.48309e-07	1.44967e-07	1.41328e-07	1.37412e-07	1.33336e-07	1.28947e-07	1.24374e-07	1.19561e-07	1.1452e-07	1.09327e-07	1.03946e-07	9.83897e-08	9.3206e-08	8.63737e-08	8.16185e-08	7.56764e-08	6.95034e-08	6.3405e-08	5.71593e-08	5.07535e-08	4.46042e-08	3.84522e-08	3.28873e-08	2.77014e-08	2.3021e-08	1.88239e-08	1.50967e-08	1.1883e-08	9.20522e-09	6.97985e-09	5.21905e-09	3.87422e-09	3.10721e-09	3.64257e-09	4.18891e-09
1778.28	1.95771e-07	1.93059e-07	1.83475e-07	1.8873e-07	1.90093e-07	1.89836e-07	1.89393e-07	1.88202e-07	1.86804e-07	1.84297e-07	1.81303e-07	1.77852e-07	1.73891e-07	1.69623e-07	1.65241e-07	1.60324e-07	1.55171e-07	1.49848e-07	1.44467e-07	1.38788e-07	1.33238e-07	1.27548e-07	1.2182e-07	1.1605e-07	1.1019e-07	1.04334e-07	9.88969e-08	9.1912e-08	8.70384e-08	8.11016e-08	7.51358e-08	6.92622e-08	6.33822e-08	5.75263e-08	5.18412e-08	4.6105e-08	4.05523e-08	3.50282e-08	2.97302e-08	2.48088e-08	2.04186e-08	1.66033e-08	1.33093e-08	1.05085e-08	8.26975e-09	6.64592e-09	5.46103e-09	4.60012e-09	4.93791e-09
1995.26	2.54334e-07	2.50811e-07	2.38189e-07	2.44894e-07	2.46361e-07	2.45736e-07	2.44675e-07	2.42538e-07	2.39867e-07	2.35781e-07	2.30961e-07	2.25389e-07	2.1917e-07	2.12437e-07	2.05664e-07	1.98111e-07	1.90274e-07	1.8226e-07	1.74133e-07	1.65584e-07	1.57332e-07	1.49014e-07	1.4072e-07	1.32668e-07	1.24686e-07	1.16957e-07	1.09962e-07	1.015e-07	9.56929e-08	8.89824e-08	8.24754e-08	7.62581e-08	7.02005e-08	6.43698e-08	5.86759e-08	5.30693e-08	4.75787e-08	4.22308e-08	3.70849e-08	3.22113e-08	2.76475e-08	2.33572e-08	1.94504e-08	1.60214e-08	1.32397e-08	1.10685e-08	9.30495e-09	7.99003e-09	7.08441e-09
2238.72	3.19025e-07	3.14398e-07	2.98186e-07	3.05888e-07	3.0689e-07	3.06043e-07	3.04611e-07	3.02535e-07	3.00209e-07	2.97372e-07	2.94284e-07	2.90771e-07	2.86255e-07	2.80504e-07	2.73496e-07	2.64834e-07	2.54974e-07	2.44241e-07	2.32737e-07	2.20065e-07	2.07502e-07	1.94584e-07	1.81708e-07	1.69349e-07	1.57334e-07	1.45895e-07	1.35625e-07	1.23704e-07	1.15173e-07	1.05741e-07	9.68692e-08	8.86082e-08	8.08741e-08	7.37569e-08	6.71917e-08	6.11107e-08	5.54236e-08	5.00554e-08	4.49305e-08	3.99831e-08	3.52359e-08	3.07706e-08	2.67149e-08	2.31075e-08	1.99916e-08	1.73068e-08	1.5028e-08	1.32039e-08	1.1827e-08
2511.89	2.00244e-07	1.98337e-07	1.89527e-07	1.97352e-07	1.9911e-07	2.03627e-07	2.06371e-07	2.08904e-07	2.14566e-07	2.16639e-07	2.20061e-07	2.25242e-07	2.30437e-07	2.36916e-07	2.43841e-07	2.51961e-07	2.66581e-07	2.96668e-07	3.19235e-07	2.85825e-07	2.65262e-07	2.51112e-07	2.40176e-07	2.28729e-07	2.14963e-07	1.99884e-07	1.85304e-07	1.67646e-07	1.54247e-07	1.39712e-07	1.26317e-07	1.14122e-07	1.02851e-07	9.25326e-08	8.31014e-08	7.46104e-08	6.69896e-08	6.01756e-08	5.41157e-08	4.86623e-08	4.36952e-08	3.91171e-08	3.48888e-08	3.09923e-08	2.75264e-08	2.45755e-08	2.21587e-08	2.00732e-08	1.82779e-08
2818.38	1.50574e-07	1.48334e-07	1.42702e-07	1.46243e-07	1.49098e-07	1.50514e-07	1.53487e-07	1.56185e-07	1.57951e-07	1.5844e-07	1.61209e-07	1.62874e-07	1.64022e-07	1.66045e-07	1.6777e-07	1.6962e-07	1.69239e-07	1.7329e-07	1.75443e-07	1.74923e-07	1.80112e-07	1.81809e-07	1.8868e-07	1.93764e-07	2.04017e-07	2.21531e-07	2.65267e-07	2.20904e-07	2.02735e-07	1.89449e-07	1.75636e-07	1.59945e-07	1.43829e-07	1.28105e-07	1.13363e-07	1.00212e-07	8.868e-08	7.85255e-08	6.95498e-08	6.17104e-08	5.49418e-08	4.90896e-08	4.40516e-08	3.97098e-08	3.59686e-08	3.27812e-08	3.01157e-08	2.78e-08	2.57673e-08
3162.28	1.19845e-07	1.18213e-07	1.12536e-07	1.1753e-07	1.19398e-07	1.20765e-07	1.22271e-07	1.25006e-07	1.25629e-07	1.27103e-07	1.2927e-07	1.29693e-07	1.30171e-07	1.32648e-07	1.33772e-07	1.33246e-07	1.34179e-07	1.3468e-07	1.37428e-07	1.36594e-07	1.39167e-07	1.38584e-07	1.40511e-07	1.38965e-07	1.41584e-07	1.42643e-07	1.42876e-07	1.44454e-07	1.45434e-07	1.54394e-07	1.62973e-07	1.78991e-07	2.0698e-07	1.71311e-07	1.54966e-07	1.41778e-07	1.26653e-07	1.11557e-07	9.7335e-08	8.47373e-08	7.41304e-08	6.51404e-08	5.75008e-08	5.11605e-08	4.60183e-08	4.18919e-08	3.86621e-08	3.61978e-08	3.39875e-08
3548.13	9.77592e-08	9.68986e-08	9.27298e-08	9.63007e-08	9.75216e-08	9.98079e-08	1.00672e-07	1.02586e-07	1.04634e-07	1.06141e-07	1.07744e-07	1.0927e-07	1.1009e-07	1.11176e-07	1.13353e-07	1.14023e-07	1.15082e-07	1.1635e-07	1.17214e-07	1.17645e-07	1.17778e-07	1.1949e-07	1.18165e-07	1.18504e-07	1.18411e-07	1.17754e-07	1.18485e-07	1.16277e-07	1.17804e-07	1.16912e-07	1.2206e-07	1.18263e-07	1.18571e-07	1.19704e-07	1.22181e-07	1.28584e-07	1.44216e-07	1.5782e-07	1.32873e-07	1.20054e-07	1.06406e-07	9.27191e-08	8.02112e-08	6.96795e-08	6.12984e-08	5.45943e-08	4.93799e-08	4.5733e-08	4.27908e-08
3981.07	8.22894e-08	8.1361e-08	7.77382e-08	8.06396e-08	8.21283e-08	8.39343e-08	8.53265e-08	8.70756e-08	8.89256e-08	9.09274e-08	9.26763e-08	9.45537e-08	9.61925e-08	9.79665e-08	9.99723e-08	1.01796e-07	1.04181e-07	1.0514e-07	1.0684e-07	1.08337e-07	1.09611e-07	1.10532e-07	1.12505e-07	1.12092e-07	1.13035e-07	1.13776e-07	1.12789e-07	1.12385e-07	1.11836e-07	1.09978e-07	1.09203e-07	1.07984e-07	1.06022e-07	1.07013e-07	1.03915e-07	1.04607e-07	1.04368e-07	1.03766e-07	1.08491e-07	1.11705e-07	1.22611e-07	1.32795e-07	1.10359e-07	9.86011e-08	8.63512e-08	7.51412e-08	6.59046e-08	5.92066e-08	5.4121e-08
4466.84	6.98802e-08	6.90733e-08	6.60883e-08	6.87476e-08	7.03551e-08	7.19532e-08	7.37062e-08	7.5353e-08	7.72899e-08	7.94021e-08	8.14519e-08	8.35827e-08	8.57551e-08	8.82264e-08	9.08376e-08	9.31618e-08	9.58829e-08	9.82256e-08	1.008e-07	1.03322e-07	1.05792e-07	1.08006e-07	1.10025e-07	1.12061e-07	1.13676e-07	1.15415e-07	1.16201e-07	1.15518e-07	1.17094e-07	1.16749e-07	1.16693e-07	1.15197e-07	1.14467e-07	1.11964e-07	1.10278e-07	1.0671e-07	1.0482e-07	1.01769e-07	9.98999e-08	9.90091e-08	9.59351e-08	9.68493e-08	9.77162e-08	1.02203e-07	1.14518e-07	1.02468e-07	9.04067e-08	8.0344e-08	7.14102e-08
[truncated: 67 more rows]
[truncated: 42 more columns]
