# Supplementary material for: A slot region in the magnetosphere of Jupiter
Source: Nat Commun. 2025 Aug 25;16:7916. doi: 10.1038/s41467-025-63186-8 (PMC12379232; doi:10.1038/s41467-025-63186-8)
Supplement: Supplementary file 3 — Source Data [file 41467_2025_63186_MOESM3_ESM.zip › Source Data/Supplementary Table1.xlsx]

## Sheet: TableS1
# Table S1 wave normal angle model used in our papper
Waves	MLAT (°)	ψm (°)	δψ (°)	ψlc (°)	ψuc (°)
	0-5	0	15	0	25
	5-10	20	15	0	40
	10-15	40	20	0	55
	15-20	50	30	15	70
LFWs	20-25	60	40	30	75
	25-30	70	50	50	80
	30-35	80	60	65	85
	35-40	80	70	75	85
	40-60	80	80	80	85
HFWs	0-20	0	10	0	30
